# Supplementary material for: Single-cell multiomics of neuronal activation reveals context-dependent genetic control of brain disorders
Source: bioRxiv. 2025 Feb 17:2025.02.17.638682. Preprint. [Version 1] doi: 10.1101/2025.02.17.638682 (PMC11870544; doi:10.1101/2025.02.17.638682)
Supplement: Supplement 21 [file media-21.xlsx]

## Sheet: TOC
Table S1.Donor information of all the iPSC lines and their summary statistics of sn-multiomics data of all three time points of KCI stimulation.
Table S2. Summary statisticas of each sequencing library before and after QC. Each sequencing library is for cells of a co-cutured 2-4 iPSC lines at a particular time point of stimulation. TSS=transcription starting site.
Table S3. snRNA-seq post-QC summary data for each of the 100 lines.
Table S5. NPD gene sets used for enrichment analyses.
Table S7. Genes included in each gene module (cluster).
Table S8: GO Biological Process terms enriched for each gene module.
Table S10. Micro-C summary statistics.
Table S15. Micro-C chromatin contacts in each sample. Listed are from 5 kb bins.
Table S16. GO-term (Biological Process) enrichment for four ASD risk-associated TFs. The FDR was recalculated to account for multiple testing across the four TFs.
Table S17. GO Molecular Function enrichment of target genes shared by at least three of the ASD risk TFs. Only "molecular function" terms are enriched.
Table S18. TFs with target genes enriched for ASD genes in each cell type.
Table S20. GO Biological Process enrichment for four ASD risk-associated TFs. The FDR column has been recalculated to account for multiple testing across the four TFs.
Table S22. GO term enrichment of cTWAS NPD genes.
Table S26. Percentage of ASoC SNPs that can be assigned to a Micro-C based cis-target gene in a matching context.
Table S27. ASoC status of Schizophrenia (SCZ) GWAS risk SNPs and their LD proxies (R2>0.8) in each cell type and time point. Brain eQTL and Micro-C target annotations are from column BN to BT.
Table S28. ASoC status of Bipolar disorder (BP) GWAS risk SNPs and their LD proxies (R2>0.8) in each cell type and time point. Brain eQTL and Micro-C target annotations are from column BN to BT.
Table S29. ASoC status of Major depression disorder (MDD) GWAS risk SNPs and their LD proxies (R2>0.8) in each cell type and time point. Brain eQTL and Micro-C target annotations are from column BN to BT.
Table S31. Result of single cell DE analysis in neurons of each context (Cell type x time point after stimulation) between 28 SCZ cases and matched controls. BH_FDR values were derived from the MAST pvalue for each context.
Table S32. sgRNA sequences and PCR primer sequences as well as qPCR assays.
Table S33. GWAS datasets used in enrichment tests (MAGMA, TORUS, sLDSC and cTWAS)

## Sheet: S1_100 lines_meta_data
cell_line	aff	sex	age	ancestry	coculture_batch	seq_batch	time_point	GABA_count	nmglut_count	npglut_count	intermediateGlut_count	unidentified_count	GABA_porportion	nmglut_porportion	npglut_porportion	intermediateGlut_porportion	unidentified_porportion	total_number_of_cells	Used in SCZ DE analysis
CD_22	case	M	53	European	23	25	0hr	1640	474	365	480	27	0.54923	0.158741	0.122237	0.16075	0.0090422	2986	CD_22
CD_23	case	F	42	European	23	25	0hr	1397	300	614	352	29	0.518945	0.111441	0.228083	0.130758	0.0107727	2692	CD_23
CD_25	control	M	72	European	8	18	0hr	834	685	872	407	117	0.286106	0.234991	0.299142	0.139623	0.0401372	2915	#N/A
CD_26	control	M	43	European	8	18	0hr	874	975	659	303	177	0.292503	0.326305	0.220549	0.101406	0.0592369	2988	#N/A
CD_27	control	M	39	European	2	18	0hr	1881	1329	311	610	324	0.422222	0.298316	0.0698092	0.136925	0.0727273	4455	#N/A
CD_36	case	M	57	European	21	25	0hr	238	155	400	100	12	0.262983	0.171271	0.441989	0.110497	0.0132597	905	CD_36
CD_37	control	F	82	European	23	25	0hr	1050	289	512	312	27	0.479452	0.131963	0.23379	0.142466	0.0123288	2190	CD_37
CD_38	case	M	22	European	20063	30	0hr	668	89	256	163	38	0.550247	0.0733114	0.210873	0.134267	0.0313015	1214	CD_38
CD_39	case	M	30	European	70305	30	0hr	277	185	317	188	19	0.280933	0.187627	0.321501	0.190669	0.0192698	986	CD_39
CD_40	control	M	63	European	23	25	0hr	1081	69	651	315	21	0.505849	0.0322883	0.304633	0.147403	0.00982686	2137	CD_40
CD_42	case	F	46	European	39	22	0hr	665	134	169	124	54	0.580279	0.116928	0.147469	0.108202	0.0471204	1146	CD_42
CD_43	control	F	39	European	36	22	0hr	324	46	31	173	134	0.457627	0.0649718	0.0437853	0.24435	0.189266	708	CD_43
CD_44	case	F	55	European	46	25	0hr	690	383	1003	299	28	0.287141	0.159384	0.417395	0.124428	0.0116521	2403	CD_44
CD_45	control	M	56	European	17	25	0hr	399	142	475	228	23	0.314917	0.112076	0.374901	0.179953	0.0181531	1267	CD_45
CD_46	case	F	64	European	46	25	0hr	430	613	1054	363	21	0.173317	0.247078	0.424829	0.146312	0.00846433	2481	CD_46
CD_47	control	M	74	European	17	25	0hr	687	377	719	445	48	0.301845	0.165641	0.315905	0.195518	0.0210896	2276	CD_47
CD_48	control	F	72	European	21	25	0hr	524	277	503	163	17	0.3531	0.186658	0.338949	0.109838	0.0114555	1484	CD_48
CD_49	case	F	31	European	49	22	0hr	703	169	189	103	20	0.59375	0.142736	0.159628	0.0869932	0.0168919	1184	CD_49
CD_54	control	M	46	European	2	18	0hr	632	1847	1918	652	448	0.114972	0.336001	0.348918	0.11861	0.081499	5497	#N/A
CD_32	case	M	39	European	49	22	0hr	429	102	167	104	20	0.521898	0.124088	0.203163	0.126521	0.0243309	822	CD_32
CD_33	case	F	52	European	33	24	0hr	1074	552	756	599	39	0.355629	0.182781	0.250331	0.198344	0.0129139	3020	CD_33
CD_34	case	M	55	European	33	24	0hr	911	333	258	353	22	0.485349	0.177411	0.137453	0.188066	0.0117208	1877	CD_34
CD_31	control	F	29	European	21	25	0hr	495	372	334	162	18	0.358436	0.26937	0.241854	0.117306	0.013034	1381	CD_31
CD_35	case	M	53	European	35	24	0hr	1488	489	551	484	46	0.486593	0.159908	0.180183	0.158273	0.0150425	3058	CD_35
CD_50	case	M	49	European	35	24	0hr	619	424	187	247	21	0.413218	0.283044	0.124833	0.164887	0.0140187	1498	CD_50
CD_51	case	M	48	European	51	24	0hr	209	688	853	221	52	0.103312	0.340089	0.421651	0.109244	0.0257044	2023	CD_51
CD_55	control	F	53	European	33	24	0hr	774	545	251	279	17	0.414791	0.292069	0.134512	0.149518	0.0091104	1866	CD_55
CD_52	control	M	47	European	33	24	0hr	410	381	304	180	10	0.319066	0.296498	0.236576	0.140078	0.0077821	1285	CD_52
CD_56	control	M	54	European	35	24	0hr	2231	557	777	550	59	0.534499	0.133445	0.186152	0.131768	0.0141351	4174	CD_56
CD_53	control	M	69	European	53	25	0hr	590	493	563	189	60	0.311346	0.260158	0.297098	0.0997361	0.0316623	1895	CD_53
CD_57	control	F	34	European	44	22	0hr	857	107	226	141	25	0.632006	0.0789086	0.166667	0.103982	0.0184366	1356	CD_57
CD_58	control	F	74	European	46	25	0hr	596	509	901	471	36	0.237167	0.202547	0.358536	0.187425	0.0143255	2513	CD_58
CD_66	control	M	65	European	51	24	0hr	469	408	533	260	42	0.273949	0.238318	0.311332	0.151869	0.0245327	1712	CD_66
CD_60	case	M	38	European	51	24	0hr	123	412	509	245	35	0.0929003	0.311178	0.384441	0.185045	0.026435	1324	CD_60
CD_61	control	M	63	European	46	25	0hr	297	399	1293	358	24	0.125264	0.168283	0.54534	0.150991	0.0101223	2371	CD_61
CD_62	control	M	42	European	51	24	0hr	1203	435	518	289	73	0.47776	0.172756	0.205719	0.114774	0.0289913	2518	CD_62
CD_63	control	F	34	European	63	24	0hr	143	474	890	367	46	0.0744792	0.246875	0.463542	0.191146	0.0239583	1920	CD_63
CD_64	case	F	60	European	63	24	0hr	348	575	497	266	36	0.202091	0.333914	0.288618	0.154472	0.0209059	1722	CD_64
CD_65	case	M	34	European	63	24	0hr	1304	347	505	254	58	0.528363	0.1406	0.204619	0.102917	0.0235008	2468	CD_65
CD_02	case	F	48	European	5	24	0hr	481	749	429	275	203	0.225082	0.350491	0.200749	0.128685	0.094993	2137	CD_02
CD_03	case	M	46	European	53	25	0hr	852	530	310	253	55	0.426	0.265	0.155	0.1265	0.0275	2000	CD_03
CD_04	control	M	19	European	63	24	0hr	728	703	277	240	54	0.363636	0.351149	0.138362	0.11988	0.026973	2002	CD_04
CD_05	control	M	65	European	5	24	0hr	2310	692	923	494	531	0.466667	0.139798	0.186465	0.099798	0.107273	4950	#N/A
CD_06	control	F	55	European	5	24	0hr	818	742	374	347	276	0.319906	0.290184	0.146265	0.135706	0.107939	2557	CD_06
CD_07	control	M	59	European	53	25	0hr	1174	874	365	358	313	0.380674	0.283398	0.118353	0.116083	0.101492	3084	CD_07
CD_08	control	M	80	European	8	18	0hr	335	1062	1234	266	240	0.10679	0.33854	0.393369	0.0847944	0.0765062	3137	#N/A
CD_09	control	F	32	European	9	25	0hr	664	746	256	237	345	0.295374	0.331851	0.113879	0.105427	0.15347	2248	CD_09
CD_10	case	M	52	European	53	25	0hr	1527	577	536	301	195	0.486926	0.183992	0.170918	0.0959821	0.0621811	3136	CD_10
CD_11	case	F	58	European	9	25	0hr	900	524	425	172	92	0.425935	0.247989	0.201136	0.0814009	0.04354	2113	CD_11
CD_12	case	M	42	European	9	25	0hr	338	236	450	104	18	0.294939	0.205934	0.39267	0.0907504	0.0157068	1146	CD_12
CD_13	case	M	86	European	13	25	0hr	530	177	504	151	6	0.387427	0.129386	0.368421	0.11038	0.00438596	1368	CD_13
CD_14	control	F	33	European	9	25	0hr	1313	1500	345	573	1587	0.246897	0.282061	0.064874	0.107747	0.29842	5318	CD_14
CD_15	control	M	71	European	13	25	0hr	851	189	537	161	15	0.485454	0.107815	0.306332	0.0918426	0.00855676	1753	CD_15
CD_16	case	M	57	European	13	25	0hr	450	543	983	302	24	0.195482	0.235882	0.42702	0.13119	0.0104257	2302	CD_16
CD_17	case	F	45	European	17	25	0hr	554	431	575	333	34	0.287494	0.223664	0.298391	0.172807	0.017644	1927	CD_17
CD_18	case	F	42	European	17	25	0hr	746	259	591	294	51	0.384338	0.133436	0.304482	0.151468	0.0262751	1941	CD_18
CD_19	control	M	41	European	13	25	0hr	691	338	340	170	17	0.444087	0.217224	0.218509	0.109254	0.0109254	1556	CD_19
CD_21	case	M	29	European	21	25	0hr	603	359	435	194	23	0.373606	0.222429	0.269517	0.120198	0.0142503	1614	CD_21
CW30274	control	M	63	European	70179	29	0hr	797	493	437	304	25	0.387646	0.239786	0.212549	0.14786	0.0121595	2056	#N/A
CW30525	control	F	56	European	70179	29	0hr	504	408	471	269	9	0.303432	0.245635	0.283564	0.161951	0.00541842	1661	#N/A
CW70372	control	M	54	European	70179	29	0hr	780	429	654	310	24	0.35503	0.195266	0.297679	0.141102	0.010924	2197	#N/A
CW70179	control	F	86	European	70179	29	0hr	978	429	536	354	11	0.423744	0.185875	0.232236	0.15338	0.00476603	2308	#N/A
CW40201	control	F	76	European	40201	29	0hr	837	596	1014	360	48	0.29317	0.208757	0.355166	0.126095	0.0168126	2855	#N/A
CW30454	control	M	67	European	40201	29	0hr	850	522	1089	240	46	0.309428	0.190025	0.396432	0.087368	0.0167455	2747	#N/A
CW70142	control	F	82	European	40201	29	0hr	969	381	1009	310	52	0.356119	0.140022	0.37082	0.113929	0.0191106	2721	#N/A
CW30154	control	F	66	European	40201	29	0hr	1	601	526	219	23	0.000729927	0.438686	0.383942	0.159854	0.0167883	1370	#N/A
CW20080	control	M	22	European	50040	29	0hr	1231	553	526	199	17	0.487332	0.218923	0.208234	0.0787807	0.00673001	2526	#N/A
CW20144	control	F	22	European	50040	29	0hr	1045	267	243	159	16	0.604046	0.154335	0.140462	0.0919075	0.00924855	1730	#N/A
CW50040	control	M	63	European	50040	29	0hr	691	423	419	144	11	0.40936	0.250592	0.248223	0.0853081	0.00651659	1688	#N/A
CW50166	control	F	69	European	50040	29	0hr	1130	498	542	460	23	0.425933	0.187712	0.204297	0.173389	0.00866943	2653	#N/A
CW20087	control	M	23	European	20087	29	0hr	707	486	274	193	13	0.422594	0.290496	0.163778	0.115362	0.00777047	1673	#N/A
CW60134	control	F	44	European	20087	29	0hr	804	294	286	174	12	0.512102	0.187261	0.182166	0.110828	0.00764331	1570	#N/A
CW70001	control	M	56	European	20087	29	0hr	741	467	528	231	16	0.373676	0.235502	0.266263	0.11649	0.00806858	1983	#N/A
CW70177	control	F	70	European	20087	29	0hr	812	522	577	248	20	0.372648	0.239559	0.2648	0.113814	0.00917852	2179	#N/A
CW60060	control	F	37	European	60060	29	0hr	644	401	201	146	11	0.459016	0.285816	0.143264	0.104063	0.00784034	1403	#N/A
CW70316	control	M	49	European	60060	29	0hr	764	407	596	272	17	0.371595	0.197957	0.289883	0.132296	0.00826848	2056	#N/A
CW70224	control	M	57	European	60060	29	0hr	821	527	365	224	5	0.42276	0.27137	0.187951	0.115345	0.00257467	1942	#N/A
CW70330	control	F	60	European	60060	29	0hr	917	282	158	131	17	0.609302	0.187375	0.104983	0.0870432	0.0112957	1505	#N/A
CW20077	control	F	22	European	20088	29	0hr	382	169	131	101	8	0.482933	0.213654	0.165613	0.127686	0.0101138	791	#N/A
CW20088	control	F	22	European	20088	29	0hr	706	451	210	248	15	0.433129	0.276687	0.128834	0.152147	0.00920245	1630	#N/A
CW20058	control	M	25	European	20088	29	0hr	698	438	225	178	21	0.447436	0.280769	0.144231	0.114103	0.0134615	1560	CW20058
CW60109	control	M	38	European	20088	29	0hr	790	297	308	189	13	0.494678	0.185974	0.192862	0.118347	0.00814026	1597	#N/A
CW50150	control	F	65	European	50094	30	0hr	626	159	198	221	17	0.512695	0.130221	0.162162	0.180999	0.013923	1221	#N/A
CW70282	control	M	66	European	50094	30	0hr	636	195	287	263	96	0.430603	0.132024	0.194313	0.178064	0.0649966	1477	#N/A
CW50021	control	F	69	European	50094	30	0hr	573	127	308	290	134	0.40014	0.0886872	0.215084	0.202514	0.0935754	1432	#N/A
CW50023	control	M	69	European	50094	30	0hr	849	215	210	278	14	0.542146	0.137292	0.1341	0.177522	0.00893997	1566	#N/A
CW50094	control	M	70	European	50094	30	0hr	332	290	265	229	21	0.291996	0.255057	0.233069	0.201407	0.0184697	1137	#N/A
CW20111	control	M	28	European	20111	30	0hr	681	208	294	203	37	0.478566	0.14617	0.206606	0.142656	0.0260014	1423	#N/A
CW70030	control	M	60	European	20111	30	0hr	433	210	262	172	16	0.396157	0.192132	0.239707	0.157365	0.0146386	1093	#N/A
CW50148	control	F	69	European	20111	30	0hr	878	233	254	194	137	0.517689	0.137382	0.149764	0.114387	0.0807783	1696	#N/A
CW50059	control	F	70	European	20111	30	0hr	803	267	205	169	18	0.549248	0.182627	0.140219	0.115595	0.0123119	1462	#N/A
CW50099	control	F	70	European	20111	30	0hr	879	223	215	182	10	0.582505	0.14778	0.142478	0.12061	0.00662691	1509	#N/A
CW20063	control	F	22	European	20063	30	0hr	908	200	289	227	28	0.549637	0.121065	0.174939	0.137409	0.0169492	1652	CW20063
CW20137	control	F	23	European	20063	30	0hr	587	143	209	176	1	0.525986	0.128136	0.187276	0.157706	0.000896057	1116	#N/A
CW20079	control	M	27	European	20063	30	0hr	748	136	412	253	2	0.48227	0.0876854	0.265635	0.163121	0.00128949	1551	CW20079
CW20112	control	M	27	European	20063	30	0hr	446	167	363	217	4	0.372598	0.139515	0.303258	0.181287	0.00334169	1197	CW20112
CW70305	control	F	56	European	70305	30	0hr	588	271	381	198	9	0.406358	0.187284	0.263303	0.136835	0.00621977	1447	#N/A
CW70344	control	M	62	European	70305	30	0hr	615	321	340	200	7	0.4147	0.216453	0.229265	0.134862	0.00472016	1483	#N/A
CW70079	control	M	68	European	70305	30	0hr	472	257	343	202	67	0.351976	0.191648	0.255779	0.150634	0.0499627	1341	#N/A
CW50037	control	F	70	European	70305	30	0hr	515	371	241	276	10	0.364473	0.262562	0.170559	0.195329	0.00707714	1413	#N/A
CD_22	case	M	53	European	23	25	1hr	1807	703	418	422	20	0.536202	0.208605	0.124036	0.125223	0.00593472	3370	CD_22
CD_23	case	F	42	European	23	25	1hr	1416	337	622	321	22	0.520971	0.123988	0.228845	0.118102	0.00809419	2718	CD_23
CD_25	control	M	72	European	8	18	1hr	684	648	719	305	89	0.279755	0.265031	0.29407	0.124744	0.0364008	2445	#N/A
CD_26	control	M	43	European	8	18	1hr	1058	1078	717	373	135	0.314787	0.320738	0.213329	0.110979	0.0401666	3361	#N/A
CD_27	control	M	39	European	2	18	1hr	1960	1478	316	648	330	0.414201	0.312342	0.0667794	0.13694	0.069738	4732	#N/A
CD_36	case	M	57	European	21	25	1hr	406	293	606	187	17	0.269052	0.194168	0.40159	0.123923	0.0112657	1509	CD_36
CD_37	control	F	82	European	23	25	1hr	1093	241	426	245	9	0.542701	0.119662	0.211519	0.121648	0.00446872	2014	CD_37
CD_38	case	M	22	European	20063	30	1hr	800	124	283	222	35	0.546448	0.0846995	0.193306	0.151639	0.0239071	1464	CD_38
CD_39	case	M	30	European	70305	30	1hr	305	244	393	198	12	0.264757	0.211806	0.341146	0.171875	0.0104167	1152	CD_39
CD_40	control	M	63	European	23	25	1hr	1082	84	716	263	15	0.500926	0.0388889	0.331481	0.121759	0.00694444	2160	CD_40
CD_42	case	F	46	European	39	22	1hr	817	204	203	133	53	0.579433	0.144681	0.143972	0.0943262	0.0375887	1410	CD_42
CD_43	control	F	39	European	36	22	1hr	833	125	82	146	310	0.556818	0.0835561	0.0548128	0.0975936	0.207219	1496	CD_43
CD_44	case	F	55	European	46	25	1hr	786	353	982	254	13	0.329146	0.147822	0.411223	0.106365	0.00544389	2388	CD_44
CD_45	control	M	56	European	17	25	1hr	400	182	582	231	14	0.283889	0.12917	0.413059	0.163946	0.00993612	1409	CD_45
CD_46	case	F	64	European	46	25	1hr	511	591	943	372	19	0.20977	0.242611	0.38711	0.152709	0.00779967	2436	CD_46
CD_47	control	M	74	European	17	25	1hr	658	456	818	498	28	0.267697	0.185517	0.332791	0.202604	0.0113914	2458	CD_47
CD_48	control	F	72	European	21	25	1hr	951	668	790	320	34	0.344191	0.241766	0.285921	0.115816	0.0123055	2763	CD_48
CD_49	case	F	31	European	49	22	1hr	1000	275	373	185	24	0.538503	0.148088	0.200862	0.099623	0.0129241	1857	CD_49
CD_54	control	M	46	European	2	18	1hr	515	1635	1736	617	442	0.104146	0.330637	0.351062	0.124772	0.0893832	4945	#N/A
CD_32	case	M	39	European	49	22	1hr	630	143	368	131	14	0.489891	0.111198	0.286159	0.101866	0.0108865	1286	CD_32
CD_33	case	F	52	European	33	24	1hr	1133	715	900	578	38	0.336801	0.212545	0.267539	0.171819	0.0112961	3364	CD_33
CD_34	case	M	55	European	33	24	1hr	934	375	357	330	19	0.463524	0.186104	0.177171	0.163772	0.00942928	2015	CD_34
CD_31	control	F	29	European	21	25	1hr	872	705	639	254	17	0.350623	0.283474	0.256936	0.102131	0.00683554	2487	CD_31
CD_35	case	M	53	European	35	24	1hr	1487	541	561	431	39	0.486107	0.176855	0.183393	0.140896	0.0127493	3059	CD_35
CD_50	case	M	49	European	35	24	1hr	629	406	225	260	24	0.407383	0.262953	0.145725	0.168394	0.015544	1544	CD_50
CD_51	case	M	48	European	51	24	1hr	234	894	1017	245	79	0.0947752	0.36209	0.411908	0.0992305	0.0319968	2469	CD_51
CD_55	control	F	53	European	33	24	1hr	836	774	292	267	22	0.381561	0.353263	0.133272	0.121862	0.0100411	2191	CD_55
CD_52	control	M	47	European	33	24	1hr	438	553	388	217	12	0.272388	0.343905	0.241294	0.13495	0.00746269	1608	CD_52
CD_56	control	M	54	European	35	24	1hr	2052	579	829	591	48	0.50061	0.141254	0.202244	0.144182	0.0117102	4099	CD_56
CD_53	control	M	69	European	53	25	1hr	600	616	599	202	56	0.289436	0.297154	0.288953	0.0974433	0.027014	2073	CD_53
CD_57	control	F	34	European	44	22	1hr	1085	166	319	186	32	0.606823	0.0928412	0.178412	0.104027	0.0178971	1788	CD_57
CD_58	control	F	74	European	46	25	1hr	717	501	819	413	25	0.289697	0.202424	0.330909	0.166869	0.010101	2475	CD_58
CD_66	control	M	65	European	51	24	1hr	577	566	758	289	62	0.256217	0.251332	0.33659	0.12833	0.0275311	2252	CD_66
CD_60	case	M	38	European	51	24	1hr	175	520	745	303	52	0.097493	0.289694	0.415042	0.168802	0.0289694	1795	CD_60
CD_61	control	M	63	European	46	25	1hr	353	406	1120	346	17	0.157449	0.181088	0.499554	0.154326	0.00758252	2242	CD_61
CD_62	control	M	42	European	51	24	1hr	1425	563	663	311	70	0.469987	0.185686	0.218668	0.102573	0.0230871	3032	CD_62
CD_63	control	F	34	European	63	24	1hr	136	541	805	307	33	0.0746432	0.296926	0.441822	0.168496	0.018112	1822	CD_63
CD_64	case	F	60	European	63	24	1hr	334	647	502	265	44	0.186384	0.361049	0.280134	0.147879	0.0245536	1792	CD_64
CD_65	case	M	34	European	63	24	1hr	1180	366	487	218	52	0.512375	0.158923	0.211463	0.0946591	0.0225792	2303	CD_65
CD_02	case	F	48	European	5	24	1hr	425	849	480	272	231	0.188303	0.376163	0.212672	0.120514	0.102348	2257	CD_02
CD_03	case	M	46	European	53	25	1hr	742	509	428	242	49	0.37665	0.258376	0.217259	0.122843	0.0248731	1970	CD_03
CD_04	control	M	19	European	63	24	1hr	658	705	244	219	30	0.354526	0.379849	0.131466	0.117996	0.0161638	1856	CD_04
CD_05	control	M	65	European	5	24	1hr	2231	701	1081	504	455	0.448713	0.14099	0.217418	0.101368	0.0915125	4972	#N/A
CD_06	control	F	55	European	5	24	1hr	844	896	427	375	273	0.299822	0.318295	0.151687	0.133215	0.0969805	2815	CD_06
CD_07	control	M	59	European	53	25	1hr	1101	973	442	339	256	0.353905	0.312761	0.142077	0.108968	0.0822887	3111	CD_07
CD_08	control	M	80	European	8	18	1hr	232	824	859	185	184	0.101576	0.360771	0.376095	0.0809982	0.0805604	2284	#N/A
CD_09	control	F	32	European	9	25	1hr	587	552	319	169	176	0.325568	0.306156	0.176927	0.0937327	0.0976151	1803	CD_09
CD_10	case	M	52	European	53	25	1hr	1390	583	492	212	129	0.495367	0.207769	0.175339	0.0755524	0.0459729	2806	CD_10
CD_11	case	F	58	European	9	25	1hr	786	508	491	253	40	0.378248	0.244466	0.236285	0.121752	0.0192493	2078	CD_11
CD_12	case	M	42	European	9	25	1hr	307	305	548	139	24	0.232048	0.230537	0.41421	0.105064	0.0181406	1323	CD_12
CD_13	case	M	86	European	13	25	1hr	688	309	767	234	9	0.3428	0.153961	0.382162	0.116592	0.0044843	2007	CD_13
CD_14	control	F	33	European	9	25	1hr	1017	724	339	308	426	0.361407	0.257285	0.120469	0.109453	0.151386	2814	CD_14
CD_15	control	M	71	European	13	25	1hr	1183	329	717	233	26	0.475482	0.132235	0.288183	0.0936495	0.0104502	2488	CD_15
CD_16	case	M	57	European	13	25	1hr	625	774	1309	364	29	0.201548	0.249597	0.422122	0.117381	0.00935182	3101	CD_16
CD_17	case	F	45	European	17	25	1hr	531	491	744	328	17	0.25154	0.232591	0.35244	0.155377	0.00805306	2111	CD_17
CD_18	case	F	42	European	17	25	1hr	766	343	676	294	12	0.366332	0.164036	0.32329	0.140603	0.00573888	2091	CD_18
CD_19	control	M	41	European	13	25	1hr	1085	529	498	243	26	0.455691	0.222176	0.209156	0.102058	0.0109198	2381	CD_19
CD_21	case	M	29	European	21	25	1hr	876	574	750	333	34	0.341254	0.223607	0.29217	0.129723	0.013245	2567	CD_21
CW30274	control	M	63	European	70179	29	1hr	937	525	558	270	11	0.407214	0.228162	0.242503	0.11734	0.00478053	2301	#N/A
CW30525	control	F	56	European	70179	29	1hr	646	552	624	282	11	0.305437	0.260993	0.295035	0.133333	0.00520095	2115	#N/A
CW70372	control	M	54	European	70179	29	1hr	1007	551	889	331	20	0.3599	0.196926	0.317727	0.118299	0.00714796	2798	#N/A
CW70179	control	F	86	European	70179	29	1hr	1296	495	747	342	21	0.446743	0.170631	0.257497	0.11789	0.00723888	2901	#N/A
CW40201	control	F	76	European	40201	29	1hr	1011	598	1225	354	26	0.314561	0.186061	0.381145	0.110143	0.00808961	3214	#N/A
CW30454	control	M	67	European	40201	29	1hr	976	420	1292	243	21	0.330623	0.142276	0.437669	0.0823171	0.00711382	2952	#N/A
CW70142	control	F	82	European	40201	29	1hr	1086	325	1124	334	30	0.374612	0.112108	0.38772	0.115212	0.0103484	2899	#N/A
CW30154	control	F	66	European	40201	29	1hr	1	582	634	263	17	0.000668003	0.388778	0.423514	0.175685	0.011356	1497	#N/A
CW20080	control	M	22	European	50040	29	1hr	1654	609	706	216	31	0.514303	0.189366	0.219527	0.0671642	0.0096393	3216	#N/A
CW20144	control	F	22	European	50040	29	1hr	1394	330	318	172	26	0.622321	0.147321	0.141964	0.0767857	0.0116071	2240	#N/A
CW50040	control	M	63	European	50040	29	1hr	885	451	555	154	14	0.42982	0.219038	0.269548	0.0747936	0.00679942	2059	#N/A
CW50166	control	F	69	European	50040	29	1hr	1263	587	622	496	40	0.41988	0.195146	0.206782	0.164894	0.0132979	3008	#N/A
CW20087	control	M	23	European	20087	29	1hr	908	633	327	180	18	0.439497	0.306389	0.158277	0.0871249	0.00871249	2066	#N/A
CW60134	control	F	44	European	20087	29	1hr	1062	420	346	248	15	0.507891	0.200861	0.165471	0.118604	0.0071736	2091	#N/A
CW70001	control	M	56	European	20087	29	1hr	915	587	549	251	23	0.393548	0.252473	0.236129	0.107957	0.00989247	2325	#N/A
CW70177	control	F	70	European	20087	29	1hr	1018	751	694	284	22	0.367642	0.271217	0.250632	0.102564	0.00794511	2769	#N/A
CW60060	control	F	37	European	60060	29	1hr	750	446	269	194	9	0.44964	0.267386	0.161271	0.116307	0.00539568	1668	#N/A
CW70316	control	M	49	European	60060	29	1hr	912	426	713	306	18	0.384	0.179368	0.300211	0.128842	0.00757895	2375	#N/A
CW70224	control	M	57	European	60060	29	1hr	919	581	455	287	17	0.406817	0.257193	0.201417	0.127047	0.00752545	2259	#N/A
CW70330	control	F	60	European	60060	29	1hr	1162	297	196	144	16	0.64022	0.163636	0.107989	0.0793388	0.00881543	1815	#N/A
CW20077	control	F	22	European	20088	29	1hr	539	247	148	116	11	0.508011	0.232799	0.139491	0.109331	0.0103676	1061	#N/A
CW20088	control	F	22	European	20088	29	1hr	906	664	263	297	29	0.419639	0.30755	0.121816	0.137564	0.0134321	2159	#N/A
CW20058	control	M	25	European	20088	29	1hr	864	655	285	245	20	0.417593	0.316578	0.137748	0.118415	0.00966651	2069	CW20058
CW60109	control	M	38	European	20088	29	1hr	891	359	351	215	17	0.486088	0.195854	0.191489	0.117294	0.00927441	1833	#N/A
CW50150	control	F	65	European	50094	30	1hr	835	237	291	304	9	0.49821	0.141408	0.173628	0.181384	0.00536993	1676	#N/A
CW70282	control	M	66	European	50094	30	1hr	929	250	533	326	64	0.44196	0.118934	0.253568	0.15509	0.0304472	2102	#N/A
CW50021	control	F	69	European	50094	30	1hr	787	185	409	284	74	0.452559	0.106383	0.235193	0.163312	0.0425532	1739	#N/A
CW50023	control	M	69	European	50094	30	1hr	1241	328	311	368	11	0.549358	0.145197	0.137672	0.162904	0.00486941	2259	#N/A
CW50094	control	M	70	European	50094	30	1hr	454	409	403	229	18	0.300066	0.270324	0.266358	0.151355	0.0118969	1513	#N/A
CW20111	control	M	28	European	20111	30	1hr	657	162	242	175	23	0.521843	0.128674	0.192216	0.138999	0.0182685	1259	#N/A
CW70030	control	M	60	European	20111	30	1hr	406	179	246	157	13	0.405594	0.178821	0.245754	0.156843	0.012987	1001	#N/A
CW50148	control	F	69	European	20111	30	1hr	928	278	219	187	70	0.551724	0.165279	0.130202	0.111177	0.0416171	1682	#N/A
CW50059	control	F	70	European	20111	30	1hr	769	301	229	162	13	0.52171	0.204206	0.15536	0.109905	0.00881954	1474	#N/A
CW50099	control	F	70	European	20111	30	1hr	835	203	173	166	9	0.602453	0.146465	0.12482	0.119769	0.00649351	1386	#N/A
CW20063	control	F	22	European	20063	30	1hr	1237	239	422	327	38	0.54662	0.105612	0.186478	0.144498	0.0167919	2263	CW20063
CW20137	control	F	23	European	20063	30	1hr	738	180	269	250	5	0.511789	0.124827	0.186546	0.17337	0.00346741	1442	#N/A
CW20079	control	M	27	European	20063	30	1hr	954	155	564	321	9	0.476286	0.0773839	0.281578	0.16026	0.00449326	2003	CW20079
CW20112	control	M	27	European	20063	30	1hr	535	217	442	273	8	0.362712	0.147119	0.299661	0.185085	0.00542373	1475	CW20112
CW70305	control	F	56	European	70305	30	1hr	626	357	439	209	4	0.382875	0.218349	0.268502	0.127829	0.00244648	1635	#N/A
CW70344	control	M	62	European	70305	30	1hr	662	419	424	222	6	0.381997	0.241777	0.244662	0.128102	0.0034622	1733	#N/A
CW70079	control	M	68	European	70305	30	1hr	551	308	388	206	37	0.369799	0.206711	0.260403	0.138255	0.0248322	1490	#N/A
CW50037	control	F	70	European	70305	30	1hr	673	467	282	307	5	0.38812	0.269319	0.16263	0.177047	0.00288351	1734	#N/A
CD_22	case	M	53	European	23	25	6hr	1542	499	321	394	18	0.555876	0.179885	0.115717	0.142033	0.00648882	2774	CD_22
CD_23	case	F	42	European	23	25	6hr	1265	254	484	245	21	0.557514	0.111944	0.21331	0.107977	0.00925518	2269	CD_23
CD_25	control	M	72	European	8	18	6hr	589	594	805	365	127	0.2375	0.239516	0.324597	0.147177	0.0512097	2480	#N/A
CD_26	control	M	43	European	8	18	6hr	690	898	702	298	161	0.251	0.326664	0.255366	0.108403	0.0585668	2749	#N/A
CD_27	control	M	39	European	2	18	6hr	1703	1249	343	691	351	0.392668	0.287987	0.0790869	0.159327	0.0809315	4337	#N/A
CD_36	case	M	57	European	21	25	6hr	339	192	553	129	13	0.276509	0.156607	0.45106	0.10522	0.0106036	1226	CD_36
CD_37	control	F	82	European	23	25	6hr	1002	214	361	191	12	0.562921	0.120225	0.202809	0.107303	0.00674157	1780	CD_37
CD_38	case	M	22	European	20063	30	6hr	821	89	413	169	34	0.538008	0.0583224	0.270642	0.110747	0.0222805	1526	CD_38
CD_39	case	M	30	European	70305	30	6hr	389	228	469	188	16	0.30155	0.176744	0.363566	0.145736	0.0124031	1290	CD_39
CD_40	control	M	63	European	23	25	6hr	1067	73	555	205	13	0.557763	0.03816	0.29012	0.107162	0.00679561	1913	CD_40
CD_42	case	F	46	European	39	22	6hr	776	210	214	135	29	0.568915	0.153959	0.156891	0.0989736	0.021261	1364	CD_42
CD_43	control	F	39	European	36	22	6hr	798	116	92	145	129	0.623437	0.090625	0.071875	0.113281	0.100781	1280	CD_43
CD_44	case	F	55	European	46	25	6hr	785	280	574	196	19	0.423409	0.151025	0.309601	0.105717	0.0102481	1854	CD_44
CD_45	control	M	56	European	17	25	6hr	526	231	741	263	23	0.294843	0.129484	0.415359	0.147422	0.0128924	1784	CD_45
CD_46	case	F	64	European	46	25	6hr	494	366	609	258	14	0.283745	0.210224	0.349799	0.148191	0.00804136	1741	CD_46
CD_47	control	M	74	European	17	25	6hr	857	551	971	569	52	0.285667	0.183667	0.323667	0.189667	0.0173333	3000	CD_47
CD_48	control	F	72	European	21	25	6hr	798	428	754	267	17	0.352473	0.189046	0.333039	0.117933	0.00750883	2264	CD_48
CD_49	case	F	31	European	49	22	6hr	1092	310	386	171	22	0.551237	0.156487	0.194851	0.08632	0.0111055	1981	CD_49
CD_54	control	M	46	European	2	18	6hr	499	1811	1890	719	506	0.0919816	0.333825	0.348387	0.132535	0.0932719	5425	#N/A
CD_32	case	M	39	European	49	22	6hr	682	150	368	162	16	0.49492	0.108853	0.267054	0.117562	0.011611	1378	CD_32
CD_33	case	F	52	European	33	24	6hr	1441	730	1080	667	40	0.364073	0.184437	0.272865	0.168519	0.0101061	3958	CD_33
CD_34	case	M	55	European	33	24	6hr	1181	353	374	427	24	0.500636	0.14964	0.158542	0.181009	0.0101738	2359	CD_34
CD_31	control	F	29	European	21	25	6hr	771	497	533	221	22	0.377202	0.243151	0.260763	0.108121	0.0107632	2044	CD_31
CD_35	case	M	53	European	35	24	6hr	1910	555	670	497	31	0.521431	0.151515	0.18291	0.135681	0.00846301	3663	CD_35
CD_50	case	M	49	European	35	24	6hr	702	418	217	266	17	0.433333	0.258025	0.133951	0.164198	0.0104938	1620	CD_50
CD_51	case	M	48	European	51	24	6hr	281	866	968	265	91	0.113719	0.350465	0.391744	0.107244	0.0368272	2471	CD_51
CD_55	control	F	53	European	33	24	6hr	1011	730	277	290	24	0.433533	0.313036	0.118782	0.124357	0.0102916	2332	CD_55
CD_52	control	M	47	European	33	24	6hr	514	478	379	236	13	0.317284	0.295062	0.233951	0.145679	0.00802469	1620	CD_52
CD_56	control	M	54	European	35	24	6hr	2502	573	987	625	68	0.526183	0.120505	0.207571	0.131441	0.0143007	4755	CD_56
CD_53	control	M	69	European	53	25	6hr	626	517	504	180	52	0.333156	0.275146	0.268228	0.0957956	0.0276743	1879	CD_53
CD_57	control	F	34	European	44	22	6hr	1008	150	303	163	21	0.612766	0.0911854	0.184195	0.0990881	0.012766	1645	CD_57
CD_58	control	F	74	European	46	25	6hr	677	398	546	347	20	0.340543	0.200201	0.274648	0.174547	0.0100604	1988	CD_58
CD_66	control	M	65	European	51	24	6hr	634	543	714	305	66	0.280283	0.240053	0.31565	0.134836	0.0291777	2262	CD_66
CD_60	case	M	38	European	51	24	6hr	181	501	635	288	58	0.108839	0.301263	0.38184	0.173181	0.0348767	1663	CD_60
CD_61	control	M	63	European	46	25	6hr	359	289	707	249	35	0.219036	0.176327	0.431361	0.151922	0.0213545	1639	CD_61
CD_62	control	M	42	European	51	24	6hr	1635	553	620	294	96	0.511257	0.172921	0.193871	0.0919325	0.0300188	3198	CD_62
CD_63	control	F	34	European	63	24	6hr	169	528	1003	354	39	0.0807453	0.252269	0.479216	0.169135	0.0186335	2093	CD_63
CD_64	case	F	60	European	63	24	6hr	446	780	625	340	60	0.198134	0.346513	0.277654	0.151044	0.0266548	2251	CD_64
CD_65	case	M	34	European	63	24	6hr	1509	395	555	276	64	0.539121	0.141122	0.198285	0.0986066	0.0228653	2799	CD_65
CD_02	case	F	48	European	5	24	6hr	482	758	429	303	225	0.21939	0.345016	0.195266	0.137915	0.102412	2197	CD_02
CD_03	case	M	46	European	53	25	6hr	792	487	363	164	46	0.427646	0.262959	0.196004	0.0885529	0.024838	1852	CD_03
CD_04	control	M	19	European	63	24	6hr	929	793	313	273	49	0.394145	0.336445	0.132796	0.115825	0.0207891	2357	CD_04
CD_05	control	M	65	European	5	24	6hr	2229	681	1024	577	454	0.448943	0.13716	0.206244	0.116213	0.0914401	4965	#N/A
CD_06	control	F	55	European	5	24	6hr	878	845	434	377	249	0.315487	0.303629	0.155947	0.135465	0.0894718	2783	CD_06
CD_07	control	M	59	European	53	25	6hr	1207	762	419	313	281	0.404762	0.255533	0.14051	0.104963	0.0942321	2982	CD_07
CD_08	control	M	80	European	8	18	6hr	270	943	1183	200	344	0.0918367	0.320748	0.402381	0.0680272	0.117007	2940	#N/A
CD_09	control	F	32	European	9	25	6hr	694	643	475	194	113	0.327513	0.303445	0.224162	0.0915526	0.053327	2119	CD_09
CD_10	case	M	52	European	53	25	6hr	1495	539	413	212	211	0.520906	0.187805	0.143902	0.0738676	0.0735192	2870	CD_10
CD_11	case	F	58	European	9	25	6hr	858	607	712	217	60	0.349633	0.247351	0.290139	0.0884271	0.0244499	2454	CD_11
CD_12	case	M	42	European	9	25	6hr	379	330	738	150	22	0.234095	0.20383	0.455837	0.0926498	0.0135886	1619	CD_12
CD_13	case	M	86	European	13	25	6hr	646	293	757	222	12	0.334715	0.151813	0.392228	0.115026	0.00621762	1930	CD_13
CD_14	control	F	33	European	9	25	6hr	1279	1100	459	503	973	0.296477	0.254984	0.106398	0.116597	0.225545	4314	CD_14
CD_15	control	M	71	European	13	25	6hr	1056	293	718	205	18	0.461135	0.127948	0.313537	0.0895197	0.00786026	2290	CD_15
CD_16	case	M	57	European	13	25	6hr	494	571	1290	363	27	0.179964	0.208015	0.469945	0.13224	0.00983607	2745	CD_16
CD_17	case	F	45	European	17	25	6hr	669	679	884	346	30	0.256518	0.260353	0.338957	0.132669	0.0115031	2608	CD_17
CD_18	case	F	42	European	17	25	6hr	900	489	703	346	34	0.364078	0.197816	0.284385	0.139968	0.013754	2472	CD_18
CD_19	control	M	41	European	13	25	6hr	1037	493	531	187	18	0.457635	0.217564	0.234334	0.0825243	0.00794351	2266	CD_19
CD_21	case	M	29	European	21	25	6hr	807	437	729	277	10	0.35708	0.193363	0.322566	0.122566	0.00442478	2260	CD_21
CW30274	control	M	63	European	70179	29	6hr	1008	500	516	260	14	0.438642	0.217581	0.224543	0.113142	0.00609225	2298	#N/A
CW30525	control	F	56	European	70179	29	6hr	671	430	612	255	18	0.337865	0.216516	0.308157	0.128399	0.00906344	1986	#N/A
CW70372	control	M	54	European	70179	29	6hr	1040	499	755	260	11	0.405458	0.194542	0.294347	0.101365	0.0042885	2565	#N/A
CW70179	control	F	86	European	70179	29	6hr	1202	488	684	324	13	0.443379	0.180007	0.252305	0.119513	0.00479528	2711	#N/A
CW40201	control	F	76	European	40201	29	6hr	964	648	1140	452	30	0.298083	0.200371	0.352505	0.139765	0.00927644	3234	#N/A
CW30454	control	M	67	European	40201	29	6hr	993	514	1211	289	33	0.326645	0.169079	0.398355	0.0950658	0.0108553	3040	#N/A
CW70142	control	F	82	European	40201	29	6hr	1060	416	1121	345	42	0.355228	0.13941	0.37567	0.115617	0.0140751	2984	#N/A
CW30154	control	F	66	European	40201	29	6hr	2	668	640	248	17	0.00126984	0.424127	0.406349	0.15746	0.0107937	1575	#N/A
CW20080	control	M	22	European	50040	29	6hr	1698	555	583	227	11	0.552375	0.180547	0.189655	0.0738452	0.0035784	3074	#N/A
CW20144	control	F	22	European	50040	29	6hr	1467	314	307	209	17	0.633967	0.135696	0.132671	0.0903198	0.00734659	2314	#N/A
CW50040	control	M	63	European	50040	29	6hr	893	378	455	189	23	0.460784	0.195046	0.234778	0.0975232	0.0118679	1938	#N/A
CW50166	control	F	69	European	50040	29	6hr	1348	517	543	547	26	0.452197	0.173432	0.182154	0.183495	0.00872191	2981	#N/A
CW20087	control	M	23	European	20087	29	6hr	831	517	271	156	20	0.462953	0.288022	0.150975	0.0869081	0.0111421	1795	#N/A
CW60134	control	F	44	European	20087	29	6hr	1048	314	292	191	18	0.562534	0.168545	0.156736	0.102523	0.00966184	1863	#N/A
CW70001	control	M	56	European	20087	29	6hr	878	545	555	254	15	0.390743	0.242546	0.246996	0.11304	0.00667557	2247	#N/A
CW70177	control	F	70	European	20087	29	6hr	980	578	559	237	22	0.412458	0.243266	0.235269	0.0997475	0.00925926	2376	#N/A
CW60060	control	F	37	European	60060	29	6hr	806	384	256	172	38	0.486715	0.231884	0.154589	0.103865	0.0229469	1656	#N/A
CW70316	control	M	49	European	60060	29	6hr	888	391	534	278	24	0.419858	0.18487	0.252482	0.131442	0.0113475	2115	#N/A
CW70224	control	M	57	European	60060	29	6hr	898	488	394	256	27	0.435288	0.236549	0.190984	0.124091	0.0130877	2063	#N/A
CW70330	control	F	60	European	60060	29	6hr	1183	246	159	157	28	0.667231	0.138748	0.0896785	0.0885505	0.0157924	1773	#N/A
CW20077	control	F	22	European	20088	29	6hr	693	193	127	159	11	0.585799	0.163145	0.107354	0.134404	0.00929839	1183	#N/A
CW20088	control	F	22	European	20088	29	6hr	1162	513	248	292	14	0.52131	0.230148	0.111261	0.131	0.00628084	2229	#N/A
CW20058	control	M	25	European	20088	29	6hr	1050	568	260	215	11	0.499049	0.269962	0.123574	0.102186	0.00522814	2104	CW20058
CW60109	control	M	38	European	20088	29	6hr	1116	366	331	240	14	0.539913	0.177068	0.160135	0.11611	0.0067731	2067	#N/A
CW50150	control	F	65	European	50094	30	6hr	652	162	296	155	5	0.513386	0.127559	0.233071	0.122047	0.00393701	1270	#N/A
CW70282	control	M	66	European	50094	30	6hr	742	183	457	165	62	0.461156	0.113735	0.284027	0.102548	0.0385333	1609	#N/A
CW50021	control	F	69	European	50094	30	6hr	686	131	290	161	35	0.526477	0.100537	0.222563	0.123561	0.0268611	1303	#N/A
CW50023	control	M	69	European	50094	30	6hr	891	225	308	210	6	0.543293	0.137195	0.187805	0.128049	0.00365854	1640	#N/A
CW50094	control	M	70	European	50094	30	6hr	418	314	441	127	12	0.318598	0.239329	0.336128	0.0967988	0.00914634	1312	#N/A
CW20111	control	M	28	European	20111	30	6hr	873	248	403	276	27	0.477833	0.135742	0.22058	0.151067	0.0147783	1827	#N/A
CW70030	control	M	60	European	20111	30	6hr	545	229	385	223	28	0.386525	0.162411	0.27305	0.158156	0.0198582	1410	#N/A
CW50148	control	F	69	European	20111	30	6hr	1284	378	352	319	89	0.53014	0.156069	0.145334	0.131709	0.0367465	2422	#N/A
CW50059	control	F	70	European	20111	30	6hr	1132	352	315	280	13	0.541109	0.16826	0.150574	0.133843	0.00621415	2092	#N/A
CW50099	control	F	70	European	20111	30	6hr	1072	208	287	232	12	0.591938	0.114854	0.158476	0.128106	0.00662617	1811	#N/A
CW20063	control	F	22	European	20063	30	6hr	1179	252	477	272	26	0.534451	0.114234	0.216228	0.1233	0.011786	2206	CW20063
CW20137	control	F	23	European	20063	30	6hr	757	180	329	218	5	0.508395	0.120887	0.220954	0.146407	0.00335796	1489	#N/A
CW20079	control	M	27	European	20063	30	6hr	919	172	665	268	1	0.453827	0.0849383	0.328395	0.132346	0.000493827	2025	CW20079
CW20112	control	M	27	European	20063	30	6hr	520	193	539	227	9	0.349462	0.129704	0.362231	0.152554	0.00604839	1488	CW20112
CW70305	control	F	56	European	70305	30	6hr	796	380	437	231	12	0.428879	0.204741	0.235453	0.124461	0.00646552	1856	#N/A
CW70344	control	M	62	European	70305	30	6hr	845	428	462	232	7	0.428065	0.216819	0.234043	0.117528	0.0035461	1974	#N/A
CW70079	control	M	68	European	70305	30	6hr	730	288	471	225	59	0.411732	0.162437	0.265651	0.126904	0.0332769	1773	#N/A
CW50037	control	F	70	European	70305	30	6hr	810	427	306	312	5	0.435484	0.22957	0.164516	0.167742	0.00268817	1860	#N/A
CD_20	case	M	45	European	Failed differentiation	NA	NA	NA	NA	NA	NA	NA	NA	NA	NA	NA	NA	NA
CW20085	control	F	22	European	Failed differentiation	NA	NA	NA	NA	NA	NA	NA	NA	NA	NA	NA	NA	NA
CW60097	control	F	48	European	Failed differentiation	NA	NA	NA	NA	NA	NA	NA	NA	NA	NA	NA	NA	NA
CW60383	control	F	40	European	Failed differentiation	NA	NA	NA	NA	NA	NA	NA	NA	NA	NA	NA	NA	NA
CW70207	control	M	51	European	Failed differentiation	NA	NA	NA	NA	NA	NA	NA	NA	NA	NA	NA	NA	NA
CW70256	control	F	61	European	Failed differentiation	NA	NA	NA	NA	NA	NA	NA	NA	NA	NA	NA	NA	NA
CW70262	control	M	66	European	Failed differentiation	NA	NA	NA	NA	NA	NA	NA	NA	NA	NA	NA	NA	NA

## Sheet: S2_Multiome_seq_QC
Sample ID	Estimated number of cells	ATAC Sequenced read pairs	ATAC Mean raw read pairs per cell	ATAC Fraction of high-quality fragments overlapping TSS	ATAC Fraction of high-quality fragments overlapping peaks	ATAC TSS enrichment score	GEX Sequenced read pairs	GEX Mean raw reads per cell	GEX Median UMI counts per cell	GEX Reads mapped confidently to genome	GEX Reads mapped confidently to transcriptome		after_demux	after_final_QC	Note
Duan_024_33-0	11879	339834430	28608	0.3948	0.5669	9.4199	401575189	33805.5	8439	0.8154	0.629		8711	8048
Duan_024_33-1	12465	332785912	26697.6	0.3922	0.6451	9.4267	432325019	34683.1	9240	0.8464	0.6569		9616	9178
Duan_024_33-6	13574	354059754	25898.6	0.3695	0.6306	9.0687	365996024	26771.7	7864	0.8469	0.6598		10656	10269
Duan_024_35-0	12695	336818845	26531.6	0.4048	0.5913	9.6768	342265006	26960.6	7347	0.8055	0.6216		9443	8730
Duan_024_35-1	11607	320512530	27613.7	0.3933	0.661	9.3314	442340475	38109.8	9943	0.8241	0.6441		9137	8702
Duan_024_35-6	14025	344879273	24590.3	0.3845	0.6543	9.3913	390719553	27858.8	8179	0.8202	0.6456		10371	10038
Duan_024_5-0	15738	439669112	27936.8	0.3326	0.5141	8.2886	319162869	20279.8	4874.5	0.6522	0.5152		10255	9644
Duan_024_5-1	15379	489431536	31824.7	0.328	0.5792	7.891	344934575	22428.9	5768	0.6841	0.5429		10641	10044
Duan_024_51-0	10897	428618535	39333.6	0.3836	0.6166	9.3045	456262260	41870.4	9791	0.7886	0.6175		8260	7577
Duan_024_51-1	12254	392188865	32005	0.3653	0.6747	9.232	419402858	34225.8	8762	0.8012	0.6346		9909	9548
Duan_024_51-6	12391	416255683	33593.4	0.3617	0.702	9.2716	400932879	32356.8	8700	0.81	0.6278		9870	9594
Duan_024_5-6	15111	499390508	33048.1	0.3146	0.5848	7.8605	382930285	25341.2	6079	0.6776	0.5336		10390	9945
Duan_024_63-0	11631	390182849	33546.8	0.3914	0.6315	9.4915	363255671	31231.7	8268	0.8129	0.6381		8812	8112
Duan_024_63-1	10395	406517523	39107	0.3685	0.6968	8.9733	379360016	36494.5	9798	0.8336	0.6575		8309	7773
Duan_024_63-6	12572	414768589	32991.5	0.3579	0.7023	9.1571	380967025	30302.8	7986	0.8057	0.6372		9824	9500
Duan_025_09-0	16027	644496085	40213.1	0.3514	0.4982	9.0089	329566929	20563.2	4091	0.7872	0.5618		11321	10825
Duan_025_09-1	10488	553896050	52812.4	0.3728	0.6044	9.5354	249866670	23824.1	5202	0.8177	0.5852		8350	8018
Duan_025_09-6	13264	577186121	43515.2	0.3607	0.6348	9.5789	343085545	25865.9	5580	0.8351	0.6014		10736	10506
Duan_025_13-0	10234	585392314	57200.7	0.349	0.4901	8.434	360011260	35178	5137.5	0.8025	0.5611		7893	6979
Duan_025_13-1	13459	648858176	48210	0.3582	0.5941	8.912	390833183	29038.8	5264	0.8325	0.5837		10740	9977
Duan_025_13-6	15832	613880413	38774.7	0.3286	0.5767	8.6098	316192379	19971.7	3525	0.8389	0.5767		9659	9231
Duan_025_17-0	14584	583878837	39424.6	0.3064	0.4233	7.7307	388630273	26241.1	3715.5	0.7616	0.5949		9208	7411
Duan_025_17-1	13060	514974676	39695.9	0.3186	0.5537	8.1252	293862427	22651.8	4044	0.8064	0.6284		9536	8069
Duan_025_17-6	14143	661398015	46950.9	0.3074	0.6009	8.2751	374275916	26568.9	5055	0.8363	0.6441		11008	9864
Duan_025_21-0	8596	648038253	75388.3	0.3238	0.4262	7.9048	201352259	23423.9	3717.5	0.7457	0.5119		6082	5384
Duan_025_21-1	12605	660572451	52405.6	0.3527	0.5974	9.002	522629544	41462.1	6674	0.8233	0.5734		10360	9326
Duan_025_21-6	10154	573994164	56528.9	0.3257	0.596	8.6868	374775962	36909.2	6499.5	0.8159	0.564		8449	7794
Duan_025_23-0	12968	559147536	43117.5	0.3483	0.5353	8.4042	377225347	29088.9	5900	0.8381	0.602		10501	10005
Duan_025_23-1	12770	483265077	37843.8	0.3415	0.5965	8.0857	363920786	28498.1	6233.5	0.8436	0.6073		10596	10262
Duan_025_23-6	10171	543476920	53434	0.3315	0.6186	8.3282	401722144	39496.8	7791	0.8544	0.614		8922	8736
Duan_025_46-0	16771	636973737	36377.7	0.321	0.4693	8.2395	313881697	17925.9	3064.5	0.8563	0.6533		11450	9768
Duan_025_46-1	14646	624684508	42489.8	0.3185	0.5629	8.2487	276059018	18777	3658	0.861	0.6657		11067	9541
Duan_025_46-6	9943	551289198	55422.7	0.3091	0.5974	8.1471	248561631	24988.6	4746	0.8428	0.6492		8174	7222
Duan_025_53-0	15254	608658695	39901.6	0.3711	0.506	8.8996	542370771	35556	4699	0.6345	0.4544		10650	10115
Duan_025_53-1	14099	610616636	43309.2	0.346	0.5343	8.6362	375749090	26650.8	5134	0.7425	0.5314		10170	9960
Duan_025_53-6	13476	635581041	47163.9	0.3473	0.5807	8.9903	381950061	28343	5520.5	0.7388	0.5328		9803	9583
Duan_029_20087-0	16024	542432018	33851.2	0.3685	0.5085	8.8739	330007098	20594.6	3546	0.5841	0.4479		7802	7405
Duan_029_20087-1	15777	590643591	37437	0.3618	0.6096	8.6348	400560483	25388.9	5191	0.6997	0.5422		9647	9251
Duan_029_20087-6	13944	363658902	26080	0.3381	0.6205	8.7073	291550927	20908.7	4593.5	0.7224	0.5668		8503	8281
Duan_029_20088-0	11114	487331036	43848.4	0.3704	0.5242	8.7462	314467059	28294.7	5388.5	0.6092	0.4793		6004	5578
Duan_029_20088-1	13758	488378023	35497.7	0.3554	0.5853	8.3802	293866076	21359.7	4361	0.6453	0.514		7742	7122
Duan_029_20088-6	12725	557711086	43828	0.3424	0.6053	8.4409	316864472	24900.9	6192	0.7203	0.5769		7998	7583
Duan_029_40201-0	17897	932213435	51919.4	0.3362	0.4769	8.0293	588377034	32769.5	5870	0.7918	0.6336		10061	9693
Duan_029_40201-1	17120	1107390626	63944.5	0.3423	0.6227	8.4195	538051256	31068.9	6839	0.8871	0.7254		10898	10562
Duan_029_40201-6	16587	907625421	54261.1	0.3251	0.6676	8.4443	450501759	26932.6	6406	0.872	0.718		11021	10833
Duan_029_50040-0	18203	433743747	23828.1	0.3559	0.4769	8.3697	353130313	19399.6	3675	0.6282	0.4861		8961	8597
Duan_029_50040-1	20000	474574113	23728.7	0.3359	0.539	8.2041	441763800	22088.2	4785	0.7205	0.5676		10927	10523
Duan_029_50040-6	17153	453038005	26411.6	0.3389	0.6168	8.5746	401095572	23383.4	5403	0.7548	0.6009		10488	10307
Duan_029_60060-0	15025	550542853	36641.8	0.3801	0.5583	8.9504	337156223	22439.7	4790	0.6551	0.5174		7662	6906
Duan_029_60060-1	20000	476849978	23842.5	0.3618	0.6136	8.982	280693708	14034.7	3272	0.6517	0.5189		8999	8117
Duan_029_60060-6	14033	510021964	36344.5	0.342	0.6163	8.439	342773386	24426.2	5437	0.6726	0.5424		8036	7607
Duan_029_70179-0	15342	1472399887	95678.7	0.3402	0.4755	7.972	573097781	37240.7	6750	0.7507	0.5974		8869	8222
Duan_029_70179-1	17150	1343703593	77963.7	0.3407	0.5937	8.1573	370731561	21510.4	5317	0.8048	0.6534		10586	10115
Duan_029_70179-6	14409	1424482798	98457.5	0.3259	0.6402	8.3323	591668238	40895	8696	0.8094	0.6626		10117	9560
Duan_030_20063-0	9909	660546166	66193.6	0.3579	0.4886	7.932	474368955	47536.7	6712	0.8262	0.6389		7311	6730
Duan_030_20063-1	13011	730253588	54578	0.3479	0.5595	8.1344	547591531	40926.1	6926	0.8512	0.6691		9304	8647
Duan_030_20063-6	13070	717285068	53955.5	0.3351	0.6208	8.4362	512155839	38525.3	7484	0.8844	0.7053		9406	8734
Duan_030_20111-0	10176	618620290	60917.8	0.34	0.4311	7.6675	351451908	34608.8	5551	0.7056	0.5272		7511	7183
Duan_030_20111-1	9004	506566110	56441.9	0.3195	0.4511	7.2413	480695962	53559.4	8015	0.7823	0.59		7127	6802
Duan_030_20111-6	13498	641722175	46769.3	0.3286	0.5399	8.0139	531699098	38750.8	7533	0.8133	0.6158		9845	9562
Duan_030_50094-0	10739	575817993	53455.1	0.3201	0.3768	7.5183	376876617	34986.7	5377	0.7389	0.547		7378	6833
Duan_030_50094-1	13978	626055165	44667.2	0.3397	0.4928	8.2959	356995620	25470.6	5296	0.8243	0.6138		9809	9289
Duan_030_50094-6	9508	541911369	56726.8	0.3304	0.5576	8.2686	209731265	21954.5	5209	0.8429	0.6392		7348	7134
Duan_030_70305-0	10185	688921668	66479	0.3342	0.4384	7.6805	511754840	49382.9	5509	0.782	0.5874		7148	6670
Duan_030_70305-1	11321	679139286	58881.5	0.3448	0.5349	8.145	460165795	39896.5	6297.5	0.8506	0.6442		8204	7744
Duan_030_70305-6	13079	673615164	50480.8	0.3322	0.5677	8.3749	369872461	27718.3	5290.5	0.8476	0.6557		9154	8753
libraries_2_0	14572	415279540	28498.5	0.2137	0.1924	5.2364	679050481	46599.7	9870	0.8106	0.6084		10414	9952
libraries_2_1	13560	423620359	31240.4	0.2172	0.2309	5.2003	619520584	45687.4	10305.5	0.7999	0.5918		9974	9677
libraries_2_6	14721	381588711	25921.4	0.2161	0.2463	5.5527	383500237	26051.2	6901	0.79	0.5973		9898	9762
libraries_8_0	13261	619750968	46734.9	0.2331	0.228	5.639	287140832	21653	6277	0.8518	0.5866		9094	9040
libraries_8_1	12534	375938833	29993.5	0.2308	0.2329	5.3549	946205600	75491.1	15724.5	0.8606	0.5955		8670	8090
libraries_8_6	14445	398941153	27617.9	0.2352	0.2599	5.7692	153719683	10641.7	3684	0.8463	0.5941		8176	8169
Duan_022_36-0	4358	301590391	69203.9	0.1331	0.0551	2.1311	312737043	71761.6	2095.5	0.4968	0.3444		740	708	Only RNA-seq data of CD43 were used
Duan_022_36-1	8261	291306026	35262.8	0.1441	0.0698	2.6965	355338695	43014	3504	0.4652	0.3301		1538	1496	Only RNA-seq data of CD43 were used
Duan_022_36-6	6758	296546069	43880.7	0.1319	0.0508	2.4563	471455118	69762.5	5946	0.6522	0.4458		1296	1280	Only RNA-seq data of CD43 were used
Duan_022_39-0	6504	471944865	72562.2	0.1247	0.041	2.2066	211936233	32585.5	2600	0.826	0.5358		1204	1146	Only RNA-seq data of CD42 were used
Duan_022_39-1	6225	541100848	86923.8	0.1458	0.0635	2.6267	292181936	46936.9	5167	0.8213	0.5453		1428	1410	Only RNA-seq data of CD42 were used
Duan_022_39-6	6063	1148400917	189411	0.1474	0.0742	2.7019	109538695	18066.7	2220	0.8071	0.513		1427	1364	Only RNA-seq data of CD42 were used
Duan_022_49-0	5153	547752783	92105.7	0.1241	0.0357	2.1232	215788376	36285.2	2876	0.8494	0.5456		2145	2006	Only RNA-seq data of CD32 and CD49 were used
Duan_022_49-1	8132	630425981	78911.8	0.1433	0.0603	2.6148	158763938	19872.8	2630	0.8421	0.5452		3292	3143	Only RNA-seq data of CD32 and CD49 were used
Duan_022_49-6	8804	496991176	68654.7	0.1528	0.0831	3.1126	182492897	25209.7	4023	0.8514	0.5534		3509	3359	Only RNA-seq data of CD32 and CD49 were used
Duan_022_44-0	5947	919745302	178487	0.1217	0.0348	1.9994	89250993	17320.2	1231	0.8231	0.5085		1385	1356	Only RNA-seq data of CD57 were used
Duan_022_44-1	7989	436915068	53727.9	0.1465	0.0668	2.7073	109950135	13520.7	1524.5	0.83	0.5112		1821	1788	Only RNA-seq data of CD57 were used
Duan_022_44-6	7239	518413887	58883.9	0.1393	0.0621	2.6141	146079883	16592.4	1874	0.8395	0.5291		1664	1645	Only RNA-seq data of CD57 were used
Total	1053422												690420	651012

## Sheet: S3_Cell_RNA-seq_Count_postQC 
line	cell.counts	n_UMI	UMI.per.cell
CD_02	6591	56050496	8504.1
CD_03	5822	34309312	5893.05
CD_04	6215	59719582	9608.94
CD_05	14887	123268875	8280.3
CD_06	8155	65396606	8019.2
CD_07	9177	56240976	6128.47
CD_08	8361	79051095	9454.74
CD_09	6170	33952109	5502.77
CD_10	8812	54290701	6161
CD_11	6645	38934320	5859.19
CD_12	4088	28465138	6963.1
CD_13	5305	33498328	6314.48
CD_14	12446	68526563	5505.91
CD_15	6531	36724499	5623.11
CD_16	8148	56411443	6923.35
CD_17	6646	33509306	5042.03
CD_18	6504	37679188	5793.23
CD_19	6203	31474684	5074.11
CD_21	6441	42364753	6577.36
CD_22	9130	69799125	7645.03
CD_23	7679	61426873	7999.33
CD_25	7840	83491279	10649.4
CD_26	9098	87335470	9599.41
CD_27	13524	137172503	10142.9
CD_31	5912	40071243	6777.95
CD_32	3486	7524621	2158.53
CD_33	10342	108186666	10460.9
CD_34	6251	61268964	9801.47
CD_35	9780	104545789	10689.8
CD_36	3640	26488297	7277
CD_37	5984	47194639	7886.8
CD_38	4204	39379998	9367.27
CD_39	3428	29426743	8584.23
CD_40	6210	54228558	8732.46
CD_42	3920	16342898	4169.11
CD_43	3484	18350980	5267.22
CD_44	6645	32590783	4904.56
CD_45	4460	25853966	5796.85
CD_46	6658	30271784	4546.68
CD_47	7734	43893472	5675.39
CD_48	6511	43062539	6613.81
CD_49	5022	9892335	1969.8
CD_50	4662	45896130	9844.73
CD_51	6963	84505650	12136.4
CD_52	4513	49218922	10906
CD_53	5847	41143846	7036.74
CD_54	15867	199554162	12576.7
CD_55	6389	61463438	9620.2
CD_56	13028	139214585	10685.8
CD_57	4789	18176024	3795.37
CD_58	6976	30420985	4360.81
CD_60	4782	61462814	12853
CD_61	6252	34062482	5448.25
CD_62	8748	86153162	9848.33
CD_63	5835	75149662	12879.1
CD_64	5765	66858398	11597.3
CD_65	7570	75346492	9953.3
CD_66	6226	75138297	12068.5
CW20058	5733	40943075	7141.65
CW20063	6121	57155890	9337.67
CW20077	3035	20770598	6843.69
CW20079	5579	51518359	9234.34
CW20080	8816	53650419	6085.57
CW20087	5534	29022126	5244.33
CW20088	6018	42403209	7046.06
CW20111	4509	38018875	8431.78
CW20112	4160	41571357	9993.11
CW20137	4047	36014908	8899.16
CW20144	6284	34536122	5495.88
CW30154	4442	29547143	6651.77
CW30274	6655	54721742	8222.65
CW30454	8739	60136837	6881.43
CW30525	5762	51847275	8998.14
CW40201	9303	64292209	6910.91
CW50021	4474	30562819	6831.21
CW50023	5465	35419775	6481.2
CW50037	5007	36689754	7327.69
CW50040	5685	35698697	6279.45
CW50059	5028	43410494	8633.75
CW50094	3962	26528636	6695.77
CW50099	4706	39545488	8403.21
CW50148	5800	49273319	8495.4
CW50150	4167	29348198	7043
CW50166	8642	52102938	6029.04
CW60060	4727	29098719	6155.85
CW60109	5497	41277727	7509.14
CW60134	5524	29502342	5340.76
CW70001	6555	36930139	5633.89
CW70030	3504	32564274	9293.46
CW70079	4604	38652369	8395.39
CW70142	8604	59918802	6964.06
CW70177	7324	43434247	5930.4
CW70179	7920	69945538	8831.51
CW70224	6264	40727473	6501.83
CW70282	5188	37978989	7320.55
CW70305	4938	39121069	7922.45
CW70316	6546	47833605	7307.3
CW70330	5093	28159053	5528.97
CW70344	5190	39733488	7655.78
CW70372	7560	72145077	9543

## Sheet: S5_NPD gene lists
SZ prioritized PGC3 GWAS genes (n=65) (Nature 2022)	SZ SCHEMA rare risk genes_Q meta <0.05 (Nature 2022)	ASD risk genes (N=102) (Cell 2020)	ASD genes (N=185) (Nature Genetics 2022)	NDD genes (n=664) (Nature Genetics 2022)	BP GWAS genes (Nature Genetics 2021)	MDD GWAS genes (Nature Neuroscience 2019)	PTSD GWAS genes (Nature Genetics 2021)
PLCH2	SETD1A	CHD8	SYNGAP1	SYNGAP1	TMEM258	SORCS3	LINC01822
RERE	CUL1	SCN2A	CHD8	CHD8	FADS2	RBFOX1	SATB1
PDE4B	XPO7	SYNGAP1	ADNP	ADNP	CACNA1C	GRM5	TRAIP
NEGR1	TRIO	ADNP	SHANK3	SHANK3	FADS1	HIST1H2BN	FBXL17
MYT1L	CACNA1G	FOXP1	SCN2A	SCN2A	BTN2A1	SHISA9	PCDHA1
AC068490.2	SP4	POGZ	PTEN	PTEN	HIST1H4L	TCF4	MAD1L1
ZNF804A	GRIA3	ARID1B	FOXP1	FOXP1	RP5-966M1.6	NEGR1	IMMP2L
CNTN4	GRIN2A	SUV420H1	CHD2	CHD2	HIST1H2BN	HIST1H3J	FOXP2
FHIT	HERC1	DYRK1A	POGZ	POGZ	HIST1H1B	DENND1A	TSNARE1
FOXP1	RB1CC1	SLC6A1	GRIN2B	GRIN2B	DOCK2	DCC	EXD3
PCGF3	HCN4	GRIN2B	SUV420H1	SUV420H1	ITIH4	RSRC1	SOX6
LINC01088	AKAP11	PTEN	NRXN1	ARID1B	GNL3	TENM2	OPCML
SLC39A8	ZNF136	SHANK3	ARID1B	KDM5B	MYRF	TMEM161B	CDKN3
GPM6A	SRRM2	MED13L	KDM5B	SLC6A1	FAM196B	DRD2	CRHR1
MAN2A1	NR3C2	GIGYF1	ASH1L	ASXL3	TMEM110-MUSTN1	PGBD1	TCF4
SGCD	ZMYM2	CHD2	SLC6A1	DYRK1A	GLT8D1	ZKSCAN4	C19orf60
CUL9	FAM120A	ANKRD11	ASXL3	DYNC1H1	TMEM110	HIST1H1B	METTL15
EYS	SLF2	ANK2	DYRK1A	DLG4	TRIM26	ERBB4	AUTS2
BAI3	KDM6B	ASH1L	GIGYF1	MBD5	SFTA2	ZKSCAN8	CNTN6
SNAP91	DNM3	TLK2	DYNC1H1	STXBP1	OR2B2	BTN3A2	BMP2
FOXO3	ASH1L	DNMT3A	NF1	DEAF1	NEK4	PCLO	ZNF813
PTPRK	STAG1	DEAF1	DLG4	SATB2	PBRM1	ZSCAN16	EGFEM1P
GRM1	H1-4	CTNNB1	MBD5	SETD5	RP11-451M19.3	ZSCAN9	NUP133
MAD1L1	PREP	KDM6B	STXBP1	MED13L	BTN3A2	TMEM106B	EFNA5
NXPH1	MAGEC1	DSCAM	MED13	EHMT1	SMIM4	MEF2C	SAMSN1
SP4	MAGI2	SETD5	RFX3	KDM6B	MSRA	OLFM4	CCKAR
WBSCR17	DAGLA	KCNQ3	DEAF1	TLK2	SPCS1	GRM8	FOXA2
CALN1	OR4P4	SRPR	SATB2	SCN1A	ITIH3	ZNF165	SFTA3
IMMP2L	SLC22A11	KDM5B	SETD5	EBF3	NMB	LRFN5	PHF21B
KIAA1549	ANKRD12	WAC	RORB	DNMT3A	HIST1H2BL	OR2B2
CSMD1		SHANK2	AP2S1	KCNQ3	STAB1	HIST1H2BL
TSNARE1		NRXN1	MED13L	WAC	MUSTN1	ZCCHC7
RP11-399D6.2		TBL1XR1	EHMT1	CTNNB1	ZNF592	B3GALTL
GABBR2		MYT1L	CUL3	IRF2BPL	UBTF	BTN2A1
KLF6		BCL11A	KDM6B	ANKRD11	ADD3	ZSCAN26
NEBL		RORB	BRSK2	KMT2A	NT5DC2	RERE
GRAMD1B		RAI1	ANK2	NAA15	WDR73	CDH13
OPCML		DYNC1H1	NIPBL	KCNB1	SP4	ASTN2
CACNA1C		DPYSL2	TLK2	AUTS2	TLR9	CACNA1E
TMTC1		AP2S1	ATP2B2	CTCF	RBPJL	HIST1H2AL
NAB2		KMT2C	KMT2C	TCF20	SFMBT1	HLA-B
R3HDM2		PAX5	SCN1A	CHD3	TRIM31	HIST1H4L
RP11-2H8.3		MKX	EBF3	CREBBP	TRANK1	ZSCAN12
TXNRD1		GABRB3	DNMT3A	CSNK2A1	RPS6KA2	CHD6
WSCD2		SIN3A	SMARCC2	PACS1	PACS1	CTNNA3
ATP2A2		MBD5	KCNQ3	TCF4	BCL11B	METTL9
TRPC4		MAP1A	SPAST	MYT1L	ITIH1	MEGF11
ENOX1		STXBP1	WAC	MEF2C	CACNB2	ZSCAN31
BCL11B		CELF4	PHF21A	TBL1XR1	HIST1H2AJ	ZNF197
PAK6		PHF12	CTNNB1	CDK13	CUL4A	KLC1
RP11-507B12.2		TBR1	IRF2BPL	SMARCA2	KCNB1	ZNF660
FURIN		PPP2R5D	TAOK1	ZNF292	ZSCAN2	SPPL3
GRIN2A		TM9SF4	SKI	TRIP12	PLEC	YLPM1
EPN2		PHF21A	ANKRD11	FBXO11	SSBP2	PCDH9
MSI2		PRR12	KMT2A	AHDC1	SUMO2	ZNF445
DCC		SKI	DLL1	SIN3A	PARP10	ZKSCAN7
CTD-2008L17.2		ASXL3	NAA15	ATP1A3	ZKSCAN4	HIST1H3I
ZNF823		SPAST	KCNMA1	EFTUD2	WFDC5	LIN28B
LRRC4B		SMARCC2	ZBTB20	H3F3A	OSBPL2	PAX5
NRIP1		TRIP12	KCNB1	NSD1	GRIN2A	PROX2
LINC00320		CREBBP	DSCAM	HNRNPU	FKBP2	FAM172A
CACNA1I		TCF4	MED23	PPP2R5D	SEC11A	CELF4
NLGN4X		CACNA1E	TCF7L2	ZEB2	PGBD1	DLST
IL1RAPL1		GNAI1	VEZF1	GATAD2B	ZKSCAN8	NRG1
PJA1		TCF20	GABRA1	GRIN1	ALAS1	SGCZ
		FOXP2	AUTS2	CNOT3	DPCR1	OR12D3
		NSD1	PLXNA1	ARID2	STK4	RAB27B
		TCF7L2	CTCF	SMAD4	CERS6	IGSF6
		LDB1	CASKIN1	SMARCA4	NT5C	GPC6
		EIF3G	TCF20	PTPN11	PALM2-AKAP2	PAX6
		PHF2	MEIS2	SRCAP	AKAP2	SGIP1
		KIAA0232	PIK3CA	WDR26	GABBR1	KDM3A
		VEZF1	CHD3	CLTC	PRM2	C16orf45
		GFAP	CREBBP	SOX5	ZSCAN16	DCDC5
		IRF2BPL	CSNK2A1	MAGEL2	C17orf53	ESR2
		ZMYND8	SHANK2	TRAF7	HIST1H3I	LRP1B
		SATB1	PACS1	FGFR3	ASB16	EMILIN3
		RFX3	PAX5	SCN8A	RBMS3	TRMT61A
		SCN1A	ACVR2A	GABRB2	LRRC57	XRCC3
		PPP5C	TCF4	TRIO	MACROD1	SOX5
		TRIM23	ITPR3	CHAMP1	ALOX5AP	CNTNAP5
		TRAF7	MYT1L	PUF60	SYNE1	SEMA6D
		ELAVL3	UBR5	BCL11A	PACSIN2	ANKK1
		GRIA2	MEF2C	SOX11	MAD1L1	ZFHX4
		LRRC4C	NRXN3	NFIX	ZSCAN31	LST1
		CACNA2D3	TSC1	CHD7	HTR6	PRSS16
		NUP155	HNRNPUL2	EP300	CNTN5	TYR
		KMT2E	KIF1B	SLC2A1	FEN1	RFWD2
		NR3C2	TBL1XR1	KCNQ2	TRPT1	PQLC2L
		NACC1	CDK13	BRAF	STARD9	BTN1A1
		PTK7	PRH1	CACNA1A	FURIN	DCDC1
		PPP1R9B	CGREF1	DNM1	STARD7	ZDHHC21
		GABRB2	CAMTA2	KAT6A	MSH5-SAPCD1	TTC12
		HDLBP	MLXIP	KMT2D	MSH5	SDK1
		TAOK1	SRPR	ZBTB18	MRPS33	APOPT1
		UBR1	SMARCA2	SON	C11orf80	VRK2
		TEK	ZNF292	ITPR1	RCOR2	CABP1
		KCNMA1	INTS3	PPM1D	ZNF445	ZKSCAN3
		CORO1A	SYNCRIP	MAP2K1	WSCD2	SAMD5
		HECTD4	PBX1	KIF1A	PCID2	ADCK3
		NCOA1	GABBR2	KAT6B	XPNPEP1	DENND1B
		DIP2A	PHF2	HECW2	TMUB2	TAOK3
			MARK2	GNAO1	UBE2E3	HS6ST3
			SYT1	PPP1CB	ZNF165	MYRF
			ANKH	EEF1A2	EML1	RTN1
			CTNNA2	KANSL1	CADM2	PSORS1C1
			NCKAP1	FOXG1	PRKCB	CKB
			UBR1	PURA	HAPLN4	SF3B1
			TLE4	ASXL1	ZNF365	FADS2
			TRIP12	GNB1	MARK2	GTF2IRD1
			APBB1	MN1	SH3RF3	NRD1
			CAPRIN1	PHIP	VWA7	ZC3H7B
			KDM3B	ASH1L	YWHAE	AREL1
			FBXO11	GABRA1	VPS45	RANGAP1
			C16orf72	TAOK1	TRIM38	ZNF184
			DPYSL2	SETBP1	CD47	ZDHHC5
			KCNH7	KCNH1	PLEKHO1	HIST1H2BF
			SLC9A3	SKI	MATN4	FAM120A
			CSNK1E	GNAI1	AGPAT1	KIF15
			TBR1	ZMYND11	HIST1H2AL	NKAPL
			OBSCN	QRICH1	ADCY2	FCF1
			ZMYM2	GIGYF1	SLC22A7	SORBS3
			ATG9B	SPAST	TMEM127	PCDHA2
			PSMD11	MAP3K7	SPTBN2	PCDHA1
			PRR12	PIK3R2	C15orf53	PRR34
			PTGDR2	PPP2R1A	GRINA	SCYL1
			TNPO3	KMT2C	DFNA5	MR1
			AHDC1	NF1	TBC1D21	BTN3A3
			YWHAG	NRXN1	SEMG1	TCTEX1D1
			TLE3	PBX1	HIST1H3J	CELF2
			ZNF462	LZTR1	CLIC1	CTNND1
			GRIA2	CUL3	SLC17A1	HSPA1A
			TAF4	SRRM2	PRRC2A	ASCC3
			CELF1	HIST1H1E	SLC4A1	ELAVL2
			CACNA1E	RHOBTB2	TERF2	HIST1H2BO
			SIN3A	FBXW7	AC005609.1	RPS6KL1
			ATG13	SPEN	RP11-894J14.5	PCDHA3
			HECTD4	CACNA1C	ZSCAN12	TRMT10C
			PHF12	WHSC1	DSCR4	ABT1
			CYLD	KCNT1	TMEM108	SCAI
			ATP1A3	GABRB3	GAL3ST3	FADS1
			RAI1	GRIN2A	KIAA1143	CTTNBP2
			ATP4A	SYT1	KIF15	KMT2A
			PRDM16	PTCH1	HDAC5	BEND4
			ADCY5	PIK3CA	HIST1H4A	ESRRG
			CYFIP2	ZBTB20	TMED6	BAZ2B
			PTPRF	ATP6V1A	PI3	GPC5
			ROPN1	PRR12	ZNF501	IQCJ-SCHIP1
			HDAC4	KMT2E	ARNTL	TCAIM
			ACLY	MSL2	SEMG2	TMX2
			DIP2A	CAMTA1	PROZ	SLC17A3
			DEDD	RAI1	HN1	MED19
			ZMYND8	AP2S1	PLEKHA8	ZNF638
			XPO1	FBN1	SHANK2	CDH22
			RALGAPB	UBE3A	CLCN2	GRIK5
			PPP1R9B	HNRNPK	ZNF318	HARS
			SLC6A2	PHF21A	ANK3	HSPE1-MOB4
			AGO4	DPF2	PLEKHA2	EP300
			EFTUD2	NFIA	CWF19L1	HLA-DQB1
			SPEN	TCF7L2	PCDHA6	PCNP
			FAM120A	ATP6V0A1	NCAM1	ZHX3
			ITSN1	KMT2B		BCHE
			NACC1	RFX3		CRB1
			USP49	PACS2		C3orf84
			MYO18A	MEIS2		MICB
			CORO1A	MED13		SLC30A9
			H3F3A	BCL11B		MARK3
			CAMK2A	MTOR		FHIT
			BTG3	ATP2B2		MARCH10
			MAPK8IP3	RORB		CDK14
			HNRNPD	RAC1		PLCG1
			ZMYND11	CTBP1		PSORS1C2
			DIP2C	PIK3R1		AP3B1
			SYK	BRPF1		POGZ
			CELF2	YY1		TRAF3
			INO80D	DNM1L		CSMD1
			KPNA1	KRAS		TMEM67
			NAV3	RAB14		PCDHA4
			GABRB3	ZMYM2		TOPAZ1
			MRFAP1	DHDDS		PMFBP1
			NAA25	HNRNPD		CNTN5
			TRAF2	CAMK2B		INPP4B
			RAB11FIP4	HIVEP2		ZNF322
			CACNA1D	ZFHX3		ASIC2
			PSMD12	SETD1A		PLA2R1
				SETD1B		CHMP3
				GRIA2		SOX6
				SETD2		PCDHA5
				SMC3		FANCL
				PRPF8		ZNF35
				KCNA2		TMEM42
				FOXP2		KIAA1143
				CHD4		C11orf31
				VEZF1		ACVR1B
				KIF11		ZNF501
				KCNMA1		RFTN2
				GNAS		TMEM258
				MIB1		TAL1
				YWHAG		NICN1
				CSNK2B		HLA-DQA1
				SPTAN1		ACTL8
				KCND3		MOB4
				NIPBL		CCDC36
				SYNCRIP		PCDHA6
				ADCY5		STK19
				PSMC3		RHOA
				PCBP2		MAP9
				ABL1		FNIP2
				NACC1		RBMS3
				TRPM3		PLCL1
				SMARCB1		SLC44A4
				ARID1A		LTBP3
				CACNA1E		SPRY2
				GABRG2		C7orf72
				NR4A2		HTT
				KCNT2		UBE2M
				SHOC2		OTX2
				ANK2		BAG5
				NALCN		CDH9
				KIF5C		LPIN3
				STAG1		EPHB2
				U2AF2		HMGN4
				PSMC5		PPP6C
				ZFHX4		NOX4
				USP7		PRR16
				MARK2		EXT1
				DLL1		MGAT4C
				COL4A1		EYS
				ARF1		STAU1
				TBR1		HARS2
				PHF12		BAD
				BRSK2		MYBPC3
				ODC1		ETFDH
				SPOP		SIM1
				NOTCH1		FH
				UBTF		ANKS1B
				SET		ITPR3
				TNPO3		RABEPK
				SOX10		RHOBTB1
				TNRC6B		BSN
				SRSF1		RAB3B
				COL4A3BP		ZNF536
				CACNA1G		TOP1
				TAB2		CAMKK2
				GLI3		MANEA
				VAMP2		ARHGEF25
				SATB1		VPS41
				XPO1		ATP1A3
				ZMIZ1		ITGB6
				ASXL2		ASXL3
				ATP1A2		ANKHD1
				SPTBN1		PCDHA7
				PDE4D		PTPRS
				GNB2		CCS
				KIDINS220		PHF2
				VCP		IK
				PPP2CA		KYNU
				SMARCC2		PPID
				ZNF148		FAM120AOS
				MFN2		ZMAT2
				SMAD6		SERPING1
				CSNK1E		USP3
				BAP1		CACNA2D1
				MYCN		ANKHD1-EIF4EBP3
				DHX30		GINM1
				GABBR2		C1QTNF7
				SHANK2		MIER1
				RFX7		SLC4A9
				FGFR1		PSEN2
				TCF12
				ZNF462
				CAMK2A
				PRKAR1B
				HRAS
				GLYR1
				SNAP25
				PIP5K1C
				RIT1
				FGFR2
				CDK8
				HDAC4
				UPF1
				HDAC2
				HK1
				EXT1
				ARIH1
				CTNND1
				CNOT1
				MAPK8IP3
				ZMYND8
				ZBTB7A
				BICD2
				PPP3CA
				KIF2A
				TSC1
				CAMK2G
				CBX5
				RORA
				KDM3B
				HECTD4
				GATA3
				TRRAP
				TCF3
				TANC2
				CTNNA2
				AFF3
				MSI1
				AGO1
				OTX2
				ABCC9
				ERF
				RAB11B
				SRPR
				SOX2
				RYR2
				UBR5
				ARHGAP35
				DSCAM
				RALA
				MED23
				EIF5A
				KIAA0100
				PHLDB1
				CDC42
				CTR9
				WDR48
				POU3F3
				KLF7
				ACTL6B
				HIST1H2AC
				SEMA6B
				GSK3B
				CELF2
				ZNF865
				SOS1
				PLXNA1
				SF3B2
				POLR3B
				COL2A1
				CIC
				CASKIN1
				HIST1H4J
				TOP2B
				LONP1
				AP3B2
				SMARCE1
				PAFAH1B1
				DDX23
				GFAP
				MORC2
				CASZ1
				TRIM8
				ZBTB10
				NFIB
				ATF2
				SOX9
				KLHL20
				CAPRIN1
				TFAP4
				CAMTA2
				NLGN2
				PTPRD
				KBTBD7
				TLE3
				GLTSCR1
				NTRK2
				BRD3
				SRP54
				HIST1H2AE
				PAX5
				BRD4
				BAI1
				ACVR2A
				KAT8
				SLC39A8
				ITPR3
				ALDH18A1
				KPNA1
				GRIK2
				DAZAP1
				MYRF
				PSMD12
				FRMD5
				SOX4
				KCNA1
				CPSF7
				EZH2
				AKT3
				FGF12
				NRXN3
				LEO1
				SPTBN2
				NCL
				NR3C2
				FOSL2
				HNRNPUL2
				MAX
				CELF4
				KIF1B
				PRKD1
				PRH1
				CGREF1
				SF3B3
				VPS4A
				MAP4K4
				ELAVL3
				FBXO28
				KDM1A
				EML6
				MLXIP
				TLE4
				DOT1L
				KIAA1551
				PRKCE
				CNOT2
				LDB1
				HCN1
				KCNH7
				ANK3
				ARHGAP32
				ATG13
				PRKAR1A
				INTS3
				SLC4A4
				SCN3A
				LHX2
				TNFRSF11A
				PHF2
				SUPT16H
				DPYSL5
				PAX2
				TFAP2B
				PSMD11
				ZDBF2
				ANKH
				ZNF644
				SOGA1
				NCKAP1
				GAK
				UBR1
				CPSF6
				BRSK1
				RAF1
				TBX3
				APBB1
				RARB
				CYFIP2
				C16orf72
				SLC6A2
				CSDE1
				CDKN2AIP
				SPRY2
				DPYSL2
				PAK1
				UBA2
				SLC9A3
				SPI1
				PBX3
				OBSCN
				CASKIN2
				JAG1
				PPFIA2
				ANKRD12
				EIF4A2
				ATG9B
				DEDD
				PTGDR2
				CBL
				DDB1
				PTPRF
				EIF3G
				GGNBP2
				TM9SF4
				GABBR1
				TAF4
				MKX
				TNPO2
				CENPE
				KCNC1
				NPTN
				FBN2
				TBCEL
				CELF1
				PRKCB
				SCAF4
				RAB11A
				LMNB1
				TERF2IP
				ATP6V1B2
				RMND5A
				ARCN1
				AMIGO1
				HDLBP
				TMEM63B
				NAA25
				FUS
				MAEA
				LRRC4
				INF2
				CYLD
				KAT5
				PRDM16
				KIF5B
				ACLY
				ATP4A
				GPR4
				BPTF
				TNRC6A
				MAFB
				ROPN1
				HSP90AB1
				EIF3B
				ERLIN1
				SRSF7
				RARA
				PRKG1
				SVEP1
				CAMK2D
				MAP2
				LRFN3
				USP46
				DIP2A
				PDE10A
				PISD
				SALL3
				RAP1B
				RPL19
				ARID5B
				CBLL1
				DUS1L
				PROC
				RALGAPB
				SUPT6H
				PPP1R9B
				ELAVL4
				INHBA
				CHMP7
				BCAS3
				AP3D1
				FAM120A
				BMPR1A
				SCN4A
				ZNF423
				DMPK
				AGO4
				OTUD7A
				SNRNP200
				AP1G1
				NEDD8
				TNFRSF21
				DDX6
				CBX3
				WAPAL
				ITSN1
				ACTA2
				NKX2-1
				ATP2B1
				TNNC2
				INO80D
				NEO1
				CDC42BPB
				WDFY3
				DUSP16
				USP49
				MYO18A
				NACA
				CORO1A
				PCSK2
				BTG3
				MIP
				CHD5
				LASP1
				HIC2
				CDKN1C
				DIP2C
				SYK
				CACNA2D1
				NARS
				NAV3
				LEF1
				HNF4A
				RBBP4
				BRWD1
				ZBTB1
				ZBTB34
				MRFAP1
				HNRNPA2B1
				G3BP2
				CAMK4
				KIAA1109
				TRAF2
				RAB11FIP4
				CRIM1
				TSC2
				CACNA1D
				DCAF7
				KCNJ6
				BTBD10
				DCTN2
				PLXNA2
				MYH3
				RBM12
				ETF1
				KBTBD6
				CLPTM1
				STAT1
				ZDHHC5
				SCUBE3
				ARF3
				SF3B1
				CENPV
				ATP1B1
				CUX2
				NOTCH2
				MCOLN1
				HECTD1
				KLHL6
				TAOK3
				MKL1
				SRRM3
				PPARG
				BCL9
				GRN
				PUM2
				NPR1
				ZNF536
				B3GNT6
				WDR37
				RUSC1
				SOX6
				ESRRG
				CPD
				SLC15A3
				NAMPT
				SF1
				DRD2
				DOPEY1
				RPL10A
				ZBTB21
				PAPOLA
				SCAF1
				DLK2
				BOD1L1
				RUNX1T1
				C3
				GOLGA4
				RAB43
				KLHDC3
				CALM1
				FEZF2
				MSANTD2
				MED24
				SF3B4
				LARP1
				PAPOLG
				PSMA3
				STX1B
				METTL2A
				SBNO2
				AMH
				SEC16A
				SCAPER
				GAPVD1
				RTN4RL2

## Sheet: S7_genes_in_clusters
Gene	Cluster
A2ML1	C1
AANAT	C1
ABCC6	C1
AC002553.1	C1
AC005062.1	C1
AC005343.1	C1
AC005906.2	C1
AC006972.1	C1
AC007220.1	C1
AC007292.3	C1
AC007611.1	C1
AC007666.2	C1
AC007686.3	C1
AC008467.1	C1
AC008761.1	C1
AC008781.2	C1
AC008897.3	C1
AC009053.3	C1
AC009102.1	C1
AC009495.1	C1
AC009630.3	C1
AC010624.1	C1
AC011472.2	C1
AC011933.2	C1
AC011939.2	C1
AC012181.1	C1
AC015967.1	C1
AC017002.5	C1
AC017074.1	C1
AC018410.1	C1
AC018638.7	C1
AC018653.4	C1
AC019186.1	C1
AC020765.2	C1
AC022148.1	C1
AC022217.3	C1
AC022272.1	C1
AC022558.1	C1
AC023906.5	C1
AC025031.3	C1
AC025178.1	C1
AC025569.1	C1
AC025580.2	C1
AC026369.3	C1
AC027373.1	C1
AC055822.1	C1
AC058791.1	C1
AC069234.1	C1
AC073912.1	C1
AC078842.1	C1
AC079193.2	C1
AC079411.1	C1
AC087286.2	C1
AC087623.3	C1
AC090197.1	C1
AC090241.2	C1
AC090921.1	C1
AC095057.4	C1
AC099508.2	C1
AC100793.3	C1
AC100797.5	C1
AC100830.1	C1
AC103726.2	C1
AC104129.1	C1
AC104134.1	C1
AC104461.1	C1
AC104938.1	C1
AC104964.1	C1
AC105114.2	C1
AC107214.2	C1
AC114947.2	C1
AC116407.2	C1
AC117383.1	C1
AC126177.3	C1
AC127526.2	C1
AC131182.1	C1
AC131953.1	C1
AC134312.4	C1
AC135050.3	C1
AC137932.3	C1
AC140912.1	C1
AC246785.3	C1
ACAP2-IT1	C1
ADAMTS15	C1
ADAMTSL4-AS1	C1
ADORA2A-AS1	C1
AF064858.1	C1
AL021878.2	C1
AL023584.2	C1
AL031118.1	C1
AL034347.1	C1
AL109614.1	C1
AL121957.1	C1
AL133445.2	C1
AL135905.2	C1
AL136442.1	C1
AL136962.1	C1
AL136964.1	C1
AL137024.1	C1
AL137779.1	C1
AL158068.2	C1
AL158071.1	C1
AL158071.4	C1
AL158166.2	C1
AL158801.3	C1
AL160171.1	C1
AL162231.2	C1
AL356055.1	C1
AL356805.1	C1
AL358154.1	C1
AL365203.2	C1
AL365258.1	C1
AL390783.1	C1
AL391840.1	C1
AL445248.1	C1
AL445685.1	C1
AL451069.2	C1
AL583824.1	C1
AL691403.1	C1
ALKAL2	C1
ALMS1-IT1	C1
ANXA11	C1
AP000692.1	C1
AP001099.1	C1
AP001429.1	C1
AP001781.1	C1
AP003071.2	C1
AP003110.1	C1
AP004147.1	C1
AP005432.1	C1
APOC1	C1
ARHGAP22	C1
ATP10A	C1
ATP11A-AS1	C1
ATP2C2	C1
ATP6V0A4	C1
AVPI1	C1
BACE2	C1
BAG3	C1
BHLHE40-AS1	C1
BIK	C1
BMP6	C1
BTBD16	C1
C11orf87	C1
C13orf46	C1
C19orf38	C1
C22orf34	C1
C2orf66	C1
C5	C1
C7orf61	C1
C9orf153	C1
C9orf24	C1
CARS-AS1	C1
CATSPERD	C1
CCDC175	C1
CDH18-AS1	C1
CEBPB	C1
CELA2B	C1
CELSR1	C1
CEP295NL	C1
CERS3	C1
CFC1	C1
CHAF1A	C1
CHRNA5	C1
CKM	C1
CMTM7	C1
CNKSR3	C1
CNTD1	C1
COL4A1	C1
COLEC11	C1
CPLANE2	C1
CRISPLD2	C1
CRYBB2	C1
DACT2	C1
DIO1	C1
DIO3OS	C1
DLK1	C1
DRICH1	C1
DSCAML1	C1
DSCR9	C1
DSP	C1
DUSP14	C1
EFCAB12	C1
EGFL8	C1
ELFN1	C1
EMX2	C1
ENPP2	C1
EPHA1-AS1	C1
ERBB3	C1
ETS2	C1
F10	C1
FAM157C	C1
FAM167A-AS1	C1
FAM20A	C1
FAM71F1	C1
FAM78A	C1
FAM81B	C1
FAXDC2	C1
FBXO32	C1
FGF5	C1
FGFR2	C1
FIBCD1	C1
FRZB	C1
FXYD2	C1
GABRR1	C1
GJC2	C1
GJD2	C1
GNRH1	C1
GPR83	C1
GRASP	C1
HELZ2	C1
HES7	C1
HEYL	C1
HORMAD2-AS1	C1
HRK	C1
HTR5A	C1
IDI2-AS1	C1
IFI35	C1
IL10RA	C1
IL20RB-AS1	C1
IL4R	C1
IRF1	C1
ISG20	C1
ISL2	C1
ITGA11	C1
JAM3	C1
JDP2	C1
KANK4	C1
KBTBD11-OT1	C1
KCNK1	C1
KCNK6	C1
KIRREL3-AS2	C1
KISS1R	C1
KLB	C1
KLF9	C1
LAMB4	C1
LAMP3	C1
LATS2	C1
LEAP2	C1
LHFPL2	C1
LINC00266-1	C1
LINC00598	C1
LINC00649	C1
LINC00842	C1
LINC00862	C1
LINC01068	C1
LINC01356	C1
LINC01522	C1
LINC01619	C1
LINC01679	C1
LINC01983	C1
LINC02150	C1
LINC02231	C1
LINC02600	C1
LNX1	C1
LRRC10B	C1
LRRC69	C1
LVRN	C1
MACC1	C1
MAPKAPK3	C1
MFGE8	C1
MIR9-3HG	C1
MLANA	C1
MND1	C1
MRTFA-AS1	C1
MTOR-AS1	C1
MX2	C1
MYRFL	C1
MYT1L-AS1	C1
NAV2-AS3	C1
NCAPG2	C1
NDRG1	C1
NEUROD1	C1
NFATC1	C1
NFATC2	C1
NFKB2	C1
NGEF	C1
NID1	C1
NLRP12	C1
NOSTRIN	C1
NPIPB3	C1
NPPC	C1
NPY1R	C1
NRARP	C1
NTNG2	C1
NUAK2	C1
OIT3	C1
OR2H2	C1
ORC1	C1
PDGFB	C1
PDLIM3	C1
PKD2L2	C1
PLEKHH2	C1
PLET1	C1
PLPP3	C1
PNPLA1	C1
PPFIBP2	C1
PRR26	C1
PSMD6-AS1	C1
PTGER4	C1
PTH2	C1
RAB26	C1
RASEF	C1
RASSF3	C1
RBM24	C1
RBM47	C1
RBPMS	C1
RDH10	C1
RFX2	C1
RGPD3	C1
RGPD4	C1
RHOH	C1
RIPOR3	C1
RND1	C1
ROR2	C1
RRAD	C1
RTL1	C1
SALL4	C1
SDK2	C1
SEC62-AS1	C1
SEMA6A-AS1	C1
SERPINE3	C1
SERPINH1	C1
SERTAD3	C1
SGMS2	C1
SH2D4B	C1
SH2D7	C1
SINHCAF	C1
SIX4	C1
SLC12A3	C1
SLC18A2	C1
SLC1A5	C1
SLC22A1	C1
SLC22A13	C1
SLC22A14	C1
SLC24A1	C1
SLC27A2	C1
SLC28A1	C1
SLC6A12	C1
SLC6A13	C1
SMAD1-AS1	C1
SMC1B	C1
SMIM41	C1
SMOC1	C1
SNHG4	C1
SNX31	C1
SOCS3	C1
SPATA12	C1
SPDYA	C1
SPTSSB	C1
ST3GAL1	C1
STAC3	C1
STARD4	C1
STK17B	C1
SYNDIG1	C1
TBX19	C1
TEKT3	C1
TEKT5	C1
TEPP	C1
TEX29	C1
TJP2	C1
TLCD2	C1
TMEM159	C1
TMEM213	C1
TMOD1	C1
TNRC6C-AS1	C1
TNXB	C1
TRIM59	C1
TRPM2	C1
TRPV4	C1
TSPAN12	C1
USP12-AS1	C1
USP2	C1
VDR	C1
VEGFA	C1
WDR49	C1
YBX3	C1
Z97987.1	C1
Z98884.1	C1
ZBED6	C1
ZBTB16	C1
ZEB2	C1
ZFP36L2	C1
ABCA9-AS1	C2
ABHD12B	C2
ABI3BP	C2
AC000068.1	C2
AC003102.1	C2
AC004034.1	C2
AC004158.1	C2
AC004477.1	C2
AC004494.1	C2
AC004825.2	C2
AC004834.1	C2
AC005034.6	C2
AC005229.4	C2
AC005393.1	C2
AC005410.2	C2
AC005520.5	C2
AC005537.1	C2
AC005746.2	C2
AC005837.1	C2
AC005999.2	C2
AC006004.1	C2
AC006160.1	C2
AC007114.1	C2
AC007255.1	C2
AC007285.1	C2
AC007319.1	C2
AC007376.2	C2
AC007389.3	C2
AC007405.1	C2
AC007563.2	C2
AC007773.1	C2
AC008438.2	C2
AC008736.1	C2
AC008840.1	C2
AC009137.1	C2
AC009139.1	C2
AC009148.1	C2
AC009185.1	C2
AC009275.1	C2
AC009309.1	C2
AC009312.1	C2
AC009403.2	C2
AC009506.1	C2
AC009522.1	C2
AC009542.1	C2
AC009812.4	C2
AC010186.3	C2
AC010245.2	C2
AC010275.1	C2
AC010478.1	C2
AC010632.1	C2
AC011466.3	C2
AC011474.1	C2
AC011625.1	C2
AC011815.2	C2
AC012020.1	C2
AC012085.2	C2
AC012254.1	C2
AC012313.6	C2
AC013643.2	C2
AC013731.1	C2
AC015961.1	C2
AC016044.1	C2
AC016394.1	C2
AC016526.2	C2
AC016650.1	C2
AC016730.1	C2
AC016876.1	C2
AC016907.2	C2
AC016910.1	C2
AC017071.1	C2
AC018643.1	C2
AC018648.1	C2
AC018680.1	C2
AC018845.3	C2
AC019118.2	C2
AC019171.1	C2
AC020558.1	C2
AC020910.5	C2
AC021097.1	C2
AC022079.1	C2
AC022306.2	C2
AC022364.1	C2
AC022762.1	C2
AC022762.2	C2
AC023034.1	C2
AC023421.2	C2
AC023509.3	C2
AC023632.2	C2
AC023790.2	C2
AC025262.1	C2
AC025887.2	C2
AC026471.2	C2
AC027097.1	C2
AC036214.1	C2
AC046130.1	C2
AC046130.2	C2
AC046168.2	C2
AC046195.2	C2
AC055855.1	C2
AC063944.1	C2
AC064807.2	C2
AC067750.1	C2
AC068254.1	C2
AC068389.1	C2
AC068473.5	C2
AC068722.1	C2
AC068790.9	C2
AC068987.3	C2
AC069224.1	C2
AC069277.1	C2
AC069544.1	C2
AC073342.1	C2
AC073508.3	C2
AC073569.2	C2
AC076968.2	C2
AC078845.1	C2
AC078846.1	C2
AC078923.1	C2
AC079117.1	C2
AC079145.1	C2
AC079154.1	C2
AC079305.3	C2
AC079848.1	C2
AC079922.2	C2
AC090515.2	C2
AC090579.1	C2
AC090630.1	C2
AC090912.1	C2
AC091057.2	C2
AC091563.1	C2
AC092111.2	C2
AC092123.1	C2
AC092159.2	C2
AC092162.2	C2
AC092171.4	C2
AC092171.5	C2
AC092376.1	C2
AC092794.1	C2
AC092802.1	C2
AC092809.4	C2
AC093010.2	C2
AC093627.5	C2
AC093865.1	C2
AC096642.1	C2
AC097534.2	C2
AC099522.2	C2
AC100814.1	C2
AC103952.1	C2
AC104211.1	C2
AC104335.1	C2
AC104803.1	C2
AC105285.1	C2
AC106798.1	C2
AC106881.1	C2
AC107373.1	C2
AC107373.2	C2
AC107886.1	C2
AC107952.2	C2
AC109927.1	C2
AC110813.1	C2
AC111006.1	C2
AC113137.1	C2
AC113346.2	C2
AC113414.1	C2
AC114763.1	C2
AC114930.1	C2
AC114939.1	C2
AC115622.1	C2
AC116362.1	C2
AC116535.1	C2
AC116913.1	C2
AC117386.2	C2
AC120036.4	C2
AC123768.3	C2
AC124242.1	C2
AC132938.1	C2
AC133550.2	C2
AC138627.1	C2
AC138904.1	C2
AC139530.3	C2
AC139795.3	C2
AC142472.1	C2
AC156455.1	C2
AC233723.1	C2
AC243829.1	C2
AC245187.2	C2
ACCS	C2
ACKR4	C2
ACOT4	C2
ACOXL	C2
ADAM12	C2
ADAM29	C2
ADAM7	C2
ADAT2	C2
ADD3-AS1	C2
ADHFE1	C2
ADRA2A	C2
AF279873.3	C2
AFMID	C2
AGMO	C2
AGTRAP	C2
AK7	C2
AL008628.1	C2
AL021368.1	C2
AL021395.1	C2
AL022069.1	C2
AL023581.1	C2
AL031666.3	C2
AL031963.1	C2
AL034417.2	C2
AL034550.2	C2
AL035701.1	C2
AL049597.2	C2
AL049775.1	C2
AL080250.1	C2
AL109840.2	C2
AL121790.1	C2
AL132996.1	C2
AL133297.2	C2
AL133335.1	C2
AL133338.1	C2
AL133523.1	C2
AL136307.1	C2
AL136418.1	C2
AL137786.1	C2
AL137847.1	C2
AL137847.2	C2
AL138762.1	C2
AL138831.1	C2
AL139142.1	C2
AL139220.2	C2
AL139274.2	C2
AL139275.1	C2
AL139353.2	C2
AL139393.1	C2
AL157834.2	C2
AL158151.1	C2
AL158212.1	C2
AL160313.1	C2
AL160314.2	C2
AL161756.1	C2
AL161757.2	C2
AL161891.1	C2
AL162458.1	C2
AL162595.1	C2
AL352984.1	C2
AL354696.2	C2
AL354707.1	C2
AL354733.2	C2
AL354771.1	C2
AL354836.1	C2
AL354892.1	C2
AL354920.1	C2
AL355001.2	C2
AL355297.4	C2
AL355472.2	C2
AL356124.1	C2
AL356488.3	C2
AL356489.2	C2
AL357052.1	C2
AL358472.2	C2
AL358472.4	C2
AL359513.1	C2
AL391261.2	C2
AL445222.1	C2
AL450326.1	C2
AL451085.2	C2
AL512380.2	C2
AL513165.1	C2
AL589935.1	C2
AL590652.1	C2
AL590814.1	C2
AL592494.2	C2
AL596202.1	C2
AL645728.1	C2
AL662907.3	C2
AL928970.1	C2
ALG1L2	C2
ANKRD31	C2
ANKRD34C-AS1	C2
ANKRD45	C2
ANKRD65	C2
AOAH	C2
AP000229.1	C2
AP000350.5	C2
AP000662.1	C2
AP000753.2	C2
AP000866.1	C2
AP001033.1	C2
AP001160.2	C2
AP001266.2	C2
AP001341.1	C2
AP001627.1	C2
AP001636.3	C2
AP001767.3	C2
AP003059.1	C2
AP003059.2	C2
AP003721.1	C2
AP4B1-AS1	C2
ARHGEF7-AS2	C2
ARMC4	C2
ATP23	C2
ATRIP	C2
AURKA	C2
AXDND1	C2
B3GALT5	C2
BBS12	C2
BCDIN3D-AS1	C2
BCL11A	C2
BCL2L15	C2
BCO1	C2
BFSP1	C2
BLNK	C2
BORA	C2
BRIP1	C2
C10orf143	C2
C12orf56	C2
C12orf60	C2
C14orf93	C2
C16orf74	C2
C17orf97	C2
C19orf57	C2
C1QTNF6	C2
C1QTNF7	C2
C1orf74	C2
C3orf49	C2
C3orf67-AS1	C2
C5orf34	C2
C6orf118	C2
C6orf58	C2
C8orf37-AS1	C2
C8orf58	C2
C9orf64	C2
CACHD1	C2
CACNG5	C2
CADPS2	C2
CASC19	C2
CASC9	C2
CATSPERB	C2
CCDC121	C2
CCDC148	C2
CCDC151	C2
CCDC178	C2
CCDC192	C2
CCDC81	C2
CCER2	C2
CCN5	C2
CCNB2	C2
CD101	C2
CD226	C2
CDH10	C2
CDH22	C2
CDH23	C2
CDK18	C2
CENPU	C2
CEP85	C2
CFAP53	C2
CFAP54	C2
CFAP57	C2
CFAP77	C2
CIART	C2
CLDN20	C2
CLDN4	C2
CMPK2	C2
CNDP1	C2
CNPY4	C2
COL10A1	C2
CPO	C2
CRB1	C2
CREB3L4	C2
CRIP3	C2
CRTC3-AS1	C2
CRYGS	C2
CTBS	C2
CTSO	C2
CTXN2	C2
CYB5RL	C2
CYP4A22-AS1	C2
DBH-AS1	C2
DCDC1	C2
DCDC2	C2
DCLK3	C2
DCLRE1B	C2
DDN-AS1	C2
DDX28	C2
DEF6	C2
DENND2C	C2
DEUP1	C2
DGAT2	C2
DIAPH3	C2
DIO2	C2
DIO2-AS1	C2
DNAJA3	C2
DNAJC22	C2
DNAJC28	C2
DNAJC9-AS1	C2
DOK1	C2
DPP10-AS1	C2
DRAIC	C2
DRC1	C2
DUSP19	C2
EAF2	C2
ECHDC3	C2
EDRF1-DT	C2
ELOVL2	C2
ENKUR	C2
EPHA5-AS1	C2
ERAP2	C2
ERBB2	C2
ETFBKMT	C2
F13A1	C2
FAM71D	C2
FAM83D	C2
FAM86B1	C2
FAM86C1	C2
FBXL22	C2
FDXACB1	C2
FER1L5	C2
FGD5	C2
FGF18	C2
FGFR4	C2
FRMD6-AS1	C2
FSD2	C2
FUT4	C2
FZD4	C2
FZD8	C2
GGACT	C2
GINS1	C2
GLIS1	C2
GLYATL1	C2
GMIP	C2
GPR139	C2
GPR68	C2
GRID2IP	C2
GRIK1-AS1	C2
GRIN2C	C2
GRPEL2-AS1	C2
GVQW2	C2
GYPE	C2
HAAO	C2
HACD4	C2
HCG25	C2
HCRTR1	C2
HDHD5-AS1	C2
HELLPAR	C2
HERC6	C2
HESX1	C2
HEXIM2	C2
HGH1	C2
HLA-DMA	C2
HORMAD1	C2
HPX	C2
HSD11B1-AS1	C2
HSPG2	C2
HVCN1	C2
HYI-AS1	C2
IFIT3	C2
INKA1	C2
INMT	C2
IRF5	C2
ITFG1-AS1	C2
ITGA10	C2
ITGB1-DT	C2
ITPK1-AS1	C2
JAZF1-AS1	C2
JUN	C2
KANK3	C2
KBTBD12	C2
KCTD19	C2
KCTD21-AS1	C2
KDM4D	C2
KIF15	C2
KIRREL1	C2
KLKB1	C2
KLRF1	C2
LAMA2	C2
LCMT1-AS1	C2
LCMT2	C2
LEKR1	C2
LHX9	C2
LIMD1-AS1	C2
LINC00242	C2
LINC00327	C2
LINC00574	C2
LINC00612	C2
LINC00654	C2
LINC00900	C2
LINC00992	C2
LINC01091	C2
LINC01102	C2
LINC01104	C2
LINC01340	C2
LINC01470	C2
LINC01521	C2
LINC01524	C2
LINC01547	C2
LINC01586	C2
LINC01597	C2
LINC01607	C2
LINC01771	C2
LINC01798	C2
LINC01829	C2
LINC01841	C2
LINC01934	C2
LINC01967	C2
LINC01980	C2
LINC02021	C2
LINC02147	C2
LINC02236	C2
LINC02251	C2
LINC02268	C2
LINC02340	C2
LINC02449	C2
LINC02520	C2
LINC02525	C2
LINC02550	C2
LINC02641	C2
LIPI	C2
LIPT2	C2
LMNB1-DT	C2
LRR1	C2
LRRC29	C2
LRRIQ3	C2
LRRK2	C2
LRTM1	C2
LY6E-DT	C2
LYG2	C2
LYPD6B	C2
LYSMD1	C2
MAEL	C2
MAMSTR	C2
MANEA-DT	C2
MAP10	C2
MAP3K7CL	C2
MATN3	C2
MCM2	C2
MDH1B	C2
MEIG1	C2
MEIS1-AS2	C2
MEP1B	C2
MGAM	C2
MIR17HG	C2
MIR210HG	C2
MIR217HG	C2
MIR4300HG	C2
MKRN3	C2
MKS1	C2
MMACHC	C2
MMP11	C2
MOXD1	C2
MRM1	C2
MRVI1	C2
MRVI1-AS1	C2
MT2A	C2
MYBL1	C2
MYC	C2
MYCL	C2
MYLK-AS1	C2
NAIF1	C2
NATD1	C2
NBAT1	C2
NDOR1	C2
NECTIN3-AS1	C2
NEMP2	C2
NETO2	C2
NEURL2	C2
NFIB	C2
NHLH1	C2
NLRC4	C2
NPSR1-AS1	C2
NR2F1	C2
NRAV	C2
NRIR	C2
NRP2	C2
NRSN1	C2
NUDT7	C2
NUDT8	C2
NUF2	C2
ODC1-DT	C2
OMA1	C2
OPRD1	C2
OR2L13	C2
OR2L2	C2
OR6A2	C2
PALD1	C2
PARP3	C2
PCAT1	C2
PCAT14	C2
PCDH9-AS1	C2
PCSK4	C2
PDE7B	C2
PDZRN4	C2
PEX12	C2
PGBD2	C2
PIH1D2	C2
PIK3AP1	C2
PIK3IP1	C2
PLCB2	C2
PLCB3	C2
PLK4	C2
PLSCR1	C2
POC1A	C2
POPDC2	C2
PPM1M	C2
PPP1R32	C2
PPP1R36	C2
PPP1R42	C2
PPP5D1	C2
PRAM1	C2
PRDM6	C2
PRELID2	C2
PRR11	C2
PSD4	C2
PTGER3	C2
PWRN2	C2
PYCARD	C2
RAD54B	C2
RALY-AS1	C2
RASIP1	C2
RBM15-AS1	C2
REXO5	C2
RFESD	C2
RGS22	C2
RGS5	C2
RGS8	C2
RHCE	C2
RMDN2-AS1	C2
RNASEL	C2
RNF135	C2
RNF144B	C2
RNF212B	C2
RPGRIP1	C2
RPH3A	C2
RSAD2	C2
SCAT2	C2
SCIMP	C2
SCN5A	C2
SEC14L5	C2
SEMA3B	C2
SEMA5B	C2
SEMA6A-AS2	C2
SEPSECS-AS1	C2
SGMS1-AS1	C2
SHCBP1	C2
SKAP1-AS1	C2
SLC12A1	C2
SLC2A1-AS1	C2
SLC6A1	C2
SMIM11A	C2
SMIM35	C2
SMOC2	C2
SMTNL2	C2
SOX13	C2
SOX2-OT	C2
SOX30	C2
SPAG5	C2
SPATA1	C2
SPATA9	C2
SPC25	C2
SPDYE21P	C2
SPINK9	C2
SSC5D	C2
SSTR3	C2
ST8SIA6	C2
STAM-AS1	C2
STEAP2-AS1	C2
STK32A-AS1	C2
STK36	C2
STUM	C2
SWSAP1	C2
SYNPO	C2
SYNPO2L	C2
SYTL2	C2
TAF1A-AS1	C2
TAS2R4	C2
TBL1XR1-AS1	C2
TBX3	C2
TCEANC2	C2
TCP11L2	C2
TDRG1	C2
TEDC2	C2
TERB1	C2
TEX45	C2
TFAP4	C2
TG	C2
TH2LCRR	C2
TIGD3	C2
TIGD4	C2
TLX3	C2
TMCO6	C2
TMEM132C	C2
TMEM140	C2
TMEM202-AS1	C2
TMEM216	C2
TMIE	C2
TMPRSS11F	C2
TMPRSS5	C2
TNFSF12	C2
TOE1	C2
TP63	C2
TPH1	C2
TPP1	C2
TPTE2	C2
TRAF1	C2
TRIM45	C2
TRIP13	C2
TSBP1	C2
TSBP1-AS1	C2
TSNAXIP1	C2
TSSK3	C2
TTLL6	C2
TUBB8	C2
U47924.2	C2
UCP1	C2
UFL1-AS1	C2
UPK2	C2
URB1-AS1	C2
USH1C	C2
USH2A	C2
USP21	C2
VANGL1	C2
VASN	C2
VEPH1	C2
VMAC	C2
VMO1	C2
VRK2	C2
WBP2NL	C2
WDR31	C2
WDR53	C2
WDR5B	C2
WDR81	C2
WNT3	C2
XRCC2	C2
ZC2HC1C	C2
ZC3H10	C2
ZDHHC23	C2
ZIK1	C2
ZNF114	C2
ZNF18	C2
ZNF2	C2
ZNF215	C2
ZNF284	C2
ZNF285	C2
ZNF311	C2
ZNF319	C2
ZNF32-AS3	C2
ZNF324B	C2
ZNF396	C2
ZNF425	C2
ZNF460-AS1	C2
ZNF485	C2
ZNF497	C2
ZNF501	C2
ZNF57	C2
ZNF619	C2
ZNF691	C2
ZNF695	C2
ZNF784	C2
ZNF804B	C2
ZNF813	C2
ZNF837	C2
ZNF860	C2
ZNF879	C2
ZSCAN31	C2
AC006042.1	C3
AC006355.2	C3
AC006504.1	C3
AC007743.1	C3
AC026894.1	C3
AC060834.2	C3
AC079226.2	C3
AC098617.1	C3
AC100832.2	C3
AC107072.1	C3
ADCY2	C3
AKNA	C3
AL035409.1	C3
AL109930.1	C3
AL139095.4	C3
AL450384.2	C3
AP001605.1	C3
APBB2	C3
ARAP2	C3
ASPN	C3
ATP10D	C3
B3GALT2	C3
BCHE	C3
BTBD3	C3
CACNA1C-AS1	C3
CACNG3	C3
CARTPT	C3
CDH12	C3
CDH20	C3
CDH8	C3
CNTN6	C3
CNTNAP4	C3
CNTNAP5	C3
COL25A1	C3
CPNE4	C3
CRYBG1	C3
CTNND2	C3
CTSC	C3
DLC1	C3
DSC2	C3
ECM2	C3
EPHA3	C3
EPHA7	C3
ERBB4	C3
F2R	C3
FAT3	C3
FAT4	C3
FICD	C3
FLRT2	C3
FRMPD1	C3
GABRB1	C3
GFRA1	C3
GLCE	C3
GLIS3	C3
GLRA3	C3
GPR22	C3
GPR63	C3
GRIA4	C3
GRIN3A	C3
GUCY1A1	C3
HDAC2-AS2	C3
HHIP	C3
HS3ST5	C3
HS6ST3	C3
ID3	C3
IGFBP3	C3
IQGAP2	C3
ITGB8	C3
KCNH1	C3
KCNH5	C3
KCNJ3	C3
KCNK2	C3
KCNN2	C3
KCNQ1	C3
KCNQ5	C3
KHDRBS2	C3
KIF26B-AS1	C3
LAMA1	C3
LMCD1	C3
LRFN5	C3
LRRTM3	C3
LTBP1	C3
LUZP2	C3
LYPD1	C3
MAN1C1	C3
MAPK4	C3
MCF2L-AS1	C3
MIA2	C3
MTUS1	C3
NAV2-AS4	C3
NCAM2	C3
NCEH1	C3
NDST4	C3
NFIA	C3
NLK	C3
NR2F1-AS1	C3
NTN4	C3
NUAK1	C3
NWD2	C3
NXPH1	C3
OGN	C3
OMD	C3
P3H2	C3
PAPSS2	C3
PCDH17	C3
PCDH7	C3
PCSK5	C3
PDGFD	C3
PLPP4	C3
PLXNA2	C3
PRKG1-AS1	C3
PTPRB	C3
PTPRG	C3
PTPRK	C3
PTPRM	C3
PTPRR	C3
RALYL	C3
RASGRF2	C3
RELN	C3
RNF144A-AS1	C3
SAMD3	C3
SEMA3A	C3
SEMA3C	C3
SIAH3	C3
SLC12A2	C3
SLC44A5	C3
SLC4A4	C3
SLIT2	C3
SOHLH2	C3
SPON1	C3
ST6GALNAC3	C3
ST6GALNAC5	C3
ST8SIA4	C3
STK32B	C3
STRBP	C3
SULF1	C3
TDRD5	C3
THSD7B	C3
TMEFF2	C3
TNFRSF21	C3
TRHDE	C3
TRHDE-AS1	C3
TRPC3	C3
TRPC4	C3
TRPS1	C3
TSHZ2	C3
UTRN	C3
ZFPM2	C3
ZFPM2-AS1	C3
ZNF222	C3
ZNF385B	C3
ZNF385D	C3
ZNF521	C3
ZNF804A	C3
AC005534.1	C4
AC007785.3	C4
AC018638.6	C4
AC018682.1	C4
AC024361.1	C4
AC025034.1	C4
AC067852.3	C4
AC068205.1	C4
AC097717.1	C4
ACTN2	C4
ADAM9	C4
ADCY8	C4
ADRA1B	C4
AHI1	C4
AL139147.1	C4
AL157396.1	C4
AL161443.1	C4
AL445623.2	C4
ALKBH5	C4
ALPK3	C4
ANK1	C4
ANKRD28	C4
ANKS1A	C4
AP000787.1	C4
AP002387.2	C4
AP002784.1	C4
AP2B1	C4
ARHGAP26	C4
ARHGAP29	C4
ARID5A	C4
ARID5B	C4
ATP11A	C4
ATP13A3	C4
ATP1B1	C4
BAIAP2	C4
BCL6	C4
BDNF	C4
BTBD9	C4
C1orf21	C4
CACNA1E	C4
CAMK2D	C4
CAVIN4	C4
CCDC181	C4
CCND2	C4
CD55	C4
CDC14B	C4
CDKN1A	C4
CDR2L	C4
CDS1	C4
CEMIP2	C4
CHML	C4
CLIC1	C4
CLN8	C4
CREB3L1	C4
CREB3L2	C4
CREM	C4
CRIM1	C4
CSGALNACT2	C4
CTNNAL1	C4
DBF4	C4
DIP2C	C4
DIRAS2	C4
DLEU2	C4
DLGAP2	C4
DNAJB4	C4
DOK5	C4
DOT1L	C4
DUSP3	C4
EGFR	C4
EHD4	C4
EIF2AK3	C4
ELOVL7	C4
ENDOD1	C4
EPB41L3	C4
EPS15	C4
ERF	C4
ETV5	C4
FAM107B	C4
FAM167A	C4
FAT1	C4
FBXW7	C4
FGFR1	C4
FNDC3A	C4
GABPB1	C4
GARS	C4
GAS2L3	C4
GMEB2	C4
GNA13	C4
GPR137B	C4
HABP4	C4
HAP1	C4
HERPUD1	C4
HES4	C4
HIVEP1	C4
HOOK3	C4
HSPA5	C4
HUNK	C4
IER3	C4
IFNGR1	C4
INPP5A	C4
INSM1	C4
IPMK	C4
IQSEC3	C4
JAG1	C4
JMJD6	C4
KCNA1	C4
KCNJ6	C4
KCNK12	C4
KCNK9	C4
KLF3	C4
KLHL1	C4
KRTAP5-AS1	C4
LCA5	C4
LDLRAD4	C4
LGI1	C4
LGI2	C4
LIMCH1	C4
LINC-PINT	C4
LONRF1	C4
LPP	C4
LRP2BP	C4
LRP5L	C4
LRRC8B	C4
LSS	C4
MAGEL2	C4
MAN1A1	C4
MAP2K1	C4
MAPRE2	C4
MARCH3	C4
MBNL2	C4
MCHR1	C4
MEG8	C4
MLF1	C4
MPC1	C4
MPP7	C4
MRTFA	C4
MXI1	C4
MYADM	C4
NEAT1	C4
NECTIN1	C4
NEU1	C4
NPC1	C4
NPIPB4	C4
NPIPB5	C4
NPTX1	C4
NR3C1	C4
NSMF	C4
OPN3	C4
PAF1	C4
PAM	C4
PARD6A	C4
PCGF5	C4
PCSK2	C4
PDE10A	C4
PDE6D	C4
PDE8A	C4
PEG10	C4
PEG13	C4
PGLYRP1	C4
PHACTR3	C4
PHLPP1	C4
PNMA8C	C4
PON2	C4
PPARGC1A	C4
PPP1R15A	C4
PPP1R17	C4
PPP2R5A	C4
PROX1	C4
PSME4	C4
PWWP2B	C4
RELB	C4
RELT	C4
RGS10	C4
RGS16	C4
RGS4	C4
SAMD4A	C4
SCG2	C4
SEC24D	C4
SELENOK	C4
SEMA6A	C4
SERPINB8	C4
SERTAD1	C4
SERTAD2	C4
SESN3	C4
SGPP2	C4
SH3GL2	C4
SH3RF3	C4
SLC22A23	C4
SLC35G2	C4
SLC36A4	C4
SLC38A2	C4
SLC6A6	C4
SOAT1	C4
SPTB	C4
STK10	C4
SV2C	C4
SYNPO2	C4
SYT4	C4
TENT5A	C4
TINCR	C4
TLE3	C4
TMEM120B	C4
TMUB1	C4
TNFRSF10B	C4
TNFRSF9	C4
TP53INP2	C4
TTC3-AS1	C4
UBE2V1	C4
UNC13A	C4
USP53	C4
VAT1L	C4
VGF	C4
VPS18	C4
WHRN	C4
XBP1	C4
YPEL4	C4
ZBTB18	C4
ZC3H12C	C4
ZC3HAV1	C4
ZDHHC14	C4
ZHX2	C4
ZNF219	C4
ZNF516	C4
ZNF536	C4
A2M-AS1	C5
AARD	C5
ABCA6	C5
ABCA9	C5
ABCC8	C5
ABCG1	C5
AC004982.1	C5
AC004982.2	C5
AC005165.1	C5
AC005856.1	C5
AC005884.1	C5
AC006148.1	C5
AC006299.1	C5
AC006333.2	C5
AC006547.1	C5
AC007091.1	C5
AC007262.2	C5
AC007495.1	C5
AC007533.1	C5
AC007541.1	C5
AC007619.1	C5
AC008050.1	C5
AC008393.1	C5
AC008543.1	C5
AC008608.2	C5
AC008629.1	C5
AC009113.1	C5
AC009262.1	C5
AC009318.1	C5
AC009899.1	C5
AC010247.2	C5
AC011405.1	C5
AC011447.3	C5
AC012368.1	C5
AC012404.1	C5
AC012640.2	C5
AC012645.1	C5
AC015961.2	C5
AC016065.1	C5
AC016705.2	C5
AC016747.1	C5
AC018467.1	C5
AC018647.2	C5
AC019080.1	C5
AC022523.1	C5
AC022916.1	C5
AC024257.3	C5
AC024651.1	C5
AC025171.1	C5
AC027279.1	C5
AC027312.1	C5
AC034231.1	C5
AC036108.1	C5
AC036176.1	C5
AC040934.1	C5
AC067852.2	C5
AC073062.1	C5
AC073263.1	C5
AC073571.1	C5
AC073878.1	C5
AC077690.1	C5
AC078881.1	C5
AC079296.1	C5
AC079298.3	C5
AC079760.2	C5
AC079950.1	C5
AC090115.1	C5
AC090644.1	C5
AC090825.1	C5
AC091271.1	C5
AC092142.1	C5
AC092910.3	C5
AC092944.1	C5
AC104009.1	C5
AC104117.3	C5
AC104411.1	C5
AC105219.4	C5
AC105383.1	C5
AC105411.1	C5
AC105942.1	C5
AC107204.1	C5
AC107214.1	C5
AC108471.2	C5
AC109361.1	C5
AC109811.1	C5
AC114956.3	C5
AC120053.1	C5
AC140481.1	C5
AC233266.2	C5
AC244517.11	C5
ACBD4	C5
ADAMTS13	C5
ADAMTS2	C5
ADAMTS8	C5
ADAMTSL3	C5
ADAT1	C5
AF165147.1	C5
AFAP1L2	C5
AK8	C5
AKR1E2	C5
AL008723.2	C5
AL021368.2	C5
AL022097.1	C5
AL023284.4	C5
AL031590.1	C5
AL050341.2	C5
AL161457.2	C5
AL161772.1	C5
AL353626.1	C5
AL353743.2	C5
AL355312.3	C5
AL356019.2	C5
AL357054.2	C5
AL359715.1	C5
AL359878.1	C5
AL365295.1	C5
AL390800.1	C5
AL390860.1	C5
AL390964.1	C5
AL441883.1	C5
AL445433.2	C5
AL450263.1	C5
AL513550.1	C5
AL589740.1	C5
AL591848.4	C5
AL845472.1	C5
AL928654.1	C5
ALDH1B1	C5
ALDH4A1	C5
ALDH6A1	C5
ALG10B	C5
ALKBH6	C5
AMIGO1	C5
AMY2B	C5
ANKDD1B	C5
ANKEF1	C5
ANKRD24	C5
ANKRD30B	C5
AP000842.2	C5
AP001453.1	C5
AP001825.1	C5
AP001972.3	C5
APCDD1L-DT	C5
ARHGAP27	C5
ARHGEF1	C5
ARHGEF28	C5
ARPIN	C5
ASB13	C5
ASPRV1	C5
ATP2A1-AS1	C5
ATP8B1	C5
AVIL	C5
B3GALT4	C5
B3GNTL1	C5
BAAT	C5
BBC3	C5
BBS10	C5
BCAT2	C5
BCDIN3D	C5
BEAN1	C5
BMPER	C5
BOLA1	C5
BORCS6	C5
C10orf82	C5
C11orf71	C5
C12orf66	C5
C16orf95	C5
C1RL	C5
C1RL-AS1	C5
C2	C5
C21orf58	C5
C21orf62-AS1	C5
C2CD2	C5
C2CD6	C5
C2orf72	C5
C2orf81	C5
C2orf92	C5
C4orf50	C5
C5orf63	C5
C6orf52	C5
C7orf25	C5
C8orf34	C5
C9orf116	C5
C9orf40	C5
CA10	C5
CALHM6	C5
CAPN13	C5
CAPN14	C5
CARD14	C5
CASC1	C5
CBX7	C5
CC2D2B	C5
CCDC137	C5
CCDC15	C5
CCDC152	C5
CCDC196	C5
CCDC39	C5
CCDC51	C5
CCDC71L	C5
CCM2L	C5
CCNE1	C5
CCT6B	C5
CD3EAP	C5
CD8A	C5
CDPF1	C5
CENPBD1	C5
CENPK	C5
CENPQ	C5
CENPS	C5
CEP19	C5
CERNA1	C5
CFAP43	C5
CHCHD4	C5
CHDH	C5
CHRNA7	C5
CHSY3	C5
CLCA4-AS1	C5
CLN6	C5
COL28A1	C5
COL5A2	C5
CPEB2-DT	C5
CPT2	C5
CTDSP2	C5
CTHRC1	C5
CUBN	C5
CXXC4-AS1	C5
CYP2C8	C5
CYP2E1	C5
CYP4A11	C5
CYP4Z1	C5
CYP51A1-AS1	C5
CYREN	C5
DAP	C5
DBP	C5
DCLRE1A	C5
DCPS	C5
DDX11	C5
DEPTOR	C5
DHFR2	C5
DHODH	C5
DIRC3	C5
DISC1	C5
DLEU7	C5
DMGDH	C5
DNAH12	C5
DNAH9	C5
DOLK	C5
DPH2	C5
DPH6-DT	C5
DPP10	C5
DRG2	C5
DSN1	C5
DTX1	C5
DYSF	C5
ECT2	C5
ELFN2	C5
ENPEP	C5
ENTPD3-AS1	C5
EPCAM-DT	C5
ERI2	C5
ERICH2	C5
ERICH3	C5
ERMAP	C5
EXOC3-AS1	C5
FADD	C5
FAM228A	C5
FAM47E	C5
FAM50B	C5
FAM85B	C5
FANCE	C5
FANCG	C5
FBF1	C5
FBXO15	C5
FGF1	C5
FGF14-AS2	C5
FILIP1	C5
FKBP5	C5
FMNL3	C5
FMO5	C5
FN1	C5
FP700111.1	C5
FRAT1	C5
FREM1	C5
FRS3	C5
FTCDNL1	C5
G0S2	C5
GABRG3	C5
GAL3ST1	C5
GALNT15	C5
GATM	C5
GBA	C5
GLB1L3	C5
GLIPR1L2	C5
GNRHR	C5
GPR61	C5
GPRIN2	C5
GRIK4	C5
GRIP2	C5
GRM4	C5
GRM5	C5
GRM8	C5
HAS3	C5
HCG11	C5
HDDC3	C5
HELQ	C5
HENMT1	C5
HHAT	C5
HHLA3	C5
HINT2	C5
HLF	C5
HMGB2	C5
HOMEZ	C5
HRH3	C5
HS1BP3	C5
HSF2BP	C5
HSPA1L	C5
IDNK	C5
IMPG2	C5
INTS5	C5
IQCH-AS1	C5
IRAK4	C5
ITIH4	C5
JAGN1	C5
KATNAL2	C5
KBTBD3	C5
KCNS2	C5
KCNV2	C5
KIAA1257	C5
KLF11	C5
KLF3-AS1	C5
KTN1-AS1	C5
KY	C5
L3HYPDH	C5
LDB3	C5
LIN28B-AS1	C5
LINC00159	C5
LINC00240	C5
LINC00339	C5
LINC00407	C5
LINC00504	C5
LINC00526	C5
LINC00937	C5
LINC00960	C5
LINC01098	C5
LINC01117	C5
LINC01197	C5
LINC01250	C5
LINC01494	C5
LINC01618	C5
LINC01649	C5
LINC01719	C5
LINC01776	C5
LINC01844	C5
LINC01933	C5
LINC01948	C5
LINC02035	C5
LINC02202	C5
LINC02284	C5
LINC02389	C5
LINC02482	C5
LINC02511	C5
LINC02615	C5
LINGO3	C5
LPA	C5
LRMDA	C5
LRRC17	C5
LRRC26	C5
LRRC63	C5
LYG1	C5
LYRM9	C5
MAFA	C5
MAFG-DT	C5
MALRD1	C5
MANSC1	C5
MARVELD1	C5
MAT2B	C5
MATR3	C5
MCM3	C5
MCM7	C5
MDC1	C5
MED11	C5
MED18	C5
MEI4	C5
MEN1	C5
MESP1	C5
METTL18	C5
MFSD4A	C5
MICAL2	C5
MIF4GD	C5
MIS18BP1	C5
MMAA	C5
MOCS3	C5
MORN1	C5
MORN3	C5
MRPS24	C5
MSH4	C5
MSRB1	C5
MT1X	C5
MUTYH	C5
MYLK	C5
MYLK4	C5
MYO15B	C5
N6AMT1	C5
NAGPA	C5
NANOS1	C5
NDST3	C5
NEDD9	C5
NHLH2	C5
NLRC3	C5
NME6	C5
NMNAT1	C5
NOXRED1	C5
NPIPA5	C5
NR2C2AP	C5
NT5DC1	C5
NT5M	C5
OR2L3	C5
OR2L5	C5
ORAI1	C5
ORAI3	C5
ORC6	C5
OSER1-DT	C5
OSTN	C5
OTUB2	C5
OVOL2	C5
OXLD1	C5
OXSM	C5
P2RX7	C5
PAFAH2	C5
PAGR1	C5
PAQR8	C5
PASK	C5
PCDH8	C5
PCDHB13	C5
PELI2	C5
PEX11G	C5
PGAP3	C5
PGBD4	C5
PIAS3	C5
PIGV	C5
PIGW	C5
PITPNA-AS1	C5
PIWIL4	C5
PJVK	C5
PKD1L1	C5
PLA2R1	C5
PLAC8L1	C5
PLEKHD1	C5
PLGLB1	C5
PLK2	C5
PLXDC1	C5
PNMA8B	C5
POLA2	C5
POLD4	C5
PPIL6	C5
PPL	C5
PPM1K-DT	C5
PPP4R4	C5
PRIM1	C5
PRMT6	C5
PRRT3-AS1	C5
PRRT4	C5
PSMC3IP	C5
PSMG3-AS1	C5
PTGR2	C5
PTK2B	C5
PXMP4	C5
PYCR3	C5
PZP	C5
RAB32	C5
RAPGEF4-AS1	C5
RBM26-AS1	C5
RBMS3-AS2	C5
[truncated: 3,222 more rows]

## Sheet: S8_GO_BP_gene cluster
Term	Overlap	P.value	Adjusted.P.value	Odds.Ratio	Combined.Score	Genes	Cluster	fdr
Cholesterol Biosynthesis (GO:0006695)	6/25	6.79677e-08	4.77813e-05	36.5725	603.601	HMGCS1;INSIG1;CYP51A1;MSMO1;MVD;HMGCR	6	0.000642567
Secondary Alcohol Biosynthesis (GO:1902653)	6/24	5.20359e-08	4.77813e-05	38.6062	647.478	HMGCS1;INSIG1;CYP51A1;MSMO1;MVD;HMGCR	6	0.000642567
Sterol Biosynthesis (GO:0016126)	6/28	1.41438e-07	6.62873e-05	31.5805	498.07	HMGCS1;INSIG1;CYP51A1;MSMO1;MVD;HMGCR	6	0.000891436
DNA Repair (GO:0006281)	22/291	4.958e-07	0.000569032	3.80228	55.1981	SMARCAL1;WDHD1;FANCM;FANCL;ASCC1;PNKP;USP45;RECQL;RPA1;RPA2;GTF2H3;APTX;MLH3;PRIMPOL;RAD52;RAD51D;RECQL5;ERCC4;POLE2;POLI;NBN;ATR	9	0.00158246
Transcription Regulation (GO:0006357)	34/2028	5.02157e-07	0.000209902	2.9873	43.3288	CSRNP1;CHD1;DLL1;BACH2;NFIL3;JUNB;IER2;CBX8;KLF10;EGR1;EGR3;EGR4;CBX4;ZNF10;NR1D2;FOS;ETV3;KLF4;HIC1;KLF16;NPAS4;NR4A2;NR4A1;KLF6;NR4A3;BHLHE40;MAFF;ID1;JMY;REL;FOSB;ATF3;RCOR1;NFE2L2	13	0.00158246
Double-Strand Break Repair (GO:0000724)	13/111	9.32839e-07	0.000569032	6.08984	84.5576	FANCM;RMI1;RECQL;RPA1;RPA2;CDC7;PALB2;RAD52;MMS22L;RAD51D;RECQL5;ERCC4;NBN	9	0.00251973
Axon Guidance (GO:0007411)	9/149	2.34489e-06	0.00196736	8.73665	113.256	EPHA7;RELN;SEMA3C;CNTN6;SEMA3A;PLXNA2;PTPRM;SLIT2;EPHA3	3	0.00554215
Response To ER Stress (GO:0034976)	9/114	5.52767e-06	0.00793774	7.84226	94.9364	PPP1R15A;XBP1;HSPA5;CREB3L1;CREB3L2;EIF2AK3;TNFRSF10B;SELENOK;HERPUD1	4	0.0102502
DNA Metabolic Process (GO:0006259)	20/288	5.96321e-06	0.00218934	3.45306	41.54	SMARCAL1;WDHD1;RMI1;FANCL;PNKP;USP45;RECQL;RPA1;RPA2;GTF2H3;ORC5;RAD52;RAD51D;RECQL5;ERCC4;ORC3;POLE2;POLI;NBN;ATR	9	0.0102502
Positive Transcription Regulation (GO:0045944)	20/938	5.5132e-06	0.00153635	3.55834	43.0856	KLF10;EGR1;CSRNP1;EGR4;NR1D2;FOS;KLF4;ELL2;DLL1;NPAS4;NR4A2;NR4A1;KLF6;NR4A3;MAFF;REL;JUNB;IER2;ATF3;NFE2L2	13	0.0102502
Recombinational Repair (GO:0000725)	11/95	7.17816e-06	0.00218934	5.98784	70.9228	RAD52;MMS22L;RAD51D;RECQL5;RMI1;ERCC4;RECQL;RPA1;RPA2;NBN;PALB2	9	0.0113104
Potassium Ion Transport (GO:0071805)	8/137	1.11211e-05	0.00466528	8.37507	95.5316	SLC12A2;KCNH5;KCNQ1;KCNQ5;KCNN2;KCNK2;KCNH1;KCNJ3	3	0.0161751
DNA Replication (GO:0006261)	9/69	1.85644e-05	0.00452972	6.83516	74.4641	ORC5;WDHD1;RECQL5;PNKP;ORC3;POLE2;RECQL;RPA1;PRIMPOL	9	0.0234422
DNA Repair (GO:0006281)	16/291	1.8597e-05	0.0201964	3.73886	40.7255	ZRANB3;FEN1;RNASEH2B;PCNA;XRCC4;MGMT;KMT5C;XPC;RAD51B;SMUG1;BABAM2;RAD50;SLX4;MSH3;PMS1;RHNO1	14	0.0234422
Amino Acid Catabolic Process (GO:0009083)	5/17	2.42437e-05	0.00492955	18.8571	200.401	MCCC2;HMGCL;HIBADH;IVD;DBT	9	0.02865
Cholesterol Metabolic Process (GO:0008203)	6/67	2.81601e-05	0.00989828	11.3673	119.102	HMGCS1;INSIG1;CYP51A1;MSMO1;MVD;HMGCR	6	0.0313207
Regulation Of Vascular Permeability (GO:0043117)	4/11	3.92743e-05	0.0543556	29.5665	299.951	TRPV4;BMP6;TJP2;VEGFA	1	0.0380833
Isoprenoid Biosynthesis (GO:0008299)	3/8	3.69368e-05	0.0103866	68.3379	697.478	IDI1;MVD;HMGCR	6	0.0380833
Mismatch Repair (GO:0006298)	5/25	4.02827e-05	0.0218735	15.7045	158.923	RNASEH2B;PCNA;MSH3;XPC;PMS1	14	0.0380833
Potassium Ion Transport (GO:0006813)	7/122	4.47286e-05	0.0086802	8.17019	81.8236	KCNH5;KCNQ1;KCNQ5;KCNN2;KCNK2;KCNH1;KCNJ3	3	0.0402728
Metal Ion Transport (GO:0030001)	8/171	5.48362e-05	0.0086802	6.61669	64.9174	GRIN3A;TRPC3;TRPC4;KCNN2;SLC4A4;CACNG3;KCNH1;KCNJ3	3	0.0417865
Monoatomic Cation Transport (GO:0098655)	10/281	6.62996e-05	0.0086802	5.01614	48.262	SLC12A2;KCNH5;TRPC3;TRPC4;KCNQ1;KCNQ5;KCNN2;SLC4A4;KCNK2;KCNH1	3	0.0417865
Neuron Projection Guidance (GO:0097485)	7/124	4.96256e-05	0.0086802	8.02971	79.5825	EPHA7;RELN;SEMA3C;CNTN6;SEMA3A;SLIT2;EPHA3	3	0.0417865
External Encapsulating Structure (GO:0045229)	11/110	6.09874e-05	0.0565048	4.66211	45.245	ADAMTS16;ADAMTS5;COL15A1;COL1A2;ADAMTS3;ADAMTS19;MMP1;COL22A1;ADAMTS6;COL19A1;ADAMTS20	7	0.0417865
Extracellular Structure Organization (GO:0043062)	11/109	5.60637e-05	0.0565048	4.70992	46.1055	ADAMTS16;ADAMTS5;COL15A1;COL1A2;ADAMTS3;ADAMTS19;MMP1;COL22A1;ADAMTS6;COL19A1;ADAMTS20	7	0.0417865
Replication Fork Processing (GO:0031297)	7/46	5.80869e-05	0.0101237	8.14955	79.4872	SMARCAL1;ETAA1;MMS22L;FANCM;NBN;PRIMPOL;ATR	9	0.0417865
Negative Regulation Of Transcription (GO:0045892)	19/1025	6.60019e-05	0.00919626	3.04415	29.3024	CBX8;KLF10;CBX4;NAB1;NAB2;ZNF10;NR1D2;KLF4;BACH2;HIC1;NR4A2;NR4A3;NFIL3;BHLHE40;MAFF;ID1;FOSB;ATF3;RCOR1	13	0.0417865
Relaxation Of Cardiac Muscle (GO:0055119)	3/12	6.46893e-05	0.00919626	49.7619	479.999	RGS2;PLN;KCNJ2	13	0.0417865
Inorganic Cation Transport (GO:0098662)	10/284	7.24212e-05	0.0086802	4.96046	47.2881	SLC12A2;KCNH5;TRPC3;TRPC4;KCNQ1;KCNQ5;KCNN2;SLC4A4;KCNK2;KCNH1	3	0.0441723
Double-Strand Break Repair (GO:0006302)	13/168	8.55817e-05	0.0130512	3.83907	35.9569	SMARCAL1;RMI1;PNKP;RECQL;RPA1;RPA2;PALB2;RAD52;MMS22L;RAD51D;RECQL5;ERCC4;NBN	9	0.0490357
Relaxation Of Muscle (GO:0090075)	3/13	8.3678e-05	0.00999354	44.7835	420.451	RGS2;PLN;KCNJ2	13	0.0490357
Negative Chemotaxis (GO:0050919)	4/31	9.0462e-05	0.00872542	19.5743	182.248	EPHA7;SEMA3C;SEMA3A;SLIT2	3	0.0503075
Atrial Cardiac Muscle Cell Action Potential (GO:0086014)	3/12	9.3598e-05	0.00872542	43.7903	406.221	KCNQ1;KCNN2;KCNJ3	3	0.0505643
tRNA Modification (GO:0006400)	8/67	0.00010286	0.0139432	6.16459	56.6042	DUS2;DTWD1;PUS10;OSGEPL1;TYW3;TRMT13;DUS4L;PUS7	9	0.0540241
Negative Regulation Of Epithelial Cell Migration (GO:0010633)	4/33	0.000116246	0.00975304	18.2225	165.093	PTPRR;PTPRM;SLIT2;PTPRG	3	0.0594048
Regulation Of Vascular Associated Smooth Muscle Cell Differentiation (GO:1905063)	3/6	0.000133503	0.0923839	51.6158	460.484	PDGFB;NFATC2;NFATC1	1	0.0661754
Regulation Of Endoplasmic Reticulum Stress-Induced Intrinsic Apoptotic Signaling Pathway (GO:1902235)	4/24	0.000136495	0.0771004	17.96	159.83	XBP1;CREB3L1;EIF2AK3;HERPUD1	4	0.0661754
Membrane Repolarization During Cardiac Muscle Cell Action Potential (GO:0086013)	3/14	0.000153119	0.0116788	35.8248	314.696	KCNQ1;KCNN2;KCNJ3	3	0.0723795
Regulation Of Cell Cycle Phase Transition (GO:1901987)	4/25	0.000161073	0.0771004	17.1039	149.379	CDKN1A;DBF4;FBXW7;MLF1	4	0.0742822
Ganglioside Biosynthetic Process (GO:0001574)	3/15	0.00019032	0.0133065	32.8377	281.315	ST8SIA4;ST6GALNAC3;ST6GALNAC5	3	0.0799681
Resolution Of Meiotic Recombination Intermediates (GO:0000712)	4/14	0.000189114	0.020057	18.0628	154.855	HFM1;FANCM;RMI1;ERCC4	9	0.0799681
DNA Replication (GO:0006260)	8/73	0.000189158	0.020057	5.59383	47.9555	ORC5;WDHD1;RECQL5;PNKP;ORC3;POLE2;RPA1;RPA2	9	0.0799681
Leucine Metabolic Process (GO:0006551)	3/6	0.000197282	0.020057	45.0691	384.479	MCCC2;HMGCL;IVD	9	0.0810915
Cellular Response To Insulin Stimulus (GO:0032869)	6/99	0.000250404	0.0586779	7.44388	61.7279	HDAC5;INSIG1;NAMPT;IRS2;CPEB2;RHOQ	6	0.0986382
Negative Regulation Of Cell Cycle (GO:0045786)	5/85	0.000286444	0.025241	9.43893	77.0025	BTG3;NR4A1;BTG2;DUSP1;HECA	13	0.100982
Negative Regulation Of Cell Migration (GO:0030336)	7/163	0.000273482	0.0176501	6.01038	49.3108	PTPRR;TMEFF2;IGFBP3;PTPRK;SLIT2;SULF1;PTPRG	3	0.100982
Positive Regulation Of DNA-templated Transcription (GO:0045893)	20/1243	0.000281809	0.025241	2.62794	21.4815	KLF10;EGR1;CSRNP1;EGR4;NR1D2;FOS;KLF4;DLL1;NPAS4;NR4A2;NR4A1;KLF6;NR4A3;NFIL3;MAFF;REL;JUNB;IER2;ATF3;NFE2L2	13	0.100982
Response To Fibroblast Growth Factor (GO:0071774)	3/20	0.000322115	0.025241	26.3339	211.741	NR4A1;EGR3;IER2	13	0.109118
DNA-templated DNA Replication Maintenance Of Fidelity (GO:0045005)	6/43	0.000323175	0.0303287	7.34659	59.0468	SMARCAL1;ETAA1;MMS22L;FANCM;PRIMPOL;ATR	9	0.109118
Positive Regulation Of Bone Mineralization (GO:0030501)	4/38	0.00034601	0.0694986	13.4573	107.242	PKDCC;ISG15;ATP2B1;OXSR1	6	0.110885
Intrinsic Apoptotic Signaling Pathway In Response To DNA Damage (GO:0008630)	4/49	0.000341857	0.025241	13.3461	106.517	CASP9;BCL2L11;HIC1;MCL1	13	0.110885
Ganglioside Metabolic Process (GO:0001573)	3/19	0.000396258	0.022164	24.6233	192.886	ST8SIA4;ST6GALNAC3;ST6GALNAC5	3	0.116065
Glycosphingolipid Biosynthetic Process (GO:0006688)	3/19	0.000396258	0.022164	24.6233	192.886	ST8SIA4;ST6GALNAC3;ST6GALNAC5	3	0.116065
Negative Regulation Of MAP Kinase Activity (GO:0043407)	4/51	0.000398997	0.025241	12.7769	99.9993	RGS2;DUSP10;DUSP1;DUSP16	13	0.116065
Blood Vessel Endothelial Cell Migration (GO:0043534)	3/22	0.000430831	0.025241	23.5596	182.582	NR4A1;EGR3;ID1	13	0.119906
Regulation Of Type B Pancreatic Cell Proliferation (GO:0061469)	2/5	0.000452889	0.025241	98.8109	760.831	NR4A1;NR4A3	13	0.122332
Positive Regulation Of Tau-Protein Kinase Activity (GO:1902949)	2/5	0.000452889	0.025241	98.8109	760.831	EGR1;NAB2	13	0.122332
Positive Regulation Of Ossification (GO:0045778)	4/41	0.000465006	0.0817248	12.3643	94.8771	PKDCC;ISG15;ATP2B1;OXSR1	6	0.123836
Oligosaccharide Metabolic Process (GO:0009311)	4/48	0.000505406	0.0265022	12.0012	91.091	B3GALT2;ST8SIA4;ST6GALNAC3;ST6GALNAC5	3	0.132725
Retinal Ganglion Cell Axon Guidance (GO:0031290)	2/5	0.00058016	0.0286326	87.0307	648.571	PTPRM;SLIT2	3	0.140731
Positive Regulation Of Biomineral Tissue Development (GO:0070169)	4/43	0.000558926	0.0873167	11.7291	87.8447	PKDCC;ISG15;ATP2B1;OXSR1	6	0.140731
Axonogenesis (GO:0007409)	7/188	0.000644333	0.0300331	5.17364	38.0122	EPHA7;RELN;SEMA3C;CNTN6;SEMA3A;SLIT2;EPHA3	3	0.154216
Negative Regulation Of p38MAPK Cascade (GO:1903753)	2/6	0.000676306	0.0332583	74.1045	540.879	DUSP10;DUSP1	13	0.157094
Cellular Response To Laminar Fluid Shear Stress (GO:0071499)	2/6	0.000676306	0.0332583	74.1045	540.879	KLF4;NFE2L2	13	0.157094
Response To Insulin (GO:0032868)	5/79	0.000681283	0.0939594	7.75809	56.5684	HDAC5;INSIG1;IRS2;CPEB2;RHOQ	6	0.157094
Telomere Maintenance (GO:0000723)	7/68	0.000696864	0.0607268	5.2045	37.8311	RAD51D;ERCC4;RPA1;RPA2;NBN;TRAPPC13;ATR	9	0.158751
Heparan Sulfate Proteoglycan Biosynthetic Process (GO:0015012)	3/23	0.000708057	0.0312663	19.6947	142.845	GLCE;NDST4;HS6ST3	3	0.15938
Negative Regulation Of Glucocorticoid Receptor Signaling Pathway (GO:2000323)	2/5	0.000765278	0.0939594	75.5048	541.767	CRY2;CRY1	6	0.16632
Intrinsic Apoptotic Signaling Pathway (GO:0097193)	5/105	0.000756699	0.0332948	7.54351	54.2118	CASP9;BCL2L11;JMY;HIC1;MCL1	13	0.16632
Negative Regulation Of MAPK Cascade (GO:0043409)	5/105	0.000756699	0.0332948	7.54351	54.2118	RGS2;DUSP2;DUSP10;DUSP1;DUSP16	13	0.16632
Error-Prone Translesion Synthesis (GO:0042276)	3/9	0.000788954	0.0612302	22.5311	160.98	POLE2;POLI;PRIMPOL	9	0.169517
DNA Damage Checkpoint Signaling (GO:0000077)	5/34	0.000803019	0.0612302	7.79614	55.5641	UFL1;ERCC4;NBN;CEP63;ATR	9	0.16998
Neuron Projection Extension Involved In Neuron Projection Guidance (GO:1902284)	2/6	0.00086584	0.0345924	65.2697	460.27	SEMA3A;SLIT2	3	0.173745
Axon Extension Involved In Axon Guidance (GO:0048846)	2/6	0.00086584	0.0345924	65.2697	460.27	SEMA3A;SLIT2	3	0.173745
Fat Cell Differentiation (GO:0045444)	4/62	0.000840756	0.0351436	10.348	73.2761	NR4A2;NR4A1;NR4A3;KLF4	13	0.173745
Vascular Transport (GO:0010232)	5/83	0.000853109	0.0939594	7.35875	52.0015	SLC7A5;TFRC;SLC6A17;SLC2A3;SLC7A1	6	0.173745
Vesicle Transport Along Microtubule (GO:0047496)	3/22	0.000927212	0.0939594	17.971	125.497	BICDL1;TRAK1;NDEL1	6	0.180029
Peptidyl-Tyrosine Dephosphorylation (GO:0035335)	3/29	0.000987313	0.0375179	17.2105	119.106	DUSP10;UBASH3B;DUSP1	13	0.180029
Integrated Stress Response Signaling (GO:0140467)	3/29	0.000987313	0.0375179	17.2105	119.106	FOS;JUNB;NFE2L2	13	0.180029
Transport Across Blood-Brain Barrier (GO:0150104)	5/85	0.00095022	0.0939594	7.17406	49.9229	SLC7A5;TFRC;SLC6A17;SLC2A3;SLC7A1	6	0.180029
Dephosphorylation (GO:0016311)	6/147	0.000979634	0.0373597	5.66561	39.2532	PTPRB;PTPRR;PLPP4;PTPRM;PTPRK;PTPRG	3	0.180029
Entrainment Of Circadian Clock By Photoperiod (GO:0043153)	3/23	0.00105939	0.0939594	17.0716	116.941	ID2;CRY2;CRY1	6	0.18377
Skeletal System Development (GO:0001501)	6/149	0.00105061	0.0383243	5.58581	38.3096	HHIP;TRPS1;OGN;ITGB8;SULF1;PCSK5	3	0.18377
Regulation Of Glucocorticoid Receptor Signaling Pathway (GO:2000322)	2/6	0.00114124	0.0939594	56.6257	383.676	CRY2;CRY1	6	0.189293
Peptidyl-Tyrosine Dephosphorylation Involved In Inactivation Of Protein Kinase Activity (GO:1990264)	2/7	0.00120605	0.0389183	52.2132	350.894	PTPRB;PTPRR	3	0.189293
Regulation Of Transforming Growth Factor Beta Activation (GO:1901388)	2/7	0.00120605	0.0389183	52.2132	350.894	ITGB8;LTBP1	3	0.189293
Ventricular Cardiac Muscle Cell Membrane Repolarization (GO:0099625)	2/7	0.00120605	0.0389183	52.2132	350.894	KCNQ1;KCNJ3	3	0.189293
Endothelial Cell Chemotaxis (GO:0035767)	2/8	0.00125121	0.0454789	49.398	330.159	NR4A1;EGR3	13	0.189293
Photoperiodism (GO:0009648)	3/24	0.00120289	0.0939594	16.2578	109.302	ID2;CRY2;CRY1	6	0.189293
Cellular Response To Peptide Hormone Stimulus (GO:0071375)	5/89	0.00116881	0.0939594	6.83105	46.1217	HDAC5;INSIG1;IRS2;CPEB2;RHOQ	6	0.189293
Nucleotide-Excision Repair (GO:0006289)	6/56	0.00135604	0.0973158	5.43285	35.8741	ERCC4;PNKP;USP45;RPA1;RPA2;GTF2H3	9	0.200614
Regulation Of Cellular Response To Oxidative Stress (GO:1900407)	2/9	0.00160154	0.0478175	42.339	272.527	GCH1;NFE2L2	13	0.2163
Regulation Of Tau-Protein Kinase Activity (GO:1902947)	2/9	0.00160154	0.0478175	42.339	272.527	EGR1;NAB2	13	0.2163
Response To Laminar Fluid Shear Stress (GO:0034616)	2/9	0.00160154	0.0478175	42.339	272.527	KLF4;NFE2L2	13	0.2163
Negative Regulation Of Mitotic Cell Cycle (GO:0045930)	3/34	0.00157729	0.0478175	14.431	93.1095	BTG3;BTG2;HECA	13	0.2163
Protein Dephosphorylation (GO:0006470)	5/124	0.00159236	0.0478175	6.33299	40.8005	PDP1;DUSP10;UBASH3B;DUSP1;DUSP16	13	0.2163
Negative Regulation Of Chemotaxis (GO:0050922)	3/31	0.00171795	0.0533837	14.062	89.5273	SEMA3C;SEMA3A;SLIT2	3	0.224021
Mesenchymal Cell Migration (GO:0090497)	3/32	0.00188504	0.0545361	13.5764	85.1756	SEMA3C;ERBB4;SEMA3A	3	0.232535
Cell-Cell Junction Organization (GO:0045216)	4/68	0.00187806	0.0545361	8.2425	51.7424	CTNND2;F2R;CDH12;CDH8	3	0.232535
Regulation Of Cell Migration (GO:0030334)	10/434	0.00200005	0.0553927	3.18101	19.7687	TMEFF2;RELN;SEMA3C;ERBB4;PDGFD;F2R;PLXNA2;PTPRK;SLIT2;SULF1	3	0.240872
Regulation Of p38MAPK Cascade (GO:1900744)	3/37	0.00201785	0.0581698	13.1557	81.6405	DUSP10;GADD45B;DUSP1	13	0.241478
Motor Neuron Axon Guidance (GO:0008045)	2/9	0.00204669	0.0553927	37.2914	230.891	SEMA3A;SLIT2	3	0.242394
Cell-Cell Adhesion Via Plasma-Membrane Adhesion Molecules (GO:0098742)	6/172	0.00218236	0.0554921	4.80625	29.4496	LRFN5;CNTN6;CDH12;PTPRM;FAT4;CDH8	3	0.24709
Positive Regulation Of Cell Projection Organization (GO:0031346)	5/118	0.00220764	0.0554921	5.86001	35.8388	RELN;PLXNA2;ZNF804A;SLIT2;EPHA3	3	0.247325
Semaphorin-Plexin Signaling Pathway (GO:0071526)	3/34	0.00224878	0.0554921	12.6992	77.4317	SEMA3C;SEMA3A;PLXNA2	3	0.248655
Cellular Response To Fluid Shear Stress (GO:0071498)	2/11	0.00242508	0.067579	32.927	198.283	KLF4;NFE2L2	13	0.262945
Cardiac Muscle Cell Membrane Repolarization (GO:0099622)	2/10	0.00254546	0.0585807	32.6283	194.903	KCNQ1;KCNJ3	3	0.262945
Endothelial Cell Migration (GO:0043542)	3/40	0.00252801	0.0681748	12.0872	72.2852	NR4A1;EGR3;ID1	13	0.262945
Neural Crest Cell Migration (GO:0001755)	3/36	0.00265324	0.0585807	11.9284	70.7587	SEMA3C;ERBB4;SEMA3A	3	0.267303
Regulation Of Trans-Synaptic Signaling (GO:0099177)	3/36	0.00265324	0.0585807	11.9284	70.7587	RELN;GRIN3A;GRIA4	3	0.267303
Modulation Of Chemical Synaptic Transmission (GO:0050804)	5/123	0.00264416	0.0585807	5.61028	33.2993	SLC12A2;GRIN3A;RELN;GRIA4;CNTNAP4	3	0.267303
Protein Dephosphorylation (GO:0006470)	5/124	0.00273846	0.058912	5.56286	32.8229	PTPRB;PTPRR;PTPRM;PTPRK;PTPRG	3	0.271093
Positive Regulation Of Nuclear-Transcribed mRNA poly(A) Tail Shortening (GO:0060213)	2/12	0.00289716	0.0733948	29.6328	173.175	BTG2;TOB1	13	0.283832
Negative Regulation Of JUN Kinase Activity (GO:0043508)	2/12	0.00289716	0.0733948	29.6328	173.175	DUSP10;DUSP16	13	0.283832
Positive Regulation Of miRNA Transcription (GO:1902895)	3/43	0.00311124	0.0743141	11.1789	64.5331	EGR1;FOS;KLF4	13	0.291447
Regulation Of JUN Kinase Activity (GO:0043506)	3/43	0.00311124	0.0743141	11.1789	64.5331	PAK1;DUSP10;DUSP16	13	0.291447
Semaphorin-Plexin Signaling Pathway Involved In Neuron Projection Guidance (GO:1902285)	2/12	0.0036958	0.0775194	26.1	146.175	SEMA3A;PLXNA2	3	0.310193
Regulation Of Heart Rate By Cardiac Conduction (GO:0086091)	3/41	0.00385172	0.0788193	10.3562	57.5727	KCNQ1;DSC2;KCNJ3	3	0.318667
Regulation Of Nuclear-Transcribed mRNA poly(A) Tail Shortening (GO:0060211)	2/14	0.00395917	0.0885775	24.6915	136.587	BTG2;TOB1	13	0.321548
Endoderm Development (GO:0007492)	2/14	0.00395917	0.0885775	24.6915	136.587	DUSP2;DUSP1	13	0.321548
Negative Regulation Of Nucleic Acid-Templated Transcription (GO:1903507)	9/456	0.00402625	0.0885775	3.07832	16.9767	KLF10;CBX4;NFIL3;NAB1;BHLHE40;ID1;NR1D2;KLF4;RCOR1	13	0.321548
Positive Regulation Of Cardiac Muscle Cell Proliferation (GO:0060045)	2/13	0.00434577	0.0822112	23.7261	129.036	ERBB4;ZFPM2	3	0.322894
Heparan Sulfate Proteoglycan Metabolic Process (GO:0030201)	2/13	0.00434577	0.0822112	23.7261	129.036	SULF1;HS6ST3	3	0.322894
Positive Regulation Of Sprouting Angiogenesis (GO:1903672)	2/15	0.004548	0.0927348	22.791	122.914	KLF4;DLL1	13	0.322894
Ceramide Biosynthetic Process (GO:0046513)	3/42	0.00412482	0.0822112	10.0902	55.4024	ST8SIA4;ST6GALNAC3;ST6GALNAC5	3	0.322894
Regulation Of Cell-Cell Adhesion (GO:0022407)	3/43	0.00440942	0.0822112	9.83742	53.3583	PTPRR;EPHA7;PTPRG	3	0.322894
Positive Regulation Of miRNA Metabolic Process (GO:2000630)	3/49	0.00450926	0.0927348	9.71788	52.4923	EGR1;FOS;KLF4	13	0.322894
Regulation Of Gene Expression (GO:0010468)	16/1127	0.00417801	0.0895593	2.25059	12.3285	ZNF331;EGR1;USP36;TIPARP;NAB1;NAB2;UNCX;NR1D2;KLF4;TOB1;DLL1;HIC1;NFIL3;BHLHE40;REL;NFE2L2	13	0.322894
Neural Crest Cell Development (GO:0014032)	3/44	0.00470564	0.0858267	9.597	51.4302	SEMA3C;ERBB4;SEMA3A	3	0.330759
Negative Regulation Of Smooth Muscle Cell Migration (GO:0014912)	2/14	0.00504455	0.0900505	21.7478	115.034	IGFBP3;SLIT2	3	0.33348
Cardiac Conduction (GO:0061337)	3/46	0.00533348	0.0932247	9.1497	47.8873	KCNQ1;DSC2;KCNJ3	3	0.333635

## Sheet: S10_MicroC_stat
lib	total	total_unmapped	total_single_sided_mapped	total_mapped	total_dups	total_nodups	cis	trans	cis_1kb+	cis_2kb+	cis_4kb+	cis_10kb+	cis_20kb+	cis_40kb+
CD12-0-rep4	124771089	9954164	22512994	92303931	31439633	60864298	39505847	21358451	29706322	27637040	25199260	22159906	20172984	18363240
CD11-6-rep3	180134263	9853416	30177590	140103257	52031477	88071780	58558385	29513395	50095994	47181660	43695436	39282253	36369857	33643951
CD11-1-rep2	190250272	10816630	32803021	146630621	78143722	68486899	46535308	21951591	40051367	37456297	34292734	30420371	27997516	25787517
CD11-0-rep1	190751677	11164714	33419622	146167341	54665058	91502283	59290990	32211293	50759010	47696067	43968709	39164505	35992221	33066246
lib	total	total_unmapped	total_single_sided_mapped	total_mapped	total_dups	total_nodups	cis	trans	cis_1kb+	cis_2kb+	cis_4kb+	cis_10kb+	cis_20kb+	cis_40kb+
CD12-0-rep4	1	0.079	0.18	0.739	0.251	0.487	0.316	0.171	0.238	0.221	0.201	0.177	0.161	0.147
CD11-6-rep3	1	0.054	0.167	0.777	0.288	0.488	0.325	0.163	0.278	0.261	0.242	0.218	0.201	0.186
CD11-1-rep2	1	0.056	0.172	0.77	0.41	0.359	0.244	0.115	0.21	0.196	0.18	0.159	0.147	0.135
CD11-0-rep1	1	0.058	0.175	0.766	0.286	0.479	0.31	0.168	0.266	0.25	0.23	0.205	0.188	0.173

## Sheet: S11_MicroC_CHICAGO_5kb
CD11-0h	bait_chr	bait_start	bait_end	bait_name	otherEnd_chr	otherEnd_start	otherEnd_end	otherEnd_name	N_reads	score	CD11-1h	bait_chr	bait_start	bait_end	bait_name	otherEnd_chr	otherEnd_start	otherEnd_end	otherEnd_name	N_reads	score	CD11-6h	bait_chr	bait_start	bait_end	bait_name	otherEnd_chr	otherEnd_start	otherEnd_end	otherEnd_name	N_reads	score
CD11-0h	chr1	824018	828642	bait_v1.0_2535,bait_v1.0_2536,bait_v1.0_4540	chr1	972892	974251	bait_v1.0_2546	3	5.88	CD11-1h	chr1	824018	828642	bait_v1.0_2535,bait_v1.0_2536,bait_v1.0_4540	chr6	169305001	169310000	.	2	5.33	CD11-6h	chr1	869462	871321	bait_v1.0_4541	chr1	958551	961326	bait_v1.0_4544,bait_v1.0_2544	9	8.85
CD11-0h	chr1	824018	828642	bait_v1.0_2535,bait_v1.0_2536,bait_v1.0_4540	chr1	224010001	224015000	.	3	9.46	CD11-1h	chr1	824018	828642	bait_v1.0_2535,bait_v1.0_2536,bait_v1.0_4540	chr6	170600001	170605000	.	2	5.01	CD11-6h	chr1	869462	871321	bait_v1.0_4541	chr1	975001	980000	.	5	5.89
CD11-0h	chr1	869462	871321	bait_v1.0_4541	chr1	967237	970000	.	5	5.37	CD11-1h	chr1	824018	828642	bait_v1.0_2535,bait_v1.0_2536,bait_v1.0_4540	chr8	232877	235000	.	2	6.05	CD11-6h	chr1	869462	871321	bait_v1.0_4541	chr1	983150	985000	.	7	8.69
CD11-0h	chr1	869462	871321	bait_v1.0_4541	chr1	999242	1001877	bait_v1.0_4547,bait_v1.0_2547	7	8.31	CD11-1h	chr1	876063	877922	bait_v1.0_4542	chr1	1030001	1035000	.	3	5.56	CD11-6h	chr1	869462	871321	bait_v1.0_4541	chr1	999242	1001877	bait_v1.0_4547,bait_v1.0_2547	5	5.46
CD11-0h	chr1	869462	871321	bait_v1.0_4541	chr1	1035001	1040000	.	4	5.67	CD11-1h	chr1	876063	877922	bait_v1.0_4542	chr20	38740001	38745000	.	3	12.86	CD11-6h	chr1	869462	871321	bait_v1.0_4541	chr1	1260001	1265000	.	3	5.23
CD11-0h	chr1	876063	877922	bait_v1.0_4542	chr1	885001	890000	.	25	6.01	CD11-1h	chr1	876063	877922	bait_v1.0_4542	chr3	198120001	198125000	.	2	5.87	CD11-6h	chr1	869462	871321	bait_v1.0_4541	chr19	240001	245000	.	2	5.02
CD11-0h	chr1	876063	877922	bait_v1.0_4542	chr1	940015	945000	.	5	5.32	CD11-1h	chr1	903714	905573	bait_v1.0_2538	chr1	940015	945000	.	9	7.87	CD11-6h	chr1	876063	877922	bait_v1.0_4542	chr1	1020863	1025000	.	4	5.84
CD11-0h	chr1	903714	905573	bait_v1.0_2538	chr1	975001	980000	.	11	11.75	CD11-1h	chr1	903714	905573	bait_v1.0_2538	chr1	965377	967236	bait_v1.0_2545	5	5.48	CD11-6h	chr1	903714	905573	bait_v1.0_2538	chr1	940015	945000	.	8	5.96
CD11-0h	chr1	903714	905573	bait_v1.0_2538	chr1	980290	983149	bait_v1.0_4545	6	5.78	CD11-1h	chr1	903714	905573	bait_v1.0_2538	chr1	975001	980000	.	5	5.61	CD11-6h	chr1	903714	905573	bait_v1.0_2538	chr1	958551	961326	bait_v1.0_4544,bait_v1.0_2544	9	7.39
CD11-0h	chr1	903714	905573	bait_v1.0_2538	chr1	1062549	1064408	bait_v1.0_4548	4	5.37	CD11-1h	chr1	903714	905573	bait_v1.0_2538	chr1	980290	983149	bait_v1.0_4545	5	6.25	CD11-6h	chr1	903714	905573	bait_v1.0_2538	chr1	961327	965000	.	6	5.75
CD11-0h	chr1	910315	912174	bait_v1.0_2539	chr1	1005001	1010000	.	4	5.25	CD11-1h	chr1	903714	905573	bait_v1.0_2538	chr1	999242	1001877	bait_v1.0_4547,bait_v1.0_2547	4	5.06	CD11-6h	chr1	903714	905573	bait_v1.0_2538	chr1	975001	980000	.	5	5.36
CD11-0h	chr1	910315	912174	bait_v1.0_2539	chr1	1265001	1270000	.	3	6.17	CD11-1h	chr1	903714	905573	bait_v1.0_2538	chr1	1251455	1255000	.	3	6	CD11-6h	chr1	903714	905573	bait_v1.0_2538	chr1	999242	1001877	bait_v1.0_4547,bait_v1.0_2547	5	5.22
CD11-0h	chr1	913051	914410	bait_v1.0_2540	chr1	980290	983149	bait_v1.0_4545	5	5.88	CD11-1h	chr1	910315	912174	bait_v1.0_2539	chr1	945001	950000	.	6	5.36	CD11-6h	chr1	903714	905573	bait_v1.0_2538	chr1	1015001	1019502	.	4	5.16
CD11-0h	chr1	913051	914410	bait_v1.0_2540	chr1	1332054	1335000	.	3	6.55	CD11-1h	chr1	913051	914410	bait_v1.0_2540	chr1	958551	961326	bait_v1.0_4544,bait_v1.0_2544	5	5.55	CD11-6h	chr1	903714	905573	bait_v1.0_2538	chr1	1255001	1260000	.	4	7.82
CD11-0h	chr1	918953	920812	bait_v1.0_4543	chr1	840001	845000	.	5	5.51	CD11-1h	chr1	918953	920812	bait_v1.0_4543	chr1	985001	990000	.	4	5.44	CD11-6h	chr1	913051	914410	bait_v1.0_2540	chr1	980290	983149	bait_v1.0_4545	6	7.07
CD11-0h	chr1	918953	920812	bait_v1.0_4543	chr1	975001	980000	.	7	6.99	CD11-1h	chr1	918953	920812	bait_v1.0_4543	chr1	997312	999171	bait_v1.0_4546	4	5.96	CD11-6h	chr1	918953	920812	bait_v1.0_4543	chr1	1251455	1255000	.	3	5.65
CD11-0h	chr1	918953	920812	bait_v1.0_4543	chr1	1310001	1315000	.	3	6.14	CD11-1h	chr1	922808	926167	bait_v1.0_2541	chr1	885001	890000	.	7	5.64	CD11-6h	chr1	918953	920812	bait_v1.0_4543	chr1	1272732	1275962	bait_v1.0_4559,bait_v1.0_2556	3	5.04
CD11-0h	chr1	922808	926167	bait_v1.0_2541	chr1	940015	945000	.	26	8.52	CD11-1h	chr1	922808	926167	bait_v1.0_2541	chr1	940015	945000	.	17	8.13	CD11-6h	chr1	918953	920812	bait_v1.0_4543	chr1	1295001	1300000	.	4	8.17
CD11-0h	chr1	922808	926167	bait_v1.0_2541	chr1	958551	961326	bait_v1.0_4544,bait_v1.0_2544	17	8.42	CD11-1h	chr1	922808	926167	bait_v1.0_2541	chr1	985001	990000	.	6	6.54	CD11-6h	chr1	918953	920812	bait_v1.0_4543	chr1	2205001	2210000	.	3	6.2
CD11-0h	chr1	922808	926167	bait_v1.0_2541	chr1	965377	967236	bait_v1.0_2545	10	5.14	CD11-1h	chr1	922808	926167	bait_v1.0_2541	chr1	1120001	1125000	.	3	5.06	CD11-6h	chr1	922808	926167	bait_v1.0_2541	chr1	940015	945000	.	27	10.63
CD11-0h	chr1	922808	926167	bait_v1.0_2541	chr1	980290	983149	bait_v1.0_4545	10	7.66	CD11-1h	chr1	922808	926167	bait_v1.0_2541	chr1	1231145	1233121	bait_v1.0_2555,bait_v1.0_4556	3	5.51	CD11-6h	chr1	922808	926167	bait_v1.0_2541	chr1	958551	961326	bait_v1.0_4544,bait_v1.0_2544	13	6.93
CD11-0h	chr1	922808	926167	bait_v1.0_2541	chr1	985001	990000	.	7	5.77	CD11-1h	chr1	929192	931051	bait_v1.0_2542	chr1	999242	1001877	bait_v1.0_4547,bait_v1.0_2547	5	6.51	CD11-6h	chr1	922808	926167	bait_v1.0_2541	chr1	1180437	1185000	.	4	6.57
CD11-0h	chr1	922808	926167	bait_v1.0_2541	chr1	1030001	1035000	.	5	5.48	CD11-1h	chr1	929192	931051	bait_v1.0_2542	chr1	1251455	1255000	.	3	6.6	CD11-6h	chr1	922808	926167	bait_v1.0_2541	chr1	1231145	1233121	bait_v1.0_2555,bait_v1.0_4556	4	6.56
CD11-0h	chr1	922808	926167	bait_v1.0_2541	chr1	1260001	1265000	.	4	6.91	CD11-1h	chr1	929192	931051	bait_v1.0_2542	chr1	1272732	1275962	bait_v1.0_4559,bait_v1.0_2556	3	6.37	CD11-6h	chr1	922808	926167	bait_v1.0_2541	chr1	1350001	1355000	.	3	5.25
CD11-0h	chr1	922808	926167	bait_v1.0_2541	chr1	1560001	1565000	.	3	5.46	CD11-1h	chr1	938155	940014	bait_v1.0_2543	chr1	922808	926167	bait_v1.0_2541	14	5.99	CD11-6h	chr1	922808	926167	bait_v1.0_2541	chr1	1433741	1436100	bait_v1.0_2564,bait_v1.0_4573	3	5.18
CD11-0h	chr1	929192	931051	bait_v1.0_2542	chr1	940015	945000	.	17	5.12	CD11-1h	chr1	958551	961326	bait_v1.0_4544,bait_v1.0_2544	chr1	880001	885000	.	6	6.36	CD11-6h	chr1	929192	931051	bait_v1.0_2542	chr1	980290	983149	bait_v1.0_4545	8	6.6
CD11-0h	chr1	929192	931051	bait_v1.0_2542	chr1	955001	958550	.	11	6.7	CD11-1h	chr1	958551	961326	bait_v1.0_4544,bait_v1.0_2544	chr1	900001	903713	.	6	5.65	CD11-6h	chr1	929192	931051	bait_v1.0_2542	chr1	1125001	1130000	.	4	6.9
CD11-0h	chr1	929192	931051	bait_v1.0_2542	chr1	985001	990000	.	5	5.17	CD11-1h	chr1	958551	961326	bait_v1.0_4544,bait_v1.0_2544	chr1	905574	910000	.	7	6.12	CD11-6h	chr1	929192	931051	bait_v1.0_2542	chr1	1270001	1272731	.	3	5.67
CD11-0h	chr1	938155	940014	bait_v1.0_2543	chr1	903714	905573	bait_v1.0_2538	8	5.66	CD11-1h	chr1	958551	961326	bait_v1.0_4544,bait_v1.0_2544	chr1	1307279	1309306	bait_v1.0_4561,bait_v1.0_2559	3	5.1	CD11-6h	chr1	938155	940014	bait_v1.0_2543	chr1	1210001	1213392	.	3	5.19
CD11-0h	chr1	938155	940014	bait_v1.0_2543	chr1	922808	926167	bait_v1.0_2541	23	6.68	CD11-1h	chr1	965377	967236	bait_v1.0_2545	chr1	903714	905573	bait_v1.0_2538	5	5.14	CD11-6h	chr1	938155	940014	bait_v1.0_2543	chr1	1290001	1295000	.	4	7.94
CD11-0h	chr1	938155	940014	bait_v1.0_2543	chr1	985001	990000	.	7	6.5	CD11-1h	chr1	965377	967236	bait_v1.0_2545	chr1	1455001	1460000	.	3	5.81	CD11-6h	chr1	958551	961326	bait_v1.0_4544,bait_v1.0_2544	chr1	869462	871321	bait_v1.0_4541	9	10.8
CD11-0h	chr1	938155	940014	bait_v1.0_2543	chr1	1035001	1040000	.	4	5.22	CD11-1h	chr1	965377	967236	bait_v1.0_2545	chr3	159405001	159410000	.	2	5	CD11-6h	chr1	958551	961326	bait_v1.0_4544,bait_v1.0_2544	chr1	903714	905573	bait_v1.0_2538	9	8.37
CD11-0h	chr1	938155	940014	bait_v1.0_2543	chr1	1140001	1145000	.	3	5.05	CD11-1h	chr1	972892	974251	bait_v1.0_2546	chr1	885001	890000	.	4	5.97	CD11-6h	chr1	958551	961326	bait_v1.0_4544,bait_v1.0_2544	chr1	922808	926167	bait_v1.0_2541	13	7.44
CD11-0h	chr1	938155	940014	bait_v1.0_2543	chr14	71025001	71030000	.	3	10.34	CD11-1h	chr1	972892	974251	bait_v1.0_2546	chr1	903714	905573	bait_v1.0_2538	4	5.31	CD11-6h	chr1	958551	961326	bait_v1.0_4544,bait_v1.0_2544	chr1	940015	945000	.	22	8.65
CD11-0h	chr1	958551	961326	bait_v1.0_4544,bait_v1.0_2544	chr1	900001	903713	.	12	7.86	CD11-1h	chr1	972892	974251	bait_v1.0_2546	chr12	101315001	101320000	.	2	5	CD11-6h	chr1	958551	961326	bait_v1.0_4544,bait_v1.0_2544	chr1	1376278	1380000	.	3	5.44
CD11-0h	chr1	958551	961326	bait_v1.0_4544,bait_v1.0_2544	chr1	922808	926167	bait_v1.0_2541	17	6.46	CD11-1h	chr1	972892	974251	bait_v1.0_2546	chr12	124100001	124105000	.	2	5.66	CD11-6h	chr1	965377	967236	bait_v1.0_2545	chr1	895001	900000	.	5	5.1
CD11-0h	chr1	958551	961326	bait_v1.0_4544,bait_v1.0_2544	chr1	940015	945000	.	26	6.09	CD11-1h	chr1	980290	983149	bait_v1.0_4545	chr1	885001	890000	.	6	8.09	CD11-6h	chr1	965377	967236	bait_v1.0_2545	chr1	940015	945000	.	10	5.01
CD11-0h	chr1	958551	961326	bait_v1.0_4544,bait_v1.0_2544	chr1	1220001	1225000	.	4	5.45	CD11-1h	chr1	980290	983149	bait_v1.0_4545	chr1	895001	900000	.	5	6.17	CD11-6h	chr1	965377	967236	bait_v1.0_2545	chr1	1251455	1255000	.	3	5.22
CD11-0h	chr1	965377	967236	bait_v1.0_2545	chr1	905574	910000	.	6	5.17	CD11-1h	chr1	980290	983149	bait_v1.0_4545	chr1	903714	905573	bait_v1.0_2538	5	5.85	CD11-6h	chr1	965377	967236	bait_v1.0_2545	chr1	1365001	1370000	.	3	5.68
CD11-0h	chr1	965377	967236	bait_v1.0_2545	chr1	922808	926167	bait_v1.0_2541	10	6.37	CD11-1h	chr1	980290	983149	bait_v1.0_4545	chr1	1204941	1207800	bait_v1.0_4553	3	5.02	CD11-6h	chr1	972892	974251	bait_v1.0_2546	chr1	903714	905573	bait_v1.0_2538	4	5.12
CD11-0h	chr1	965377	967236	bait_v1.0_2545	chr1	1140001	1145000	.	4	6.07	CD11-1h	chr1	980290	983149	bait_v1.0_4545	chr1	1272732	1275962	bait_v1.0_4559,bait_v1.0_2556	6	11.63	CD11-6h	chr1	980290	983149	bait_v1.0_4545	chr1	885001	890000	.	8	9.47
CD11-0h	chr1	965377	967236	bait_v1.0_2545	chr1	1260001	1265000	.	3	5.34	CD11-1h	chr1	980290	983149	bait_v1.0_4545	chr1	1285989	1287848	bait_v1.0_2558	3	5.54	CD11-6h	chr1	980290	983149	bait_v1.0_4545	chr1	895001	900000	.	5	5.15
CD11-0h	chr1	972892	974251	bait_v1.0_2546	chr1	1215253	1220000	.	3	5.14	CD11-1h	chr1	980290	983149	bait_v1.0_4545	chr1	1290001	1295000	.	4	7.81	CD11-6h	chr1	980290	983149	bait_v1.0_4545	chr1	900001	903713	.	9	9.91
CD11-0h	chr1	980290	983149	bait_v1.0_4545	chr1	885001	890000	.	7	6.97	CD11-1h	chr1	997312	999171	bait_v1.0_4546	chr1	1245983	1247842	bait_v1.0_4557	3	5.89	CD11-6h	chr1	980290	983149	bait_v1.0_4545	chr1	913051	914410	bait_v1.0_2540	6	5.97
CD11-0h	chr1	980290	983149	bait_v1.0_4545	chr1	922808	926167	bait_v1.0_2541	10	6.16	CD11-1h	chr1	997312	999171	bait_v1.0_4546	chr1	1251455	1255000	.	3	5.81	CD11-6h	chr1	980290	983149	bait_v1.0_4545	chr1	929192	931051	bait_v1.0_2542	8	6.29
CD11-0h	chr1	980290	983149	bait_v1.0_4545	chr1	1251455	1255000	.	6	9.19	CD11-1h	chr1	997312	999171	bait_v1.0_4546	chr1	1272732	1275962	bait_v1.0_4559,bait_v1.0_2556	4	7.84	CD11-6h	chr1	980290	983149	bait_v1.0_4545	chr1	1260001	1265000	.	6	10.7
CD11-0h	chr1	980290	983149	bait_v1.0_4545	chr1	1302521	1304380	bait_v1.0_4560	4	6.31	CD11-1h	chr1	997312	999171	bait_v1.0_4546	chr1	1279816	1282675	bait_v1.0_2557	3	5.65	CD11-6h	chr1	980290	983149	bait_v1.0_4545	chr1	1374418	1376277	bait_v1.0_4567	3	5.09
CD11-0h	chr1	980290	983149	bait_v1.0_4545	chr1	1400077	1405000	.	4	6.92	CD11-1h	chr1	997312	999171	bait_v1.0_4546	chr2	166230001	166235000	.	2	5.6	CD11-6h	chr1	980290	983149	bait_v1.0_4545	chr1	1500001	1505000	.	3	5.38
CD11-0h	chr1	997312	999171	bait_v1.0_4546	chr1	1235001	1240000	.	4	5.81	CD11-1h	chr1	999242	1001877	bait_v1.0_4547,bait_v1.0_2547	chr1	940015	945000	.	7	5.19	CD11-6h	chr1	997312	999171	bait_v1.0_4546	chr1	885001	890000	.	6	7.78
CD11-0h	chr1	997312	999171	bait_v1.0_4546	chr1	1240001	1245000	.	4	5.57	CD11-1h	chr1	999242	1001877	bait_v1.0_4547,bait_v1.0_2547	chr1	1235001	1240000	.	5	7.38	CD11-6h	chr1	997312	999171	bait_v1.0_4546	chr1	1315001	1320000	.	3	5.2
CD11-0h	chr1	997312	999171	bait_v1.0_4546	chr1	1275963	1279815	.	5	8	CD11-1h	chr1	999242	1001877	bait_v1.0_4547,bait_v1.0_2547	chr1	1251455	1255000	.	5	7.54	CD11-6h	chr1	999242	1001877	bait_v1.0_4547,bait_v1.0_2547	chr1	1255001	1260000	.	7	8.58
CD11-0h	chr1	997312	999171	bait_v1.0_4546	chr1	1302521	1304380	bait_v1.0_4560	4	6.23	CD11-1h	chr1	999242	1001877	bait_v1.0_4547,bait_v1.0_2547	chr1	1265001	1270000	.	6	9.3	CD11-6h	chr1	999242	1001877	bait_v1.0_4547,bait_v1.0_2547	chr1	1272732	1275962	bait_v1.0_4559,bait_v1.0_2556	8	8.65
CD11-0h	chr1	999242	1001877	bait_v1.0_4547,bait_v1.0_2547	chr1	869462	871321	bait_v1.0_4541	7	6.22	CD11-1h	chr1	999242	1001877	bait_v1.0_4547,bait_v1.0_2547	chr1	1272732	1275962	bait_v1.0_4559,bait_v1.0_2556	9	14.36	CD11-6h	chr1	999242	1001877	bait_v1.0_4547,bait_v1.0_2547	chr1	1290001	1295000	.	9	12.06
CD11-0h	chr1	999242	1001877	bait_v1.0_4547,bait_v1.0_2547	chr1	945001	950000	.	10	5	CD11-1h	chr1	999242	1001877	bait_v1.0_4547,bait_v1.0_2547	chr1	1307279	1309306	bait_v1.0_4561,bait_v1.0_2559	4	5.78	CD11-6h	chr1	999242	1001877	bait_v1.0_4547,bait_v1.0_2547	chr1	1295001	1300000	.	5	6.1
CD11-0h	chr1	999242	1001877	bait_v1.0_4547,bait_v1.0_2547	chr1	1275963	1279815	.	7	9.36	CD11-1h	chr1	1012303	1014162	bait_v1.0_2548	chr1	1307279	1309306	bait_v1.0_4561,bait_v1.0_2559	4	8.79	CD11-6h	chr1	999242	1001877	bait_v1.0_4547,bait_v1.0_2547	chr1	1307279	1309306	bait_v1.0_4561,bait_v1.0_2559	6	6.45
CD11-0h	chr1	999242	1001877	bait_v1.0_4547,bait_v1.0_2547	chr1	1290001	1295000	.	7	9.56	CD11-1h	chr1	1019503	1020862	bait_v1.0_2549	chr1	1323647	1325728	bait_v1.0_2560,bait_v1.0_4562	3	6	CD11-6h	chr1	1012303	1014162	bait_v1.0_2548	chr1	1065001	1070000	.	8	7.24
CD11-0h	chr1	999242	1001877	bait_v1.0_4547,bait_v1.0_2547	chr1	1320001	1323646	.	5	6.5	CD11-1h	chr1	1062549	1064408	bait_v1.0_4548	chr1	1272732	1275962	bait_v1.0_4559,bait_v1.0_2556	4	6.11	CD11-6h	chr1	1012303	1014162	bait_v1.0_2548	chr1	1265001	1270000	.	4	6.82
CD11-0h	chr1	999242	1001877	bait_v1.0_4547,bait_v1.0_2547	chr1	1323647	1325728	bait_v1.0_2560,bait_v1.0_4562	5	5.73	CD11-1h	chr1	1073568	1075427	bait_v1.0_4549	chr1	1251455	1255000	.	3	5.77	CD11-6h	chr1	1012303	1014162	bait_v1.0_2548	chr1	1310001	1315000	.	3	5.05
CD11-0h	chr1	1012303	1014162	bait_v1.0_2548	chr1	1168237	1170096	bait_v1.0_2552	3	5.09	CD11-1h	chr1	1073568	1075427	bait_v1.0_4549	chr1	1255001	1260000	.	3	5.71	CD11-6h	chr1	1012303	1014162	bait_v1.0_2548	chr1	1370001	1374417	.	3	5.36
CD11-0h	chr1	1012303	1014162	bait_v1.0_2548	chr1	1250595	1251454	bait_v1.0_4558	3	6.08	CD11-1h	chr1	1105388	1107247	bait_v1.0_4551	chr1	1095001	1100000	.	28	5.26	CD11-6h	chr1	1019503	1020862	bait_v1.0_2549	chr1	1505001	1510000	.	3	6.25
CD11-0h	chr1	1012303	1014162	bait_v1.0_2548	chr1	1260001	1265000	.	3	5.89	CD11-1h	chr1	1105388	1107247	bait_v1.0_4551	chr2	154915001	154920000	.	2	5.15	CD11-6h	chr1	1062549	1064408	bait_v1.0_4548	chr1	1030001	1035000	.	8	5.32
CD11-0h	chr1	1012303	1014162	bait_v1.0_2548	chr1	1272732	1275962	bait_v1.0_4559,bait_v1.0_2556	3	5.32	CD11-1h	chr1	1115342	1117201	bait_v1.0_4552	chr1	1030001	1035000	.	5	6.22	CD11-6h	chr1	1062549	1064408	bait_v1.0_4548	chr1	1035001	1040000	.	9	5.22
CD11-0h	chr1	1012303	1014162	bait_v1.0_2548	chr1	1310001	1315000	.	5	11.1	CD11-1h	chr1	1115342	1117201	bait_v1.0_4552	chr1	1231145	1233121	bait_v1.0_2555,bait_v1.0_4556	4	5.27	CD11-6h	chr1	1062549	1064408	bait_v1.0_4548	chr1	1231145	1233121	bait_v1.0_2555,bait_v1.0_4556	5	7.84
CD11-0h	chr1	1012303	1014162	bait_v1.0_2548	chr1	1323647	1325728	bait_v1.0_2560,bait_v1.0_4562	3	5.6	CD11-1h	chr1	1115342	1117201	bait_v1.0_4552	chr1	1235001	1240000	.	5	7.45	CD11-6h	chr1	1062549	1064408	bait_v1.0_4548	chr1	1251455	1255000	.	5	8.6
CD11-0h	chr1	1012303	1014162	bait_v1.0_2548	chr1	1348373	1349732	bait_v1.0_4564	3	6.51	CD11-1h	chr1	1115342	1117201	bait_v1.0_4552	chr1	1302521	1304380	bait_v1.0_4560	4	6.98	CD11-6h	chr1	1073568	1075427	bait_v1.0_4549	chr1	1235001	1240000	.	4	6.45
CD11-0h	chr1	1012303	1014162	bait_v1.0_2548	chr1	1350001	1355000	.	3	6.4	CD11-1h	chr1	1135897	1137256	bait_v1.0_2551	chr1	985001	990000	.	3	5.06	CD11-6h	chr1	1173283	1174642	bait_v1.0_2553	chr1	1260001	1265000	.	6	8.12
CD11-0h	chr1	1019503	1020862	bait_v1.0_2549	chr1	1185001	1190000	.	3	5.2	CD11-1h	chr1	1135897	1137256	bait_v1.0_2551	chr3	109000001	109005000	.	2	5.34	CD11-6h	chr1	1204941	1207800	bait_v1.0_4553	chr1	1030001	1035000	.	4	5.27
CD11-0h	chr1	1019503	1020862	bait_v1.0_2549	chr1	1245983	1247842	bait_v1.0_4557	5	10.4	CD11-1h	chr1	1135897	1137256	bait_v1.0_2551	chrX	106650001	106655000	.	2	5.05	CD11-6h	chr1	1204941	1207800	bait_v1.0_4553	chr1	1125001	1130000	.	7	6.76
CD11-0h	chr1	1019503	1020862	bait_v1.0_2549	chr1	1272732	1275962	bait_v1.0_4559,bait_v1.0_2556	4	7.45	CD11-1h	chr1	1168237	1170096	bait_v1.0_2552	chr1	1460001	1465000	.	3	5.92	CD11-6h	chr1	1231145	1233121	bait_v1.0_2555,bait_v1.0_4556	chr1	1005001	1010000	.	5	5.99
CD11-0h	chr1	1019503	1020862	bait_v1.0_2549	chr1	1338683	1341042	bait_v1.0_4563	3	6.12	CD11-1h	chr1	1178577	1180436	bait_v1.0_2554	chrX	151475001	151480000	.	2	5.6	CD11-6h	chr1	1231145	1233121	bait_v1.0_2555,bait_v1.0_4556	chr1	1030001	1035000	.	7	8.44
CD11-0h	chr1	1049436	1051295	bait_v1.0_2550	chr1	1235001	1240000	.	3	5.2	CD11-1h	chr1	1204941	1207800	bait_v1.0_4553	chr1	980290	983149	bait_v1.0_4545	3	5.29	CD11-6h	chr1	1231145	1233121	bait_v1.0_2555,bait_v1.0_4556	chr1	1035001	1040000	.	9	11.14
CD11-0h	chr1	1049436	1051295	bait_v1.0_2550	chr1	1265001	1270000	.	3	5.48	CD11-1h	chr1	1227857	1229216	bait_v1.0_4555	chr3	139155001	139160000	.	2	5.26	CD11-6h	chr1	1231145	1233121	bait_v1.0_2555,bait_v1.0_4556	chr1	1065001	1070000	.	7	7.72
CD11-0h	chr1	1091435	1093794	bait_v1.0_4550	chr1	1361038	1362397	bait_v1.0_4566	3	5.04	CD11-1h	chr1	1231145	1233121	bait_v1.0_2555,bait_v1.0_4556	chr1	1030001	1035000	.	4	5.54	CD11-6h	chr1	1231145	1233121	bait_v1.0_2555,bait_v1.0_4556	chr1	1095001	1100000	.	6	5.8
CD11-0h	chr1	1115342	1117201	bait_v1.0_4552	chr1	1220001	1225000	.	5	5.9	CD11-1h	chr1	1231145	1233121	bait_v1.0_2555,bait_v1.0_4556	chr1	1055001	1060000	.	4	5.25	CD11-6h	chr1	1231145	1233121	bait_v1.0_2555,bait_v1.0_4556	chr1	1120001	1125000	.	8	7.26
CD11-0h	chr1	1115342	1117201	bait_v1.0_4552	chr1	1272732	1275962	bait_v1.0_4559,bait_v1.0_2556	6	7.71	CD11-1h	chr1	1231145	1233121	bait_v1.0_2555,bait_v1.0_4556	chr1	1065001	1070000	.	5	6.66	CD11-6h	chr1	1231145	1233121	bait_v1.0_2555,bait_v1.0_4556	chr1	1125001	1130000	.	8	7.06
CD11-0h	chr1	1115342	1117201	bait_v1.0_4552	chr1	1307279	1309306	bait_v1.0_4561,bait_v1.0_2559	4	5.25	CD11-1h	chr1	1245983	1247842	bait_v1.0_4557	chr1	997312	999171	bait_v1.0_4546	3	5.36	CD11-6h	chr1	1245983	1247842	bait_v1.0_4557	chr1	985001	990000	.	3	5.01
CD11-0h	chr1	1168237	1170096	bait_v1.0_2552	chr1	1091435	1093794	bait_v1.0_4550	5	6.06	CD11-1h	chr1	1245983	1247842	bait_v1.0_4557	chr1	1030001	1035000	.	4	7.31	CD11-6h	chr1	1245983	1247842	bait_v1.0_4557	chr1	999242	1001877	bait_v1.0_4547,bait_v1.0_2547	4	5.96
CD11-0h	chr1	1173283	1174642	bait_v1.0_2553	chr1	1085001	1090000	.	5	6.77	CD11-1h	chr1	1245983	1247842	bait_v1.0_4557	chr1	1040001	1045000	.	6	11.43	CD11-6h	chr1	1245983	1247842	bait_v1.0_4557	chr1	1015001	1019502	.	4	6.67
CD11-0h	chr1	1173283	1174642	bait_v1.0_2553	chr1	1185001	1190000	.	16	5.56	CD11-1h	chr1	1250595	1251454	bait_v1.0_4558	chr1	1020863	1025000	.	4	9.55	CD11-6h	chr1	1245983	1247842	bait_v1.0_4557	chr1	1035001	1040000	.	4	6.51
CD11-0h	chr1	1178577	1180436	bait_v1.0_2554	chr1	1190001	1195000	.	19	5.38	CD11-1h	chr1	1250595	1251454	bait_v1.0_4558	chr1	1030001	1035000	.	3	6.84	CD11-6h	chr1	1245983	1247842	bait_v1.0_4557	chr1	1117202	1120000	.	5	6.73
CD11-0h	chr1	1231145	1233121	bait_v1.0_2555,bait_v1.0_4556	chr1	1035001	1040000	.	7	8.24	CD11-1h	chr1	1272732	1275962	bait_v1.0_4559,bait_v1.0_2556	chr1	929192	931051	bait_v1.0_2542	3	5.22	CD11-6h	chr1	1250595	1251454	bait_v1.0_4558	chr1	1030001	1035000	.	5	9.67
CD11-0h	chr1	1231145	1233121	bait_v1.0_2555,bait_v1.0_4556	chr1	1040001	1045000	.	5	5.46	CD11-1h	chr1	1272732	1275962	bait_v1.0_4559,bait_v1.0_2556	chr1	940015	945000	.	3	5.2	CD11-6h	chr1	1250595	1251454	bait_v1.0_4558	chr1	1040001	1045000	.	4	7.4
CD11-0h	chr1	1231145	1233121	bait_v1.0_2555,bait_v1.0_4556	chr1	1095001	1100000	.	6	5.62	CD11-1h	chr1	1272732	1275962	bait_v1.0_4559,bait_v1.0_2556	chr1	980290	983149	bait_v1.0_4545	6	11.28	CD11-6h	chr1	1250595	1251454	bait_v1.0_4558	chr1	1060001	1062548	.	3	5.13
CD11-0h	chr1	1231145	1233121	bait_v1.0_2555,bait_v1.0_4556	chr1	1100001	1105000	.	7	6.6	CD11-1h	chr1	1272732	1275962	bait_v1.0_4559,bait_v1.0_2556	chr1	997312	999171	bait_v1.0_4546	4	6.83	CD11-6h	chr1	1250595	1251454	bait_v1.0_4558	chr1	1120001	1125000	.	5	7.99
CD11-0h	chr1	1245983	1247842	bait_v1.0_4557	chr1	1019503	1020862	bait_v1.0_2549	5	8.4	CD11-1h	chr1	1272732	1275962	bait_v1.0_4559,bait_v1.0_2556	chr1	999242	1001877	bait_v1.0_4547,bait_v1.0_2547	9	16.65	CD11-6h	chr1	1272732	1275962	bait_v1.0_4559,bait_v1.0_2556	chr1	940015	945000	.	5	6.49
CD11-0h	chr1	1245983	1247842	bait_v1.0_4557	chr1	1045001	1049435	.	4	5.67	CD11-1h	chr1	1272732	1275962	bait_v1.0_4559,bait_v1.0_2556	chr1	1030001	1035000	.	6	10.71	CD11-6h	chr1	1272732	1275962	bait_v1.0_4559,bait_v1.0_2556	chr1	999242	1001877	bait_v1.0_4547,bait_v1.0_2547	8	8.85
CD11-0h	chr1	1245983	1247842	bait_v1.0_4557	chr1	1065001	1070000	.	5	7.47	CD11-1h	chr1	1272732	1275962	bait_v1.0_4559,bait_v1.0_2556	chr1	1035001	1040000	.	4	6.55	CD11-6h	chr1	1272732	1275962	bait_v1.0_4559,bait_v1.0_2556	chr1	1020863	1025000	.	8	10.14
CD11-0h	chr1	1245983	1247842	bait_v1.0_4557	chr1	1080001	1085000	.	4	5.55	CD11-1h	chr1	1272732	1275962	bait_v1.0_4559,bait_v1.0_2556	chr1	1040001	1045000	.	4	6.63	CD11-6h	chr1	1272732	1275962	bait_v1.0_4559,bait_v1.0_2556	chr1	1030001	1035000	.	11	14.35
CD11-0h	chr1	1250595	1251454	bait_v1.0_4558	chr1	980290	983149	bait_v1.0_4545	3	5.3	CD11-1h	chr1	1272732	1275962	bait_v1.0_4559,bait_v1.0_2556	chr1	1045001	1049435	.	4	6.13	CD11-6h	chr1	1272732	1275962	bait_v1.0_4559,bait_v1.0_2556	chr1	1120001	1125000	.	7	6.86
CD11-0h	chr1	1250595	1251454	bait_v1.0_4558	chr1	1012303	1014162	bait_v1.0_2548	3	5.09	CD11-1h	chr1	1272732	1275962	bait_v1.0_4559,bait_v1.0_2556	chr1	1062549	1064408	bait_v1.0_4548	4	6.41	CD11-6h	chr1	1279816	1282675	bait_v1.0_2557	chr1	1035001	1040000	.	5	7.71
CD11-0h	chr1	1272732	1275962	bait_v1.0_4559,bait_v1.0_2556	chr1	985001	990000	.	5	5.86	CD11-1h	chr1	1272732	1275962	bait_v1.0_4559,bait_v1.0_2556	chr1	1085001	1090000	.	5	7.98	CD11-6h	chr1	1285989	1287848	bait_v1.0_2558	chr1	990001	995000	.	3	5.19
CD11-0h	chr1	1272732	1275962	bait_v1.0_4559,bait_v1.0_2556	chr1	1020863	1025000	.	7	8.05	CD11-1h	chr1	1272732	1275962	bait_v1.0_4559,bait_v1.0_2556	chr1	1090001	1091434	.	4	6.08	CD11-6h	chr1	1285989	1287848	bait_v1.0_2558	chr1	1020863	1025000	.	3	5.11
CD11-0h	chr1	1272732	1275962	bait_v1.0_4559,bait_v1.0_2556	chr1	1040001	1045000	.	5	5.32	CD11-1h	chr1	1272732	1275962	bait_v1.0_4559,bait_v1.0_2556	chr1	1095001	1100000	.	5	7.82	CD11-6h	chr1	1285989	1287848	bait_v1.0_2558	chr1	1120001	1125000	.	4	6.03
CD11-0h	chr1	1272732	1275962	bait_v1.0_4559,bait_v1.0_2556	chr1	1051296	1055000	.	5	5.05	CD11-1h	chr1	1272732	1275962	bait_v1.0_4559,bait_v1.0_2556	chr1	1120001	1125000	.	6	8.91	CD11-6h	chr1	1285989	1287848	bait_v1.0_2558	chr3	66039429	66040000	.	2	5.11
CD11-0h	chr1	1272732	1275962	bait_v1.0_4559,bait_v1.0_2556	chr1	1065001	1070000	.	5	5.03	CD11-1h	chr1	1272732	1275962	bait_v1.0_4559,bait_v1.0_2556	chr1	1190001	1195000	.	5	5.43	CD11-6h	chr1	1307279	1309306	bait_v1.0_4561,bait_v1.0_2559	chr1	975001	980000	.	4	5.61
CD11-0h	chr1	1272732	1275962	bait_v1.0_4559,bait_v1.0_2556	chr1	1110001	1115000	.	6	5.47	CD11-1h	chr1	1272732	1275962	bait_v1.0_4559,bait_v1.0_2556	chr1	1505001	1510000	.	5	8.44	CD11-6h	chr1	1307279	1309306	bait_v1.0_4561,bait_v1.0_2559	chr1	999242	1001877	bait_v1.0_4547,bait_v1.0_2547	6	7.54
CD11-0h	chr1	1272732	1275962	bait_v1.0_4559,bait_v1.0_2556	chr1	1115342	1117201	bait_v1.0_4552	6	5.03	CD11-1h	chr1	1279816	1282675	bait_v1.0_2557	chr1	997312	999171	bait_v1.0_4546	3	5.19	CD11-6h	chr1	1307279	1309306	bait_v1.0_4561,bait_v1.0_2559	chr1	1030001	1035000	.	7	10.16
CD11-0h	chr1	1279816	1282675	bait_v1.0_2557	chr1	1110001	1115000	.	4	5.5	CD11-1h	chr1	1279816	1282675	bait_v1.0_2557	chr1	1005001	1010000	.	3	5.08	CD11-6h	chr1	1307279	1309306	bait_v1.0_4561,bait_v1.0_2559	chr1	1035001	1040000	.	7	10.09
CD11-0h	chr1	1279816	1282675	bait_v1.0_2557	chr1	1130001	1135000	.	5	6.56	CD11-1h	chr1	1279816	1282675	bait_v1.0_2557	chr1	1030001	1035000	.	4	7.17	CD11-6h	chr1	1307279	1309306	bait_v1.0_4561,bait_v1.0_2559	chr1	1040001	1045000	.	4	5.21
CD11-0h	chr1	1279816	1282675	bait_v1.0_2557	chr1	1150001	1155000	.	5	6.1	CD11-1h	chr1	1279816	1282675	bait_v1.0_2557	chr15	42930001	42935000	.	3	11.17	CD11-6h	chr1	1323647	1325728	bait_v1.0_2560,bait_v1.0_4562	chr1	985001	990000	.	5	8.11
CD11-0h	chr1	1285989	1287848	bait_v1.0_2558	chr1	1110001	1115000	.	4	5.21	CD11-1h	chr1	1285989	1287848	bait_v1.0_2558	chr1	980290	983149	bait_v1.0_4545	3	5.75	CD11-6h	chr1	1323647	1325728	bait_v1.0_2560,bait_v1.0_4562	chr22	50180001	50184794	.	3	8.92
CD11-0h	chr1	1285989	1287848	bait_v1.0_2558	chr1	1155001	1160000	.	5	5.84	CD11-1h	chr1	1285989	1287848	bait_v1.0_2558	chr1	1030001	1035000	.	3	5.52	CD11-6h	chr1	1330194	1332053	bait_v1.0_2561	chr22	10965001	10970000	.	2	5.23
CD11-0h	chr1	1302521	1304380	bait_v1.0_4560	chr1	980290	983149	bait_v1.0_4545	4	7.35	CD11-1h	chr1	1285989	1287848	bait_v1.0_2558	chr1	1095001	1100000	.	3	5.05	CD11-6h	chr1	1338683	1341042	bait_v1.0_4563	chr1	1110001	1115000	.	4	6.54
CD11-0h	chr1	1302521	1304380	bait_v1.0_4560	chr1	997312	999171	bait_v1.0_4546	4	7.23	CD11-1h	chr1	1302521	1304380	bait_v1.0_4560	chr1	1015001	1019502	.	3	5.89	CD11-6h	chr1	1338683	1341042	bait_v1.0_4563	chr1	1680001	1685000	.	3	5.24
CD11-0h	chr1	1302521	1304380	bait_v1.0_4560	chr1	1015001	1019502	.	3	5.13	CD11-1h	chr1	1302521	1304380	bait_v1.0_4560	chr1	1040001	1045000	.	4	8.16	CD11-6h	chr1	1338683	1341042	bait_v1.0_4563	chr1	1885001	1889661	.	3	5.67
CD11-0h	chr1	1302521	1304380	bait_v1.0_4560	chr1	1040001	1045000	.	4	7.2	CD11-1h	chr1	1302521	1304380	bait_v1.0_4560	chr1	1055001	1060000	.	3	5.78	CD11-6h	chr1	1374418	1376277	bait_v1.0_4567	chr1	980290	983149	bait_v1.0_4545	3	5.03
CD11-0h	chr1	1307279	1309306	bait_v1.0_4561,bait_v1.0_2559	chr1	1015001	1019502	.	5	6.45	CD11-1h	chr1	1302521	1304380	bait_v1.0_4560	chr1	1115342	1117201	bait_v1.0_4552	4	7.39	CD11-6h	chr1	1374418	1376277	bait_v1.0_4567	chr1	1035001	1040000	.	3	5.57
CD11-0h	chr1	1307279	1309306	bait_v1.0_4561,bait_v1.0_2559	chr1	1025001	1030000	.	4	5.07	CD11-1h	chr1	1302521	1304380	bait_v1.0_4560	chr1	1500001	1505000	.	3	5.34	CD11-6h	chr1	1374418	1376277	bait_v1.0_4567	chr1	1573845	1575714	bait_v1.0_4575,bait_v1.0_2569	4	5.74
CD11-0h	chr1	1307279	1309306	bait_v1.0_4561,bait_v1.0_2559	chr1	1030001	1035000	.	4	5.03	CD11-1h	chr1	1302521	1304380	bait_v1.0_4560	chr1	1550001	1555000	.	3	5.8	CD11-6h	chr1	1374418	1376277	bait_v1.0_4567	chr1	1614295	1618154	bait_v1.0_2571	4	6.15
CD11-0h	chr1	1307279	1309306	bait_v1.0_4561,bait_v1.0_2559	chr1	1035001	1040000	.	6	8.1	CD11-1h	chr1	1302521	1304380	bait_v1.0_4560	chr1	1555001	1560000	.	4	8.11	CD11-6h	chr1	1390204	1392063	bait_v1.0_4568	chr1	1855001	1860000	.	3	5.66
CD11-0h	chr1	1307279	1309306	bait_v1.0_4561,bait_v1.0_2559	chr1	1051296	1055000	.	5	6.21	CD11-1h	chr1	1307279	1309306	bait_v1.0_4561,bait_v1.0_2559	chr1	999242	1001877	bait_v1.0_4547,bait_v1.0_2547	4	6.12	CD11-6h	chr1	1390204	1392063	bait_v1.0_4568	chr1	2035001	2040000	.	4	8.4
CD11-0h	chr1	1307279	1309306	bait_v1.0_4561,bait_v1.0_2559	chr1	1065001	1070000	.	5	6.21	CD11-1h	chr1	1307279	1309306	bait_v1.0_4561,bait_v1.0_2559	chr1	1012303	1014162	bait_v1.0_2548	4	6.39	CD11-6h	chr1	1398217	1400076	bait_v1.0_4569	chr1	820001	824017	.	3	5.2
CD11-0h	chr1	1307279	1309306	bait_v1.0_4561,bait_v1.0_2559	chr1	1095001	1100000	.	6	7.25	CD11-1h	chr1	1307279	1309306	bait_v1.0_4561,bait_v1.0_2559	chr1	1025001	1030000	.	4	5.92	CD11-6h	chr1	1420352	1422711	bait_v1.0_4571	chr1	1511031	1512890	bait_v1.0_2567	5	5.4
CD11-0h	chr1	1307279	1309306	bait_v1.0_4561,bait_v1.0_2559	chr1	1120001	1125000	.	5	5.49	CD11-1h	chr1	1307279	1309306	bait_v1.0_4561,bait_v1.0_2559	chr1	1030001	1035000	.	7	12.06	CD11-6h	chr1	1420352	1422711	bait_v1.0_4571	chr1	1570001	1573844	.	4	5.36
CD11-0h	chr1	1307279	1309306	bait_v1.0_4561,bait_v1.0_2559	chr1	1500001	1505000	.	5	5.29	CD11-1h	chr1	1307279	1309306	bait_v1.0_4561,bait_v1.0_2559	chr1	1120001	1125000	.	5	6.99	CD11-6h	chr1	1425508	1426867	bait_v1.0_2563	chr21	26770001	26775000	.	2	5.14
CD11-0h	chr1	1323647	1325728	bait_v1.0_2560,bait_v1.0_4562	chr1	999242	1001877	bait_v1.0_4547,bait_v1.0_2547	5	6.78	CD11-1h	chr1	1323647	1325728	bait_v1.0_2560,bait_v1.0_4562	chr1	1030001	1035000	.	4	6.67	CD11-6h	chr1	1425508	1426867	bait_v1.0_2563	chr5	120025001	120030000	.	2	5.6
CD11-0h	chr1	1323647	1325728	bait_v1.0_2560,bait_v1.0_4562	chr1	1030001	1035000	.	6	9.29	CD11-1h	chr1	1323647	1325728	bait_v1.0_2560,bait_v1.0_4562	chr1	1117202	1120000	.	4	5.74	CD11-6h	chr1	1433741	1436100	bait_v1.0_2564,bait_v1.0_4573	chr1	922808	926167	bait_v1.0_2541	3	5.22
CD11-0h	chr1	1323647	1325728	bait_v1.0_2560,bait_v1.0_4562	chr1	1035001	1040000	.	5	7.47	CD11-1h	chr1	1323647	1325728	bait_v1.0_2560,bait_v1.0_4562	chr1	1120001	1125000	.	4	5.81	CD11-6h	chr1	1433741	1436100	bait_v1.0_2564,bait_v1.0_4573	chr1	1385001	1390000	.	6	5.06
CD11-0h	chr1	1323647	1325728	bait_v1.0_2560,bait_v1.0_4562	chr1	1051296	1055000	.	4	5.48	CD11-1h	chr1	1323647	1325728	bait_v1.0_2560,bait_v1.0_4562	chr1	1511031	1512890	bait_v1.0_2567	4	5.86	CD11-6h	chr1	1470649	1472508	bait_v1.0_2566	chr1	1415001	1420000	.	6	5.4
CD11-0h	chr1	1323647	1325728	bait_v1.0_2560,bait_v1.0_4562	chr1	1500001	1505000	.	5	5.75	CD11-1h	chr1	1338683	1341042	bait_v1.0_4563	chr1	1560001	1565000	.	3	6.07	CD11-6h	chr1	1511031	1512890	bait_v1.0_2567	chr1	1307279	1309306	bait_v1.0_4561,bait_v1.0_2559	4	5.43
CD11-0h	chr1	1330194	1332053	bait_v1.0_2561	chr1	1120001	1125000	.	3	5.21	CD11-1h	chr1	1338683	1341042	bait_v1.0_4563	chr10	34035001	34040000	.	2	5.05	CD11-6h	chr1	1511031	1512890	bait_v1.0_2567	chr1	1420352	1422711	bait_v1.0_4571	5	5.3
CD11-0h	chr1	1338683	1341042	bait_v1.0_4563	chr1	1019503	1020862	bait_v1.0_2549	3	5.76	CD11-1h	chr1	1348373	1349732	bait_v1.0_4564	chr1	1535001	1539610	.	3	5.93	CD11-6h	chr1	1511031	1512890	bait_v1.0_2567	chr1	1614295	1618154	bait_v1.0_2571	5	5.13
CD11-0h	chr1	1338683	1341042	bait_v1.0_4563	chr1	1020863	1025000	.	3	5.51	CD11-1h	chr1	1357796	1359655	bait_v1.0_4565	chr11	114294705	114296564	bait_v1.0_16322	2	5.04	CD11-6h	chr1	1539611	1541470	bait_v1.0_4574	chr1	1395001	1398216	.	4	6.1
CD11-0h	chr1	1338683	1341042	bait_v1.0_4563	chr1	1035001	1040000	.	3	5.55	CD11-1h	chr1	1361038	1362397	bait_v1.0_4566	chrX	131285001	131288320	.	2	5.5	CD11-6h	chr1	1573845	1575714	bait_v1.0_4575,bait_v1.0_2569	chr1	1350001	1355000	.	4	5.01
CD11-0h	chr1	1348373	1349732	bait_v1.0_4564	chr1	1012303	1014162	bait_v1.0_2548	3	5.69	CD11-1h	chr1	1374418	1376277	bait_v1.0_4567	chr1	895001	900000	.	3	6.51	CD11-6h	chr1	1622682	1624541	bait_v1.0_2572	chr1	1535001	1539610	.	5	5.59
CD11-0h	chr1	1361038	1362397	bait_v1.0_4566	chr1	1091435	1093794	bait_v1.0_4550	3	5.08	CD11-1h	chr1	1374418	1376277	bait_v1.0_4567	chr1	1030001	1035000	.	3	6.23	CD11-6h	chr1	1622682	1624541	bait_v1.0_2572	chr1	1900001	1905000	.	3	5.05
CD11-0h	chr1	1390204	1392063	bait_v1.0_4568	chr1	1025001	1030000	.	4	7.88	CD11-1h	chr1	1390204	1392063	bait_v1.0_4568	chr1	1110001	1115000	.	3	5.76	CD11-6h	chr1	1627369	1629228	bait_v1.0_2573	chr1	2116945	2120000	.	3	5.84
CD11-0h	chr1	1398217	1400076	bait_v1.0_4569	chr1	1030001	1035000	.	3	5.45	CD11-1h	chr1	1398217	1400076	bait_v1.0_4569	chr1	1505001	1510000	.	5	6.38	CD11-6h	chr1	1658273	1660132	bait_v1.0_4577	chr16	56486859	56490000	.	2	5.84
CD11-0h	chr1	1398217	1400076	bait_v1.0_4569	chr1	1350001	1355000	.	7	5.21	CD11-1h	chr1	1398217	1400076	bait_v1.0_4569	chr1	1614295	1618154	bait_v1.0_2571	4	6.29	CD11-6h	chr1	1722092	1724951	bait_v1.0_4579	chr1	1980001	1985000	.	3	5.33
CD11-0h	chr1	1398217	1400076	bait_v1.0_4569	chr1	1500001	1505000	.	6	6.97	CD11-1h	chr1	1406259	1407618	bait_v1.0_4570	chr1	1470649	1472508	bait_v1.0_2566	5	6.85	CD11-6h	chr1	1756529	1759388	bait_v1.0_4581	chr1	1920001	1925000	.	4	5.09
CD11-0h	chr1	1398217	1400076	bait_v1.0_4569	chr1	1541471	1545000	.	5	6.88	CD11-1h	chr1	1406259	1407618	bait_v1.0_4570	chr1	1913707	1915566	bait_v1.0_2575	3	7.26	CD11-6h	chr1	1777731	1781090	bait_v1.0_4582	chr1	1825001	1830000	.	12	7
CD11-0h	chr1	1406259	1407618	bait_v1.0_4570	chr1	940015	945000	.	3	6.14	CD11-1h	chr1	1406259	1407618	bait_v1.0_4570	chr16	53635001	53640000	.	3	12.73	CD11-6h	chr1	1777731	1781090	bait_v1.0_4582	chr1	1845001	1850000	.	11	8.23
CD11-0h	chr1	1406259	1407618	bait_v1.0_4570	chr1	1614295	1618154	bait_v1.0_2571	4	6.09	CD11-1h	chr1	1406259	1407618	bait_v1.0_4570	chr2	72160001	72165000	.	2	5.33	CD11-6h	chr1	1777731	1781090	bait_v1.0_4582	chr1	1850001	1855000	.	8	5.85
CD11-0h	chr1	1420352	1422711	bait_v1.0_4571	chr1	945001	950000	.	3	5.43	CD11-1h	chr1	1408476	1409335	bait_v1.0_2562	chr12	28845001	28850000	.	2	5.89	CD11-6h	chr1	1777731	1781090	bait_v1.0_4582	chr1	1880001	1885000	.	9	8.39
CD11-0h	chr1	1425508	1426867	bait_v1.0_2563	chr1	1585001	1590000	.	3	5.26	CD11-1h	chr1	1420352	1422711	bait_v1.0_4571	chr1	985001	990000	.	3	5.59	CD11-6h	chr1	1777731	1781090	bait_v1.0_4582	chr1	1885001	1889661	.	6	5.34
CD11-0h	chr1	1449069	1449928	bait_v1.0_2565	chr1	1380001	1385000	.	6	7.89	CD11-1h	chr1	1420352	1422711	bait_v1.0_4571	chr1	1575715	1578635	.	4	5.69	CD11-6h	chr1	1777731	1781090	bait_v1.0_4582	chr1	1889662	1892021	bait_v1.0_4584	13	11.17
CD11-0h	chr1	1511031	1512890	bait_v1.0_2567	chr1	1290001	1295000	.	4	5.72	CD11-1h	chr1	1433741	1436100	bait_v1.0_2564,bait_v1.0_4573	chr1	1805001	1810000	.	3	5.81	CD11-6h	chr1	1777731	1781090	bait_v1.0_4582	chr1	1895001	1900000	.	6	5.68
CD11-0h	chr1	1523153	1525012	bait_v1.0_2568	chr1	1392064	1395000	.	3	5.13	CD11-1h	chr1	1449069	1449928	bait_v1.0_2565	chr1	35810001	35815000	.	3	5.52	CD11-6h	chr1	1777731	1781090	bait_v1.0_4582	chr1	1905001	1910000	.	6	5.94
CD11-0h	chr1	1523153	1525012	bait_v1.0_2568	chr8	12880001	12885000	.	2	5.12	CD11-1h	chr1	1449069	1449928	bait_v1.0_2565	chr22	48145001	48150000	.	2	5.1	CD11-6h	chr1	1832046	1833405	bait_v1.0_4583	chr1	1885001	1889661	.	6	5.4
CD11-0h	chr1	1573845	1575714	bait_v1.0_4575,bait_v1.0_2569	chr1	1610001	1614294	.	14	5.15	CD11-1h	chr1	1470649	1472508	bait_v1.0_2566	chr1	1398217	1400076	bait_v1.0_4569	4	5.51	CD11-6h	chr1	1832046	1833405	bait_v1.0_4583	chr1	2135378	2140000	.	3	5.3
CD11-0h	chr1	1578636	1578995	bait_v1.0_2570	chr1	1658273	1660132	bait_v1.0_4577	3	5.1	CD11-1h	chr1	1470649	1472508	bait_v1.0_2566	chr1	1406259	1407618	bait_v1.0_4570	5	7.09	CD11-6h	chr1	1889662	1892021	bait_v1.0_4584	chr1	1777731	1781090	bait_v1.0_4582	13	13.77
CD11-0h	chr1	1614295	1618154	bait_v1.0_2571	chr1	1315001	1320000	.	4	5.81	CD11-1h	chr1	1511031	1512890	bait_v1.0_2567	chr1	1323647	1325728	bait_v1.0_2560,bait_v1.0_4562	4	6.62	CD11-6h	chr1	1889662	1892021	bait_v1.0_4584	chr1	1785001	1790000	.	7	7.77
CD11-0h	chr1	1614295	1618154	bait_v1.0_2571	chr1	1406259	1407618	bait_v1.0_4570	4	5.06	CD11-1h	chr1	1511031	1512890	bait_v1.0_2567	chr1	1614295	1618154	bait_v1.0_2571	5	6.73	CD11-6h	chr1	1889662	1892021	bait_v1.0_4584	chr1	1790001	1795000	.	7	7.56
CD11-0h	chr1	1614295	1618154	bait_v1.0_2571	chr1	1560001	1565000	.	9	5.65	CD11-1h	chr1	1511031	1512890	bait_v1.0_2567	chr16	1869306	1870000	.	2	5.78	CD11-6h	chr1	1889662	1892021	bait_v1.0_4584	chr1	1795001	1800000	.	8	8.58
CD11-0h	chr1	1722092	1724951	bait_v1.0_4579	chr1	1889662	1892021	bait_v1.0_4584	5	8.01	CD11-1h	chr1	1539611	1541470	bait_v1.0_4574	chr1	1341043	1345000	.	4	6.71	CD11-6h	chr1	1889662	1892021	bait_v1.0_4584	chr1	1805001	1810000	.	7	6.88
CD11-0h	chr1	1777731	1781090	bait_v1.0_4582	chr1	1800001	1805000	.	24	5.54	CD11-1h	chr1	1539611	1541470	bait_v1.0_4574	chrX	75290001	75295000	.	2	5.86	CD11-6h	chr1	1913707	1915566	bait_v1.0_2575	chr1	1560001	1565000	.	3	5.03
CD11-0h	chr1	1777731	1781090	bait_v1.0_4582	chr1	1865001	1870000	.	9	6.18	CD11-1h	chr1	1573845	1575714	bait_v1.0_4575,bait_v1.0_2569	chr9	130795001	130800000	.	3	10.63	CD11-6h	chr1	1913707	1915566	bait_v1.0_2575	chr1	1765001	1770000	.	5	6.72
CD11-0h	chr1	1777731	1781090	bait_v1.0_4582	chr1	1875001	1880000	.	9	6.68	CD11-1h	chr1	1599357	1601216	bait_v1.0_4576	chr1	1765001	1770000	.	3	5.43	CD11-6h	chr1	1913707	1915566	bait_v1.0_2575	chr1	2490001	2495000	.	3	5.41
CD11-0h	chr1	1777731	1781090	bait_v1.0_4582	chr1	1889662	1892021	bait_v1.0_4584	9	5.99	CD11-1h	chr1	1599357	1601216	bait_v1.0_4576	chr19	42428547	42430000	.	2	5.36	CD11-6h	chr1	1918058	1919917	bait_v1.0_4585	chr1	2132518	2135377	bait_v1.0_2582	4	5.55
CD11-0h	chr1	1777731	1781090	bait_v1.0_4582	chr1	2045001	2049349	.	5	5.86	CD11-1h	chr1	1614295	1618154	bait_v1.0_2571	chr1	1370001	1374417	.	4	6.17	CD11-6h	chr1	1918058	1919917	bait_v1.0_4585	chr1	2175001	2180000	.	4	6.76
CD11-0h	chr1	1889662	1892021	bait_v1.0_4584	chr1	1680001	1685000	.	6	7.64	CD11-1h	chr1	1614295	1618154	bait_v1.0_2571	chr1	1398217	1400076	bait_v1.0_4569	4	5.92	CD11-6h	chr1	1990190	1991049	bait_v1.0_4586	chr1	2135378	2140000	.	3	5.17
CD11-0h	chr1	1889662	1892021	bait_v1.0_4584	chr1	1722092	1724951	bait_v1.0_4579	5	5.7	CD11-1h	chr1	1614295	1618154	bait_v1.0_2571	chr1	1511031	1512890	bait_v1.0_2567	5	5.82	CD11-6h	chr1	1990190	1991049	bait_v1.0_4586	chr1	2145001	2150000	.	3	5.25
CD11-0h	chr1	1889662	1892021	bait_v1.0_4584	chr1	1777731	1781090	bait_v1.0_4582	9	7.36	CD11-1h	chr1	1614295	1618154	bait_v1.0_2571	chr1	1560001	1565000	.	7	5.6	CD11-6h	chr1	2003098	2003957	bait_v1.0_4587	chr4	149170001	149175000	.	2	5.36
CD11-0h	chr1	1889662	1892021	bait_v1.0_4584	chr1	1785001	1790000	.	7	6.24	CD11-1h	chr1	1627369	1629228	bait_v1.0_2573	chr1	1545001	1550000	.	5	7.01	CD11-6h	chr1	2049350	2051209	bait_v1.0_2577	chr1	1920001	1925000	.	6	6.92
CD11-0h	chr1	1913707	1915566	bait_v1.0_2575	chr6	63050001	63055000	.	2	5.02	CD11-1h	chr1	1627369	1629228	bait_v1.0_2573	chr1	1820001	1825000	.	3	5.65	CD11-6h	chr1	2049350	2051209	bait_v1.0_2577	chr1	1950001	1955000	.	6	5.94
CD11-0h	chr1	2003098	2003957	bait_v1.0_4587	chr1	1950001	1955000	.	7	7.09	CD11-1h	chr1	1630975	1633834	bait_v1.0_2574	chr2	120736987	120740000	.	2	5.43	CD11-6h	chr1	2072342	2075701	bait_v1.0_2578	chr1	1865001	1870000	.	6	6.58
CD11-0h	chr1	2003098	2003957	bait_v1.0_4587	chr1	2072342	2075701	bait_v1.0_2578	6	6.58	CD11-1h	chr1	1630975	1633834	bait_v1.0_2574	chr7	78300001	78305000	.	2	5.1	CD11-6h	chr1	2072342	2075701	bait_v1.0_2578	chr1	1940001	1945000	.	6	5.2
CD11-0h	chr1	2003098	2003957	bait_v1.0_4587	chr4	18755001	18760000	.	2	5.48	CD11-1h	chr1	1756529	1759388	bait_v1.0_4581	chr1	1880001	1885000	.	5	7.95	CD11-6h	chr1	2072342	2075701	bait_v1.0_2578	chr1	2125001	2130000	.	10	5.11
CD11-0h	chr1	2049350	2051209	bait_v1.0_2577	chr1	1935001	1940000	.	5	5.24	CD11-1h	chr1	1756529	1759388	bait_v1.0_4581	chr1	1955001	1960000	.	3	5.14	CD11-6h	chr1	2072342	2075701	bait_v1.0_2578	chr1	2185001	2190000	.	8	6.73
CD11-0h	chr1	2049350	2051209	bait_v1.0_2577	chr1	1940001	1945000	.	10	11.8	CD11-1h	chr1	1777731	1781090	bait_v1.0_4582	chr1	1835001	1840000	.	8	5.32	CD11-6h	chr1	2072342	2075701	bait_v1.0_2578	chr1	2370001	2375000	.	5	6.18
CD11-0h	chr1	2049350	2051209	bait_v1.0_2577	chr1	2150001	2155000	.	5	5.09	CD11-1h	chr1	1777731	1781090	bait_v1.0_4582	chr1	1840001	1845000	.	7	5.11	CD11-6h	chr1	2103596	2105455	bait_v1.0_2579	chr1	1790001	1795000	.	4	6.59
CD11-0h	chr1	2072342	2075701	bait_v1.0_2578	chr1	1940001	1945000	.	8	6.5	CD11-1h	chr1	1777731	1781090	bait_v1.0_4582	chr1	1885001	1889661	.	9	9.76	CD11-6h	chr1	2103596	2105455	bait_v1.0_2579	chr1	2375001	2380000	.	4	6.33
CD11-0h	chr1	2072342	2075701	bait_v1.0_2578	chr1	2145001	2150000	.	10	5.56	CD11-1h	chr1	1777731	1781090	bait_v1.0_4582	chr1	1905001	1910000	.	8	9.3	CD11-6h	chr1	2110534	2112393	bait_v1.0_2580	chr1	2380001	2385000	.	3	5.44
CD11-0h	chr1	2072342	2075701	bait_v1.0_2578	chr1	2880001	2885000	.	4	5.54	CD11-1h	chr1	1832046	1833405	bait_v1.0_4583	chr1	1800001	1805000	.	7	5.74	CD11-6h	chr1	2115085	2116944	bait_v1.0_2581	chr1	2125001	2130000	.	29	6.64
CD11-0h	chr1	2103596	2105455	bait_v1.0_2579	chr1	1905001	1910000	.	5	7.41	CD11-1h	chr1	1832046	1833405	bait_v1.0_4583	chr1	1875001	1880000	.	6	6.15	CD11-6h	chr1	2115085	2116944	bait_v1.0_2581	chr1	2390968	2394514	bait_v1.0_4591,bait_v1.0_2585	5	7.67
CD11-0h	chr1	2103596	2105455	bait_v1.0_2579	chr1	2275001	2280000	.	4	5.39	CD11-1h	chr1	1832046	1833405	bait_v1.0_4583	chr1	1885001	1889661	.	6	7.34	CD11-6h	chr1	2132518	2135377	bait_v1.0_2582	chr1	2072342	2075701	bait_v1.0_2578	11	5.57
CD11-0h	chr1	2110534	2112393	bait_v1.0_2580	chr1	1865001	1870000	.	3	5.33	CD11-1h	chr1	1889662	1892021	bait_v1.0_4584	chr1	1555001	1560000	.	4	6.9	CD11-6h	chr1	2132518	2135377	bait_v1.0_2582	chr1	2370001	2375000	.	5	6.14
CD11-0h	chr1	2110534	2112393	bait_v1.0_2580	chr1	2150001	2155000	.	7	5.45	CD11-1h	chr1	1889662	1892021	bait_v1.0_4584	chr1	1775001	1777730	.	5	5.49	CD11-6h	chr1	2194009	2195868	bait_v1.0_4588	chr1	2380001	2385000	.	21	29.66
CD11-0h	chr1	2110534	2112393	bait_v1.0_2580	chr1	2255001	2260000	.	4	6.09	CD11-1h	chr1	1889662	1892021	bait_v1.0_4584	chr1	1781091	1785000	.	6	6.93	CD11-6h	chr1	2194009	2195868	bait_v1.0_4588	chr1	2390968	2394514	bait_v1.0_4591,bait_v1.0_2585	6	6.23
CD11-0h	chr1	2132518	2135377	bait_v1.0_2582	chr1	1655001	1658272	.	4	5.09	CD11-1h	chr1	1889662	1892021	bait_v1.0_4584	chr1	1790001	1795000	.	6	6.75	CD11-6h	chr1	2194009	2195868	bait_v1.0_4588	chr1	2411791	2414650	bait_v1.0_4592	6	6.53
CD11-0h	chr1	2132518	2135377	bait_v1.0_2582	chr1	1820001	1825000	.	5	6.23	CD11-1h	chr1	1889662	1892021	bait_v1.0_4584	chr1	1825001	1830000	.	7	6.35	CD11-6h	chr1	2212403	2213262	bait_v1.0_2583	chr1	2355001	2360000	.	4	5.5
CD11-0h	chr1	2132518	2135377	bait_v1.0_2582	chr1	1930001	1935000	.	6	6.17	CD11-1h	chr1	1889662	1892021	bait_v1.0_4584	chr1	2060001	2065000	.	4	5.27	CD11-6h	chr1	2227575	2229434	bait_v1.0_2584	chr1	2290001	2295000	.	7	6.68
CD11-0h	chr1	2132518	2135377	bait_v1.0_2582	chr1	2387598	2388457	bait_v1.0_4589	5	5.94	CD11-1h	chr1	1913707	1915566	bait_v1.0_2575	chr1	1406259	1407618	bait_v1.0_4570	3	6.68	CD11-6h	chr1	2389257	2390616	bait_v1.0_4590	chr1	2190001	2194008	.	7	11.91
CD11-0h	chr1	2194009	2195868	bait_v1.0_4588	chr1	1940001	1945000	.	4	5.25	CD11-1h	chr1	1913707	1915566	bait_v1.0_2575	chr1	1785001	1790000	.	4	6.46	CD11-6h	chr1	2390968	2394514	bait_v1.0_4591,bait_v1.0_2585	chr1	2180001	2185000	.	7	6.06
CD11-0h	chr1	2194009	2195868	bait_v1.0_4588	chr1	2375001	2380000	.	8	10.23	CD11-1h	chr1	2018704	2020063	bait_v1.0_2576	chr6	37910001	37915000	.	2	5.47	CD11-6h	chr1	2390968	2394514	bait_v1.0_4591,bait_v1.0_2585	chr1	2185001	2190000	.	6	5.01
CD11-0h	chr1	2194009	2195868	bait_v1.0_4588	chr1	2380001	2385000	.	6	7.22	CD11-1h	chr1	2049350	2051209	bait_v1.0_2577	chr1	1940001	1945000	.	5	6.67	CD11-6h	chr1	2390968	2394514	bait_v1.0_4591,bait_v1.0_2585	chr1	2190001	2194008	.	7	5.75
CD11-0h	chr1	2194009	2195868	bait_v1.0_4588	chr1	2390968	2394514	bait_v1.0_4591,bait_v1.0_2585	11	13.18	CD11-1h	chr1	2049350	2051209	bait_v1.0_2577	chr1	1955001	1960000	.	5	6.04	CD11-6h	chr1	2390968	2394514	bait_v1.0_4591,bait_v1.0_2585	chr1	2195869	2200000	.	8	6.9
CD11-0h	chr1	2194009	2195868	bait_v1.0_4588	chr1	2411791	2414650	bait_v1.0_4592	5	5.49	CD11-1h	chr1	2049350	2051209	bait_v1.0_2577	chr5	66040001	66045000	.	2	5	CD11-6h	chr1	2390968	2394514	bait_v1.0_4591,bait_v1.0_2585	chr1	2200001	2205000	.	10	8.68
CD11-0h	chr1	2212403	2213262	bait_v1.0_2583	chr19	40550001	40555000	.	2	5.02	CD11-1h	chr1	2072342	2075701	bait_v1.0_2578	chr1	1800001	1805000	.	4	5.87	CD11-6h	chr1	2390968	2394514	bait_v1.0_4591,bait_v1.0_2585	chr1	2230001	2235000	.	9	7.12
CD11-0h	chr1	2227575	2229434	bait_v1.0_2584	chr1	2390968	2394514	bait_v1.0_4591,bait_v1.0_2585	5	6.5	CD11-1h	chr1	2072342	2075701	bait_v1.0_2578	chr1	1820001	1825000	.	4	5.73	CD11-6h	chr1	2390968	2394514	bait_v1.0_4591,bait_v1.0_2585	chr1	2790786	2795000	.	6	6.66
CD11-0h	chr1	2227575	2229434	bait_v1.0_2584	chr1	2411791	2414650	bait_v1.0_4592	4	5.28	CD11-1h	chr1	2072342	2075701	bait_v1.0_2578	chr1	1940001	1945000	.	5	5.7	CD11-6h	chr1	2390968	2394514	bait_v1.0_4591,bait_v1.0_2585	chr1	2995001	3000000	.	5	5.99
CD11-0h	chr1	2227575	2229434	bait_v1.0_2584	chr1	2554519	2556878	bait_v1.0_2591	3	5.21	CD11-1h	chr1	2072342	2075701	bait_v1.0_2578	chr1	1960001	1965000	.	6	6.49	CD11-6h	chr1	2411791	2414650	bait_v1.0_4592	chr1	2525857	2527716	bait_v1.0_4593	13	7.37
CD11-0h	chr1	2227575	2229434	bait_v1.0_2584	chr4	169075001	169080000	.	2	5.32	CD11-1h	chr1	2103596	2105455	bait_v1.0_2579	chr1	2165001	2170000	.	6	6.15	CD11-6h	chr1	2411791	2414650	bait_v1.0_4592	chr1	2529506	2531365	bait_v1.0_4594	9	5.25
CD11-0h	chr1	2387598	2388457	bait_v1.0_4589	chr1	2132518	2135377	bait_v1.0_2582	5	7.91	CD11-1h	chr1	2103596	2105455	bait_v1.0_2579	chr1	2380001	2385000	.	3	5.25	CD11-6h	chr1	2411791	2414650	bait_v1.0_4592	chr1	2540001	2545000	.	14	9.59
CD11-0h	chr1	2389257	2390616	bait_v1.0_4590	chr1	2230001	2235000	.	4	5.18	CD11-1h	chr1	2103596	2105455	bait_v1.0_2579	chr1	228475001	228480000	.	3	5.66	CD11-6h	chr1	2411791	2414650	bait_v1.0_4592	chr1	2545345	2547204	bait_v1.0_2590	21	16.07
CD11-0h	chr1	2390968	2394514	bait_v1.0_4591,bait_v1.0_2585	chr1	2194009	2195868	bait_v1.0_4588	11	8.8	CD11-1h	chr1	2110534	2112393	bait_v1.0_2580	chr3	190475001	190480000	.	2	5.23	CD11-6h	chr1	2411791	2414650	bait_v1.0_4592	chr1	2547205	2550000	.	24	18.08
CD11-0h	chr1	2390968	2394514	bait_v1.0_4591,bait_v1.0_2585	chr1	2195869	2200000	.	9	6.27	CD11-1h	chr1	2132518	2135377	bait_v1.0_2582	chr1	1940001	1945000	.	4	5.58	CD11-6h	chr1	2411791	2414650	bait_v1.0_4592	chr1	2785001	2788925	.	6	5.82
CD11-0h	chr1	2390968	2394514	bait_v1.0_4591,bait_v1.0_2585	chr1	2205001	2210000	.	9	6.62	CD11-1h	chr1	2132518	2135377	bait_v1.0_2582	chr1	1960001	1965000	.	5	6.93	CD11-6h	chr1	2411791	2414650	bait_v1.0_4592	chr1	2788926	2790785	bait_v1.0_4598	6	6.35
CD11-0h	chr1	2390968	2394514	bait_v1.0_4591,bait_v1.0_2585	chr1	2230001	2235000	.	8	5.03	CD11-1h	chr1	2132518	2135377	bait_v1.0_2582	chr1	2380001	2385000	.	4	5.88	CD11-6h	chr1	2411791	2414650	bait_v1.0_4592	chr1	2820001	2825000	.	6	6.18
CD11-0h	chr1	2390968	2394514	bait_v1.0_4591,bait_v1.0_2585	chr1	2265001	2270000	.	9	5.05	CD11-1h	chr1	2132518	2135377	bait_v1.0_2582	chr1	2390968	2394514	bait_v1.0_4591,bait_v1.0_2585	5	7.57	CD11-6h	chr1	2411791	2414650	bait_v1.0_4592	chr1	3315001	3320000	.	5	5.93
CD11-0h	chr1	2411791	2414650	bait_v1.0_4592	chr1	2529506	2531365	bait_v1.0_4594	10	5.46	CD11-1h	chr1	2132518	2135377	bait_v1.0_2582	chr2	32185001	32190000	.	5	27.73	CD11-6h	chr1	2411791	2414650	bait_v1.0_4592	chr1	3420001	3425000	.	7	9.38
CD11-0h	chr1	2411791	2414650	bait_v1.0_4592	chr1	2535001	2540000	.	10	5.48	CD11-1h	chr1	2194009	2195868	bait_v1.0_4588	chr1	2310001	2315000	.	6	7.36	CD11-6h	chr1	2411791	2414650	bait_v1.0_4592	chr1	3425001	3430000	.	10	15.11
CD11-0h	chr1	2411791	2414650	bait_v1.0_4592	chr1	2540001	2545000	.	10	5.86	CD11-1h	chr1	2194009	2195868	bait_v1.0_4588	chr1	2370001	2375000	.	6	8.83	CD11-6h	chr1	2411791	2414650	bait_v1.0_4592	chr1	3430001	3435000	.	8	11.5
CD11-0h	chr1	2411791	2414650	bait_v1.0_4592	chr1	2545345	2547204	bait_v1.0_2590	16	10.71	CD11-1h	chr1	2194009	2195868	bait_v1.0_4588	chr1	2375001	2380000	.	8	11.59	CD11-6h	chr1	2475195	2477054	bait_v1.0_2588	chr1	2980001	2985000	.	3	5.57
CD11-0h	chr1	2411791	2414650	bait_v1.0_4592	chr1	2547205	2550000	.	21	13.68	CD11-1h	chr1	2194009	2195868	bait_v1.0_4588	chr1	2380001	2385000	.	7	10.35	CD11-6h	chr1	2525857	2527716	bait_v1.0_4593	chr1	2411791	2414650	bait_v1.0_4592	13	8.35
CD11-0h	chr1	2411791	2414650	bait_v1.0_4592	chr1	2554519	2556878	bait_v1.0_2591	9	5.36	CD11-1h	chr1	2194009	2195868	bait_v1.0_4588	chr1	2390968	2394514	bait_v1.0_4591,bait_v1.0_2585	5	7	CD11-6h	chr1	2529506	2531365	bait_v1.0_4594	chr1	2411791	2414650	bait_v1.0_4592	9	7.46
CD11-0h	chr1	2411791	2414650	bait_v1.0_4592	chr1	2585630	2587489	bait_v1.0_2594	8	5.3	CD11-1h	chr1	2194009	2195868	bait_v1.0_4588	chr1	2395001	2400000	.	5	7.52	CD11-6h	chr1	2529506	2531365	bait_v1.0_4594	chr1	2450001	2455000	.	7	5.24
CD11-0h	chr1	2411791	2414650	bait_v1.0_4592	chr1	2780001	2785000	.	11	11.7	CD11-1h	chr1	2194009	2195868	bait_v1.0_4588	chr1	2411791	2414650	bait_v1.0_4592	4	5.58	CD11-6h	chr1	2545345	2547204	bait_v1.0_2590	chr1	2194009	2195868	bait_v1.0_4588	3	5.01
CD11-0h	chr1	2411791	2414650	bait_v1.0_4592	chr1	2795001	2800000	.	10	10.46	CD11-1h	chr1	2194009	2195868	bait_v1.0_4588	chr1	2440001	2445000	.	4	6.08	CD11-6h	chr1	2545345	2547204	bait_v1.0_2590	chr1	2411791	2414650	bait_v1.0_4592	21	29.11
CD11-0h	chr1	2411791	2414650	bait_v1.0_4592	chr1	2915001	2920000	.	6	6.49	CD11-1h	chr1	2212403	2213262	bait_v1.0_2583	chr1	2380001	2385000	.	3	5.2	CD11-6h	chr1	2545345	2547204	bait_v1.0_2590	chr1	2414651	2415000	.	4	5.68
CD11-0h	chr1	2411791	2414650	bait_v1.0_4592	chr1	3410001	3415000	.	5	5.87	CD11-1h	chr1	2212403	2213262	bait_v1.0_2583	chr16	72725001	72730000	.	2	5.1	CD11-6h	chr1	2545345	2547204	bait_v1.0_2590	chr1	2415001	2420000	.	12	17.76
CD11-0h	chr1	2411791	2414650	bait_v1.0_4592	chr1	3420001	3425000	.	6	7.45	CD11-1h	chr1	2227575	2229434	bait_v1.0_2584	chr1	2380001	2385000	.	3	5.07	CD11-6h	chr1	2545345	2547204	bait_v1.0_2590	chr1	2420001	2425000	.	8	11.28
CD11-0h	chr1	2411791	2414650	bait_v1.0_4592	chr1	3425001	3430000	.	11	16.5	CD11-1h	chr1	2227575	2229434	bait_v1.0_2584	chr1	2390968	2394514	bait_v1.0_4591,bait_v1.0_2585	6	11.22	CD11-6h	chr1	2545345	2547204	bait_v1.0_2590	chr1	2445001	2450000	.	6	7.29
CD11-0h	chr1	2425860	2426719	bait_v1.0_2586	chr1	2790786	2795000	.	4	7.69	CD11-1h	chr1	2227575	2229434	bait_v1.0_2584	chr10	37075001	37080000	.	2	5.47	CD11-6h	chr1	2545345	2547204	bait_v1.0_2590	chr1	2450001	2455000	.	5	5.73
CD11-0h	chr1	2466339	2468198	bait_v1.0_2587	chr1	2515001	2520000	.	7	5.3	CD11-1h	chr1	2387598	2388457	bait_v1.0_4589	chr1	2194009	2195868	bait_v1.0_4588	3	5.3	CD11-6h	chr1	2545345	2547204	bait_v1.0_2590	chr1	3430001	3435000	.	3	5.8
CD11-0h	chr1	2466339	2468198	bait_v1.0_2587	chr1	2600001	2605000	.	4	5.11	CD11-1h	chr1	2387598	2388457	bait_v1.0_4589	chr1	2300001	2305000	.	5	6.72	CD11-6h	chr1	2554519	2556878	bait_v1.0_2591	chr1	2411791	2414650	bait_v1.0_4592	7	5.16
CD11-0h	chr1	2525857	2527716	bait_v1.0_4593	chr1	2205001	2210000	.	5	7.3	CD11-1h	chr1	2390968	2394514	bait_v1.0_4591,bait_v1.0_2585	chr1	2132518	2135377	bait_v1.0_2582	5	5.62	CD11-6h	chr1	2554519	2556878	bait_v1.0_2591	chr1	2415001	2420000	.	9	8.23
CD11-0h	chr1	2525857	2527716	bait_v1.0_4593	chr1	2445001	2450000	.	8	6.06	CD11-1h	chr1	2390968	2394514	bait_v1.0_4591,bait_v1.0_2585	chr1	2190001	2194008	.	7	7.25	CD11-6h	chr1	2554519	2556878	bait_v1.0_2591	chr1	2420001	2425000	.	8	7.17
CD11-0h	chr1	2525857	2527716	bait_v1.0_4593	chr1	2450001	2455000	.	8	5.78	CD11-1h	chr1	2390968	2394514	bait_v1.0_4591,bait_v1.0_2585	chr1	2194009	2195868	bait_v1.0_4588	5	5.02	CD11-6h	chr1	2554519	2556878	bait_v1.0_2591	chr1	3400001	3405000	.	4	5.7
CD11-0h	chr1	2525857	2527716	bait_v1.0_4593	chr1	2585630	2587489	bait_v1.0_2594	11	6.96	CD11-1h	chr1	2390968	2394514	bait_v1.0_4591,bait_v1.0_2585	chr1	2195869	2200000	.	7	7.51	CD11-6h	chr1	2580440	2581799	bait_v1.0_2593	chr1	2900001	2905000	.	3	5.46
CD11-0h	chr1	2525857	2527716	bait_v1.0_4593	chr1	3420001	3425000	.	4	6.71	CD11-1h	chr1	2390968	2394514	bait_v1.0_4591,bait_v1.0_2585	chr1	2227575	2229434	bait_v1.0_2584	6	5.98	CD11-6h	chr1	2632251	2634110	bait_v1.0_4597	chr1	3030001	3035000	.	3	5.42
CD11-0h	chr1	2529506	2531365	bait_v1.0_4594	chr1	2411791	2414650	bait_v1.0_4592	10	9.85	CD11-1h	chr1	2390968	2394514	bait_v1.0_4591,bait_v1.0_2585	chr1	2230001	2235000	.	6	5.67	CD11-6h	chr1	2788926	2790785	bait_v1.0_4598	chr1	2405001	2410000	.	3	5.43
CD11-0h	chr1	2529506	2531365	bait_v1.0_4594	chr1	2420001	2425000	.	7	7.1	CD11-1h	chr1	2390968	2394514	bait_v1.0_4591,bait_v1.0_2585	chr1	2235001	2240000	.	8	7.2	CD11-6h	chr1	2788926	2790785	bait_v1.0_4598	chr1	2411791	2414650	bait_v1.0_4592	6	10.82
CD11-0h	chr1	2529506	2531365	bait_v1.0_4594	chr1	2430001	2435000	.	6	5.74	CD11-1h	chr1	2390968	2394514	bait_v1.0_4591,bait_v1.0_2585	chr1	2790786	2795000	.	5	6.12	CD11-6h	chr1	2788926	2790785	bait_v1.0_4598	chr1	2435001	2440000	.	3	5.33
CD11-0h	chr1	2529506	2531365	bait_v1.0_4594	chr1	2440001	2445000	.	6	5.08	CD11-1h	chr1	2411791	2414650	bait_v1.0_4592	chr1	2185001	2190000	.	6	6.56	CD11-6h	chr1	2788926	2790785	bait_v1.0_4598	chr1	2554519	2556878	bait_v1.0_2591	4	6.37
CD11-0h	chr1	2529506	2531365	bait_v1.0_4594	chr1	2445001	2450000	.	8	7.26	CD11-1h	chr1	2411791	2414650	bait_v1.0_4592	chr1	2535001	2540000	.	9	7.65	CD11-6h	chr1	2800978	2802837	bait_v1.0_4599	chr1	2390968	2394514	bait_v1.0_4591,bait_v1.0_2585	4	5.21
CD11-0h	chr1	2529506	2531365	bait_v1.0_4594	chr1	2455001	2460000	.	7	5.21	CD11-1h	chr1	2411791	2414650	bait_v1.0_4592	chr1	2545345	2547204	bait_v1.0_2590	11	10.06	CD11-6h	chr1	2800978	2802837	bait_v1.0_4599	chr1	3430001	3435000	.	4	6.63
CD11-0h	chr1	2545345	2547204	bait_v1.0_2590	chr1	2395001	2400000	.	6	6.96	CD11-1h	chr1	2411791	2414650	bait_v1.0_4592	chr1	2547205	2550000	.	19	17.73	CD11-6h	chr1	2814259	2816118	bait_v1.0_4601	chr1	3285001	3290000	.	3	5.41
CD11-0h	chr1	2545345	2547204	bait_v1.0_2590	chr1	2411791	2414650	bait_v1.0_4592	16	17.78	CD11-1h	chr1	2411791	2414650	bait_v1.0_4592	chr1	2640001	2645000	.	5	5.04	CD11-6h	chr1	2814259	2816118	bait_v1.0_4601	chr1	3420001	3425000	.	3	5.58
CD11-0h	chr1	2545345	2547204	bait_v1.0_2590	chr1	2415001	2420000	.	8	8.86	CD11-1h	chr1	2411791	2414650	bait_v1.0_4592	chr1	2775001	2780000	.	5	5.69	CD11-6h	chr1	2814259	2816118	bait_v1.0_4601	chr1	3425001	3430000	.	3	5.67
CD11-0h	chr1	2545345	2547204	bait_v1.0_2590	chr1	2420001	2425000	.	6	6.29	CD11-1h	chr1	2411791	2414650	bait_v1.0_4592	chr1	3245001	3250000	.	4	5.06	CD11-6h	chr1	2814259	2816118	bait_v1.0_4601	chr1	3435001	3440000	.	3	5.67
CD11-0h	chr1	2545345	2547204	bait_v1.0_2590	chr1	2430001	2435000	.	6	6.16	CD11-1h	chr1	2411791	2414650	bait_v1.0_4592	chr1	3425001	3430000	.	8	13.12	CD11-6h	chr1	3068048	3069907	bait_v1.0_2596	chr1	3270001	3275000	.	5	6.56
CD11-0h	chr1	2554519	2556878	bait_v1.0_2591	chr1	2411791	2414650	bait_v1.0_4592	9	6.51	CD11-1h	chr1	2425860	2426719	bait_v1.0_2586	chr7	143865001	143870000	.	2	6.54	CD11-6h	chr1	3068048	3069907	bait_v1.0_2596	chr1	3290001	3295000	.	4	5.34
CD11-0h	chr1	2554519	2556878	bait_v1.0_2591	chr1	2440001	2445000	.	8	5.57	CD11-1h	chr1	2475195	2477054	bait_v1.0_2588	chr1	2411791	2414650	bait_v1.0_4592	6	6.02	CD11-6h	chr1	3068048	3069907	bait_v1.0_2596	chr1	3410001	3415000	.	5	7.91
CD11-0h	chr1	2554519	2556878	bait_v1.0_2591	chr1	3425001	3430000	.	7	11.55	CD11-1h	chr1	2475195	2477054	bait_v1.0_2588	chr1	3425001	3430000	.	3	5.82	CD11-6h	chr1	3243012	3244871	bait_v1.0_2597	chr1	3095001	3100000	.	5	5.32
CD11-0h	chr1	2554519	2556878	bait_v1.0_2591	chr1	3470504	3472363	bait_v1.0_2602	4	5.63	CD11-1h	chr1	2525857	2527716	bait_v1.0_4593	chr1	2390968	2394514	bait_v1.0_4591,bait_v1.0_2585	4	5.48	CD11-6h	chr1	3309357	3311216	bait_v1.0_4602	chr1	2865001	2870000	.	4	5.85
CD11-0h	chr1	2559562	2561421	bait_v1.0_2592	chr1	2411791	2414650	bait_v1.0_4592	6	5.11	CD11-1h	chr1	2525857	2527716	bait_v1.0_4593	chr1	2411791	2414650	bait_v1.0_4592	4	5.07	CD11-6h	chr1	3395371	3397230	bait_v1.0_2598	chr1	2840001	2845000	.	4	6
CD11-0h	chr1	2580440	2581799	bait_v1.0_2593	chr1	2230001	2235000	.	3	5.25	CD11-1h	chr1	2525857	2527716	bait_v1.0_4593	chr1	2450001	2455000	.	7	8.17	CD11-6h	chr1	3395371	3397230	bait_v1.0_2598	chr1	2855001	2860000	.	4	6.12
CD11-0h	chr1	2580440	2581799	bait_v1.0_2593	chr1	2411791	2414650	bait_v1.0_4592	4	5.01	CD11-1h	chr1	2525857	2527716	bait_v1.0_4593	chr1	2460001	2465000	.	5	5.02	CD11-6h	chr1	3395371	3397230	bait_v1.0_2598	chr1	2975001	2980000	.	4	5.65
CD11-0h	chr1	2585630	2587489	bait_v1.0_2594	chr1	2411791	2414650	bait_v1.0_4592	8	7.52	CD11-1h	chr1	2525857	2527716	bait_v1.0_4593	chr1	3425001	3430000	.	4	8.48	CD11-6h	chr1	3453306	3455165	bait_v1.0_2599	chr1	3615001	3620000	.	10	11.83
CD11-0h	chr1	2585630	2587489	bait_v1.0_2594	chr1	2525857	2527716	bait_v1.0_4593	11	5.09	CD11-1h	chr1	2529506	2531365	bait_v1.0_4594	chr1	2411791	2414650	bait_v1.0_4592	4	5.6	CD11-6h	chr1	3453306	3455165	bait_v1.0_2599	chr1	3620001	3623881	.	9	10.54
CD11-0h	chr1	2585630	2587489	bait_v1.0_2594	chr1	3405001	3410000	.	4	6.17	CD11-1h	chr1	2529506	2531365	bait_v1.0_4594	chr1	2430001	2435000	.	7	10.49	CD11-6h	chr1	3453306	3455165	bait_v1.0_2599	chr1	3800001	3805000	.	5	7.19
CD11-0h	chr1	2585630	2587489	bait_v1.0_2594	chr1	3425001	3430000	.	4	6.18	CD11-1h	chr1	2529506	2531365	bait_v1.0_4594	chr1	2440001	2445000	.	4	5.08	CD11-6h	chr1	3467424	3469283	bait_v1.0_2601	chr1	3795765	3797624	bait_v1.0_4608	4	6.83
CD11-0h	chr1	2632251	2634110	bait_v1.0_4597	chr1	3430001	3435000	.	5	9.63	CD11-1h	chr1	2545345	2547204	bait_v1.0_2590	chr1	2194009	2195868	bait_v1.0_4588	3	5.79	CD11-6h	chr1	3470504	3472363	bait_v1.0_2602	chr1	3880001	3885000	.	4	5.86
CD11-0h	chr1	2788926	2790785	bait_v1.0_4598	chr1	2411791	2414650	bait_v1.0_4592	5	7.68	CD11-1h	chr1	2545345	2547204	bait_v1.0_2590	chr1	2411791	2414650	bait_v1.0_4592	11	17.96	CD11-6h	chr1	3486126	3487985	bait_v1.0_2603	chr1	3620001	3623881	.	9	11.84
CD11-0h	chr1	2800978	2802837	bait_v1.0_4599	chr1	2650001	2655000	.	6	6.59	CD11-1h	chr1	2545345	2547204	bait_v1.0_2590	chr1	2415001	2420000	.	9	14.45	CD11-6h	chr1	3495978	3497837	bait_v1.0_4603	chr1	3035001	3040000	.	3	5.18
CD11-0h	chr1	2800978	2802837	bait_v1.0_4599	chr1	3265001	3270000	.	5	8.06	CD11-1h	chr1	2545345	2547204	bait_v1.0_2590	chr1	2440001	2445000	.	4	5.26	CD11-6h	chr1	3495978	3497837	bait_v1.0_4603	chr1	3615001	3620000	.	6	7.56
CD11-0h	chr1	2814259	2816118	bait_v1.0_4601	chr1	3440001	3445000	.	3	5.83	CD11-1h	chr1	2545345	2547204	bait_v1.0_2590	chr1	2450001	2455000	.	5	6.5	CD11-6h	chr1	3495978	3497837	bait_v1.0_4603	chr1	3620001	3623881	.	5	6.18
CD11-0h	chr1	3020363	3022222	bait_v1.0_2595	chr1	3265001	3270000	.	5	6.71	CD11-1h	chr1	2554519	2556878	bait_v1.0_2591	chr1	2395001	2400000	.	6	8.18	CD11-6h	chr1	3495978	3497837	bait_v1.0_4603	chr1	3800001	3805000	.	6	10.83
CD11-0h	chr1	3020363	3022222	bait_v1.0_2595	chr1	3425001	3430000	.	4	6.21	CD11-1h	chr1	2554519	2556878	bait_v1.0_2591	chr1	2411791	2414650	bait_v1.0_4592	5	5.88	CD11-6h	chr1	3530709	3532568	bait_v1.0_4604	chr1	2860001	2865000	.	3	5.16
CD11-0h	chr1	3068048	3069907	bait_v1.0_2596	chr1	3380001	3385000	.	4	6.37	CD11-1h	chr1	2554519	2556878	bait_v1.0_2591	chr1	2415001	2420000	.	5	5.94	CD11-6h	chr1	3530709	3532568	bait_v1.0_4604	chr1	3615001	3620000	.	7	6.97
CD11-0h	chr1	3068048	3069907	bait_v1.0_2596	chr1	3400001	3405000	.	4	6.41	CD11-1h	chr1	2554519	2556878	bait_v1.0_2591	chr1	2420001	2425000	.	8	9.73	CD11-6h	chr1	3530709	3532568	bait_v1.0_4604	chr1	4280001	4285000	.	3	5.15
CD11-0h	chr1	3243012	3244871	bait_v1.0_2597	chr1	2970001	2975000	.	4	5.4	CD11-1h	chr1	2559562	2561421	bait_v1.0_2592	chr1	201405001	201410000	.	3	5.13	CD11-6h	chr1	3610756	3612615	bait_v1.0_4605	chr1	3455166	3460000	.	5	5.99
CD11-0h	chr1	3243012	3244871	bait_v1.0_2597	chr1	3365001	3370000	.	6	6.11	CD11-1h	chr1	2580440	2581799	bait_v1.0_2593	chr6	164590001	164595000	.	2	6.07	CD11-6h	chr1	3610756	3612615	bait_v1.0_4605	chr1	3490001	3495000	.	6	6.58
CD11-0h	chr1	3395371	3397230	bait_v1.0_2598	chr1	2860001	2865000	.	4	5.56	CD11-1h	chr1	2585630	2587489	bait_v1.0_2594	chr1	2411791	2414650	bait_v1.0_4592	5	6.08	CD11-6h	chr1	3610756	3612615	bait_v1.0_4605	chr1	3500001	3505000	.	5	5.06
CD11-0h	chr1	3395371	3397230	bait_v1.0_2598	chr1	2915001	2920000	.	6	9.3	CD11-1h	chr1	2585630	2587489	bait_v1.0_2594	chr4	69415001	69420000	.	2	5.28	CD11-6h	chr1	3610756	3612615	bait_v1.0_4605	chr1	3560001	3565000	.	8	5.21
CD11-0h	chr1	3395371	3397230	bait_v1.0_2598	chr1	3040001	3045000	.	4	5.18	CD11-1h	chr1	2628755	2630614	bait_v1.0_4596	chr14	82910001	82915000	.	2	5.36	CD11-6h	chr1	3623882	3625741	bait_v1.0_2604	chr1	2910001	2915000	.	4	5.64
CD11-0h	chr1	3395371	3397230	bait_v1.0_2598	chr1	3055001	3060000	.	5	6.69	CD11-1h	chr1	2628755	2630614	bait_v1.0_4596	chr8	91710001	91715000	.	2	5.11	CD11-6h	chr1	3623882	3625741	bait_v1.0_2604	chr1	3445001	3450000	.	7	7.2
CD11-0h	chr1	3453306	3455165	bait_v1.0_2599	chr1	2820001	2825000	.	5	8.1	CD11-1h	chr1	2632251	2634110	bait_v1.0_4597	chr1	2230001	2235000	.	3	6.28	CD11-6h	chr1	3623882	3625741	bait_v1.0_2604	chr1	3455166	3460000	.	8	8.18
CD11-0h	chr1	3453306	3455165	bait_v1.0_2599	chr1	3610756	3612615	bait_v1.0_4605	5	5.08	CD11-1h	chr1	2632251	2634110	bait_v1.0_4597	chr1	3415001	3420000	.	4	8.83	CD11-6h	chr1	3623882	3625741	bait_v1.0_2604	chr1	3490001	3495000	.	10	9.46
CD11-0h	chr1	3453306	3455165	bait_v1.0_2599	chr1	3615001	3620000	.	12	13.89	CD11-1h	chr1	2788926	2790785	bait_v1.0_4598	chr5	5380001	5385000	.	2	5.47	CD11-6h	chr1	3623882	3625741	bait_v1.0_2604	chr1	3560001	3565000	.	9	5.04
CD11-0h	chr1	3453306	3455165	bait_v1.0_2599	chr1	3620001	3623881	.	11	12.55	CD11-1h	chr1	2800978	2802837	bait_v1.0_4599	chr1	2415001	2420000	.	3	5.39	CD11-6h	chr1	3623882	3625741	bait_v1.0_2604	chr1	3720001	3725000	.	12	9.57
CD11-0h	chr1	3453306	3455165	bait_v1.0_2599	chr1	3720001	3725000	.	5	6.51	CD11-1h	chr1	2800978	2802837	bait_v1.0_4599	chr1	2420001	2425000	.	3	5.21	CD11-6h	chr1	3623882	3625741	bait_v1.0_2604	chr1	3725001	3730000	.	8	6.12
CD11-0h	chr1	3453306	3455165	bait_v1.0_2599	chr1	3800001	3805000	.	4	5.35	CD11-1h	chr1	2814259	2816118	bait_v1.0_4601	chr1	3420001	3425000	.	3	6.03	CD11-6h	chr1	3623882	3625741	bait_v1.0_2604	chr1	3795765	3797624	bait_v1.0_4608	6	6.09
CD11-0h	chr1	3453306	3455165	bait_v1.0_2599	chr4	55592833	55595000	.	2	5.16	CD11-1h	chr1	3020363	3022222	bait_v1.0_2595	chr1	3200001	3205000	.	4	5.33	CD11-6h	chr1	3623882	3625741	bait_v1.0_2604	chr1	3800001	3805000	.	10	11.01
CD11-0h	chr1	3464885	3467244	bait_v1.0_2600	chr6	66265001	66270000	.	3	12.34	CD11-1h	chr1	3020363	3022222	bait_v1.0_2595	chr4	79080001	79085000	.	2	5.22	CD11-6h	chr1	3649287	3651146	bait_v1.0_4606	chr1	3730001	3735000	.	5	5.15
CD11-0h	chr1	3470504	3472363	bait_v1.0_2602	chr1	2440001	2445000	.	4	6.15	CD11-1h	chr1	3020363	3022222	bait_v1.0_2595	chr9	112625001	112630000	.	2	5.11	CD11-6h	chr1	3651400	3653881	bait_v1.0_2605,bait_v1.0_4607	chr1	3440001	3445000	.	5	6.29
CD11-0h	chr1	3470504	3472363	bait_v1.0_2602	chr1	2554519	2556878	bait_v1.0_2591	4	6.22	CD11-1h	chr1	3243012	3244871	bait_v1.0_2597	chr1	3055001	3060000	.	4	5.59	CD11-6h	chr1	3651400	3653881	bait_v1.0_2605,bait_v1.0_4607	chr1	3720001	3725000	.	10	7.62
CD11-0h	chr1	3470504	3472363	bait_v1.0_2602	chr1	3665001	3670000	.	5	5.25	CD11-1h	chr1	3309357	3311216	bait_v1.0_4602	chr1	3165001	3170000	.	5	5.76	CD11-6h	chr1	3681246	3683105	bait_v1.0_2606	chr1	1985001	1990000	.	3	5.3
CD11-0h	chr1	3486126	3487985	bait_v1.0_2603	chr1	3615001	3620000	.	13	15.07	CD11-1h	chr1	3395371	3397230	bait_v1.0_2598	chr1	3205001	3210000	.	4	5.22	CD11-6h	chr1	3689552	3691411	bait_v1.0_2607	chr1	3800001	3805000	.	6	7.3
CD11-0h	chr1	3486126	3487985	bait_v1.0_2603	chr1	3620001	3623881	.	7	7.39	CD11-1h	chr1	3453306	3455165	bait_v1.0_2599	chr1	3615001	3620000	.	12	17.89	CD11-6h	chr1	3696938	3698797	bait_v1.0_2608	chr1	2955001	2960000	.	3	5.24
CD11-0h	chr1	3486126	3487985	bait_v1.0_2603	chr1	3625742	3630000	.	5	5.16	CD11-1h	chr1	3453306	3455165	bait_v1.0_2599	chr1	3620001	3623881	.	9	12.52	CD11-6h	chr1	3696938	3698797	bait_v1.0_2608	chr1	3490001	3495000	.	4	5.76
CD11-0h	chr1	3486126	3487985	bait_v1.0_2603	chr1	3630001	3635000	.	5	5.26	CD11-1h	chr1	3464885	3467244	bait_v1.0_2600	chr1	3623882	3625741	bait_v1.0_2604	5	7.92	CD11-6h	chr1	3795765	3797624	bait_v1.0_4608	chr1	3467424	3469283	bait_v1.0_2601	4	5.18
CD11-0h	chr1	3486126	3487985	bait_v1.0_2603	chr1	3635001	3640000	.	5	5.36	CD11-1h	chr1	3464885	3467244	bait_v1.0_2600	chr1	3660001	3665000	.	4	6.64	CD11-6h	chr1	3795765	3797624	bait_v1.0_4608	chr1	3605001	3610000	.	6	6.42
CD11-0h	chr1	3486126	3487985	bait_v1.0_2603	chr2	129190001	129195000	.	2	5.18	CD11-1h	chr1	3464885	3467244	bait_v1.0_2600	chr1	3735001	3740000	.	3	5.14	CD11-6h	chr1	3795765	3797624	bait_v1.0_4608	chr1	3623882	3625741	bait_v1.0_2604	6	5.14
CD11-0h	chr1	3495978	3497837	bait_v1.0_4603	chr1	3605001	3610000	.	8	8.19	CD11-1h	chr1	3464885	3467244	bait_v1.0_2600	chr1	3765001	3770000	.	3	5.37	CD11-6h	chr1	3828567	3830426	bait_v1.0_4609	chr1	5295001	5300000	.	3	5.3
CD11-0h	chr1	3495978	3497837	bait_v1.0_4603	chr1	3615001	3620000	.	14	16.36	CD11-1h	chr1	3467424	3469283	bait_v1.0_2601	chr1	3560001	3565000	.	4	5.18	CD11-6h	chr1	3838371	3840230	bait_v1.0_4610	chr1	4915001	4920000	.	4	9.05
CD11-0h	chr1	3495978	3497837	bait_v1.0_4603	chr1	3715001	3720000	.	4	5.3	CD11-1h	chr1	3467424	3469283	bait_v1.0_2601	chr1	3645001	3649286	.	4	6.81	CD11-6h	chr1	3856455	3858314	bait_v1.0_4611,bait_v1.0_2611	chr1	4530001	4535000	.	5	5.37
CD11-0h	chr1	3530709	3532568	bait_v1.0_4604	chr1	2585630	2587489	bait_v1.0_2594	3	5.23	CD11-1h	chr1	3470504	3472363	bait_v1.0_2602	chr1	2205001	2210000	.	3	5.31	CD11-6h	chr1	3856455	3858314	bait_v1.0_4611,bait_v1.0_2611	chr1	4655472	4660000	.	8	10.49
CD11-0h	chr1	3530709	3532568	bait_v1.0_4604	chr1	2610001	2615000	.	3	5.32	CD11-1h	chr1	3470504	3472363	bait_v1.0_2602	chr1	2390968	2394514	bait_v1.0_4591,bait_v1.0_2585	3	5.32	CD11-6h	chr1	3856455	3858314	bait_v1.0_4611,bait_v1.0_2611	chr1	5745001	5750000	.	5	6.16
CD11-0h	chr1	3530709	3532568	bait_v1.0_4604	chr1	3605001	3610000	.	7	6.05	CD11-1h	chr1	3470504	3472363	bait_v1.0_2602	chr1	3045001	3050000	.	3	5.53	CD11-6h	chr1	3856455	3858314	bait_v1.0_4611,bait_v1.0_2611	chr1	5945001	5950000	.	5	6.28
CD11-0h	chr1	3610756	3612615	bait_v1.0_4605	chr1	3453306	3455165	bait_v1.0_2599	5	5.87	CD11-1h	chr1	3470504	3472363	bait_v1.0_2602	chr1	3620001	3623881	.	4	5.64	CD11-6h	chr1	3856455	3858314	bait_v1.0_4611,bait_v1.0_2611	chr1	5975001	5980000	.	7	10.75
CD11-0h	chr1	3610756	3612615	bait_v1.0_4605	chr1	3490001	3495000	.	8	7.93	CD11-1h	chr1	3486126	3487985	bait_v1.0_2603	chr1	3615001	3620000	.	10	17.09	CD11-6h	chr1	3899252	3901405	bait_v1.0_2612,bait_v1.0_4612	chr1	4580001	4585000	.	6	5.24
CD11-0h	chr1	3610756	3612615	bait_v1.0_4605	chr1	3515001	3520000	.	7	6.02	CD11-1h	chr1	3486126	3487985	bait_v1.0_2603	chr1	3620001	3623881	.	4	5.85	CD11-6h	chr1	3899252	3901405	bait_v1.0_2612,bait_v1.0_4612	chr1	4610001	4615000	.	6	5.11
CD11-0h	chr1	3623882	3625741	bait_v1.0_2604	chr1	1970001	1975000	.	4	5.94	CD11-1h	chr1	3486126	3487985	bait_v1.0_2603	chr1	3665001	3670000	.	4	6.82	CD11-6h	chr1	3899252	3901405	bait_v1.0_2612,bait_v1.0_4612	chr1	4635001	4640000	.	8	7.76
CD11-0h	chr1	3623882	3625741	bait_v1.0_2604	chr1	3090001	3095000	.	4	5.39	CD11-1h	chr1	3486126	3487985	bait_v1.0_2603	chr1	3689552	3691411	bait_v1.0_2607	3	5.24	CD11-6h	chr1	3899252	3901405	bait_v1.0_2612,bait_v1.0_4612	chr1	5975001	5980000	.	6	6.49
CD11-0h	chr1	3623882	3625741	bait_v1.0_2604	chr1	3145001	3150000	.	4	5.26	CD11-1h	chr1	3495978	3497837	bait_v1.0_4603	chr1	3615001	3620000	.	4	5.22	CD11-6h	chr1	3939445	3941304	bait_v1.0_2613	chr1	4235001	4240000	.	4	5.2
CD11-0h	chr1	3623882	3625741	bait_v1.0_2604	chr1	3455166	3460000	.	7	6.66	CD11-1h	chr1	3495978	3497837	bait_v1.0_4603	chr1	3710001	3715000	.	4	6.46	CD11-6h	chr1	3948161	3950020	bait_v1.0_4613	chr1	4400001	4405000	.	4	5.22
CD11-0h	chr1	3623882	3625741	bait_v1.0_2604	chr1	3480001	3485000	.	9	8.17	CD11-1h	chr1	3495978	3497837	bait_v1.0_4603	chr1	3715001	3720000	.	8	14.88	CD11-6h	chr1	4410907	4412766	bait_v1.0_2614	chr2	52640001	52645000	.	2	5.38
CD11-0h	chr1	3623882	3625741	bait_v1.0_2604	chr1	3487986	3490000	.	10	10.1	CD11-1h	chr1	3495978	3497837	bait_v1.0_4603	chr10	49935001	49940000	.	2	5.55	CD11-6h	chr1	4570361	4572220	bait_v1.0_2616	chr1	3930001	3935000	.	5	6.19
CD11-0h	chr1	3623882	3625741	bait_v1.0_2604	chr1	3490001	3495000	.	11	9.41	CD11-1h	chr1	3610756	3612615	bait_v1.0_4605	chr1	3365001	3370000	.	3	5.3	CD11-6h	chr1	4653612	4655471	bait_v1.0_2617	chr1	3915001	3920000	.	5	5.71
CD11-0h	chr1	3623882	3625741	bait_v1.0_2604	chr1	3535001	3540000	.	8	5.08	CD11-1h	chr1	3610756	3612615	bait_v1.0_4605	chr1	3475001	3480000	.	4	5.69	CD11-6h	chr1	5990346	5993591	bait_v1.0_2619,bait_v1.0_4617	chr1	4685001	4690000	.	6	6.26
CD11-0h	chr1	3623882	3625741	bait_v1.0_2604	chr1	3715001	3720000	.	8	5.51	CD11-1h	chr1	3610756	3612615	bait_v1.0_4605	chr1	3480001	3485000	.	6	8.85	CD11-6h	chr1	5990346	5993591	bait_v1.0_2619,bait_v1.0_4617	chr16	12210001	12215000	.	3	7.41
CD11-0h	chr1	3623882	3625741	bait_v1.0_2604	chr1	3730001	3735000	.	7	5.21	CD11-1h	chr1	3623882	3625741	bait_v1.0_2604	chr1	3445001	3450000	.	5	6.21	CD11-6h	chr1	6033163	6035022	bait_v1.0_2621	chr1	6197518	6201173	bait_v1.0_4620,bait_v1.0_4621	6	5.17
CD11-0h	chr1	3623882	3625741	bait_v1.0_2604	chr1	3800001	3805000	.	6	5.73	CD11-1h	chr1	3623882	3625741	bait_v1.0_2604	chr1	3455166	3460000	.	5	6.05	CD11-6h	chr1	6039498	6041357	bait_v1.0_2622	chr1	6185001	6190000	.	6	5.92
CD11-0h	chr1	3649287	3651146	bait_v1.0_4606	chr8	48955001	48960000	.	2	5.49	CD11-1h	chr1	3623882	3625741	bait_v1.0_2604	chr1	3464885	3467244	bait_v1.0_2600	5	5.87	CD11-6h	chr1	6039498	6041357	bait_v1.0_2622	chr1	6400001	6405000	.	4	5.34
CD11-0h	chr1	3696938	3698797	bait_v1.0_2608	chr1	2860001	2865000	.	3	5.58	CD11-1h	chr1	3623882	3625741	bait_v1.0_2604	chr1	3490001	3495000	.	11	13.58	CD11-6h	chr1	6044801	6046660	bait_v1.0_2623	chr1	6197518	6201173	bait_v1.0_4620,bait_v1.0_4621	9	8.5
CD11-0h	chr1	3795765	3797624	bait_v1.0_4608	chr1	3730001	3735000	.	11	6.22	CD11-1h	chr1	3623882	3625741	bait_v1.0_2604	chr1	3505001	3510000	.	5	5.06	CD11-6h	chr1	6081141	6083000	bait_v1.0_2624	chr1	6135001	6140000	.	7	6.09
CD11-0h	chr1	3828567	3830426	bait_v1.0_4609	chr1	5985001	5990000	.	3	5.44	CD11-1h	chr1	3623882	3625741	bait_v1.0_2604	chr1	3720001	3725000	.	6	5.52	CD11-6h	chr1	6081141	6083000	bait_v1.0_2624	chr1	6208505	6210364	bait_v1.0_4623	4	5.06
CD11-0h	chr1	3856455	3858314	bait_v1.0_4611,bait_v1.0_2611	chr1	4595001	4600000	.	5	6.28	CD11-1h	chr1	3623882	3625741	bait_v1.0_2604	chr1	3725001	3730000	.	7	6.84	CD11-6h	chr1	6179384	6181243	bait_v1.0_4619	chr1	6050001	6055000	.	5	5.03
CD11-0h	chr1	3899252	3901405	bait_v1.0_2612,bait_v1.0_4612	chr1	4525001	4530000	.	7	7.12	CD11-1h	chr1	3649287	3651146	bait_v1.0_4606	chr4	131295001	131300000	.	2	5.13	CD11-6h	chr1	6179384	6181243	bait_v1.0_4619	chr1	6060001	6065000	.	6	5.85
CD11-0h	chr1	3899252	3901405	bait_v1.0_2612,bait_v1.0_4612	chr1	4580001	4585000	.	7	7.1	CD11-1h	chr1	3651400	3653881	bait_v1.0_2605,bait_v1.0_4607	chr1	3715001	3720000	.	11	9.73	CD11-6h	chr1	6179384	6181243	bait_v1.0_4619	chr1	6070001	6075000	.	6	5.63
CD11-0h	chr1	3899252	3901405	bait_v1.0_2612,bait_v1.0_4612	chr1	4585001	4590000	.	6	6.24	CD11-1h	chr1	3651400	3653881	bait_v1.0_2605,bait_v1.0_4607	chr2	169030001	169030582	.	2	5.19	CD11-6h	chr1	6179384	6181243	bait_v1.0_4619	chr1	6410001	6415000	.	4	5.07
CD11-0h	chr1	3899252	3901405	bait_v1.0_2612,bait_v1.0_4612	chr1	4595001	4600000	.	6	5.96	CD11-1h	chr1	3681246	3683105	bait_v1.0_2606	chr1	3665001	3670000	.	15	5.07	CD11-6h	chr1	6197518	6201173	bait_v1.0_4620,bait_v1.0_4621	chr1	5990346	5993591	bait_v1.0_2619,bait_v1.0_4617	7	5
CD11-0h	chr1	3899252	3901405	bait_v1.0_2612,bait_v1.0_4612	chr1	4655472	4660000	.	6	6.39	CD11-1h	chr1	3689552	3691411	bait_v1.0_2607	chr1	3486126	3487985	bait_v1.0_2603	3	5.3	CD11-6h	chr1	6197518	6201173	bait_v1.0_4620,bait_v1.0_4621	chr1	6000001	6005000	.	7	5.89
CD11-0h	chr1	3899252	3901405	bait_v1.0_2612,bait_v1.0_4612	chr1	4735001	4740000	.	5	5.01	CD11-1h	chr1	3696938	3698797	bait_v1.0_2608	chr1	4010001	4015000	.	3	5.67	CD11-6h	chr1	6197518	6201173	bait_v1.0_4620,bait_v1.0_4621	chr1	6041358	6044800	.	8	5.97
CD11-0h	chr1	3939445	3941304	bait_v1.0_2613	chr1	4325001	4330000	.	4	5	CD11-1h	chr1	3751278	3753137	bait_v1.0_2609	chr6	41942706	41945000	.	2	5.33	CD11-6h	chr1	6197518	6201173	bait_v1.0_4620,bait_v1.0_4621	chr1	6044801	6046660	bait_v1.0_2623	9	7.25
CD11-0h	chr1	3939445	3941304	bait_v1.0_2613	chr1	4440001	4445000	.	4	5.14	CD11-1h	chr1	3828567	3830426	bait_v1.0_4609	chr1	5925001	5930000	.	3	5.14	CD11-6h	chr1	6197518	6201173	bait_v1.0_4620,bait_v1.0_4621	chr1	6050001	6055000	.	8	5.99
CD11-0h	chr1	3939445	3941304	bait_v1.0_2613	chr1	4575001	4580000	.	4	5.24	CD11-1h	chr1	3828567	3830426	bait_v1.0_4609	chr1	5930001	5935000	.	3	5.46	CD11-6h	chr1	6205056	6206915	bait_v1.0_2625	chr1	6055001	6060000	.	5	5.46
CD11-0h	chr1	3939445	3941304	bait_v1.0_2613	chr1	4585001	4590000	.	5	7.53	CD11-1h	chr1	3838371	3840230	bait_v1.0_4610	chr18	41180001	41185000	.	2	5.22	CD11-6h	chr1	6208505	6210364	bait_v1.0_4623	chr1	5990346	5993591	bait_v1.0_2619,bait_v1.0_4617	5	5.05
CD11-0h	chr1	3939445	3941304	bait_v1.0_2613	chr1	4630001	4635000	.	5	7.14	CD11-1h	chr1	3838371	3840230	bait_v1.0_4610	chr2	3530001	3532630	.	2	5.7	CD11-6h	chr1	6235120	6236060	bait_v1.0_2626,bait_v1.0_4624	chr1	4825001	4830000	.	4	5.72
CD11-0h	chr1	3948161	3950020	bait_v1.0_4613	chr1	4645001	4650000	.	4	5.52	CD11-1h	chr1	3856455	3858314	bait_v1.0_4611,bait_v1.0_2611	chr1	4655472	4660000	.	4	5.43	CD11-6h	chr1	6235120	6236060	bait_v1.0_2626,bait_v1.0_4624	chr1	6050001	6055000	.	6	5.87
CD11-0h	chr1	4551406	4553265	bait_v1.0_4614	chr1	4110001	4115000	.	5	6.23	CD11-1h	chr1	3856455	3858314	bait_v1.0_4611,bait_v1.0_2611	chr1	4790001	4795000	.	4	5.47	CD11-6h	chr1	6237151	6238510	bait_v1.0_2627	chr3	60570001	60575000	.	2	5.7
CD11-0h	chr1	4551406	4553265	bait_v1.0_4614	chr1	4190001	4195000	.	5	5.72	CD11-1h	chr1	3856455	3858314	bait_v1.0_4611,bait_v1.0_2611	chr1	5435001	5440000	.	5	7.99	CD11-6h	chr1	6243072	6244431	bait_v1.0_2628	chr1	5980001	5985000	.	4	6
CD11-0h	chr1	4570361	4572220	bait_v1.0_2616	chr1	3905001	3910000	.	6	8.27	CD11-1h	chr1	3856455	3858314	bait_v1.0_4611,bait_v1.0_2611	chr1	5470001	5475000	.	4	5.24	CD11-6h	chr1	6243072	6244431	bait_v1.0_2628	chr1	6000001	6005000	.	5	7.49
CD11-0h	chr1	4653612	4655471	bait_v1.0_2617	chr1	3910001	3915000	.	9	15.13	CD11-1h	chr1	3899252	3901405	bait_v1.0_2612,bait_v1.0_4612	chr1	4585001	4590000	.	5	6.16	CD11-6h	chr1	6243072	6244431	bait_v1.0_2628	chr1	6050001	6055000	.	7	10.25
CD11-0h	chr1	4653612	4655471	bait_v1.0_2617	chr1	5850001	5855000	.	4	5.45	CD11-1h	chr1	3899252	3901405	bait_v1.0_2612,bait_v1.0_4612	chr1	4615001	4620000	.	7	8.8	CD11-6h	chr1	6243072	6244431	bait_v1.0_2628	chr1	6070001	6075000	.	5	6.6
CD11-0h	chr1	5667516	5669375	bait_v1.0_4616	chr1	4095001	4100000	.	5	8.31	CD11-1h	chr1	3899252	3901405	bait_v1.0_2612,bait_v1.0_4612	chr1	4645001	4650000	.	5	5.82	CD11-6h	chr1	6243072	6244431	bait_v1.0_2628	chr1	6340001	6345000	.	6	6.28
CD11-0h	chr1	5990346	5993591	bait_v1.0_2619,bait_v1.0_4617	chr1	6197518	6201173	bait_v1.0_4620,bait_v1.0_4621	10	5.17	CD11-1h	chr1	3899252	3901405	bait_v1.0_2612,bait_v1.0_4612	chr1	4655472	4660000	.	8	10.74	CD11-6h	chr1	6260236	6262095	bait_v1.0_4625	chr1	6330001	6335000	.	7	5.74
CD11-0h	chr1	6033163	6035022	bait_v1.0_2621	chr1	6179384	6181243	bait_v1.0_4619	7	6.38	CD11-1h	chr1	3939445	3941304	bait_v1.0_2613	chr1	4410907	4412766	bait_v1.0_2614	3	5.49	CD11-6h	chr1	6260236	6262095	bait_v1.0_4625	chr1	6335001	6340000	.	7	6.01
CD11-0h	chr1	6039498	6041357	bait_v1.0_2622	chr1	6170001	6175000	.	6	5.16	CD11-1h	chr1	3939445	3941304	bait_v1.0_2613	chr1	4640001	4645000	.	3	5.16	CD11-6h	chr1	6260236	6262095	bait_v1.0_4625	chr1	6395001	6400000	.	5	5.51
CD11-0h	chr1	6039498	6041357	bait_v1.0_2622	chr1	6245001	6250000	.	5	5.5	CD11-1h	chr1	3948161	3950020	bait_v1.0_4613	chr1	4510001	4515000	.	4	7.35	CD11-6h	chr1	6260236	6262095	bait_v1.0_4625	chr1	6400001	6405000	.	5	5.61
CD11-0h	chr1	6039498	6041357	bait_v1.0_2622	chr1	6320001	6325000	.	5	6.32	CD11-1h	chr1	4570361	4572220	bait_v1.0_2616	chr1	4265001	4270000	.	4	5.48	CD11-6h	chr1	6260236	6262095	bait_v1.0_4625	chr1	6405001	6410000	.	5	5.63
CD11-0h	chr1	6044801	6046660	bait_v1.0_2623	chr1	6170001	6175000	.	8	7.97	CD11-1h	chr1	4653612	4655471	bait_v1.0_2617	chr1	3905001	3910000	.	4	7.1	CD11-6h	chr1	6260236	6262095	bait_v1.0_4625	chr1	6484730	6486589	bait_v1.0_4633	4	5.07
CD11-0h	chr1	6044801	6046660	bait_v1.0_2623	chr1	6197518	6201173	bait_v1.0_4620,bait_v1.0_4621	11	11.22	CD11-1h	chr1	4653612	4655471	bait_v1.0_2617	chr1	5915001	5920000	.	4	7.16	CD11-6h	chr1	6260236	6262095	bait_v1.0_4625	chr1	6489831	6492690	bait_v1.0_4634	4	5.29
CD11-0h	chr1	6044801	6046660	bait_v1.0_2623	chr1	6375001	6380000	.	4	5.31	CD11-1h	chr1	4653612	4655471	bait_v1.0_2617	chr4	118955001	118960000	.	2	5	CD11-6h	chr1	6351510	6352369	bait_v1.0_4626	chr1	6050001	6055000	.	3	5.38
CD11-0h	chr1	6081141	6083000	bait_v1.0_2624	chr1	6160001	6165000	.	6	5.28	CD11-1h	chr1	5090160	5092019	bait_v1.0_4615	chr6	139760001	139765000	.	2	5.11	CD11-6h	chr1	6351510	6352369	bait_v1.0_4626	chr20	18295001	18296864	.	2	6.22
CD11-0h	chr1	6106033	6107892	bait_v1.0_4618	chr1	6430001	6435000	.	4	6.39	CD11-1h	chr1	5491858	5493717	bait_v1.0_2618	chr2	50090001	50095000	.	2	5.1	CD11-6h	chr1	6358605	6361464	bait_v1.0_4627	chr1	5990346	5993591	bait_v1.0_2619,bait_v1.0_4617	6	7.47
CD11-0h	chr1	6179384	6181243	bait_v1.0_4619	chr1	5990346	5993591	bait_v1.0_2619,bait_v1.0_4617	4	5.28	CD11-1h	chr1	5491858	5493717	bait_v1.0_2618	chr5	52480001	52485000	.	2	5	CD11-6h	chr1	6358605	6361464	bait_v1.0_4627	chr1	6245001	6250000	.	15	14.96
CD11-0h	chr1	6179384	6181243	bait_v1.0_4619	chr1	6033163	6035022	bait_v1.0_2621	7	9.84	CD11-1h	chr1	5667516	5669375	bait_v1.0_4616	chr14	73165001	73166708	.	2	5.47	CD11-6h	chr1	6358605	6361464	bait_v1.0_4627	chr1	6405001	6410000	.	11	5.45
CD11-0h	chr1	6179384	6181243	bait_v1.0_4619	chr1	6050001	6055000	.	11	16.23	CD11-1h	chr1	5667516	5669375	bait_v1.0_4616	chr4	6470001	6471706	.	2	5.05	CD11-6h	chr1	6358605	6361464	bait_v1.0_4627	chr1	6410001	6415000	.	11	6.15
CD11-0h	chr1	6179384	6181243	bait_v1.0_4619	chr1	6060001	6065000	.	8	10.89	CD11-1h	chr1	5990346	5993591	bait_v1.0_2619,bait_v1.0_4617	chr1	6165001	6170000	.	8	6.44	CD11-6h	chr1	6358605	6361464	bait_v1.0_4627	chr1	6484730	6486589	bait_v1.0_4633	6	5.07
CD11-0h	chr1	6179384	6181243	bait_v1.0_4619	chr1	6065001	6070000	.	6	7.24	CD11-1h	chr1	5990346	5993591	bait_v1.0_2619,bait_v1.0_4617	chr1	6181244	6185000	.	7	5.72	CD11-6h	chr1	6392622	6394481	bait_v1.0_4629	chr1	6245001	6250000	.	7	6
CD11-0h	chr1	6197518	6201173	bait_v1.0_4620,bait_v1.0_4621	chr1	5990346	5993591	bait_v1.0_2619,bait_v1.0_4617	10	7.82	CD11-1h	chr1	6024893	6026752	bait_v1.0_2620	chr1	5845001	5850000	.	4	5.73	CD11-6h	chr1	6392622	6394481	bait_v1.0_4629	chr1	6265001	6270000	.	8	6.45
CD11-0h	chr1	6197518	6201173	bait_v1.0_4620,bait_v1.0_4621	chr1	6020001	6024892	.	7	5.59	CD11-1h	chr1	6024893	6026752	bait_v1.0_2620	chr1	5855001	5860000	.	4	5.42	CD11-6h	chr1	6392622	6394481	bait_v1.0_4629	chr1	6270001	6275000	.	7	5.36
CD11-0h	chr1	6197518	6201173	bait_v1.0_4620,bait_v1.0_4621	chr1	6044801	6046660	bait_v1.0_2623	11	8.59	CD11-1h	chr1	6024893	6026752	bait_v1.0_2620	chr1	6181244	6185000	.	4	5.34	CD11-6h	chr1	6392622	6394481	bait_v1.0_4629	chr1	6340001	6345000	.	12	5.4
CD11-0h	chr1	6197518	6201173	bait_v1.0_4620,bait_v1.0_4621	chr1	6046661	6050000	.	10	7.11	CD11-1h	chr1	6024893	6026752	bait_v1.0_2620	chr1	6197518	6201173	bait_v1.0_4620,bait_v1.0_4621	4	5.44	CD11-6h	chr1	6419164	6421023	bait_v1.0_4630	chr1	6245001	6250000	.	5	6.72
CD11-0h	chr1	6197518	6201173	bait_v1.0_4620,bait_v1.0_4621	chr1	6050001	6055000	.	8	5.84	CD11-1h	chr1	6024893	6026752	bait_v1.0_2620	chr1	6380001	6385000	.	3	5.02	CD11-6h	chr1	6419164	6421023	bait_v1.0_4630	chr1	6255001	6260000	.	4	5.04
CD11-0h	chr1	6197518	6201173	bait_v1.0_4620,bait_v1.0_4621	chr1	6055001	6060000	.	8	5.3	CD11-1h	chr1	6024893	6026752	bait_v1.0_2620	chr1	6690001	6695000	.	3	5.4	CD11-6h	chr1	6423668	6425790	bait_v1.0_2629,bait_v1.0_4631	chr1	6245001	6250000	.	9	9.52
CD11-0h	chr1	6197518	6201173	bait_v1.0_4620,bait_v1.0_4621	chr1	6060001	6065000	.	14	10.89	CD11-1h	chr1	6033163	6035022	bait_v1.0_2621	chr1	5550001	5555000	.	3	5.21	CD11-6h	chr1	6423668	6425790	bait_v1.0_2629,bait_v1.0_4631	chr1	6250001	6255000	.	6	5.83
CD11-0h	chr1	6197518	6201173	bait_v1.0_4620,bait_v1.0_4621	chr1	6065001	6070000	.	11	7.43	CD11-1h	chr1	6033163	6035022	bait_v1.0_2621	chr1	6181244	6185000	.	4	5.19	CD11-6h	chr1	6423668	6425790	bait_v1.0_2629,bait_v1.0_4631	chr1	6640001	6645000	.	6	6.4
CD11-0h	chr1	6197518	6201173	bait_v1.0_4620,bait_v1.0_4621	chr1	6075001	6080000	.	8	5.13	CD11-1h	chr1	6039498	6041357	bait_v1.0_2622	chr1	6240001	6243071	.	4	6.48	CD11-6h	chr1	6439258	6441117	bait_v1.0_2630	chr1	6185001	6190000	.	3	5.19
CD11-0h	chr1	6205056	6206915	bait_v1.0_2625	chr1	6050001	6055000	.	7	10.18	CD11-1h	chr1	6039498	6041357	bait_v1.0_2622	chr1	6400001	6405000	.	3	5.64	CD11-6h	chr1	6446211	6449570	bait_v1.0_2631	chr1	6065001	6070000	.	5	6.31
CD11-0h	chr1	6205056	6206915	bait_v1.0_2625	chr1	6055001	6060000	.	5	6.45	CD11-1h	chr1	6044801	6046660	bait_v1.0_2623	chr1	6155001	6160000	.	5	5.29	CD11-6h	chr1	6446211	6449570	bait_v1.0_2631	chr1	6230001	6235000	.	7	7.45
CD11-0h	chr1	6205056	6206915	bait_v1.0_2625	chr1	6060001	6065000	.	5	6.69	CD11-1h	chr1	6044801	6046660	bait_v1.0_2623	chr1	6190001	6195000	.	8	10.52	CD11-6h	chr1	6446211	6449570	bait_v1.0_2631	chr1	6245001	6250000	.	16	18.73
CD11-0h	chr1	6205056	6206915	bait_v1.0_2625	chr1	6065001	6070000	.	5	6.23	CD11-1h	chr1	6044801	6046660	bait_v1.0_2623	chr1	6230001	6235000	.	4	5.19	CD11-6h	chr1	6446211	6449570	bait_v1.0_2631	chr1	6250001	6255000	.	7	7.18
CD11-0h	chr1	6205056	6206915	bait_v1.0_2625	chr1	6553796	6555920	bait_v1.0_4637,bait_v1.0_2633	4	6.4	CD11-1h	chr1	6044801	6046660	bait_v1.0_2623	chr1	6243072	6244431	bait_v1.0_2628	4	5.59	CD11-6h	chr1	6446211	6449570	bait_v1.0_2631	chr1	6340001	6345000	.	7	5.05
CD11-0h	chr1	6208505	6210364	bait_v1.0_4623	chr1	6035023	6039497	.	4	5.02	CD11-1h	chr1	6044801	6046660	bait_v1.0_2623	chr1	6439258	6441117	bait_v1.0_2630	4	6.85	CD11-6h	chr1	6446211	6449570	bait_v1.0_2631	chr1	6640001	6645000	.	6	5.84
CD11-0h	chr1	6208505	6210364	bait_v1.0_4623	chr1	6050001	6055000	.	6	7.93	CD11-1h	chr1	6081141	6083000	bait_v1.0_2624	chr1	6170001	6175000	.	5	5.51	CD11-6h	chr1	6446211	6449570	bait_v1.0_2631	chr1	6650001	6655000	.	8	8.29
CD11-0h	chr1	6208505	6210364	bait_v1.0_4623	chr1	6060001	6065000	.	5	6.2	CD11-1h	chr1	6081141	6083000	bait_v1.0_2624	chr1	6197518	6201173	bait_v1.0_4620,bait_v1.0_4621	5	6.44	CD11-6h	chr1	6464891	6467250	bait_v1.0_4632	chr1	6245001	6250000	.	5	6.52
CD11-0h	chr1	6235120	6236060	bait_v1.0_2626,bait_v1.0_4624	chr1	6050001	6055000	.	5	5.67	CD11-1h	chr1	6081141	6083000	bait_v1.0_2624	chr1	6285001	6290000	.	4	6.31	CD11-6h	chr1	6464891	6467250	bait_v1.0_4632	chr1	6640001	6645000	.	6	7.22
CD11-0h	chr1	6235120	6236060	bait_v1.0_2626,bait_v1.0_4624	chr1	6060001	6065000	.	7	8.2	CD11-1h	chr1	6106033	6107892	bait_v1.0_4618	chr1	5665001	5667515	.	3	5.24	CD11-6h	chr1	6484730	6486589	bait_v1.0_4633	chr1	6245001	6250000	.	5	6.65
CD11-0h	chr1	6235120	6236060	bait_v1.0_2626,bait_v1.0_4624	chr1	6065001	6070000	.	5	5.1	CD11-1h	chr1	6106033	6107892	bait_v1.0_4618	chr12	108825001	108825546	.	2	5.36	CD11-6h	chr1	6484730	6486589	bait_v1.0_4633	chr1	6358605	6361464	bait_v1.0_4627	6	5.68
CD11-0h	chr1	6237151	6238510	bait_v1.0_2627	chr1	6075001	6080000	.	5	7.06	CD11-1h	chr1	6106033	6107892	bait_v1.0_4618	chr6	16125001	16128004	.	2	5.36	CD11-6h	chr1	6484730	6486589	bait_v1.0_4633	chr1	6612565	6615680	bait_v1.0_2636,bait_v1.0_4640	6	5.09
CD11-0h	chr1	6243072	6244431	bait_v1.0_2628	chr1	6050001	6055000	.	10	13.49	CD11-1h	chr1	6179384	6181243	bait_v1.0_4619	chr1	6035023	6039497	.	4	5.61	CD11-6h	chr1	6484730	6486589	bait_v1.0_4633	chrX	54275001	54280000	.	2	5.14
CD11-0h	chr1	6243072	6244431	bait_v1.0_2628	chr1	6340001	6345000	.	6	5.15	CD11-1h	chr1	6179384	6181243	bait_v1.0_4619	chr1	6050001	6055000	.	5	6.93	CD11-6h	chr1	6495957	6498316	bait_v1.0_4635	chr1	6553796	6555920	bait_v1.0_4637,bait_v1.0_2633	12	5.38
CD11-0h	chr1	6243072	6244431	bait_v1.0_2628	chr1	6435001	6439257	.	6	7.04	CD11-1h	chr1	6179384	6181243	bait_v1.0_4619	chr1	6055001	6060000	.	4	5.01	CD11-6h	chr1	6495957	6498316	bait_v1.0_4635	chr1	6645001	6650000	.	6	5.61
CD11-0h	chr1	6243072	6244431	bait_v1.0_2628	chr1	6480001	6484729	.	5	6.41	CD11-1h	chr1	6179384	6181243	bait_v1.0_4619	chr1	6065001	6070000	.	4	5.03	CD11-6h	chr1	6519270	6520629	bait_v1.0_4636	chr1	6645001	6650000	.	5	5.51
CD11-0h	chr1	6260236	6262095	bait_v1.0_4625	chr1	6340001	6345000	.	7	6.57	CD11-1h	chr1	6179384	6181243	bait_v1.0_4619	chr1	6085001	6090000	.	5	5.56	CD11-6h	chr1	6553796	6555920	bait_v1.0_4637,bait_v1.0_2633	chr1	6245001	6250000	.	6	5.4
CD11-0h	chr1	6260236	6262095	bait_v1.0_4625	chr1	6450197	6452056	bait_v1.0_2632	4	5.54	CD11-1h	chr1	6197518	6201173	bait_v1.0_4620,bait_v1.0_4621	chr1	5990346	5993591	bait_v1.0_2619,bait_v1.0_4617	6	6.14	CD11-6h	chr1	6602130	6604489	bait_v1.0_4639	chr1	7605001	7610000	.	4	5.42
CD11-0h	chr1	6260236	6262095	bait_v1.0_4625	chr1	6701063	6702922	bait_v1.0_4642	3	5.09	CD11-1h	chr1	6197518	6201173	bait_v1.0_4620,bait_v1.0_4621	chr1	6050001	6055000	.	7	6.73	CD11-6h	chr1	6612565	6615680	bait_v1.0_2636,bait_v1.0_4640	chr1	6553796	6555920	bait_v1.0_4637,bait_v1.0_2633	16	5.48
CD11-0h	chr1	6358605	6361464	bait_v1.0_4627	chr1	6010001	6015000	.	4	5.03	CD11-1h	chr1	6197518	6201173	bait_v1.0_4620,bait_v1.0_4621	chr1	6055001	6060000	.	8	7.36	CD11-6h	chr1	6701063	6702922	bait_v1.0_4642	chr1	7645001	7650000	.	5	8.22
CD11-0h	chr1	6358605	6361464	bait_v1.0_4627	chr1	6245001	6250000	.	7	5.53	CD11-1h	chr1	6197518	6201173	bait_v1.0_4620,bait_v1.0_4621	chr1	6060001	6065000	.	9	8.75	CD11-6h	chr1	6723517	6725376	bait_v1.0_2638	chr1	7190001	7195000	.	4	6.07
CD11-0h	chr1	6358605	6361464	bait_v1.0_4627	chr1	6285001	6290000	.	9	5.43	CD11-1h	chr1	6197518	6201173	bait_v1.0_4620,bait_v1.0_4621	chr1	6065001	6070000	.	7	6.35	CD11-6h	chr1	6784204	6786063	bait_v1.0_2639	chr1	7060001	7065000	.	6	5.04
CD11-0h	chr1	6358605	6361464	bait_v1.0_4627	chr1	6405001	6410000	.	14	6.18	CD11-1h	chr1	6197518	6201173	bait_v1.0_4620,bait_v1.0_4621	chr1	6345001	6350000	.	6	5.62	CD11-6h	chr1	6784204	6786063	bait_v1.0_2639	chr1	7085001	7090000	.	6	5.31
CD11-0h	chr1	6358605	6361464	bait_v1.0_4627	chr1	6635001	6640000	.	5	5.88	CD11-1h	chr1	6203255	6204114	bait_v1.0_4622	chr13	90160001	90165000	.	2	5.89	CD11-6h	chr1	6784204	6786063	bait_v1.0_2639	chr1	7310001	7315000	.	6	6.35
CD11-0h	chr1	6385074	6386433	bait_v1.0_4628	chr1	6238511	6240000	.	4	5.72	CD11-1h	chr1	6205056	6206915	bait_v1.0_2625	chr1	5960001	5965000	.	3	5.05	CD11-6h	chr1	6784204	6786063	bait_v1.0_2639	chr1	7650001	7655000	.	5	5.73
CD11-0h	chr1	6385074	6386433	bait_v1.0_4628	chr1	6245001	6250000	.	4	5.18	CD11-1h	chr1	6205056	6206915	bait_v1.0_2625	chr1	6050001	6055000	.	4	6.34	CD11-6h	chr1	7700231	7702090	bait_v1.0_4645	chr1	6760001	6765000	.	3	5.33
CD11-0h	chr1	6385074	6386433	bait_v1.0_4628	chr1	6255001	6260000	.	5	6.32	CD11-1h	chr1	6205056	6206915	bait_v1.0_2625	chr1	6480001	6484729	.	4	7.25	CD11-6h	chr1	7736288	7737147	bait_v1.0_2640	chr1	7665001	7670000	.	6	6.64
CD11-0h	chr1	6385074	6386433	bait_v1.0_4628	chr1	6475001	6480000	.	5	5.24	CD11-1h	chr1	6205056	6206915	bait_v1.0_2625	chr1	6489831	6492690	bait_v1.0_4634	3	5.41	CD11-6h	chr1	7934861	7936220	bait_v1.0_4647	chr1	7800001	7805000	.	4	5.46
CD11-0h	chr1	6392622	6394481	bait_v1.0_4629	chr1	6250001	6255000	.	8	7.88	CD11-1h	chr1	6208505	6210364	bait_v1.0_4623	chr1	6041358	6044800	.	4	6.29	CD11-6h	chr1	7934861	7936220	bait_v1.0_4647	chr1	8305001	8310000	.	3	5.52
CD11-0h	chr1	6392622	6394481	bait_v1.0_4629	chr1	6265001	6270000	.	7	6.48	CD11-1h	chr1	6208505	6210364	bait_v1.0_4623	chr1	6050001	6055000	.	6	10.3	CD11-6h	chr1	7940127	7941486	bait_v1.0_4648	chr10	61910001	61915000	.	2	5.26
CD11-0h	chr1	6419164	6421023	bait_v1.0_4630	chr1	6245001	6250000	.	6	8.55	CD11-1h	chr1	6208505	6210364	bait_v1.0_4623	chr1	6230001	6235000	.	12	6.47	CD11-6h	chr1	7942426	7944285	bait_v1.0_4649	chr1	7665001	7670000	.	6	7.27
CD11-0h	chr1	6419164	6421023	bait_v1.0_4630	chr1	6255001	6260000	.	4	5.06	CD11-1h	chr1	6208505	6210364	bait_v1.0_4623	chr1	6405001	6410000	.	3	5.04	CD11-6h	chr1	7942426	7944285	bait_v1.0_4649	chr1	7805001	7810000	.	6	5.15
CD11-0h	chr1	6419164	6421023	bait_v1.0_4630	chr1	6270001	6275000	.	5	6.43	CD11-1h	chr1	6208505	6210364	bait_v1.0_4623	chr10	9385001	9390000	.	2	5.18	CD11-6h	chr1	7953671	7955030	bait_v1.0_2644	chr1	8265001	8270000	.	4	5.14
CD11-0h	chr1	6423668	6425790	bait_v1.0_2629,bait_v1.0_4631	chr1	6255001	6260000	.	6	5.42	CD11-1h	chr1	6208505	6210364	bait_v1.0_4623	chr2	183305001	183310000	.	2	5.47	CD11-6h	chr1	7960543	7962402	bait_v1.0_2645	chr1	7805001	7810000	.	9	6.17
CD11-0h	chr1	6423668	6425790	bait_v1.0_2629,bait_v1.0_4631	chr1	6645001	6650000	.	5	5.09	CD11-1h	chr1	6235120	6236060	bait_v1.0_2626,bait_v1.0_4624	chr1	6050001	6055000	.	4	6.18	CD11-6h	chr1	8014894	8016753	bait_v1.0_4650	chr1	8285001	8290000	.	7	6.89
CD11-0h	chr1	6439258	6441117	bait_v1.0_2630	chr1	6358605	6361464	bait_v1.0_4627	5	5.45	CD11-1h	chr1	6235120	6236060	bait_v1.0_2626,bait_v1.0_4624	chr6	53110001	53115000	.	2	5.34	CD11-6h	chr1	8014894	8016753	bait_v1.0_4650	chr1	8310001	8315000	.	22	26.06
CD11-0h	chr1	6439258	6441117	bait_v1.0_2630	chr7	17640001	17645000	.	2	5.35	CD11-1h	chr1	6237151	6238510	bait_v1.0_2627	chr1	6055001	6060000	.	4	6.67	CD11-6h	chr1	8014894	8016753	bait_v1.0_4650	chr1	8315001	8316705	.	6	5.81
CD11-0h	chr1	6446211	6449570	bait_v1.0_2631	chr1	6041358	6044800	.	5	6.11	CD11-1h	chr1	6243072	6244431	bait_v1.0_2628	chr1	6044801	6046660	bait_v1.0_2623	4	6.1	CD11-6h	chr1	8014894	8016753	bait_v1.0_4650	chr1	8316706	8318565	bait_v1.0_2650	12	13.94
CD11-0h	chr1	6446211	6449570	bait_v1.0_2631	chr1	6245001	6250000	.	6	6.03	CD11-1h	chr1	6243072	6244431	bait_v1.0_2628	chr1	6046661	6050000	.	4	5.53	CD11-6h	chr1	8014894	8016753	bait_v1.0_4650	chr1	8320001	8323709	.	7	7.05
CD11-0h	chr1	6446211	6449570	bait_v1.0_2631	chr1	6265001	6270000	.	10	10.43	CD11-1h	chr1	6243072	6244431	bait_v1.0_2628	chr1	6050001	6055000	.	9	14.94	CD11-6h	chr1	8014894	8016753	bait_v1.0_4650	chr1	8335001	8340000	.	6	6.02
CD11-0h	chr1	6446211	6449570	bait_v1.0_2631	chr1	6275001	6280000	.	6	5.51	CD11-1h	chr1	6243072	6244431	bait_v1.0_2628	chr1	6055001	6060000	.	4	5.6	CD11-6h	chr1	8014894	8016753	bait_v1.0_4650	chr1	8345001	8350000	.	9	10.2
CD11-0h	chr1	6446211	6449570	bait_v1.0_2631	chr1	16700426	16702285	bait_v1.0_2771	5	9.38	CD11-1h	chr1	6243072	6244431	bait_v1.0_2628	chr1	6405001	6410000	.	4	5.54	CD11-6h	chr1	8014894	8016753	bait_v1.0_4650	chr1	8350001	8355000	.	6	6.27
CD11-0h	chr1	6450197	6452056	bait_v1.0_2632	chr1	6230001	6235000	.	4	6.64	CD11-1h	chr1	6243072	6244431	bait_v1.0_2628	chr8	2620001	2622625	.	2	5.6	CD11-6h	chr1	8014894	8016753	bait_v1.0_4650	chr1	8422927	8425832	bait_v1.0_4654,bait_v1.0_4655	5	5.23
CD11-0h	chr1	6450197	6452056	bait_v1.0_2632	chr1	6260236	6262095	bait_v1.0_4625	4	6.41	CD11-1h	chr1	6260236	6262095	bait_v1.0_4625	chr1	6325001	6330000	.	6	6.52	CD11-6h	chr1	8025544	8027477	bait_v1.0_4651,bait_v1.0_2647	chr1	8305001	8310000	.	12	8.78
CD11-0h	chr1	6450197	6452056	bait_v1.0_2632	chr1	6489831	6492690	bait_v1.0_4634	8	5.17	CD11-1h	chr1	6260236	6262095	bait_v1.0_4625	chr1	6330001	6335000	.	7	8.37	CD11-6h	chr1	8025544	8027477	bait_v1.0_4651,bait_v1.0_2647	chr1	8310001	8315000	.	28	23.01
CD11-0h	chr1	6464891	6467250	bait_v1.0_4632	chr1	6197518	6201173	bait_v1.0_4620,bait_v1.0_4621	4	5.2	CD11-1h	chr1	6260236	6262095	bait_v1.0_4625	chr1	6335001	6340000	.	15	20.66	CD11-6h	chr1	8025544	8027477	bait_v1.0_4651,bait_v1.0_2647	chr1	8316706	8318565	bait_v1.0_2650	12	9.26
CD11-0h	chr1	6464891	6467250	bait_v1.0_4632	chr1	6280001	6285000	.	5	6.68	CD11-1h	chr1	6260236	6262095	bait_v1.0_4625	chr1	6340001	6345000	.	6	7.34	CD11-6h	chr1	8025544	8027477	bait_v1.0_4651,bait_v1.0_2647	chr1	8318566	8320000	.	8	6.21
CD11-0h	chr1	6464891	6467250	bait_v1.0_4632	chr17	30775001	30780000	.	3	12.52	CD11-1h	chr1	6260236	6262095	bait_v1.0_4625	chr1	6345001	6350000	.	6	7.76	CD11-6h	chr1	8025544	8027477	bait_v1.0_4651,bait_v1.0_2647	chr1	8320001	8323709	.	10	6.98
CD11-0h	chr1	6489831	6492690	bait_v1.0_4634	chr1	6640001	6645000	.	7	5.49	CD11-1h	chr1	6260236	6262095	bait_v1.0_4625	chr1	6392622	6394481	bait_v1.0_4629	4	5.9	CD11-6h	chr1	8025544	8027477	bait_v1.0_4651,bait_v1.0_2647	chr1	8345001	8350000	.	8	5.79
CD11-0h	chr1	6519270	6520629	bait_v1.0_4636	chr1	5800001	5805000	.	4	7.15	CD11-1h	chr1	6260236	6262095	bait_v1.0_4625	chr1	6489831	6492690	bait_v1.0_4634	3	5.07	CD11-6h	chr1	8025544	8027477	bait_v1.0_4651,bait_v1.0_2647	chr1	8720001	8725000	.	7	6.55
CD11-0h	chr1	6519270	6520629	bait_v1.0_4636	chr1	6645001	6650000	.	5	5.13	CD11-1h	chr1	6260236	6262095	bait_v1.0_4625	chr1	6560001	6565000	.	3	5.46	CD11-6h	chr1	8201309	8203168	bait_v1.0_2648	chr1	8120001	8125000	.	7	5.54
CD11-0h	chr1	6553796	6555920	bait_v1.0_4637,bait_v1.0_2633	chr1	6480001	6484729	.	14	5.06	CD11-1h	chr1	6351510	6352369	bait_v1.0_4626	chr1	6750001	6755000	.	3	5.7	CD11-6h	chr1	8208052	8209411	bait_v1.0_2649	chr1	8710001	8715000	.	3	5.35
CD11-0h	chr1	6599077	6600936	bait_v1.0_4638	chr1	7335001	7340000	.	4	8.37	CD11-1h	chr1	6351510	6352369	bait_v1.0_4626	chr8	22905001	22910000	.	2	5.03	CD11-6h	chr1	8316706	8318565	bait_v1.0_2650	chr1	7975001	7980000	.	12	13.18
CD11-0h	chr1	6602130	6604489	bait_v1.0_4639	chr1	6245001	6250000	.	5	6.41	CD11-1h	chr1	6351510	6352369	bait_v1.0_4626	chr9	9070001	9075000	.	2	5.24	CD11-6h	chr1	8316706	8318565	bait_v1.0_2650	chr1	7980001	7985000	.	12	13.1
CD11-0h	chr1	6680298	6682157	bait_v1.0_4641	chr1	7055001	7060000	.	5	7.69	CD11-1h	chr1	6358605	6361464	bait_v1.0_4627	chr1	6270001	6275000	.	6	5.35	CD11-6h	chr1	8316706	8318565	bait_v1.0_2650	chr1	7985001	7990000	.	9	9.16
CD11-0h	chr1	6723517	6725376	bait_v1.0_2638	chr1	7070001	7075000	.	6	8.21	CD11-1h	chr1	6358605	6361464	bait_v1.0_4627	chr1	6275001	6280000	.	7	6.03	CD11-6h	chr1	8316706	8318565	bait_v1.0_2650	chr1	8000001	8005000	.	10	10.32
CD11-0h	chr1	6784204	6786063	bait_v1.0_2639	chr3	590001	595000	.	2	5.07	CD11-1h	chr1	6358605	6361464	bait_v1.0_4627	chr1	6430001	6435000	.	9	7.28	CD11-6h	chr1	8316706	8318565	bait_v1.0_2650	chr1	8005001	8010000	.	7	6.78
CD11-0h	chr1	7694105	7695964	bait_v1.0_4643	chr1	7905001	7910000	.	5	5.85	CD11-1h	chr1	6358605	6361464	bait_v1.0_4627	chr1	6446211	6449570	bait_v1.0_2631	7	6.26	CD11-6h	chr1	8316706	8318565	bait_v1.0_2650	chr1	8010001	8014893	.	12	12.72
CD11-0h	chr1	7694105	7695964	bait_v1.0_4643	chr1	7950001	7953670	.	4	5.4	CD11-1h	chr1	6358605	6361464	bait_v1.0_4627	chr1	6480001	6484729	.	7	7.22	CD11-6h	chr1	8316706	8318565	bait_v1.0_2650	chr1	8014894	8016753	bait_v1.0_4650	12	13.41
CD11-0h	chr1	7700231	7702090	bait_v1.0_4645	chr1	7670001	7675000	.	11	5.3	CD11-1h	chr1	6385074	6386433	bait_v1.0_4628	chr16	73170001	73175000	.	2	5.05	CD11-6h	chr1	8316706	8318565	bait_v1.0_2650	chr1	8016754	8020000	.	7	6.45
CD11-0h	chr1	7700231	7702090	bait_v1.0_4645	chr1	7725001	7730000	.	12	5.18	CD11-1h	chr1	6392622	6394481	bait_v1.0_4629	chr1	6044801	6046660	bait_v1.0_2623	3	5.28	CD11-6h	chr1	8316706	8318565	bait_v1.0_2650	chr1	8020001	8025000	.	7	6.56
CD11-0h	chr1	7736288	7737147	bait_v1.0_2640	chr1	7665001	7670000	.	6	5.84	CD11-1h	chr1	6392622	6394481	bait_v1.0_4629	chr1	6245001	6250000	.	8	12.23	CD11-6h	chr1	8316706	8318565	bait_v1.0_2650	chr1	8025544	8027477	bait_v1.0_4651,bait_v1.0_2647	12	11.69
CD11-0h	chr1	7736288	7737147	bait_v1.0_2640	chr2	30595001	30600000	.	2	5.46	CD11-1h	chr1	6392622	6394481	bait_v1.0_4629	chr1	6260236	6262095	bait_v1.0_4625	4	5.12	CD11-6h	chr1	8316706	8318565	bait_v1.0_2650	chr1	8027478	8030000	.	9	8.84
CD11-0h	chr1	7744294	7745153	bait_v1.0_2641	chr1	7665001	7670000	.	5	5.14	CD11-1h	chr1	6392622	6394481	bait_v1.0_4629	chr1	6262096	6265000	.	5	6.28	CD11-6h	chr1	8316706	8318565	bait_v1.0_2650	chr1	8030001	8035000	.	15	15.93
CD11-0h	chr1	7770149	7772508	bait_v1.0_2642	chr1	7960543	7962402	bait_v1.0_2645	8	7.38	CD11-1h	chr1	6392622	6394481	bait_v1.0_4629	chr1	6340001	6345000	.	8	6.63	CD11-6h	chr1	8316706	8318565	bait_v1.0_2650	chr1	8035001	8040000	.	9	8.75
CD11-0h	chr1	7783200	7785059	bait_v1.0_2643	chr22	41975152	41977511	bait_v1.0_37651	3	9.81	CD11-1h	chr1	6392622	6394481	bait_v1.0_4629	chr1	6358605	6361464	bait_v1.0_4627	10	6.25	CD11-6h	chr1	8316706	8318565	bait_v1.0_2650	chr1	8720001	8725000	.	5	5.02
CD11-0h	chr1	7942426	7944285	bait_v1.0_4649	chr1	7680001	7685000	.	5	5.73	CD11-1h	chr1	6423668	6425790	bait_v1.0_2629,bait_v1.0_4631	chr1	6245001	6250000	.	7	9.05	CD11-6h	chr1	8316706	8318565	bait_v1.0_2650	chr4	36460001	36465000	.	2	5.23
CD11-0h	chr1	7960543	7962402	bait_v1.0_2645	chr1	7770149	7772508	bait_v1.0_2642	8	6.67	CD11-1h	chr1	6439258	6441117	bait_v1.0_2630	chr1	6044801	6046660	bait_v1.0_2623	4	9.36	CD11-6h	chr1	8323710	8325069	bait_v1.0_2651	chr1	7995001	8000000	.	4	5.55
CD11-0h	chr1	7964231	7965590	bait_v1.0_2646	chr1	7070001	7075000	.	4	6.51	CD11-1h	chr1	6439258	6441117	bait_v1.0_2630	chr1	6358605	6361464	bait_v1.0_4627	4	5.44	CD11-6h	chr1	8323710	8325069	bait_v1.0_2651	chr1	8025544	8027477	bait_v1.0_4651,bait_v1.0_2647	5	6.8
CD11-0h	chr1	7964231	7965590	bait_v1.0_2646	chr1	8305001	8310000	.	4	5.27	CD11-1h	chr1	6446211	6449570	bait_v1.0_2631	chr1	6358605	6361464	bait_v1.0_4627	7	5.18	CD11-6h	chr1	8323710	8325069	bait_v1.0_2651	chr1	8070001	8075000	.	4	5.14
CD11-0h	chr1	7964231	7965590	bait_v1.0_2646	chr1	8362105	8363964	bait_v1.0_4653	4	5.85	CD11-1h	chr1	6446211	6449570	bait_v1.0_2631	chr1	6645001	6650000	.	5	5.5	CD11-6h	chr1	8323710	8325069	bait_v1.0_2651	chr1	8665001	8670000	.	4	5.81
CD11-0h	chr1	8014894	8016753	bait_v1.0_4650	chr1	8225001	8230000	.	6	5.25	CD11-1h	chr1	6450197	6452056	bait_v1.0_2632	chr1	6245001	6250000	.	3	5	CD11-6h	chr1	8323710	8325069	bait_v1.0_2651	chr1	8740001	8745000	.	5	7.95
CD11-0h	chr1	8014894	8016753	bait_v1.0_4650	chr1	8285001	8290000	.	7	6.69	CD11-1h	chr1	6450197	6452056	bait_v1.0_2632	chr1	6265001	6270000	.	5	8.55	CD11-6h	chr1	8323710	8325069	bait_v1.0_2651	chr1	8855001	8860000	.	4	6.45
CD11-0h	chr1	8014894	8016753	bait_v1.0_4650	chr1	8305001	8310000	.	9	9.76	CD11-1h	chr1	6450197	6452056	bait_v1.0_2632	chr9	21320001	21325000	.	2	5.31	CD11-6h	chr1	8362105	8363964	bait_v1.0_4653	chr1	8000001	8005000	.	4	5.12
CD11-0h	chr1	8014894	8016753	bait_v1.0_4650	chr1	8310001	8315000	.	13	15.08	CD11-1h	chr1	6484730	6486589	bait_v1.0_4633	chr1	6640001	6645000	.	5	6.1	CD11-6h	chr1	8362105	8363964	bait_v1.0_4653	chr1	8005001	8010000	.	6	8.37
CD11-0h	chr1	8014894	8016753	bait_v1.0_4650	chr1	8315001	8316705	.	6	6.8	CD11-1h	chr1	6484730	6486589	bait_v1.0_4633	chr1	6650001	6655000	.	5	6.14	CD11-6h	chr1	8362105	8363964	bait_v1.0_4653	chr1	8020001	8025000	.	4	5.03
CD11-0h	chr1	8014894	8016753	bait_v1.0_4650	chr1	8316706	8318565	bait_v1.0_2650	12	14.41	CD11-1h	chr1	6489831	6492690	bait_v1.0_4634	chr1	6640001	6645000	.	5	5.23	CD11-6h	chr1	8362105	8363964	bait_v1.0_4653	chr1	8435001	8440000	.	8	5.31
CD11-0h	chr1	8014894	8016753	bait_v1.0_4650	chr1	8325070	8330000	.	9	10.07	CD11-1h	chr1	6495957	6498316	bait_v1.0_4635	chr1	6665001	6670000	.	5	6.18	CD11-6h	chr1	8362105	8363964	bait_v1.0_4653	chr1	8665001	8670000	.	5	6.45
CD11-0h	chr1	8014894	8016753	bait_v1.0_4650	chr1	8340001	8345000	.	7	7.27	CD11-1h	chr1	6519270	6520629	bait_v1.0_4636	chr1	6165001	6170000	.	3	5.53	CD11-6h	chr1	8362105	8363964	bait_v1.0_4653	chr1	8695001	8700000	.	5	6.61
CD11-0h	chr1	8014894	8016753	bait_v1.0_4650	chr1	8350001	8355000	.	5	5.27	CD11-1h	chr1	6553796	6555920	bait_v1.0_4637,bait_v1.0_2633	chr1	6630001	6635000	.	11	8.03	CD11-6h	chr1	8362105	8363964	bait_v1.0_4653	chr1	8710001	8715000	.	5	6.76
CD11-0h	chr1	8025544	8027477	bait_v1.0_4651,bait_v1.0_2647	chr1	8280001	8285000	.	10	6.56	CD11-1h	chr1	6553796	6555920	bait_v1.0_4637,bait_v1.0_2633	chr1	6640001	6645000	.	12	9.93	CD11-6h	chr1	8362105	8363964	bait_v1.0_4653	chr1	8720001	8725000	.	4	5.21
CD11-0h	chr1	8025544	8027477	bait_v1.0_4651,bait_v1.0_2647	chr1	8290001	8295000	.	10	6.8	CD11-1h	chr1	6578881	6580740	bait_v1.0_2635	chr1	6410001	6415000	.	4	5.54	CD11-6h	chr1	8422927	8425832	bait_v1.0_4654,bait_v1.0_4655	chr1	8515001	8520000	.	13	5.56
CD11-0h	chr1	8025544	8027477	bait_v1.0_4651,bait_v1.0_2647	chr1	8295001	8300000	.	10	7.15	CD11-1h	chr1	6602130	6604489	bait_v1.0_4639	chr1	6553796	6555920	bait_v1.0_4637,bait_v1.0_2633	10	5.74	CD11-6h	chr1	8422927	8425832	bait_v1.0_4654,bait_v1.0_4655	chr1	8660001	8665000	.	8	5.7
CD11-0h	chr1	8025544	8027477	bait_v1.0_4651,bait_v1.0_2647	chr1	8300001	8305000	.	10	7.23	CD11-1h	chr1	6612565	6615680	bait_v1.0_2636,bait_v1.0_4640	chr1	6486590	6489830	.	6	5.59	CD11-6h	chr1	8422927	8425832	bait_v1.0_4654,bait_v1.0_4655	chr1	8700001	8702479	.	7	5.16
CD11-0h	chr1	8025544	8027477	bait_v1.0_4651,bait_v1.0_2647	chr1	8305001	8310000	.	14	10.95	CD11-1h	chr1	6612565	6615680	bait_v1.0_2636,bait_v1.0_4640	chr1	6555921	6560000	.	9	5.13	CD11-6h	chr1	8422927	8425832	bait_v1.0_4654,bait_v1.0_4655	chr1	8730001	8735000	.	9	7.41
CD11-0h	chr1	8025544	8027477	bait_v1.0_4651,bait_v1.0_2647	chr1	8310001	8315000	.	35	31.4	CD11-1h	chr1	6623746	6625605	bait_v1.0_2637	chr1	6365001	6370000	.	5	8.29	CD11-6h	chr1	8525200	8527059	bait_v1.0_4656	chr1	8680001	8685000	.	7	6.14
CD11-0h	chr1	8025544	8027477	bait_v1.0_4651,bait_v1.0_2647	chr1	8315001	8316705	.	11	9.46	CD11-1h	chr1	6623746	6625605	bait_v1.0_2637	chr1	6489831	6492690	bait_v1.0_4634	4	5.24	CD11-6h	chr1	8525200	8527059	bait_v1.0_4656	chr1	8830001	8835000	.	9	11.29
CD11-0h	chr1	8025544	8027477	bait_v1.0_4651,bait_v1.0_2647	chr1	8330001	8335000	.	10	7.5	CD11-1h	chr1	6623746	6625605	bait_v1.0_2637	chr1	7685001	7690000	.	3	5.01	CD11-6h	chr1	8623641	8625500	bait_v1.0_4657	chr1	8390001	8395000	.	5	6.56
CD11-0h	chr1	8025544	8027477	bait_v1.0_4651,bait_v1.0_2647	chr1	8345001	8350000	.	7	5.03	CD11-1h	chr1	6623746	6625605	bait_v1.0_2637	chr14	57585001	57590000	.	2	5.11	CD11-6h	chr1	8623641	8625500	bait_v1.0_4657	chr1	8560001	8565000	.	8	5.48
CD11-0h	chr1	8025544	8027477	bait_v1.0_4651,bait_v1.0_2647	chr1	8370001	8375000	.	8	6.41	CD11-1h	chr1	6701063	6702922	bait_v1.0_4642	chr1	7215001	7220000	.	3	5.11	CD11-6h	chr1	8702480	8704339	bait_v1.0_4659	chr1	8415001	8420000	.	6	6.71
CD11-0h	chr1	8025544	8027477	bait_v1.0_4651,bait_v1.0_2647	chr5	160195001	160200000	.	3	9.94	CD11-1h	chr1	6701063	6702922	bait_v1.0_4642	chr12	14300001	14305000	.	2	5.08	CD11-6h	chr1	8702480	8704339	bait_v1.0_4659	chr1	8422927	8425832	bait_v1.0_4654,bait_v1.0_4655	6	6.48
CD11-0h	chr1	8201309	8203168	bait_v1.0_2648	chr1	7945001	7950000	.	4	5.11	CD11-1h	chr1	6723517	6725376	bait_v1.0_2638	chr1	6885001	6890000	.	4	5.67	CD11-6h	chr1	8702480	8704339	bait_v1.0_4659	chr1	8555001	8560000	.	7	5.79
CD11-0h	chr1	8201309	8203168	bait_v1.0_2648	chr1	8035001	8040000	.	6	6.62	CD11-1h	chr1	6723517	6725376	bait_v1.0_2638	chr1	7040001	7045000	.	3	5.02	CD11-6h	chr1	8702480	8704339	bait_v1.0_4659	chr1	8595001	8600000	.	8	5.63
CD11-0h	chr1	8220290	8221649	bait_v1.0_4652	chr1	7980001	7985000	.	5	6.2	CD11-1h	chr1	6723517	6725376	bait_v1.0_2638	chr1	7170001	7175000	.	3	5.32	CD11-6h	chr1	8806812	8808171	bait_v1.0_4660	chr1	8555001	8560000	.	4	5.14
CD11-0h	chr1	8316706	8318565	bait_v1.0_2650	chr1	7975001	7980000	.	13	15.39	CD11-1h	chr1	6723517	6725376	bait_v1.0_2638	chr1	7645001	7650000	.	3	5.23	CD11-6h	chr1	8806812	8808171	bait_v1.0_4660	chr1	8565001	8570000	.	4	5.1
CD11-0h	chr1	8316706	8318565	bait_v1.0_2650	chr1	7985001	7990000	.	9	9.9	CD11-1h	chr1	6784204	6786063	bait_v1.0_2639	chr1	7025001	7030000	.	5	6.55	CD11-6h	chr1	8816726	8818585	bait_v1.0_4661	chr1	8520001	8525000	.	5	5.08
CD11-0h	chr1	8316706	8318565	bait_v1.0_2650	chr1	8000001	8005000	.	11	12.06	CD11-1h	chr1	6784204	6786063	bait_v1.0_2639	chr1	7035001	7040000	.	4	5.34	CD11-6h	chr1	8816726	8818585	bait_v1.0_4661	chr1	8675001	8680000	.	7	5.14
CD11-0h	chr1	8316706	8318565	bait_v1.0_2650	chr1	8005001	8010000	.	12	13.25	CD11-1h	chr1	6784204	6786063	bait_v1.0_2639	chr1	7215001	7220000	.	4	6.04	CD11-6h	chr1	8878028	8879887	bait_v1.0_4662	chr1	8555001	8560000	.	6	5.64
CD11-0h	chr1	8316706	8318565	bait_v1.0_2650	chr1	8010001	8014893	.	6	6.04	CD11-1h	chr1	7694105	7695964	bait_v1.0_4643	chr1	7765001	7770000	.	6	5.26	CD11-6h	chr1	9087704	9089563	bait_v1.0_4666	chr1	8555001	8560000	.	4	6.41
CD11-0h	chr1	8316706	8318565	bait_v1.0_2650	chr1	8014894	8016753	bait_v1.0_4650	12	14.15	CD11-1h	chr1	7698633	7699992	bait_v1.0_4644	chr1	6635001	6640000	.	3	5.82	CD11-6h	chr1	9110631	9112490	bait_v1.0_4667	chr1	9196244	9198103	bait_v1.0_4670	13	8.4
CD11-0h	chr1	8316706	8318565	bait_v1.0_2650	chr1	8016754	8020000	.	9	9.06	CD11-1h	chr1	7770149	7772508	bait_v1.0_2642	chr1	7665001	7670000	.	7	6.67	CD11-6h	chr1	9110631	9112490	bait_v1.0_4667	chr1	9200027	9205000	.	8	5.1
CD11-0h	chr1	8316706	8318565	bait_v1.0_2650	chr1	8020001	8025000	.	6	5.95	CD11-1h	chr1	7783200	7785059	bait_v1.0_2643	chr1	7665001	7670000	.	5	5.44	CD11-6h	chr1	9110631	9112490	bait_v1.0_4667	chr1	9455001	9460000	.	8	10.2
CD11-0h	chr1	8316706	8318565	bait_v1.0_2650	chr1	8025544	8027477	bait_v1.0_4651,bait_v1.0_2647	6	5.76	CD11-1h	chr1	7783200	7785059	bait_v1.0_2643	chr1	7680001	7685000	.	7	8.02	CD11-6h	chr1	9110631	9112490	bait_v1.0_4667	chr1	9470001	9475000	.	6	7.38
CD11-0h	chr1	8316706	8318565	bait_v1.0_2650	chr1	8027478	8030000	.	11	11.22	CD11-1h	chr1	7783200	7785059	bait_v1.0_2643	chr1	8345001	8350000	.	4	6.8	CD11-6h	chr1	9110631	9112490	bait_v1.0_4667	chr1	9485001	9490000	.	6	7.54
CD11-0h	chr1	8316706	8318565	bait_v1.0_2650	chr1	8030001	8035000	.	16	17.71	CD11-1h	chr1	7934861	7936220	bait_v1.0_4647	chr5	150330001	150335000	.	2	5.03	CD11-6h	chr1	9128431	9130290	bait_v1.0_4668	chr4	189230001	189235000	.	3	12.68
CD11-0h	chr1	8316706	8318565	bait_v1.0_2650	chr1	8055001	8060000	.	6	5.17	CD11-1h	chr1	7942426	7944285	bait_v1.0_4649	chr1	7820001	7825000	.	7	8.48	CD11-6h	chr1	9180884	9184012	bait_v1.0_2653,bait_v1.0_4669	chr1	9485001	9490000	.	8	7.4
CD11-0h	chr1	8316706	8318565	bait_v1.0_2650	chr1	8800001	8805000	.	5	5.57	CD11-1h	chr1	7942426	7944285	bait_v1.0_4649	chr1	7840001	7845000	.	5	5.03	CD11-6h	chr1	9180884	9184012	bait_v1.0_2653,bait_v1.0_4669	chr1	9490001	9495000	.	6	5.24
CD11-0h	chr1	8316706	8318565	bait_v1.0_2650	chr15	22405001	22410000	.	2	5.07	CD11-1h	chr1	7953671	7955030	bait_v1.0_2644	chr1	8885001	8890000	.	3	5.25	CD11-6h	chr1	9196244	9198103	bait_v1.0_4670	chr1	9110631	9112490	bait_v1.0_4667	13	10.45
CD11-0h	chr1	8323710	8325069	bait_v1.0_2651	chr1	7970001	7975000	.	5	6.87	CD11-1h	chr1	7953671	7955030	bait_v1.0_2644	chr2	72895001	72900000	.	2	5.47	CD11-6h	chr1	9196244	9198103	bait_v1.0_4670	chr1	9450001	9455000	.	5	5.85
CD11-0h	chr1	8323710	8325069	bait_v1.0_2651	chr1	8000001	8005000	.	4	5.08	CD11-1h	chr1	7960543	7962402	bait_v1.0_2645	chr1	7710001	7715000	.	4	5.41	CD11-6h	chr1	9196244	9198103	bait_v1.0_4670	chr1	9490001	9495000	.	8	10.82
CD11-0h	chr1	8323710	8325069	bait_v1.0_2651	chr1	8014894	8016753	bait_v1.0_4650	4	5.39	CD11-1h	chr1	7960543	7962402	bait_v1.0_2645	chr1	8362105	8363964	bait_v1.0_4653	4	6.33	CD11-6h	chr1	9198167	9200026	bait_v1.0_4671	chr1	8915001	8920000	.	5	5.76
CD11-0h	chr1	8323710	8325069	bait_v1.0_2651	chr1	8020001	8025000	.	4	5.17	CD11-1h	chr1	7964231	7965590	bait_v1.0_2646	chr1	8630001	8635000	.	3	5.97	CD11-6h	chr1	9198167	9200026	bait_v1.0_4671	chr1	8980001	8985000	.	5	5.04
CD11-0h	chr1	8323710	8325069	bait_v1.0_2651	chr1	8025544	8027477	bait_v1.0_4651,bait_v1.0_2647	5	6.59	CD11-1h	chr1	7964231	7965590	bait_v1.0_2646	chr1	8855001	8860000	.	4	8.15	CD11-6h	chr1	9234155	9235514	bait_v1.0_2655	chr1	8940001	8944746	.	4	6.08
CD11-0h	chr1	8323710	8325069	bait_v1.0_2651	chr1	8027478	8030000	.	5	6.26	CD11-1h	chr1	8014894	8016753	bait_v1.0_4650	chr1	8295001	8300000	.	7	9.98	CD11-6h	chr1	9234155	9235514	bait_v1.0_2655	chr1	9110631	9112490	bait_v1.0_4667	5	5.63
CD11-0h	chr1	8323710	8325069	bait_v1.0_2651	chr1	8030001	8035000	.	6	7.95	CD11-1h	chr1	8014894	8016753	bait_v1.0_4650	chr1	8305001	8310000	.	5	6.66	CD11-6h	chr1	9291760	9295267	bait_v1.0_2657,bait_v1.0_2658	chr1	9445001	9450000	.	13	9.72
CD11-0h	chr1	8323710	8325069	bait_v1.0_2651	chr1	8720001	8725000	.	4	5.53	CD11-1h	chr1	8014894	8016753	bait_v1.0_4650	chr1	8310001	8315000	.	9	12.99	CD11-6h	chr1	9291760	9295267	bait_v1.0_2657,bait_v1.0_2658	chr1	9450001	9455000	.	9	6.48
CD11-0h	chr1	8323710	8325069	bait_v1.0_2651	chr1	9005001	9010000	.	4	5.95	CD11-1h	chr1	8014894	8016753	bait_v1.0_4650	chr1	8315001	8316705	.	5	6.96	CD11-6h	chr1	9291760	9295267	bait_v1.0_2657,bait_v1.0_2658	chr1	9455001	9460000	.	9	6.6
CD11-0h	chr1	8323710	8325069	bait_v1.0_2651	chr3	120835621	120837480	bait_v1.0_10340	2	5.38	CD11-1h	chr1	8014894	8016753	bait_v1.0_4650	chr1	8316706	8318565	bait_v1.0_2650	12	19.2	CD11-6h	chr1	9291760	9295267	bait_v1.0_2657,bait_v1.0_2658	chr1	9470001	9475000	.	7	5.13
CD11-0h	chr1	8362105	8363964	bait_v1.0_4653	chr1	7964231	7965590	bait_v1.0_2646	4	5.43	CD11-1h	chr1	8014894	8016753	bait_v1.0_4650	chr1	8345001	8350000	.	4	5.12	CD11-6h	chr1	9291760	9295267	bait_v1.0_2657,bait_v1.0_2658	chr1	9480001	9485000	.	10	8.12
CD11-0h	chr1	8362105	8363964	bait_v1.0_4653	chr1	8010001	8014893	.	4	5.1	CD11-1h	chr1	8014894	8016753	bait_v1.0_4650	chr1	8560001	8565000	.	4	5.83	CD11-6h	chr1	9291760	9295267	bait_v1.0_2657,bait_v1.0_2658	chr1	9485001	9490000	.	14	12.32
CD11-0h	chr1	8422927	8425832	bait_v1.0_4654,bait_v1.0_4655	chr1	7990001	7995000	.	6	5.5	CD11-1h	chr1	8025544	8027477	bait_v1.0_4651,bait_v1.0_2647	chr1	8240001	8245000	.	7	7.12	CD11-6h	chr1	9291760	9295267	bait_v1.0_2657,bait_v1.0_2658	chr1	9490001	9495000	.	13	11.46
CD11-0h	chr1	8422927	8425832	bait_v1.0_4654,bait_v1.0_4655	chr1	8020001	8025000	.	7	6.7	CD11-1h	chr1	8025544	8027477	bait_v1.0_4651,bait_v1.0_2647	chr1	8270001	8275000	.	6	6.1	CD11-6h	chr1	9291760	9295267	bait_v1.0_2657,bait_v1.0_2658	chr1	9495001	9500000	.	7	5.52
CD11-0h	chr1	8422927	8425832	bait_v1.0_4654,bait_v1.0_4655	chr1	8665001	8670000	.	8	5.73	CD11-1h	chr1	8025544	8027477	bait_v1.0_4651,bait_v1.0_2647	chr1	8295001	8300000	.	8	8.96	CD11-6h	chr1	9291760	9295267	bait_v1.0_2657,bait_v1.0_2658	chr1	9570001	9575000	.	7	6.53
CD11-0h	chr1	8422927	8425832	bait_v1.0_4654,bait_v1.0_4655	chr1	8680001	8685000	.	8	5.93	CD11-1h	chr1	8025544	8027477	bait_v1.0_4651,bait_v1.0_2647	chr1	8305001	8310000	.	5	5.03	CD11-6h	chr1	9355087	9356446	bait_v1.0_2660	chr1	9440001	9445000	.	5	5.55
CD11-0h	chr1	8422927	8425832	bait_v1.0_4654,bait_v1.0_4655	chr1	8702480	8704339	bait_v1.0_4659	8	6.83	CD11-1h	chr1	8025544	8027477	bait_v1.0_4651,bait_v1.0_2647	chr1	8310001	8315000	.	8	8.69	CD11-6h	chr1	9538362	9540221	bait_v1.0_2661	chr1	9225001	9230000	.	4	6.08
CD11-0h	chr1	8422927	8425832	bait_v1.0_4654,bait_v1.0_4655	chr1	8705001	8710000	.	12	10.89	CD11-1h	chr1	8025544	8027477	bait_v1.0_4651,bait_v1.0_2647	chr1	8315001	8316705	.	7	7.97	CD11-6h	chr1	9538362	9540221	bait_v1.0_2661	chr1	9270001	9275000	.	4	5.88
CD11-0h	chr1	8422927	8425832	bait_v1.0_4654,bait_v1.0_4655	chr1	8820001	8825000	.	7	6.68	CD11-1h	chr1	8025544	8027477	bait_v1.0_4651,bait_v1.0_2647	chr1	8320001	8323709	.	8	8.65	CD11-6h	chr1	9538362	9540221	bait_v1.0_2661	chr1	9291760	9295267	bait_v1.0_2657,bait_v1.0_2658	5	6.32
CD11-0h	chr1	8525200	8527059	bait_v1.0_4656	chr1	8435001	8440000	.	9	5.16	CD11-1h	chr1	8220290	8221649	bait_v1.0_4652	chr1	8780001	8785000	.	3	5.11	CD11-6h	chr1	9588302	9589661	bait_v1.0_2662	chr1	9760001	9765000	.	5	5.35
CD11-0h	chr1	8525200	8527059	bait_v1.0_4656	chr1	8670001	8675000	.	11	8.89	CD11-1h	chr1	8316706	8318565	bait_v1.0_2650	chr1	7805001	7810000	.	5	7.22	CD11-6h	chr1	9588302	9589661	bait_v1.0_2662	chr1	9860001	9865000	.	5	6.51
CD11-0h	chr1	8525200	8527059	bait_v1.0_4656	chr1	8695001	8700000	.	7	6	CD11-1h	chr1	8316706	8318565	bait_v1.0_2650	chr1	7975001	7980000	.	5	6.67	CD11-6h	chr1	9650612	9652471	bait_v1.0_2664	chr1	8935001	8940000	.	4	6.31
CD11-0h	chr1	8525200	8527059	bait_v1.0_4656	chr1	8720001	8725000	.	7	6.29	CD11-1h	chr1	8316706	8318565	bait_v1.0_2650	chr1	7980001	7985000	.	6	7.9	CD11-6h	chr1	9650612	9652471	bait_v1.0_2664	chr1	9685001	9690000	.	12	5.16
CD11-0h	chr1	8525200	8527059	bait_v1.0_4656	chr1	8835001	8840000	.	5	5.17	CD11-1h	chr1	8316706	8318565	bait_v1.0_2650	chr1	7990001	7995000	.	7	9.57	CD11-6h	chr1	9751342	9752701	bait_v1.0_4673	chr1	10315001	10320000	.	3	5.58
CD11-0h	chr1	8623641	8625500	bait_v1.0_4657	chr1	8570001	8575000	.	9	5.18	CD11-1h	chr1	8316706	8318565	bait_v1.0_2650	chr1	8005001	8010000	.	6	7.86	CD11-6h	chr1	9827519	9829378	bait_v1.0_4675	chr1	10195001	10200000	.	3	5.4
CD11-0h	chr1	8623641	8625500	bait_v1.0_4657	chr1	8695001	8700000	.	9	7.18	CD11-1h	chr1	8316706	8318565	bait_v1.0_2650	chr1	8010001	8014893	.	5	6.59	CD11-6h	chr1	9827519	9829378	bait_v1.0_4675	chr1	10265001	10270000	.	3	5.59
CD11-0h	chr1	8702480	8704339	bait_v1.0_4659	chr1	8422927	8425832	bait_v1.0_4654,bait_v1.0_4655	8	8.38	CD11-1h	chr1	8316706	8318565	bait_v1.0_2650	chr1	8014894	8016753	bait_v1.0_4650	12	18.9	CD11-6h	chr1	9892498	9894357	bait_v1.0_4677	chr1	10280001	10285000	.	4	5.04
CD11-0h	chr1	8702480	8704339	bait_v1.0_4659	chr1	8460001	8465000	.	7	7.09	CD11-1h	chr1	8316706	8318565	bait_v1.0_2650	chr1	8016754	8020000	.	5	6.14	CD11-6h	chr1	9892498	9894357	bait_v1.0_4677	chr1	10340001	10345000	.	4	5.38
CD11-0h	chr1	8702480	8704339	bait_v1.0_4659	chr1	8565001	8570000	.	9	6.65	CD11-1h	chr1	8316706	8318565	bait_v1.0_2650	chr1	8020001	8025000	.	9	13.27	CD11-6h	chr1	9909524	9911383	bait_v1.0_4678	chr1	10335001	10340000	.	6	7.63
CD11-0h	chr1	8806812	8808171	bait_v1.0_4660	chr1	8175001	8180000	.	4	6.61	CD11-1h	chr1	8316706	8318565	bait_v1.0_2650	chr1	8025001	8025543	.	4	5.04	CD11-6h	chr1	9909524	9911383	bait_v1.0_4678	chr1	10355001	10360000	.	5	6.13
CD11-0h	chr1	8806812	8808171	bait_v1.0_4660	chr1	8450001	8455000	.	4	5.59	CD11-1h	chr1	8316706	8318565	bait_v1.0_2650	chr1	8030001	8035000	.	5	6.44	CD11-6h	chr1	9909524	9911383	bait_v1.0_4678	chr7	54615001	54620000	.	2	5.02
CD11-0h	chr1	8806812	8808171	bait_v1.0_4660	chr1	8485001	8490000	.	4	5.52	CD11-1h	chr1	8316706	8318565	bait_v1.0_2650	chr1	8035001	8040000	.	7	9.35	CD11-6h	chr1	9935381	9936740	bait_v1.0_4679	chr1	10270001	10275000	.	3	5.24
CD11-0h	chr1	8806812	8808171	bait_v1.0_4660	chr1	8495001	8500000	.	4	5.46	CD11-1h	chr1	8316706	8318565	bait_v1.0_2650	chr3	45835045	45836904	bait_v1.0_9888	2	5.2	CD11-6h	chr1	9942308	9943888	bait_v1.0_2666,bait_v1.0_4680	chr1	10175001	10180000	.	7	5.33
CD11-0h	chr1	8816726	8818585	bait_v1.0_4661	chr1	8695001	8700000	.	8	5.51	CD11-1h	chr1	8323710	8325069	bait_v1.0_2651	chr1	7990001	7995000	.	4	6.03	CD11-6h	chr1	9942308	9943888	bait_v1.0_2666,bait_v1.0_4680	chr1	10270001	10275000	.	6	5.25
CD11-0h	chr1	8816726	8818585	bait_v1.0_4661	chr1	8705001	8710000	.	8	5.17	CD11-1h	chr1	8362105	8363964	bait_v1.0_4653	chr1	7960543	7962402	bait_v1.0_2645	4	6.31	CD11-6h	chr1	9942308	9943888	bait_v1.0_2666,bait_v1.0_4680	chr1	10300001	10305000	.	7	6.59
CD11-0h	chr1	8878028	8879887	bait_v1.0_4662	chr1	9080001	9085000	.	6	5.14	CD11-1h	chr1	8362105	8363964	bait_v1.0_4653	chr1	8750001	8755000	.	6	10.01	CD11-6h	chr1	9942308	9943888	bait_v1.0_2666,bait_v1.0_4680	chr1	10335001	10340000	.	7	6.84
CD11-0h	chr1	8878028	8879887	bait_v1.0_4662	chr1	9100001	9105000	.	6	5.24	CD11-1h	chr1	8362105	8363964	bait_v1.0_4653	chr3	105305001	105310000	.	2	5.31	CD11-6h	chr1	9942308	9943888	bait_v1.0_2666,bait_v1.0_4680	chr1	10425001	10428981	.	6	5.88
CD11-0h	chr1	8944747	8946606	bait_v1.0_2652	chr1	9240584	9245000	.	6	7.23	CD11-1h	chr1	8362105	8363964	bait_v1.0_4653	chr4	112360001	112365000	.	2	5.31	CD11-6h	chr1	9980432	9981291	bait_v1.0_2667	chr1	10425001	10428981	.	3	5.71
CD11-0h	chr1	8944747	8946606	bait_v1.0_2652	chr1	9460001	9465000	.	4	5.04	CD11-1h	chr1	8422927	8425832	bait_v1.0_4654,bait_v1.0_4655	chr1	8700001	8702479	.	6	5.4	CD11-6h	chr1	10032212	10034071	bait_v1.0_2669	chr1	9950001	9955000	.	10	5.37
CD11-0h	chr1	8944747	8946606	bait_v1.0_2652	chr1	9490001	9495000	.	5	6.91	CD11-1h	chr1	8422927	8425832	bait_v1.0_4654,bait_v1.0_4655	chr1	8710001	8715000	.	8	8.59	CD11-6h	chr1	10121922	10122781	bait_v1.0_2670	chr7	25930001	25935000	.	2	5.17
CD11-0h	chr1	8944747	8946606	bait_v1.0_2652	chr16	4789137	4790000	.	2	5.07	CD11-1h	chr1	8422927	8425832	bait_v1.0_4654,bait_v1.0_4655	chr1	8725001	8730000	.	6	6.18	CD11-6h	chr1	10209685	10212044	bait_v1.0_2671	chr1	10035001	10040000	.	8	6.42
CD11-0h	chr1	9025606	9026465	bait_v1.0_4663	chr1	8305001	8310000	.	3	5.28	CD11-1h	chr1	8422927	8425832	bait_v1.0_4654,bait_v1.0_4655	chr1	8845001	8850000	.	7	8.33	CD11-6h	chr1	10209685	10212044	bait_v1.0_2671	chr1	10285001	10290000	.	12	6.22
CD11-0h	chr1	9068865	9070724	bait_v1.0_4664	chr1	9185001	9189927	.	6	5.46	CD11-1h	chr1	8422927	8425832	bait_v1.0_4654,bait_v1.0_4655	chr18	61970001	61975000	.	2	5.19	CD11-6h	chr1	10209685	10212044	bait_v1.0_2671	chr1	10340001	10345000	.	13	9.94
CD11-0h	chr1	9068865	9070724	bait_v1.0_4664	chr1	9460001	9465000	.	5	7.4	CD11-1h	chr1	8525200	8527059	bait_v1.0_4656	chr1	8370001	8375000	.	5	6.07	CD11-6h	chr1	10428982	10431341	bait_v1.0_2675	chr1	9875001	9877436	.	5	6.18
CD11-0h	chr1	9068865	9070724	bait_v1.0_4664	chr2	28930001	28935000	.	3	12.16	CD11-1h	chr1	8525200	8527059	bait_v1.0_4656	chr1	8380001	8385000	.	5	5.96	CD11-6h	chr1	10428982	10431341	bait_v1.0_2675	chr1	10490001	10495000	.	20	10.81
CD11-0h	chr1	9071488	9073847	bait_v1.0_4665	chr1	9250001	9255000	.	5	5.46	CD11-1h	chr1	8525200	8527059	bait_v1.0_4656	chr1	8390001	8395000	.	5	6.12	CD11-6h	chr1	10428982	10431341	bait_v1.0_2675	chr1	10495001	10500000	.	11	5.54
CD11-0h	chr1	9087704	9089563	bait_v1.0_4666	chr1	8920001	8925000	.	6	6.56	CD11-1h	chr1	8525200	8527059	bait_v1.0_4656	chr1	8675001	8680000	.	5	5.96	CD11-6h	chr1	10449599	10450458	bait_v1.0_2676	chr1	10490001	10495000	.	9	7.55
CD11-0h	chr1	9087704	9089563	bait_v1.0_4666	chr3	82220001	82225000	.	2	5.16	CD11-1h	chr1	8525200	8527059	bait_v1.0_4656	chr1	8705001	8710000	.	4	5.15	CD11-6h	chr1	10471749	10473108	bait_v1.0_4681	chr1	9875001	9877436	.	4	5.17
CD11-0h	chr1	9110631	9112490	bait_v1.0_4667	chr1	9196244	9198103	bait_v1.0_4670	9	6.13	CD11-1h	chr1	8525200	8527059	bait_v1.0_4656	chr1	8755001	8760000	.	4	5.66	CD11-6h	chr1	10795909	10797768	bait_v1.0_4683	chr1	10510001	10515000	.	4	5.48
CD11-0h	chr1	9110631	9112490	bait_v1.0_4667	chr1	9198167	9200026	bait_v1.0_4671	8	5.57	CD11-1h	chr1	8623641	8625500	bait_v1.0_4657	chr1	8410001	8415000	.	3	5.1	CD11-6h	chr1	10795909	10797768	bait_v1.0_4683	chr1	10520001	10525000	.	4	5.41
CD11-0h	chr1	9110631	9112490	bait_v1.0_4667	chr1	9485001	9490000	.	7	9.38	CD11-1h	chr1	8623641	8625500	bait_v1.0_4657	chr1	8705001	8710000	.	5	6.08	CD11-6h	chr1	10795909	10797768	bait_v1.0_4683	chr1	10530001	10535000	.	11	17.07
CD11-0h	chr1	9110631	9112490	bait_v1.0_4667	chr1	9490001	9495000	.	13	19.98	CD11-1h	chr1	8623641	8625500	bait_v1.0_4657	chr1	8745001	8750000	.	4	5.48	CD11-6h	chr1	10795909	10797768	bait_v1.0_4683	chr1	10535001	10540000	.	9	13.54
CD11-0h	chr1	9110631	9112490	bait_v1.0_4667	chr1	9530001	9535000	.	4	5.14	CD11-1h	chr1	8655632	8656991	bait_v1.0_4658	chr5	12500001	12505000	.	2	6.43	CD11-6h	chr1	10795909	10797768	bait_v1.0_4683	chr1	10540001	10545000	.	6	8.46
CD11-0h	chr1	9110631	9112490	bait_v1.0_4667	chr1	9570001	9575000	.	7	10.7	CD11-1h	chr1	8702480	8704339	bait_v1.0_4659	chr1	8395001	8400000	.	4	5.48	CD11-6h	chr1	10795909	10797768	bait_v1.0_4683	chr1	10550001	10555000	.	4	5.18
CD11-0h	chr1	9128431	9130290	bait_v1.0_4668	chr1	9480001	9485000	.	4	6.14	CD11-1h	chr1	8702480	8704339	bait_v1.0_4659	chr1	8435001	8440000	.	4	5.37	CD11-6h	chr1	10795909	10797768	bait_v1.0_4683	chr1	10675001	10680000	.	6	5.92
CD11-0h	chr1	9180884	9184012	bait_v1.0_2653,bait_v1.0_4669	chr1	9040001	9045000	.	8	5.01	CD11-1h	chr1	8702480	8704339	bait_v1.0_4659	chr1	8495001	8500000	.	5	5.89	CD11-6h	chr1	10795909	10797768	bait_v1.0_4683	chr1	10690001	10695000	.	7	6.59
CD11-0h	chr1	9180884	9184012	bait_v1.0_2653,bait_v1.0_4669	chr1	9450001	9455000	.	6	5.26	CD11-1h	chr1	8702480	8704339	bait_v1.0_4659	chr1	8565001	8570000	.	5	5.12	CD11-6h	chr1	10947131	10948990	bait_v1.0_4684	chr1	10505001	10510000	.	6	9.85
CD11-0h	chr1	9180884	9184012	bait_v1.0_2653,bait_v1.0_4669	chr1	9470001	9475000	.	7	6.07	CD11-1h	chr1	8702480	8704339	bait_v1.0_4659	chr1	8575001	8580000	.	5	5.05	CD11-6h	chr1	10947131	10948990	bait_v1.0_4684	chr1	10510001	10515000	.	7	11.83
CD11-0h	chr1	9180884	9184012	bait_v1.0_2653,bait_v1.0_4669	chr1	9490001	9495000	.	8	7.77	CD11-1h	chr1	8702480	8704339	bait_v1.0_4659	chr1	8600001	8605000	.	6	5.39	CD11-6h	chr1	10947131	10948990	bait_v1.0_4684	chr1	10520001	10525000	.	4	6.06
CD11-0h	chr1	9189928	9191787	bait_v1.0_2654	chr1	9105001	9110000	.	6	5.1	CD11-1h	chr1	8816726	8818585	bait_v1.0_4661	chr1	8560001	8565000	.	7	9.35	CD11-6h	chr1	10947131	10948990	bait_v1.0_4684	chr1	10530001	10535000	.	4	6.02
CD11-0h	chr1	9196244	9198103	bait_v1.0_4670	chr1	8915001	8920000	.	9	10.67	CD11-1h	chr1	8816726	8818585	bait_v1.0_4661	chr1	8570001	8575000	.	5	6.1	CD11-6h	chr1	10947131	10948990	bait_v1.0_4684	chr1	10680001	10685000	.	5	6.83
CD11-0h	chr1	9196244	9198103	bait_v1.0_4670	chr1	8920001	8925000	.	5	5.25	CD11-1h	chr1	8878028	8879887	bait_v1.0_4662	chr1	8555001	8560000	.	4	5.11	CD11-6h	chr1	10963462	10965321	bait_v1.0_4685	chr1	10510001	10515000	.	4	6.68
CD11-0h	chr1	9196244	9198103	bait_v1.0_4670	chr1	9110631	9112490	bait_v1.0_4667	9	5.4	CD11-1h	chr1	8878028	8879887	bait_v1.0_4662	chr1	8680001	8685000	.	5	5.8	CD11-6h	chr1	10963462	10965321	bait_v1.0_4685	chr1	10535001	10540000	.	4	6.6
CD11-0h	chr1	9196244	9198103	bait_v1.0_4670	chr1	9450001	9455000	.	5	5.07	CD11-1h	chr1	8878028	8879887	bait_v1.0_4662	chr1	9400001	9405000	.	4	5.66	CD11-6h	chr1	10975476	10976335	bait_v1.0_4686	chr2	42185001	42190000	.	3	12.22
CD11-0h	chr1	9198167	9200026	bait_v1.0_4671	chr1	8915001	8920000	.	6	7.48	CD11-1h	chr1	8944747	8946606	bait_v1.0_2652	chr1	9425001	9430000	.	3	5.01	CD11-6h	chr1	11012224	11014083	bait_v1.0_2678	chr1	10495001	10500000	.	4	5.12
CD11-0h	chr1	9198167	9200026	bait_v1.0_4671	chr1	8925001	8930000	.	6	7.05	CD11-1h	chr1	9068865	9070724	bait_v1.0_4664	chr1	9565001	9570000	.	3	5.02	CD11-6h	chr1	11012224	11014083	bait_v1.0_2678	chr1	10500001	10505000	.	6	8.49
CD11-0h	chr1	9198167	9200026	bait_v1.0_4671	chr1	9105001	9110000	.	8	5.07	CD11-1h	chr1	9071488	9073847	bait_v1.0_4665	chr1	9565001	9570000	.	3	5.2	CD11-6h	chr1	11012224	11014083	bait_v1.0_2678	chr1	10510001	10515000	.	6	8.51
CD11-0h	chr1	9198167	9200026	bait_v1.0_4671	chr1	9110631	9112490	bait_v1.0_4667	8	5.58	CD11-1h	chr1	9087704	9089563	bait_v1.0_4666	chr1	9000001	9005000	.	6	7.26	CD11-6h	chr1	11012224	11014083	bait_v1.0_2678	chr1	10515001	10520000	.	4	5.08
CD11-0h	chr1	9198167	9200026	bait_v1.0_4671	chr1	9490001	9495000	.	6	7.41	CD11-1h	chr1	9087704	9089563	bait_v1.0_4666	chr1	9015001	9020000	.	5	5.38	CD11-6h	chr1	11012224	11014083	bait_v1.0_2678	chr1	10520001	10525000	.	5	6.77
CD11-0h	chr1	9234155	9235514	bait_v1.0_2655	chr1	8915001	8920000	.	6	8.63	CD11-1h	chr1	9087704	9089563	bait_v1.0_4666	chr1	9205001	9210000	.	4	5.31	CD11-6h	chr1	11012224	11014083	bait_v1.0_2678	chr1	10525001	10530000	.	4	5.05
CD11-0h	chr1	9238724	9240583	bait_v1.0_2656	chr1	9440001	9445000	.	7	8.41	CD11-1h	chr1	9087704	9089563	bait_v1.0_4666	chr1	9550001	9555000	.	3	5.68	CD11-6h	chr1	11012224	11014083	bait_v1.0_2678	chr1	10530001	10535000	.	4	5.08
CD11-0h	chr1	9238724	9240583	bait_v1.0_2656	chr1	9490001	9495000	.	5	6.09	CD11-1h	chr1	9110631	9112490	bait_v1.0_4667	chr1	9490001	9495000	.	7	12.48	CD11-6h	chr1	11012224	11014083	bait_v1.0_2678	chr1	10540001	10545000	.	6	8.37
CD11-0h	chr1	9291760	9295267	bait_v1.0_2657,bait_v1.0_2658	chr1	9440001	9445000	.	10	6.54	CD11-1h	chr1	9110631	9112490	bait_v1.0_4667	chr1	9505001	9510000	.	4	6.32	CD11-6h	chr1	11012224	11014083	bait_v1.0_2678	chr1	10560001	10565000	.	5	6.57
CD11-0h	chr1	9291760	9295267	bait_v1.0_2657,bait_v1.0_2658	chr1	9445001	9450000	.	11	6.97	CD11-1h	chr1	9110631	9112490	bait_v1.0_4667	chr2	111740001	111745000	.	2	5.87	CD11-6h	chr1	11016239	11017098	bait_v1.0_2679	chr1	10495001	10500000	.	3	5.39
CD11-0h	chr1	9291760	9295267	bait_v1.0_2657,bait_v1.0_2658	chr1	9450001	9455000	.	10	6.83	CD11-1h	chr1	9110631	9112490	bait_v1.0_4667	chr20	51024202	51025000	.	2	5.87	CD11-6h	chr1	11016239	11017098	bait_v1.0_2679	chr1	10530001	10535000	.	3	5.37
CD11-0h	chr1	9291760	9295267	bait_v1.0_2657,bait_v1.0_2658	chr1	9455001	9460000	.	13	9.05	CD11-1h	chr1	9128431	9130290	bait_v1.0_4668	chr1	9460001	9465000	.	4	6.55	CD11-6h	chr1	11021524	11022883	bait_v1.0_2681	chr1	10495001	10500000	.	3	5.46
CD11-0h	chr1	9291760	9295267	bait_v1.0_2657,bait_v1.0_2658	chr1	9475001	9480000	.	8	5.24	CD11-1h	chr1	9128431	9130290	bait_v1.0_4668	chr1	9465001	9470000	.	4	6.2	CD11-6h	chr1	11021524	11022883	bait_v1.0_2681	chr10	108960001	108965000	.	2	5.66
CD11-0h	chr1	9291760	9295267	bait_v1.0_2657,bait_v1.0_2658	chr1	9480001	9485000	.	8	5.5	CD11-1h	chr1	9128431	9130290	bait_v1.0_4668	chr19	55653026	55655385	bait_v1.0_30004	3	12.87	CD11-6h	chr1	11058634	11060993	bait_v1.0_4690	chr1	10480001	10485000	.	5	5.54
CD11-0h	chr1	9291760	9295267	bait_v1.0_2657,bait_v1.0_2658	chr1	9485001	9490000	.	12	8.84	CD11-1h	chr1	9128431	9130290	bait_v1.0_4668	chr4	123820001	123825000	.	2	5.18	CD11-6h	chr1	11058634	11060993	bait_v1.0_4690	chr1	10495001	10500000	.	6	7.05
CD11-0h	chr1	9291760	9295267	bait_v1.0_2657,bait_v1.0_2658	chr1	9490001	9495000	.	13	10.42	CD11-1h	chr1	9180884	9184012	bait_v1.0_2653,bait_v1.0_4669	chr1	8745001	8750000	.	5	5.69	CD11-6h	chr1	11058634	11060993	bait_v1.0_4690	chr1	10505001	10510000	.	9	11.55
CD11-0h	chr1	9291760	9295267	bait_v1.0_2657,bait_v1.0_2658	chr1	9495001	9500000	.	10	7.74	CD11-1h	chr1	9180884	9184012	bait_v1.0_2653,bait_v1.0_4669	chr1	9250001	9255000	.	10	5.46	CD11-6h	chr1	11058634	11060993	bait_v1.0_4690	chr1	10515001	10520000	.	6	6.98
CD11-0h	chr1	9291760	9295267	bait_v1.0_2657,bait_v1.0_2658	chr1	9590001	9595000	.	6	5.29	CD11-1h	chr1	9180884	9184012	bait_v1.0_2653,bait_v1.0_4669	chr1	9460001	9465000	.	5	5.31	CD11-6h	chr1	11058634	11060993	bait_v1.0_4690	chr1	10520001	10525000	.	6	7.02
CD11-0h	chr1	9350311	9352170	bait_v1.0_2659	chr1	9490001	9495000	.	5	5.19	CD11-1h	chr1	9180884	9184012	bait_v1.0_2653,bait_v1.0_4669	chr1	9490001	9495000	.	6	6.88	CD11-6h	chr1	11058634	11060993	bait_v1.0_4690	chr1	10525001	10530000	.	7	8.42
CD11-0h	chr1	9588302	9589661	bait_v1.0_2662	chr1	9865001	9870000	.	4	5.18	CD11-1h	chr1	9189928	9191787	bait_v1.0_2654	chr1	8915001	8920000	.	4	8.12	CD11-6h	chr1	11058634	11060993	bait_v1.0_4690	chr1	10530001	10535000	.	5	5.53
CD11-0h	chr1	9751342	9752701	bait_v1.0_4673	chr1	9845001	9850000	.	5	5.1	CD11-1h	chr1	9189928	9191787	bait_v1.0_2654	chr10	8025001	8030000	.	2	5.86	CD11-6h	chr1	11058634	11060993	bait_v1.0_4690	chr1	10535001	10540000	.	5	5.52
CD11-0h	chr1	9751342	9752701	bait_v1.0_4673	chr1	10155001	10160000	.	3	5.07	CD11-1h	chr1	9198167	9200026	bait_v1.0_4671	chr1	8910001	8915000	.	4	6.17	CD11-6h	chr1	11058634	11060993	bait_v1.0_4690	chr1	11645001	11650000	.	5	5.62
CD11-0h	chr1	9751342	9752701	bait_v1.0_4673	chr1	10900001	10905000	.	3	5.41	CD11-1h	chr1	9198167	9200026	bait_v1.0_4671	chr1	9105001	9110000	.	6	6.16	CD11-6h	chr1	11099130	11100989	bait_v1.0_4691	chr1	10530001	10535000	.	5	6.97
CD11-0h	chr1	9827519	9829378	bait_v1.0_4675	chr1	9265001	9270000	.	4	6.55	CD11-1h	chr1	9198167	9200026	bait_v1.0_4671	chr1	9250001	9255000	.	7	5.38	CD11-6h	chr1	11114924	11116283	bait_v1.0_4692	chr1	10510001	10515000	.	3	5.35
CD11-0h	chr1	9877437	9878796	bait_v1.0_4676	chr1	9685001	9690000	.	4	5.07	CD11-1h	chr1	9198167	9200026	bait_v1.0_4671	chr1	9470001	9475000	.	4	6.18	CD11-6h	chr1	11114924	11116283	bait_v1.0_4692	chr1	11645001	11650000	.	3	5.26
CD11-0h	chr1	9892498	9894357	bait_v1.0_4677	chr1	10340001	10345000	.	4	6.22	CD11-1h	chr1	9198167	9200026	bait_v1.0_4671	chr1	9480001	9485000	.	4	6.17	CD11-6h	chr1	11130819	11132678	bait_v1.0_4693	chr1	11645001	11650000	.	3	5.14
CD11-0h	chr1	9909524	9911383	bait_v1.0_4678	chr1	10435001	10440000	.	4	5.21	CD11-1h	chr1	9234155	9235514	bait_v1.0_2655	chr13	88340001	88345000	.	2	5.47	CD11-6h	chr1	11261768	11263127	bait_v1.0_4694	chr1	11640001	11645000	.	8	10.35
CD11-0h	chr1	9942308	9943888	bait_v1.0_2666,bait_v1.0_4680	chr1	10255001	10260000	.	6	5	CD11-1h	chr1	9234155	9235514	bait_v1.0_2655	chr8	66492088	66493947	bait_v1.0_27458	2	5.81	CD11-6h	chr1	11272586	11274445	bait_v1.0_2683	chr1	11610271	11615000	.	6	6.14
CD11-0h	chr1	9996596	9997955	bait_v1.0_2668	chr7	49875001	49880000	.	2	5.16	CD11-1h	chr1	9238724	9240583	bait_v1.0_2656	chr1	9465001	9470000	.	4	5.72	CD11-6h	chr1	11272586	11274445	bait_v1.0_2683	chr1	11635001	11640000	.	9	10.16
CD11-0h	chr1	10032212	10034071	bait_v1.0_2669	chr1	9590001	9595000	.	4	5.4	CD11-1h	chr1	9238724	9240583	bait_v1.0_2656	chr1	9490001	9495000	.	4	6.29	CD11-6h	chr1	11272586	11274445	bait_v1.0_2683	chr1	11640001	11645000	.	17	21.16
CD11-0h	chr1	10032212	10034071	bait_v1.0_2669	chr1	9870001	9875000	.	7	6.55	CD11-1h	chr1	9291760	9295267	bait_v1.0_2657,bait_v1.0_2658	chr1	9445001	9450000	.	7	5.79	CD11-6h	chr1	11272586	11274445	bait_v1.0_2683	chr1	11645001	11650000	.	9	10.37
CD11-0h	chr1	10032212	10034071	bait_v1.0_2669	chr1	9880001	9885000	.	6	5.09	CD11-1h	chr1	9291760	9295267	bait_v1.0_2657,bait_v1.0_2658	chr1	9455001	9460000	.	7	5.57	CD11-6h	chr1	11272586	11274445	bait_v1.0_2683	chr1	11650001	11653254	.	6	6.24
CD11-0h	chr1	10032212	10034071	bait_v1.0_2669	chr1	9942308	9943888	bait_v1.0_2666,bait_v1.0_4680	8	5.39	CD11-1h	chr1	9291760	9295267	bait_v1.0_2657,bait_v1.0_2658	chr1	9470001	9475000	.	8	6.88	CD11-6h	chr1	11272586	11274445	bait_v1.0_2683	chr1	11710001	11715000	.	5	5.41
CD11-0h	chr1	10032212	10034071	bait_v1.0_2669	chr1	9945001	9950000	.	9	5.59	CD11-1h	chr1	9291760	9295267	bait_v1.0_2657,bait_v1.0_2658	chr1	9475001	9480000	.	7	6.2	CD11-6h	chr1	11272586	11274445	bait_v1.0_2683	chr1	11715001	11720000	.	6	6.77
CD11-0h	chr1	10032212	10034071	bait_v1.0_2669	chr1	10205001	10209684	.	6	5.81	CD11-1h	chr1	9291760	9295267	bait_v1.0_2657,bait_v1.0_2658	chr1	9480001	9485000	.	7	5.92	CD11-6h	chr1	11272586	11274445	bait_v1.0_2683	chr1	11785001	11790000	.	5	5.66
CD11-0h	chr1	10032212	10034071	bait_v1.0_2669	chr1	10255001	10260000	.	5	5.16	CD11-1h	chr1	9355087	9356446	bait_v1.0_2660	chr1	9385001	9390000	.	8	5.34	CD11-6h	chr1	11478118	11479977	bait_v1.0_2684	chr1	11335001	11340000	.	6	5.13
CD11-0h	chr1	10209685	10212044	bait_v1.0_2671	chr1	9942308	9943888	bait_v1.0_2666,bait_v1.0_4680	7	6.92	CD11-1h	chr1	9355087	9356446	bait_v1.0_2660	chr8	76835001	76840000	.	2	5.1	CD11-6h	chr1	11478118	11479977	bait_v1.0_2684	chr1	11340001	11345000	.	7	6.05
CD11-0h	chr1	10209685	10212044	bait_v1.0_2671	chr1	10035001	10040000	.	7	5.39	CD11-1h	chr1	9538362	9540221	bait_v1.0_2661	chr1	8905001	8910000	.	3	5.1	CD11-6h	chr1	11478118	11479977	bait_v1.0_2684	chr1	11625001	11630000	.	7	6.28
CD11-0h	chr1	10209685	10212044	bait_v1.0_2671	chr1	10275001	10280000	.	15	6.93	CD11-1h	chr1	9588302	9589661	bait_v1.0_2662	chr1	9275001	9280000	.	3	5.37	CD11-6h	chr1	11478118	11479977	bait_v1.0_2684	chr1	11635001	11640000	.	7	6.43
CD11-0h	chr1	10209685	10212044	bait_v1.0_2671	chr1	10335001	10340000	.	14	10.12	CD11-1h	chr1	9588302	9589661	bait_v1.0_2662	chr1	9540222	9545000	.	6	5.28	CD11-6h	chr1	11478118	11479977	bait_v1.0_2684	chr1	11645001	11650000	.	6	5.59
CD11-0h	chr1	10209685	10212044	bait_v1.0_2671	chr1	10398472	10400331	bait_v1.0_2674	9	7.4	CD11-1h	chr1	9588302	9589661	bait_v1.0_2662	chr1	10070001	10075000	.	3	5.82	CD11-6h	chr1	11533556	11534415	bait_v1.0_2685	chr1	11240001	11245000	.	3	5.24
CD11-0h	chr1	10230144	10233003	bait_v1.0_2672	chr1	10320001	10325000	.	8	5.27	CD11-1h	chr1	9751342	9752701	bait_v1.0_4673	chr1	10165001	10170000	.	3	5.83	CD11-6h	chr1	11533556	11534415	bait_v1.0_2685	chr10	66370001	66375000	.	2	5.35
CD11-0h	chr1	10230144	10233003	bait_v1.0_2672	chr1	10353404	10355000	.	6	5.39	CD11-1h	chr1	9751342	9752701	bait_v1.0_4673	chr1	10725001	10730000	.	3	6.04	CD11-6h	chr1	11533556	11534415	bait_v1.0_2685	chr3	69460001	69465000	.	2	5.17
CD11-0h	chr1	10230144	10233003	bait_v1.0_2672	chr17	51045001	51046138	.	2	5.07	CD11-1h	chr1	9827519	9829378	bait_v1.0_4675	chr1	10035001	10040000	.	4	6.45	CD11-6h	chr1	11609911	11610270	bait_v1.0_2686	chr1	11285001	11290000	.	3	7.06
CD11-0h	chr1	10352044	10353403	bait_v1.0_2673	chr1	9925001	9930000	.	4	5.76	CD11-1h	chr1	9827519	9829378	bait_v1.0_4675	chr1	10370001	10375000	.	3	5.55	CD11-6h	chr1	11653255	11656302	bait_v1.0_2687,bait_v1.0_4695	chr1	11035001	11040000	.	8	8.05
CD11-0h	chr1	10398472	10400331	bait_v1.0_2674	chr1	9640001	9645000	.	5	5.44	CD11-1h	chr1	9827519	9829378	bait_v1.0_4675	chr6	145400001	145405000	.	2	5.47	CD11-6h	chr1	11653255	11656302	bait_v1.0_2687,bait_v1.0_4695	chr1	11140001	11145000	.	6	5.21
CD11-0h	chr1	10398472	10400331	bait_v1.0_2674	chr1	9950001	9955000	.	7	7.3	CD11-1h	chr1	9877437	9878796	bait_v1.0_4676	chr1	10395001	10398471	.	3	5.05	CD11-6h	chr1	11653255	11656302	bait_v1.0_2687,bait_v1.0_4695	chr1	11180001	11185000	.	6	5.07
CD11-0h	chr1	10398472	10400331	bait_v1.0_2674	chr1	10209685	10212044	bait_v1.0_2671	9	5.38	CD11-1h	chr1	9877437	9878796	bait_v1.0_4676	chr1	10420001	10425000	.	4	7.44	CD11-6h	chr1	11653255	11656302	bait_v1.0_2687,bait_v1.0_4695	chr1	11225001	11230000	.	7	5.97
CD11-0h	chr1	10428982	10431341	bait_v1.0_2675	chr1	9942308	9943888	bait_v1.0_2666,bait_v1.0_4680	5	6.1	CD11-1h	chr1	9909524	9911383	bait_v1.0_4678	chr1	10295001	10300000	.	4	5.88	CD11-6h	chr1	11653255	11656302	bait_v1.0_2687,bait_v1.0_4695	chr1	11235001	11240000	.	8	7.06
CD11-0h	chr1	10428982	10431341	bait_v1.0_2675	chr1	10490001	10495000	.	17	7.85	CD11-1h	chr1	9935381	9936740	bait_v1.0_4679	chr1	10125001	10130000	.	3	5.21	CD11-6h	chr1	11653255	11656302	bait_v1.0_2687,bait_v1.0_4695	chr1	11240001	11245000	.	7	5.94
CD11-0h	chr1	10449599	10450458	bait_v1.0_2676	chr1	10900001	10905000	.	3	5.76	CD11-1h	chr1	9935381	9936740	bait_v1.0_4679	chr3	127840001	127845000	.	2	5.21	CD11-6h	chr1	11653255	11656302	bait_v1.0_2687,bait_v1.0_4695	chr1	11245001	11250000	.	8	6.84
CD11-0h	chr1	10449599	10450458	bait_v1.0_2676	chr15	100460001	100465000	.	2	5.02	CD11-1h	chr1	9942308	9943888	bait_v1.0_2666,bait_v1.0_4680	chr1	9815001	9820000	.	7	5.64	CD11-6h	chr1	11653255	11656302	bait_v1.0_2687,bait_v1.0_4695	chr1	11250001	11255000	.	7	5.75
CD11-0h	chr1	10471749	10473108	bait_v1.0_4681	chr1	10840001	10845000	.	5	6.13	CD11-1h	chr1	9996596	9997955	bait_v1.0_2668	chr1	10195001	10200000	.	4	6.94	CD11-6h	chr1	11653255	11656302	bait_v1.0_2687,bait_v1.0_4695	chr1	11255001	11260000	.	8	6.85
CD11-0h	chr1	10795909	10797768	bait_v1.0_4683	chr1	10495001	10500000	.	4	5.14	CD11-1h	chr1	9996596	9997955	bait_v1.0_2668	chr1	10215001	10220000	.	3	5.05	CD11-6h	chr1	11653255	11656302	bait_v1.0_2687,bait_v1.0_4695	chr1	11280001	11285000	.	7	5.7
CD11-0h	chr1	10795909	10797768	bait_v1.0_4683	chr1	10530001	10535000	.	8	11.35	CD11-1h	chr1	9996596	9997955	bait_v1.0_2668	chr1	10220001	10225000	.	4	7.41	CD11-6h	chr1	11653255	11656302	bait_v1.0_2687,bait_v1.0_4695	chr1	11285001	11290000	.	13	11.89
CD11-0h	chr1	10795909	10797768	bait_v1.0_4683	chr1	10680001	10685000	.	6	5.26	CD11-1h	chr1	10032212	10034071	bait_v1.0_2669	chr15	36825001	36830000	.	2	5.07	CD11-6h	chr1	11653255	11656302	bait_v1.0_2687,bait_v1.0_4695	chr1	11295001	11300000	.	8	6.54
CD11-0h	chr1	10795909	10797768	bait_v1.0_4683	chr1	10860001	10865000	.	9	5.43	CD11-1h	chr1	10032212	10034071	bait_v1.0_2669	chr3	103525001	103530000	.	2	5.07	CD11-6h	chr1	11653255	11656302	bait_v1.0_2687,bait_v1.0_4695	chr1	11300001	11305000	.	7	5.43
CD11-0h	chr1	10947131	10948990	bait_v1.0_4684	chr1	10500001	10505000	.	4	5.41	CD11-1h	chr1	10032212	10034071	bait_v1.0_2669	chr3	155035001	155040000	.	2	5.21	CD11-6h	chr1	11653255	11656302	bait_v1.0_2687,bait_v1.0_4695	chr1	11325001	11330000	.	8	6.28
CD11-0h	chr1	10947131	10948990	bait_v1.0_4684	chr1	10505001	10510000	.	4	5.62	CD11-1h	chr1	10121922	10122781	bait_v1.0_2670	chr1	10285001	10290000	.	4	7.03	CD11-6h	chr1	11653255	11656302	bait_v1.0_2687,bait_v1.0_4695	chr1	11330001	11335000	.	9	7.28
CD11-0h	chr1	10947131	10948990	bait_v1.0_4684	chr1	10515001	10520000	.	4	5.59	CD11-1h	chr1	10121922	10122781	bait_v1.0_2670	chr12	123820001	123825000	.	2	5.03	CD11-6h	chr1	11653255	11656302	bait_v1.0_2687,bait_v1.0_4695	chr1	11710001	11715000	.	19	5.38
CD11-0h	chr1	10947131	10948990	bait_v1.0_4684	chr1	10525001	10530000	.	4	5.21	CD11-1h	chr1	10209685	10212044	bait_v1.0_2671	chr1	9945001	9950000	.	6	7.32	CD11-6h	chr1	11653255	11656302	bait_v1.0_2687,bait_v1.0_4695	chr1	11715001	11720000	.	22	6.9
CD11-0h	chr1	10947131	10948990	bait_v1.0_4684	chr1	10530001	10535000	.	4	5.53	CD11-1h	chr1	10209685	10212044	bait_v1.0_2671	chr1	10340001	10345000	.	8	7.47	CD11-6h	chr1	11653255	11656302	bait_v1.0_2687,bait_v1.0_4695	chr1	11720001	11725000	.	19	6.26
CD11-0h	chr1	10947131	10948990	bait_v1.0_4684	chr1	10535001	10540000	.	5	7.24	CD11-1h	chr1	10398472	10400331	bait_v1.0_2674	chr1	10130001	10135000	.	5	5.68	CD11-6h	chr1	11664004	11664863	bait_v1.0_2689	chr1	11245001	11250000	.	3	5.5
CD11-0h	chr1	10947131	10948990	bait_v1.0_4684	chr1	10575001	10580000	.	4	5.13	CD11-1h	chr1	10428982	10431341	bait_v1.0_2675	chr1	9945001	9950000	.	4	6.25	CD11-6h	chr1	11664004	11664863	bait_v1.0_2689	chr1	11335001	11340000	.	3	5.3
CD11-0h	chr1	10963462	10965321	bait_v1.0_4685	chr1	10490001	10495000	.	4	5.97	CD11-1h	chr1	10428982	10431341	bait_v1.0_2675	chr1	10490001	10495000	.	11	7.54	CD11-6h	chr1	11664004	11664863	bait_v1.0_2689	chr1	11820001	11825000	.	6	9.23
CD11-0h	chr1	10963462	10965321	bait_v1.0_4685	chr1	10505001	10510000	.	4	6.07	CD11-1h	chr1	10428982	10431341	bait_v1.0_2675	chr1	10500001	10505000	.	7	5.12	CD11-6h	chr1	11667576	11668935	bait_v1.0_2690	chr1	11175001	11180000	.	3	5.72
CD11-0h	chr1	10963462	10965321	bait_v1.0_4685	chr1	10515001	10520000	.	5	7.92	CD11-1h	chr1	10428982	10431341	bait_v1.0_2675	chr1	10845001	10850000	.	4	6.09	CD11-6h	chr1	11667576	11668935	bait_v1.0_2690	chr1	11265001	11270000	.	3	5.58
CD11-0h	chr1	10963462	10965321	bait_v1.0_4685	chr1	10530001	10535000	.	4	5.98	CD11-1h	chr1	10449599	10450458	bait_v1.0_2676	chr1	11710001	11715000	.	3	6.48	CD11-6h	chr1	11667576	11668935	bait_v1.0_2690	chr1	11710001	11715000	.	7	5.47
CD11-0h	chr1	10963462	10965321	bait_v1.0_4685	chr1	10535001	10540000	.	6	9.71	CD11-1h	chr1	10449599	10450458	bait_v1.0_2676	chr16	55475001	55477709	.	2	6.86	CD11-6h	chr1	11680372	11682231	bait_v1.0_4696	chr1	11255001	11260000	.	4	5.31
CD11-0h	chr1	10963462	10965321	bait_v1.0_4685	chr1	10595001	10600000	.	4	5.71	CD11-1h	chr1	10644337	10646196	bait_v1.0_4682	chr1	10505001	10510000	.	4	5.66	CD11-6h	chr1	11680372	11682231	bait_v1.0_4696	chr1	11335001	11340000	.	4	5.04
CD11-0h	chr1	10975476	10976335	bait_v1.0_4686	chr1	10525001	10530000	.	3	5.72	CD11-1h	chr1	10644337	10646196	bait_v1.0_4682	chr1	10995001	11000000	.	3	5.33	CD11-6h	chr1	11690609	11692597	bait_v1.0_2691,bait_v1.0_4697	chr17	49795001	49800000	.	3	8.92
CD11-0h	chr1	11012224	11014083	bait_v1.0_2678	chr1	10495001	10500000	.	4	5.24	CD11-1h	chr1	10795909	10797768	bait_v1.0_4683	chr1	10515001	10520000	.	4	5.55	CD11-6h	chr1	11777811	11780170	bait_v1.0_2695	chr1	11700001	11705000	.	7	5.47
CD11-0h	chr1	11012224	11014083	bait_v1.0_2678	chr1	10500001	10505000	.	5	6.84	CD11-1h	chr1	10795909	10797768	bait_v1.0_4683	chr1	10520001	10525000	.	5	7.19	CD11-6h	chr1	11802506	11803865	bait_v1.0_4698	chr1	11245001	11250000	.	5	9.86
CD11-0h	chr1	11012224	11014083	bait_v1.0_2678	chr1	10505001	10510000	.	5	7.11	CD11-1h	chr1	10795909	10797768	bait_v1.0_4683	chr1	10530001	10535000	.	5	7.11	CD11-6h	chr1	11802506	11803865	bait_v1.0_4698	chr1	11310001	11315000	.	3	5.23
CD11-0h	chr1	11012224	11014083	bait_v1.0_2678	chr1	10510001	10515000	.	8	12.49	CD11-1h	chr1	10795909	10797768	bait_v1.0_4683	chr1	10560001	10565000	.	4	5.23	CD11-6h	chr1	11847044	11848903	bait_v1.0_4700	chr1	11895001	11900000	.	8	5.07
CD11-0h	chr1	11012224	11014083	bait_v1.0_2678	chr1	10515001	10520000	.	5	7.07	CD11-1h	chr1	10795909	10797768	bait_v1.0_4683	chr1	10595001	10600000	.	4	5.03	CD11-6h	chr1	11847044	11848903	bait_v1.0_4700	chr1	11905001	11910000	.	7	5.09
CD11-0h	chr1	11012224	11014083	bait_v1.0_2678	chr1	10535001	10540000	.	4	5.28	CD11-1h	chr1	10795909	10797768	bait_v1.0_4683	chr1	10675001	10680000	.	5	5.15	CD11-6h	chr1	11979561	11982731	bait_v1.0_2698,bait_v1.0_2699	chr1	11830001	11835000	.	7	5.55
CD11-0h	chr1	11012224	11014083	bait_v1.0_2678	chr1	10570001	10575000	.	5	6.84	CD11-1h	chr1	10947131	10948990	bait_v1.0_4684	chr1	10505001	10510000	.	4	6.41	CD11-6h	chr1	11979561	11982731	bait_v1.0_2698,bait_v1.0_2699	chr1	11840001	11845000	.	7	5.25
CD11-0h	chr1	11016239	11017098	bait_v1.0_2679	chr1	10485001	10490000	.	3	5.06	CD11-1h	chr1	10947131	10948990	bait_v1.0_4684	chr1	10525001	10530000	.	6	10.62	CD11-6h	chr1	11979561	11982731	bait_v1.0_2698,bait_v1.0_2699	chr1	11860001	11865000	.	8	5.73
CD11-0h	chr1	11016239	11017098	bait_v1.0_2679	chr1	10500001	10505000	.	3	5.09	CD11-1h	chr1	10947131	10948990	bait_v1.0_4684	chr1	10535001	10540000	.	4	6.53	CD11-6h	chr1	11979561	11982731	bait_v1.0_2698,bait_v1.0_2699	chr1	12195001	12200000	.	6	5.7
CD11-0h	chr1	11016239	11017098	bait_v1.0_2679	chr1	10510001	10515000	.	3	5.26	CD11-1h	chr1	10947131	10948990	bait_v1.0_4684	chr1	10540001	10545000	.	4	6.64	CD11-6h	chr1	12019346	12020205	bait_v1.0_2700	chr1	11830001	11835000	.	4	5.38
CD11-0h	chr1	11016239	11017098	bait_v1.0_2679	chr19	18743650	18745000	.	2	5.91	CD11-1h	chr1	10963462	10965321	bait_v1.0_4685	chr1	10505001	10510000	.	6	11.87	CD11-6h	chr1	12062757	12064116	bait_v1.0_2701	chr1	12610001	12615000	.	3	5.97
CD11-0h	chr1	11021524	11022883	bait_v1.0_2681	chr1	10525001	10530000	.	4	6.37	CD11-1h	chr1	10963462	10965321	bait_v1.0_4685	chr1	10530001	10535000	.	3	5.28	CD11-6h	chr1	12124779	12126638	bait_v1.0_2702	chr1	12190001	12195000	.	10	6.25
CD11-0h	chr1	11055581	11056940	bait_v1.0_4689	chr3	149595001	149600000	.	2	5.48	CD11-1h	chr1	10963462	10965321	bait_v1.0_4685	chr1	10535001	10540000	.	3	5.28	CD11-6h	chr1	12124779	12126638	bait_v1.0_2702	chr1	12195001	12200000	.	10	6.67
CD11-0h	chr1	11058634	11060993	bait_v1.0_4690	chr1	10410001	10415000	.	5	5.3	CD11-1h	chr1	10963462	10965321	bait_v1.0_4685	chr1	10835001	10840000	.	5	6.74	CD11-6h	chr1	12124779	12126638	bait_v1.0_2702	chr1	12200001	12205000	.	15	11.03
CD11-0h	chr1	11058634	11060993	bait_v1.0_4690	chr1	10485001	10490000	.	5	5.07	CD11-1h	chr1	11012224	11014083	bait_v1.0_2678	chr1	10495001	10500000	.	4	6.5	CD11-6h	chr1	12124779	12126638	bait_v1.0_2702	chr1	12205001	12210000	.	22	18.19
CD11-0h	chr1	11058634	11060993	bait_v1.0_4690	chr1	10495001	10500000	.	5	5.22	CD11-1h	chr1	11012224	11014083	bait_v1.0_2678	chr1	10500001	10505000	.	5	8.4	CD11-6h	chr1	12124779	12126638	bait_v1.0_2702	chr1	12210001	12215000	.	18	14.9
CD11-0h	chr1	11058634	11060993	bait_v1.0_4690	chr1	10505001	10510000	.	9	11.27	CD11-1h	chr1	11012224	11014083	bait_v1.0_2678	chr1	10505001	10510000	.	5	8.28	CD11-6h	chr1	12124779	12126638	bait_v1.0_2702	chr1	12276001	12277860	bait_v1.0_2705	6	5.94
CD11-0h	chr1	11058634	11060993	bait_v1.0_4690	chr1	10510001	10515000	.	9	11.23	CD11-1h	chr1	11012224	11014083	bait_v1.0_2678	chr1	10520001	10525000	.	6	10.56	CD11-6h	chr1	12228947	12230806	bait_v1.0_2704	chr1	11860001	11865000	.	4	5.59
CD11-0h	chr1	11058634	11060993	bait_v1.0_4690	chr1	10515001	10520000	.	8	9.7	CD11-1h	chr1	11016239	11017098	bait_v1.0_2679	chr1	10515001	10520000	.	3	6.36	CD11-6h	chr1	12228947	12230806	bait_v1.0_2704	chr1	12105001	12110000	.	6	5.58
CD11-0h	chr1	11099130	11100989	bait_v1.0_4691	chr1	11630001	11635000	.	4	5.13	CD11-1h	chr1	11016239	11017098	bait_v1.0_2679	chr1	10520001	10525000	.	3	6.36	CD11-6h	chr1	12228947	12230806	bait_v1.0_2704	chr1	12618505	12620364	bait_v1.0_4705	5	7.73
CD11-0h	chr1	11130819	11132678	bait_v1.0_4693	chr1	11200001	11205000	.	7	5.3	CD11-1h	chr1	11046484	11048343	bait_v1.0_4688	chr1	10525001	10530000	.	3	5.84	CD11-6h	chr1	12276001	12277860	bait_v1.0_2705	chr1	12124779	12126638	bait_v1.0_2702	6	5.67
CD11-0h	chr1	11261768	11263127	bait_v1.0_4694	chr1	11630001	11635000	.	5	5.84	CD11-1h	chr1	11055581	11056940	bait_v1.0_4689	chr1	10515001	10520000	.	4	7.69	CD11-6h	chr1	12276001	12277860	bait_v1.0_2705	chr1	12618505	12620364	bait_v1.0_4705	13	20.09
CD11-0h	chr1	11261768	11263127	bait_v1.0_4694	chr1	11640001	11645000	.	7	8.88	CD11-1h	chr1	11055581	11056940	bait_v1.0_4689	chr10	6360001	6365000	.	2	5.27	CD11-6h	chr1	12276001	12277860	bait_v1.0_2705	chr1	12655001	12660000	.	5	6.42
CD11-0h	chr1	11261768	11263127	bait_v1.0_4694	chr1	11650001	11653254	.	5	5.67	CD11-1h	chr1	11058634	11060993	bait_v1.0_4690	chr1	10490001	10495000	.	4	5.47	CD11-6h	chr1	12527104	12528463	bait_v1.0_2707	chr1	14025001	14030000	.	3	5.75
CD11-0h	chr1	11272586	11274445	bait_v1.0_2683	chr1	11565001	11570000	.	6	5.92	CD11-1h	chr1	11058634	11060993	bait_v1.0_4690	chr1	10495001	10500000	.	6	9.64	CD11-6h	chr1	12595569	12596928	bait_v1.0_4703	chr1	12245001	12250000	.	4	6.15
CD11-0h	chr1	11272586	11274445	bait_v1.0_2683	chr1	11590001	11595000	.	6	5.86	CD11-1h	chr1	11058634	11060993	bait_v1.0_4690	chr1	10510001	10515000	.	7	11.79	CD11-6h	chr1	12595569	12596928	bait_v1.0_4703	chr1	12345001	12350000	.	4	5.6
CD11-0h	chr1	11272586	11274445	bait_v1.0_2683	chr1	11610271	11615000	.	6	6.02	CD11-1h	chr1	11058634	11060993	bait_v1.0_4690	chr1	10515001	10520000	.	4	5.77	CD11-6h	chr1	12616056	12618415	bait_v1.0_4704	chr1	12265001	12270000	.	6	7.63
CD11-0h	chr1	11272586	11274445	bait_v1.0_2683	chr1	11625001	11630000	.	6	5.97	CD11-1h	chr1	11058634	11060993	bait_v1.0_4690	chr1	10525001	10530000	.	4	5.76	CD11-6h	chr1	12616056	12618415	bait_v1.0_4704	chr1	12270001	12275000	.	11	15
CD11-0h	chr1	11272586	11274445	bait_v1.0_2683	chr1	11630001	11635000	.	6	6.28	CD11-1h	chr1	11058634	11060993	bait_v1.0_4690	chr1	10530001	10535000	.	4	5.75	CD11-6h	chr1	12616056	12618415	bait_v1.0_4704	chr1	12295001	12300000	.	6	7.38
CD11-0h	chr1	11272586	11274445	bait_v1.0_2683	chr1	11640001	11645000	.	9	10.37	CD11-1h	chr1	11058634	11060993	bait_v1.0_4690	chr1	10545001	10550000	.	5	7.59	CD11-6h	chr1	12616056	12618415	bait_v1.0_4704	chr1	12300001	12305000	.	5	5.9
CD11-0h	chr1	11272586	11274445	bait_v1.0_2683	chr1	11645001	11650000	.	12	14.59	CD11-1h	chr1	11058634	11060993	bait_v1.0_4690	chr1	11664004	11664863	bait_v1.0_2689	4	6.04	CD11-6h	chr1	12616056	12618415	bait_v1.0_4704	chr1	12305001	12310000	.	6	7.1
CD11-0h	chr1	11272586	11274445	bait_v1.0_2683	chr1	11653255	11656302	bait_v1.0_2687,bait_v1.0_4695	8	7.95	CD11-1h	chr1	11114924	11116283	bait_v1.0_4692	chr1	11215001	11220000	.	4	5.1	CD11-6h	chr1	12616056	12618415	bait_v1.0_4704	chr1	12310001	12315000	.	6	7.18
CD11-0h	chr1	11478118	11479977	bait_v1.0_2684	chr1	11280001	11285000	.	5	5.27	CD11-1h	chr1	11114924	11116283	bait_v1.0_4692	chr1	11235001	11240000	.	5	6.92	CD11-6h	chr1	12616056	12618415	bait_v1.0_4704	chr1	12315001	12320000	.	11	14.54
CD11-0h	chr1	11478118	11479977	bait_v1.0_2684	chr1	11285001	11290000	.	13	16.1	CD11-1h	chr1	11114924	11116283	bait_v1.0_4692	chr18	55945001	55950000	.	2	5.62	CD11-6h	chr1	12616056	12618415	bait_v1.0_4704	chr1	12320001	12325000	.	9	11.49
CD11-0h	chr1	11478118	11479977	bait_v1.0_2684	chr1	11290001	11295000	.	5	5.22	CD11-1h	chr1	11188221	11190080	bait_v1.0_2682	chr1	11645001	11650000	.	3	5.25	CD11-6h	chr1	12616056	12618415	bait_v1.0_4704	chr1	12335001	12340000	.	9	11.35
CD11-0h	chr1	11478118	11479977	bait_v1.0_2684	chr1	11315001	11320000	.	7	7.09	CD11-1h	chr1	11261768	11263127	bait_v1.0_4694	chr1	11720001	11725000	.	4	6.12	CD11-6h	chr1	12616056	12618415	bait_v1.0_4704	chr1	12350001	12355000	.	6	6.72
CD11-0h	chr1	11478118	11479977	bait_v1.0_2684	chr1	11330001	11335000	.	6	5.68	CD11-1h	chr1	11272586	11274445	bait_v1.0_2683	chr1	11590001	11595000	.	5	6.89	CD11-6h	chr1	12616056	12618415	bait_v1.0_4704	chr1	12355001	12360000	.	6	6.8
CD11-0h	chr1	11478118	11479977	bait_v1.0_2684	chr1	11335001	11340000	.	7	6.9	CD11-1h	chr1	11272586	11274445	bait_v1.0_2683	chr1	11615001	11620000	.	6	8.47	CD11-6h	chr1	12616056	12618415	bait_v1.0_4704	chr1	12360001	12365000	.	5	5.42
CD11-0h	chr1	11478118	11479977	bait_v1.0_2684	chr1	11340001	11345000	.	7	6.56	CD11-1h	chr1	11272586	11274445	bait_v1.0_2683	chr1	11640001	11645000	.	6	8.92	CD11-6h	chr1	12616056	12618415	bait_v1.0_4704	chr1	12365001	12370000	.	6	6.55
CD11-0h	chr1	11478118	11479977	bait_v1.0_2684	chr1	11360001	11365000	.	8	7.2	CD11-1h	chr1	11272586	11274445	bait_v1.0_2683	chr1	11653255	11656302	bait_v1.0_2687,bait_v1.0_4695	4	5.49	CD11-6h	chr1	12616056	12618415	bait_v1.0_4704	chr1	12375001	12380000	.	5	5.22
CD11-0h	chr1	11478118	11479977	bait_v1.0_2684	chr1	11380001	11385000	.	7	5.23	CD11-1h	chr1	11272586	11274445	bait_v1.0_2683	chr1	11690609	11692597	bait_v1.0_2691,bait_v1.0_4697	5	7.37	CD11-6h	chr1	12616056	12618415	bait_v1.0_4704	chr1	12380001	12385000	.	9	10.45
CD11-0h	chr1	11478118	11479977	bait_v1.0_2684	chr1	11595001	11600000	.	7	5.89	CD11-1h	chr1	11478118	11479977	bait_v1.0_2684	chr1	11272586	11274445	bait_v1.0_2683	4	6.03	CD11-6h	chr1	12616056	12618415	bait_v1.0_4704	chr1	12400001	12405000	.	6	6.3
CD11-0h	chr1	11478118	11479977	bait_v1.0_2684	chr1	11610271	11615000	.	6	5.27	CD11-1h	chr1	11478118	11479977	bait_v1.0_2684	chr1	11290001	11295000	.	4	5.72	CD11-6h	chr1	12616056	12618415	bait_v1.0_4704	chr1	12405001	12410000	.	11	12.38
CD11-0h	chr1	11478118	11479977	bait_v1.0_2684	chr1	11620001	11625000	.	6	5.61	CD11-1h	chr1	11478118	11479977	bait_v1.0_2684	chr1	11310001	11315000	.	5	7.24	CD11-6h	chr1	12616056	12618415	bait_v1.0_4704	chr1	12410001	12415000	.	7	7.33
CD11-0h	chr1	11478118	11479977	bait_v1.0_2684	chr1	11635001	11640000	.	6	5.95	CD11-1h	chr1	11478118	11479977	bait_v1.0_2684	chr1	11335001	11340000	.	7	9.98	CD11-6h	chr1	12616056	12618415	bait_v1.0_4704	chr1	12430001	12435000	.	8	8.06
CD11-0h	chr1	11478118	11479977	bait_v1.0_2684	chr1	11640001	11645000	.	6	6.05	CD11-1h	chr1	11478118	11479977	bait_v1.0_2684	chr1	11345001	11350000	.	4	5.15	CD11-6h	chr1	12616056	12618415	bait_v1.0_4704	chr1	12440001	12445000	.	6	5.64
CD11-0h	chr1	11478118	11479977	bait_v1.0_2684	chr1	11645001	11650000	.	6	6.15	CD11-1h	chr1	11478118	11479977	bait_v1.0_2684	chr1	11625001	11630000	.	4	5.31	CD11-6h	chr1	12616056	12618415	bait_v1.0_4704	chr1	12445001	12450000	.	7	6.59
CD11-0h	chr1	11478118	11479977	bait_v1.0_2684	chr1	11653255	11656302	bait_v1.0_2687,bait_v1.0_4695	6	5.45	CD11-1h	chr1	11478118	11479977	bait_v1.0_2684	chr1	11630001	11635000	.	8	11.46	CD11-6h	chr1	12616056	12618415	bait_v1.0_4704	chr1	12475001	12480000	.	10	9.22
CD11-0h	chr1	11653255	11656302	bait_v1.0_2687,bait_v1.0_4695	chr1	11210001	11215000	.	7	5.47	CD11-1h	chr1	11478118	11479977	bait_v1.0_2684	chr1	11640001	11645000	.	4	5.53	CD11-6h	chr1	12616056	12618415	bait_v1.0_4704	chr1	12555001	12560000	.	10	5.17
CD11-0h	chr1	11653255	11656302	bait_v1.0_2687,bait_v1.0_4695	chr1	11215001	11220000	.	7	5.45	CD11-1h	chr1	11478118	11479977	bait_v1.0_2684	chr1	11690609	11692597	bait_v1.0_2691,bait_v1.0_4697	4	6.1	CD11-6h	chr1	12618505	12620364	bait_v1.0_4705	chr1	12228947	12230806	bait_v1.0_2704	5	6.25
CD11-0h	chr1	11653255	11656302	bait_v1.0_2687,bait_v1.0_4695	chr1	11230001	11235000	.	8	5.84	CD11-1h	chr1	11653255	11656302	bait_v1.0_2687,bait_v1.0_4695	chr1	11056941	11058633	.	5	6.09	CD11-6h	chr1	12618505	12620364	bait_v1.0_4705	chr1	12235001	12240000	.	6	7.71
CD11-0h	chr1	11653255	11656302	bait_v1.0_2687,bait_v1.0_4695	chr1	11240001	11245000	.	13	10.59	CD11-1h	chr1	11653255	11656302	bait_v1.0_2687,bait_v1.0_4695	chr1	11205001	11210000	.	6	7.15	CD11-6h	chr1	12618505	12620364	bait_v1.0_4705	chr1	12245001	12250000	.	5	6.07
CD11-0h	chr1	11653255	11656302	bait_v1.0_2687,bait_v1.0_4695	chr1	11245001	11250000	.	9	7.03	CD11-1h	chr1	11653255	11656302	bait_v1.0_2687,bait_v1.0_4695	chr1	11215001	11220000	.	8	9.89	CD11-6h	chr1	12618505	12620364	bait_v1.0_4705	chr1	12265001	12270000	.	7	9
CD11-0h	chr1	11653255	11656302	bait_v1.0_2687,bait_v1.0_4695	chr1	11265001	11270000	.	10	8.09	CD11-1h	chr1	11653255	11656302	bait_v1.0_2687,bait_v1.0_4695	chr1	11225001	11230000	.	7	8.54	CD11-6h	chr1	12618505	12620364	bait_v1.0_4705	chr1	12270001	12275000	.	7	8.75
CD11-0h	chr1	11653255	11656302	bait_v1.0_2687,bait_v1.0_4695	chr1	11272586	11274445	bait_v1.0_2683	8	5.62	CD11-1h	chr1	11653255	11656302	bait_v1.0_2687,bait_v1.0_4695	chr1	11230001	11235000	.	5	5.75	CD11-6h	chr1	12618505	12620364	bait_v1.0_4705	chr1	12276001	12277860	bait_v1.0_2705	13	18.67
CD11-0h	chr1	11653255	11656302	bait_v1.0_2687,bait_v1.0_4695	chr1	11275001	11280000	.	11	8.69	CD11-1h	chr1	11653255	11656302	bait_v1.0_2687,bait_v1.0_4695	chr1	11235001	11240000	.	7	7.93	CD11-6h	chr1	12618505	12620364	bait_v1.0_4705	chr1	12277861	12280000	.	5	5.93
CD11-0h	chr1	11653255	11656302	bait_v1.0_2687,bait_v1.0_4695	chr1	11280001	11285000	.	10	7.52	CD11-1h	chr1	11653255	11656302	bait_v1.0_2687,bait_v1.0_4695	chr1	11250001	11255000	.	5	5.53	CD11-6h	chr1	12618505	12620364	bait_v1.0_4705	chr1	12280001	12285000	.	12	16.47
CD11-0h	chr1	11653255	11656302	bait_v1.0_2687,bait_v1.0_4695	chr1	11285001	11290000	.	14	11.47	CD11-1h	chr1	11653255	11656302	bait_v1.0_2687,bait_v1.0_4695	chr1	11265001	11270000	.	5	5.48	CD11-6h	chr1	12618505	12620364	bait_v1.0_4705	chr1	12290001	12295000	.	5	5.72
CD11-0h	chr1	11653255	11656302	bait_v1.0_2687,bait_v1.0_4695	chr1	11290001	11295000	.	10	7.57	CD11-1h	chr1	11653255	11656302	bait_v1.0_2687,bait_v1.0_4695	chr1	11270001	11272585	.	5	5.06	CD11-6h	chr1	12618505	12620364	bait_v1.0_4705	chr1	12295001	12300000	.	7	8.71
CD11-0h	chr1	11667576	11668935	bait_v1.0_2690	chr1	11220001	11225000	.	3	5.44	CD11-1h	chr1	11653255	11656302	bait_v1.0_2687,bait_v1.0_4695	chr1	11280001	11285000	.	6	6.64	CD11-6h	chr1	12618505	12620364	bait_v1.0_4705	chr1	12300001	12305000	.	8	10.12
CD11-0h	chr1	11667576	11668935	bait_v1.0_2690	chr1	11240001	11245000	.	4	7.4	CD11-1h	chr1	11653255	11656302	bait_v1.0_2687,bait_v1.0_4695	chr1	11300001	11305000	.	5	5.2	CD11-6h	chr1	12618505	12620364	bait_v1.0_4705	chr1	12310001	12315000	.	12	15.75
CD11-0h	chr1	11667576	11668935	bait_v1.0_2690	chr1	11330001	11335000	.	3	5.11	CD11-1h	chr1	11653255	11656302	bait_v1.0_2687,bait_v1.0_4695	chr1	11710001	11715000	.	17	7.8	CD11-6h	chr1	12618505	12620364	bait_v1.0_4705	chr1	12315001	12320000	.	10	12.84
CD11-0h	chr1	11667576	11668935	bait_v1.0_2690	chr4	89505001	89510000	.	2	5.21	CD11-1h	chr1	11653255	11656302	bait_v1.0_2687,bait_v1.0_4695	chr1	11715001	11720000	.	14	7.07	CD11-6h	chr1	12618505	12620364	bait_v1.0_4705	chr1	12320001	12325000	.	7	8.44
CD11-0h	chr1	11680372	11682231	bait_v1.0_4696	chr1	11295001	11300000	.	5	7.1	CD11-1h	chr1	11664004	11664863	bait_v1.0_2689	chr1	11058634	11060993	bait_v1.0_4690	4	9.06	CD11-6h	chr1	12618505	12620364	bait_v1.0_4705	chr1	12325001	12330000	.	7	8.46
CD11-0h	chr1	11680372	11682231	bait_v1.0_4696	chr1	11310001	11315000	.	5	7.2	CD11-1h	chr1	11664004	11664863	bait_v1.0_2689	chr11	64445001	64447953	.	2	5.24	CD11-6h	chr1	12618505	12620364	bait_v1.0_4705	chr1	12330001	12335000	.	6	6.94
CD11-0h	chr1	11680372	11682231	bait_v1.0_4696	chr1	11315001	11320000	.	4	5.39	CD11-1h	chr1	11664004	11664863	bait_v1.0_2689	chr12	111885001	111890000	.	2	5.03	CD11-6h	chr1	12618505	12620364	bait_v1.0_4705	chr1	12335001	12340000	.	12	15.5
CD11-0h	chr1	11690609	11692597	bait_v1.0_2691,bait_v1.0_4697	chr1	11035001	11040000	.	5	6.51	CD11-1h	chr1	11667576	11668935	bait_v1.0_2690	chr1	11325001	11330000	.	3	5.75	CD11-6h	chr1	12618505	12620364	bait_v1.0_4705	chr1	12340001	12345000	.	9	10.7
CD11-0h	chr1	11690609	11692597	bait_v1.0_2691,bait_v1.0_4697	chr1	11795001	11800000	.	10	6.19	CD11-1h	chr1	11667576	11668935	bait_v1.0_2690	chr1	11420001	11425000	.	3	5.13	CD11-6h	chr1	12618505	12620364	bait_v1.0_4705	chr1	12350001	12355000	.	6	6.6
CD11-0h	chr1	11761167	11762526	bait_v1.0_2693	chr1	12000001	12005000	.	3	5.19	CD11-1h	chr1	11690609	11692597	bait_v1.0_2691,bait_v1.0_4697	chr1	11265001	11270000	.	4	5.55	CD11-6h	chr1	12618505	12620364	bait_v1.0_4705	chr1	12370001	12375000	.	7	7.88
CD11-0h	chr1	11771502	11772861	bait_v1.0_2694	chr1	11110001	11114923	.	4	8.77	CD11-1h	chr1	11690609	11692597	bait_v1.0_2691,bait_v1.0_4697	chr1	11272586	11274445	bait_v1.0_2683	5	7.26	CD11-6h	chr1	12618505	12620364	bait_v1.0_4705	chr1	12380001	12385000	.	7	7.67
CD11-0h	chr1	11771502	11772861	bait_v1.0_2694	chr1	11240001	11245000	.	3	5.94	CD11-1h	chr1	11690609	11692597	bait_v1.0_2691,bait_v1.0_4697	chr19	17762583	17762942	bait_v1.0_29233	2	5.4	CD11-6h	chr1	12618505	12620364	bait_v1.0_4705	chr1	12405001	12410000	.	10	10.92
CD11-0h	chr1	11777811	11780170	bait_v1.0_2695	chr1	12205001	12210000	.	4	6.01	CD11-1h	chr1	11735464	11736823	bait_v1.0_2692	chr18	34590001	34592197	.	2	5.11	CD11-6h	chr1	12618505	12620364	bait_v1.0_4705	chr1	12425001	12430000	.	6	5.66
CD11-0h	chr1	11802506	11803865	bait_v1.0_4698	chr1	11905001	11910000	.	6	6.42	CD11-1h	chr1	11761167	11762526	bait_v1.0_2693	chr1	12000001	12005000	.	3	5.82	CD11-6h	chr1	12618505	12620364	bait_v1.0_4705	chr1	12430001	12435000	.	6	5.64
CD11-0h	chr1	11804555	11807914	bait_v1.0_4699,bait_v1.0_2696	chr1	11653255	11656302	bait_v1.0_2687,bait_v1.0_4695	11	5.23	CD11-1h	chr1	11761167	11762526	bait_v1.0_2693	chr7	89985001	89990000	.	2	5.47	CD11-6h	chr1	12643927	12644786	bait_v1.0_2708	chr1	12300001	12305000	.	3	5.38
CD11-0h	chr1	11847044	11848903	bait_v1.0_4700	chr1	11890001	11895000	.	11	5.8	CD11-1h	chr1	11771502	11772861	bait_v1.0_2694	chrX	70935001	70940000	.	2	5.07	CD11-6h	chr1	12643927	12644786	bait_v1.0_2708	chr1	12340001	12345000	.	3	5.11
CD11-0h	chr1	11847044	11848903	bait_v1.0_4700	chr1	11905001	11910000	.	8	5.06	CD11-1h	chr1	11777811	11780170	bait_v1.0_2695	chr1	11478118	11479977	bait_v1.0_2684	3	5.05	CD11-6h	chr1	12643927	12644786	bait_v1.0_2708	chr1	12385001	12390000	.	3	5.02
CD11-0h	chr1	11847044	11848903	bait_v1.0_4700	chr1	11985001	11990000	.	6	6.22	CD11-1h	chr1	11777811	11780170	bait_v1.0_2695	chr3	154055001	154060000	.	2	5.36	CD11-6h	chr1	12715023	12716882	bait_v1.0_2709	chr1	12295001	12300000	.	4	7.75
CD11-0h	chr1	11858192	11859551	bait_v1.0_4701	chr1	12045001	12050000	.	4	5.28	CD11-1h	chr1	11804555	11807914	bait_v1.0_4699,bait_v1.0_2696	chr1	12025001	12030000	.	5	5.07	CD11-6h	chr1	12715023	12716882	bait_v1.0_2709	chr1	12720001	12725000	.	50	5.53
CD11-0h	chr1	11979561	11982731	bait_v1.0_2698,bait_v1.0_2699	chr1	11804555	11807914	bait_v1.0_4699,bait_v1.0_2696	9	7.55	CD11-1h	chr1	11847044	11848903	bait_v1.0_4700	chr1	11890001	11895000	.	10	6.34	CD11-6h	chr1	12773721	12775580	bait_v1.0_2711	chr1	12315001	12320000	.	4	6.61
CD11-0h	chr1	11979561	11982731	bait_v1.0_2698,bait_v1.0_2699	chr1	11815001	11820000	.	8	7.56	CD11-1h	chr1	11858192	11859551	bait_v1.0_4701	chr11	14665001	14670000	.	2	5.34	CD11-6h	chr1	12847986	12849845	bait_v1.0_4708	chr8	46570001	46575000	.	2	6.22
CD11-0h	chr1	11979561	11982731	bait_v1.0_2698,bait_v1.0_2699	chr1	11820001	11825000	.	6	5.25	CD11-1h	chr1	11934074	11935433	bait_v1.0_2697	chr1	11955001	11960000	.	13	5.58	CD11-6h	chr1	12856466	12857825	bait_v1.0_2713	chr14	20075001	20080000	.	2	5.53
CD11-0h	chr1	11979561	11982731	bait_v1.0_2698,bait_v1.0_2699	chr1	11835001	11840000	.	10	8.84	CD11-1h	chr1	11934074	11935433	bait_v1.0_2697	chr7	129368863	129370000	.	2	5.6	CD11-6h	chr1	13116115	13117974	bait_v1.0_4714	chr1	13650001	13655000	.	3	6.25
CD11-0h	chr1	11979561	11982731	bait_v1.0_2698,bait_v1.0_2699	chr1	11840001	11845000	.	9	7.88	CD11-1h	chr1	11979561	11982731	bait_v1.0_2698,bait_v1.0_2699	chr1	11750001	11755000	.	4	5.06	CD11-6h	chr1	13389012	13390371	bait_v1.0_2723	chr1	12450001	12455000	.	3	6.15
CD11-0h	chr1	11979561	11982731	bait_v1.0_2698,bait_v1.0_2699	chr1	12205001	12210000	.	5	5.12	CD11-1h	chr1	11979561	11982731	bait_v1.0_2698,bait_v1.0_2699	chr1	11835001	11840000	.	7	7.66	CD11-6h	chr1	13415231	13416590	bait_v1.0_2725	chr1	12850001	12855000	.	3	5.89
CD11-0h	chr1	12019346	12020205	bait_v1.0_2700	chr1	12345001	12350000	.	3	5.05	CD11-1h	chr1	11979561	11982731	bait_v1.0_2698,bait_v1.0_2699	chr1	11840001	11845000	.	8	9	CD11-6h	chr1	13582345	13586204	bait_v1.0_2726	chr1	13915001	13920000	.	5	5.25
CD11-0h	chr1	12062757	12064116	bait_v1.0_2701	chr1	12205001	12210000	.	4	5.54	CD11-1h	chr1	11979561	11982731	bait_v1.0_2698,bait_v1.0_2699	chr1	12205001	12210000	.	5	6.29	CD11-6h	chr1	13659671	13660530	bait_v1.0_4723	chr1	13815001	13820000	.	5	7.25
CD11-0h	chr1	12124779	12126638	bait_v1.0_2702	chr1	12190001	12195000	.	10	6.28	CD11-1h	chr1	12062757	12064116	bait_v1.0_2701	chr1	12190001	12195000	.	4	5.63	CD11-6h	chr1	13659671	13660530	bait_v1.0_4723	chr1	13960001	13965000	.	5	9.25
CD11-0h	chr1	12124779	12126638	bait_v1.0_2702	chr1	12195001	12200000	.	15	11.16	CD11-1h	chr1	12062757	12064116	bait_v1.0_2701	chr19	16260001	16265000	.	2	5.32	CD11-6h	chr1	13703735	13705594	bait_v1.0_2728	chr1	13955001	13960000	.	5	6.32
CD11-0h	chr1	12124779	12126638	bait_v1.0_2702	chr1	12200001	12205000	.	14	10.46	CD11-1h	chr1	12062757	12064116	bait_v1.0_2701	chr6	154025001	154030000	.	2	5.91	CD11-6h	chr1	13748283	13750142	bait_v1.0_2729	chr1	13705595	13710000	.	12	5.35
CD11-0h	chr1	12124779	12126638	bait_v1.0_2702	chr1	12205001	12210000	.	42	38.73	CD11-1h	chr1	12124779	12126638	bait_v1.0_2702	chr1	12185001	12190000	.	7	5.57	CD11-6h	chr1	13748283	13750142	bait_v1.0_2729	chr1	13960001	13965000	.	5	5.68
CD11-0h	chr1	12124779	12126638	bait_v1.0_2702	chr1	12210001	12215000	.	22	18.76	CD11-1h	chr1	12124779	12126638	bait_v1.0_2702	chr1	12195001	12200000	.	8	7.47	CD11-6h	chr1	13748283	13750142	bait_v1.0_2729	chr1	14600001	14605000	.	4	6.29
CD11-0h	chr1	12124779	12126638	bait_v1.0_2702	chr1	12618505	12620364	bait_v1.0_4705	4	6.09	CD11-1h	chr1	12124779	12126638	bait_v1.0_2702	chr1	12205001	12210000	.	19	20.87	CD11-6h	chr1	13748283	13750142	bait_v1.0_2729	chr19	44250001	44255000	.	2	5.02
CD11-0h	chr1	12165883	12167742	bait_v1.0_2703	chr1	12045001	12050000	.	5	6.11	CD11-1h	chr1	12124779	12126638	bait_v1.0_2702	chr1	12600001	12605000	.	4	6.73	CD11-6h	chr1	13770606	13772465	bait_v1.0_2730	chr1	13760001	13765000	.	46	5.18
CD11-0h	chr1	12165883	12167742	bait_v1.0_2703	chr1	12205001	12210000	.	12	8.61	CD11-1h	chr1	12165883	12167742	bait_v1.0_2703	chr19	55463190	55463967	.	2	5.53	CD11-6h	chr1	13891672	13893531	bait_v1.0_2731	chr1	13655001	13659670	.	5	5.21
CD11-0h	chr1	12228947	12230806	bait_v1.0_2704	chr1	12655001	12660000	.	5	6.96	CD11-1h	chr1	12165883	12167742	bait_v1.0_2703	chr3	93340001	93345000	.	2	5.53	CD11-6h	chr1	13891672	13893531	bait_v1.0_2731	chr1	13660531	13665000	.	6	6.24
CD11-0h	chr1	12276001	12277860	bait_v1.0_2705	chr1	12618505	12620364	bait_v1.0_4705	5	7.15	CD11-1h	chr1	12228947	12230806	bait_v1.0_2704	chr15	22615001	22620000	.	2	5.27	CD11-6h	chr1	13891672	13893531	bait_v1.0_2731	chr1	13760001	13765000	.	7	5.8
CD11-0h	chr1	12276001	12277860	bait_v1.0_2705	chr1	12620365	12625000	.	6	8.39	CD11-1h	chr1	12276001	12277860	bait_v1.0_2705	chr1	12420001	12425000	.	4	5.36	CD11-6h	chr1	14390836	14392695	bait_v1.0_4725	chr1	15105001	15110000	.	5	6.07
CD11-0h	chr1	12276001	12277860	bait_v1.0_2705	chr1	12635001	12640000	.	4	5.23	CD11-1h	chr1	12276001	12277860	bait_v1.0_2705	chr1	12450001	12455000	.	4	5.39	CD11-6h	chr1	14597584	14599443	bait_v1.0_2732	chr1	13990001	13995000	.	6	5.25
CD11-0h	chr1	12463820	12465679	bait_v1.0_2706	chr1	12325001	12330000	.	5	6.24	CD11-1h	chr1	12276001	12277860	bait_v1.0_2705	chr1	12616056	12618415	bait_v1.0_4704	3	5.03	CD11-6h	chr1	14597584	14599443	bait_v1.0_2732	chr1	14110001	14115000	.	8	7.04
CD11-0h	chr1	12463820	12465679	bait_v1.0_2706	chr1	12405001	12410000	.	7	5.57	CD11-1h	chr1	12276001	12277860	bait_v1.0_2705	chr1	12618505	12620364	bait_v1.0_4705	4	7.13	CD11-6h	chr1	14597584	14599443	bait_v1.0_2732	chr1	14270001	14275000	.	8	5.93
CD11-0h	chr1	12463820	12465679	bait_v1.0_2706	chr1	12440001	12445000	.	18	6.96	CD11-1h	chr1	12595569	12596928	bait_v1.0_4703	chr1	12228947	12230806	bait_v1.0_2704	3	5.7	CD11-6h	chr1	14597584	14599443	bait_v1.0_2732	chr1	15020001	15025000	.	8	6.44
CD11-0h	chr1	12463820	12465679	bait_v1.0_2706	chr1	12450001	12455000	.	28	5.84	CD11-1h	chr1	12595569	12596928	bait_v1.0_4703	chr9	16690001	16695000	.	2	5.22	CD11-6h	chr1	15151412	15154271	bait_v1.0_2736	chr1	15255001	15260000	.	20	11.75
CD11-0h	chr1	12463820	12465679	bait_v1.0_2706	chr1	12535001	12540000	.	6	5.67	CD11-1h	chr1	12616056	12618415	bait_v1.0_4704	chr1	12230807	12235000	.	5	7.23	CD11-6h	chr1	15151412	15154271	bait_v1.0_2736	chr1	15260001	15265000	.	14	7.92
CD11-0h	chr1	12463820	12465679	bait_v1.0_2706	chr1	12545001	12550000	.	6	5.79	CD11-1h	chr1	12616056	12618415	bait_v1.0_4704	chr1	12255001	12260000	.	4	5.5	CD11-6h	chr1	15151412	15154271	bait_v1.0_2736	chr1	15265001	15270000	.	16	9.63
CD11-0h	chr1	12463820	12465679	bait_v1.0_2706	chr1	12605001	12610000	.	4	5.18	CD11-1h	chr1	12616056	12618415	bait_v1.0_4704	chr1	12305001	12310000	.	7	9.97	CD11-6h	chr1	15151412	15154271	bait_v1.0_2736	chr1	15270001	15275000	.	47	34.23
CD11-0h	chr1	12463820	12465679	bait_v1.0_2706	chr1	12618505	12620364	bait_v1.0_4705	4	5.42	CD11-1h	chr1	12616056	12618415	bait_v1.0_4704	chr1	12310001	12315000	.	6	8.31	CD11-6h	chr1	15151412	15154271	bait_v1.0_2736	chr1	15275001	15280000	.	19	12.89
CD11-0h	chr1	12463820	12465679	bait_v1.0_2706	chr1	12625001	12630000	.	4	5.15	CD11-1h	chr1	12616056	12618415	bait_v1.0_4704	chr1	12315001	12320000	.	7	10.16	CD11-6h	chr1	15151412	15154271	bait_v1.0_2736	chr1	15280001	15285000	.	12	7.52
CD11-0h	chr1	12595569	12596928	bait_v1.0_4703	chr1	12400001	12405000	.	4	5.08	CD11-1h	chr1	12616056	12618415	bait_v1.0_4704	chr1	12350001	12355000	.	5	6.35	CD11-6h	chr1	15151412	15154271	bait_v1.0_2736	chr1	15285001	15290000	.	12	7.9
CD11-0h	chr1	12616056	12618415	bait_v1.0_4704	chr1	12250001	12255000	.	5	6.01	CD11-1h	chr1	12616056	12618415	bait_v1.0_4704	chr1	12360001	12365000	.	6	8.03	CD11-6h	chr1	15151412	15154271	bait_v1.0_2736	chr1	15295001	15300000	.	11	7.27
CD11-0h	chr1	12616056	12618415	bait_v1.0_4704	chr1	12265001	12270000	.	7	9.22	CD11-1h	chr1	12616056	12618415	bait_v1.0_4704	chr1	12405001	12410000	.	5	6	CD11-6h	chr1	15151412	15154271	bait_v1.0_2736	chr1	15300001	15304641	.	13	8.9
CD11-0h	chr1	12616056	12618415	bait_v1.0_4704	chr1	12270001	12275000	.	8	10.29	CD11-1h	chr1	12618505	12620364	bait_v1.0_4705	chr1	12270001	12275000	.	8	13.46	CD11-6h	chr1	15151412	15154271	bait_v1.0_2736	chr1	15320001	15325000	.	9	6.31
CD11-0h	chr1	12616056	12618415	bait_v1.0_4704	chr1	12280001	12285000	.	5	6.06	CD11-1h	chr1	12618505	12620364	bait_v1.0_4705	chr1	12276001	12277860	bait_v1.0_2705	4	6.11	CD11-6h	chr1	15151412	15154271	bait_v1.0_2736	chr1	15430001	15435000	.	7	6.09
CD11-0h	chr1	12616056	12618415	bait_v1.0_4704	chr1	12305001	12310000	.	6	7.2	CD11-1h	chr1	12618505	12620364	bait_v1.0_4705	chr1	12277861	12280000	.	4	5.89	CD11-6h	chr1	15151412	15154271	bait_v1.0_2736	chr1	15725001	15730000	.	5	5.18
CD11-0h	chr1	12616056	12618415	bait_v1.0_4704	chr1	12310001	12315000	.	10	13.21	CD11-1h	chr1	12618505	12620364	bait_v1.0_4705	chr1	12280001	12285000	.	8	13.09	CD11-6h	chr1	15171078	15171937	bait_v1.0_4726	chr1	15280001	15285000	.	4	5.39
CD11-0h	chr1	12616056	12618415	bait_v1.0_4704	chr1	12315001	12320000	.	5	5.54	CD11-1h	chr1	12618505	12620364	bait_v1.0_4705	chr1	12300001	12305000	.	4	5.51	CD11-6h	chr1	15171078	15171937	bait_v1.0_4726	chr1	15527655	15530000	.	3	5.74
CD11-0h	chr1	12616056	12618415	bait_v1.0_4704	chr1	12320001	12325000	.	8	10.33	CD11-1h	chr1	12618505	12620364	bait_v1.0_4705	chr1	12305001	12310000	.	6	8.75	CD11-6h	chr1	15246152	15248011	bait_v1.0_2737	chr1	15120001	15125000	.	6	5.82
CD11-0h	chr1	12616056	12618415	bait_v1.0_4704	chr1	12335001	12340000	.	12	16.08	CD11-1h	chr1	12618505	12620364	bait_v1.0_4705	chr1	12310001	12315000	.	9	13.98	CD11-6h	chr1	15246152	15248011	bait_v1.0_2737	chr1	15155001	15160000	.	9	7.66
CD11-0h	chr1	12616056	12618415	bait_v1.0_4704	chr1	12355001	12360000	.	5	5.44	CD11-1h	chr1	12618505	12620364	bait_v1.0_4705	chr1	12315001	12320000	.	7	10.67	CD11-6h	chr1	15304642	15305501	bait_v1.0_2739	chr1	15105001	15110000	.	4	5.83
CD11-0h	chr1	12616056	12618415	bait_v1.0_4704	chr1	12365001	12370000	.	7	8.21	CD11-1h	chr1	12618505	12620364	bait_v1.0_4705	chr1	12320001	12325000	.	9	14.42	CD11-6h	chr1	15304642	15305501	bait_v1.0_2739	chr1	15125001	15130000	.	5	7.05
CD11-0h	chr1	12616056	12618415	bait_v1.0_4704	chr1	12370001	12375000	.	5	5.12	CD11-1h	chr1	12618505	12620364	bait_v1.0_4705	chr1	12325001	12330000	.	6	8.51	CD11-6h	chr1	15304642	15305501	bait_v1.0_2739	chr1	15130001	15135000	.	4	5.48
CD11-0h	chr1	12616056	12618415	bait_v1.0_4704	chr1	12395001	12400000	.	5	5.02	CD11-1h	chr1	12618505	12620364	bait_v1.0_4705	chr1	12340001	12345000	.	7	10.58	CD11-6h	chr1	15304642	15305501	bait_v1.0_2739	chr1	15151412	15154271	bait_v1.0_2736	7	9.37
CD11-0h	chr1	12616056	12618415	bait_v1.0_4704	chr1	12405001	12410000	.	9	9.86	CD11-1h	chr1	12618505	12620364	bait_v1.0_4705	chr1	12350001	12355000	.	6	8.32	CD11-6h	chr1	15304642	15305501	bait_v1.0_2739	chr1	15500001	15505000	.	4	5.78
CD11-0h	chr1	12616056	12618415	bait_v1.0_4704	chr1	12410001	12415000	.	7	7.25	CD11-1h	chr1	12618505	12620364	bait_v1.0_4705	chr1	12365001	12370000	.	5	6.69	CD11-6h	chr1	15304642	15305501	bait_v1.0_2739	chr7	105535001	105540000	.	2	5.17
CD11-0h	chr1	12616056	12618415	bait_v1.0_4704	chr1	12415001	12420000	.	6	5.84	CD11-1h	chr1	12618505	12620364	bait_v1.0_4705	chr1	12395001	12400000	.	6	7.69	CD11-6h	chr1	15340641	15342500	bait_v1.0_2740	chr1	15020001	15025000	.	4	5.66
CD11-0h	chr1	12616056	12618415	bait_v1.0_4704	chr1	12440001	12445000	.	6	5.33	CD11-1h	chr1	12618505	12620364	bait_v1.0_4705	chr1	12405001	12410000	.	6	7.88	CD11-6h	chr1	15340641	15342500	bait_v1.0_2740	chr1	15408694	15410634	bait_v1.0_4727,bait_v1.0_2742	10	6.46
CD11-0h	chr1	12618505	12620364	bait_v1.0_4705	chr1	12120001	12124778	.	4	5.16	CD11-1h	chr1	12618505	12620364	bait_v1.0_4705	chr1	12480001	12485000	.	5	5.02	CD11-6h	chr1	15340641	15342500	bait_v1.0_2740	chr1	15616380	15618239	bait_v1.0_2747	4	5.24
CD11-0h	chr1	12618505	12620364	bait_v1.0_4705	chr1	12124779	12126638	bait_v1.0_2702	4	5.35	CD11-1h	chr1	12618505	12620364	bait_v1.0_4705	chr1	12520001	12525000	.	7	6.75	CD11-6h	chr1	15343978	15345837	bait_v1.0_2741	chr1	15425001	15430000	.	7	5.12
CD11-0h	chr1	12618505	12620364	bait_v1.0_4705	chr1	12265001	12270000	.	9	12.32	CD11-1h	chr1	12643927	12644786	bait_v1.0_2708	chr1	12400001	12405000	.	3	5.52	CD11-6h	chr1	15408694	15410634	bait_v1.0_4727,bait_v1.0_2742	chr1	15295001	15300000	.	9	6.12
CD11-0h	chr1	12618505	12620364	bait_v1.0_4705	chr1	12270001	12275000	.	5	5.83	CD11-1h	chr1	12715023	12716882	bait_v1.0_2709	chr1	12520001	12525000	.	3	5.38	CD11-6h	chr1	15408694	15410634	bait_v1.0_4727,bait_v1.0_2742	chr1	15320001	15325000	.	11	6.54
CD11-0h	chr1	12618505	12620364	bait_v1.0_4705	chr1	12275001	12276000	.	5	6.73	CD11-1h	chr1	12715023	12716882	bait_v1.0_2709	chr1	12655001	12660000	.	5	5.49	CD11-6h	chr1	15408694	15410634	bait_v1.0_4727,bait_v1.0_2742	chr1	15325001	15330000	.	13	7.77
CD11-0h	chr1	12618505	12620364	bait_v1.0_4705	chr1	12276001	12277860	bait_v1.0_2705	5	6.38	CD11-1h	chr1	12715023	12716882	bait_v1.0_2709	chr11	48200001	48205000	.	2	5.11	CD11-6h	chr1	15408694	15410634	bait_v1.0_4727,bait_v1.0_2742	chr1	15330001	15335000	.	11	6.13
CD11-0h	chr1	12618505	12620364	bait_v1.0_4705	chr1	12290001	12295000	.	6	7.43	CD11-1h	chr1	12715023	12716882	bait_v1.0_2709	chr5	140445001	140450000	.	2	5	CD11-6h	chr1	15408694	15410634	bait_v1.0_4727,bait_v1.0_2742	chr1	15335001	15340000	.	14	7.7
CD11-0h	chr1	12618505	12620364	bait_v1.0_4705	chr1	12295001	12300000	.	10	13.43	CD11-1h	chr1	13116115	13117974	bait_v1.0_4714	chr8	92710001	92715000	.	2	5.07	CD11-6h	chr1	15408694	15410634	bait_v1.0_4727,bait_v1.0_2742	chr1	15340641	15342500	bait_v1.0_2740	10	5.11
CD11-0h	chr1	12618505	12620364	bait_v1.0_4705	chr1	12305001	12310000	.	6	7.17	CD11-1h	chr1	13415231	13416590	bait_v1.0_2725	chr1	13660531	13665000	.	3	5.92	CD11-6h	chr1	15408694	15410634	bait_v1.0_4727,bait_v1.0_2742	chr1	15710001	15715000	.	6	6.48
CD11-0h	chr1	12618505	12620364	bait_v1.0_4705	chr1	12310001	12315000	.	18	25.51	CD11-1h	chr1	13415231	13416590	bait_v1.0_2725	chr1	14810001	14815000	.	3	6.46	CD11-6h	chr1	15474981	15476840	bait_v1.0_2745	chr1	15320001	15325000	.	5	7.19
CD11-0h	chr1	12618505	12620364	bait_v1.0_4705	chr1	12315001	12320000	.	11	14	CD11-1h	chr1	13513309	13515168	bait_v1.0_4722	chr1	12140001	12145000	.	3	5.65	CD11-6h	chr1	15474981	15476840	bait_v1.0_2745	chrX	103515001	103518749	.	2	5.77
CD11-0h	chr1	12618505	12620364	bait_v1.0_4705	chr1	12320001	12325000	.	12	16.39	CD11-1h	chr1	13513309	13515168	bait_v1.0_4722	chr1	13775001	13780000	.	3	5.06	CD11-6h	chr1	15523478	15527654	bait_v1.0_4729,bait_v1.0_2746,bait_v1.0_4730	chr1	15320001	15325000	.	14	8.55
CD11-0h	chr1	12618505	12620364	bait_v1.0_4705	chr1	12325001	12330000	.	8	9.67	CD11-1h	chr1	13513309	13515168	bait_v1.0_4722	chr1	13950001	13955000	.	3	5.57	CD11-6h	chr1	15523478	15527654	bait_v1.0_4729,bait_v1.0_2746,bait_v1.0_4730	chr1	15325001	15330000	.	10	5.68
CD11-0h	chr1	12618505	12620364	bait_v1.0_4705	chr1	12330001	12335000	.	5	5.65	CD11-1h	chr1	13513309	13515168	bait_v1.0_4722	chr1	14020001	14025000	.	3	5.76	CD11-6h	chr1	15523478	15527654	bait_v1.0_4729,bait_v1.0_2746,bait_v1.0_4730	chr1	15350001	15355000	.	10	5.26
CD11-0h	chr1	12618505	12620364	bait_v1.0_4705	chr1	12335001	12340000	.	13	17.55	CD11-1h	chr1	13659671	13660530	bait_v1.0_4723	chr1	13955001	13960000	.	4	8.13	CD11-6h	chr1	15523478	15527654	bait_v1.0_4729,bait_v1.0_2746,bait_v1.0_4730	chr1	15710001	15715000	.	10	5.47
CD11-0h	chr1	12618505	12620364	bait_v1.0_4705	chr1	12340001	12345000	.	5	5.72	CD11-1h	chr1	13659671	13660530	bait_v1.0_4723	chr1	14490001	14495000	.	3	6.29	CD11-6h	chr1	15523478	15527654	bait_v1.0_4729,bait_v1.0_2746,bait_v1.0_4730	chr1	15741302	15743161	bait_v1.0_2751	9	5.47
CD11-0h	chr1	12618505	12620364	bait_v1.0_4705	chr1	12345001	12350000	.	8	9.91	CD11-1h	chr1	13659671	13660530	bait_v1.0_4723	chr17	73755001	73760000	.	2	5.34	CD11-6h	chr1	15616380	15618239	bait_v1.0_2747	chr1	15710001	15715000	.	7	5.16
CD11-0h	chr1	12618505	12620364	bait_v1.0_4705	chr1	12355001	12360000	.	6	6.76	CD11-1h	chr1	13699578	13700937	bait_v1.0_2727	chr1	13748283	13750142	bait_v1.0_2729	7	6.31	CD11-6h	chr1	15658749	15660608	bait_v1.0_2748	chr1	15320001	15325000	.	3	5.26
CD11-0h	chr1	12618505	12620364	bait_v1.0_4705	chr1	12365001	12370000	.	9	10.98	CD11-1h	chr1	13699578	13700937	bait_v1.0_2727	chr1	13750143	13755000	.	7	6.65	CD11-6h	chr1	15658749	15660608	bait_v1.0_2748	chr1	15540001	15545000	.	4	5.03
CD11-0h	chr1	12618505	12620364	bait_v1.0_4705	chr1	12370001	12375000	.	6	6.37	CD11-1h	chr1	13699578	13700937	bait_v1.0_2727	chr1	13925001	13930000	.	4	6.55	CD11-6h	chr1	15658749	15660608	bait_v1.0_2748	chr1	15675001	15680000	.	14	5.05
CD11-0h	chr1	12618505	12620364	bait_v1.0_4705	chr1	12375001	12380000	.	6	6.3	CD11-1h	chr1	13699578	13700937	bait_v1.0_2727	chr1	15090001	15095000	.	3	5.38	CD11-6h	chr1	15735285	15737144	bait_v1.0_2750	chr1	15155001	15160000	.	4	6.39
CD11-0h	chr1	12618505	12620364	bait_v1.0_4705	chr1	12380001	12385000	.	7	7.61	CD11-1h	chr1	13748283	13750142	bait_v1.0_2729	chr1	13699578	13700937	bait_v1.0_2727	7	5.15	CD11-6h	chr1	15735285	15737144	bait_v1.0_2750	chr1	15285001	15290000	.	4	6.24
CD11-0h	chr1	12618505	12620364	bait_v1.0_4705	chr1	12395001	12400000	.	9	10.07	CD11-1h	chr1	13891672	13893531	bait_v1.0_2731	chr1	13680001	13685000	.	4	5.09	CD11-6h	chr1	15735285	15737144	bait_v1.0_2750	chr1	15330001	15335000	.	5	7.95
CD11-0h	chr1	12618505	12620364	bait_v1.0_4705	chr1	12405001	12410000	.	9	9.84	CD11-1h	chr1	13891672	13893531	bait_v1.0_2731	chr14	46063039	46064898	bait_v1.0_34005	2	5.12	CD11-6h	chr1	15735285	15737144	bait_v1.0_2750	chr1	15430001	15435000	.	4	5.51
CD11-0h	chr1	12618505	12620364	bait_v1.0_4705	chr1	12420001	12425000	.	8	7.85	CD11-1h	chr1	14222379	14224238	bait_v1.0_4724	chr13	105703660	105708019	bait_v1.0_33294	3	12.79	CD11-6h	chr1	15735285	15737144	bait_v1.0_2750	chr1	15500001	15505000	.	6	8.13
CD11-0h	chr1	12618505	12620364	bait_v1.0_4705	chr1	12445001	12450000	.	6	5.43	CD11-1h	chr1	14923010	14924869	bait_v1.0_2733	chr1	14115001	14120000	.	4	5.96	CD11-6h	chr1	15735285	15737144	bait_v1.0_2750	chr1	15530001	15535000	.	5	6.21
CD11-0h	chr1	12643927	12644786	bait_v1.0_2708	chr1	12355001	12360000	.	5	7.79	CD11-1h	chr1	14923010	14924869	bait_v1.0_2733	chr8	40040001	40045000	.	2	5.47	CD11-6h	chr1	15735285	15737144	bait_v1.0_2750	chr1	15600001	15605000	.	5	5.08
CD11-0h	chr1	12773721	12775580	bait_v1.0_2711	chr1	12310001	12315000	.	4	6.84	CD11-1h	chr1	14944799	14946158	bait_v1.0_2735	chr1	14600001	14605000	.	4	6.85	CD11-6h	chr1	15741302	15743161	bait_v1.0_2751	chr1	15320001	15325000	.	5	9.42
CD11-0h	chr1	13225394	13227253	bait_v1.0_4718	chr4	94010001	94015000	.	2	5.51	CD11-1h	chr1	14944799	14946158	bait_v1.0_2735	chr3	131195001	131200000	.	2	5.71	CD11-6h	chr1	15741302	15743161	bait_v1.0_2751	chr1	15325001	15330000	.	4	7.29
CD11-0h	chr1	13389012	13390371	bait_v1.0_2723	chr1	13650001	13655000	.	3	5.41	CD11-1h	chr1	14944799	14946158	bait_v1.0_2735	chr9	128930001	128933404	.	2	5.71	CD11-6h	chr1	15741302	15743161	bait_v1.0_2751	chr1	15570001	15575000	.	4	5.5
CD11-0h	chr1	13389012	13390371	bait_v1.0_2723	chr1	13990001	13995000	.	3	6.33	CD11-1h	chr1	15151412	15154271	bait_v1.0_2736	chr1	15255001	15260000	.	9	6.16	CD11-6h	chr1	15741302	15743161	bait_v1.0_2751	chr1	15590001	15595000	.	4	5.12
CD11-0h	chr1	13415231	13416590	bait_v1.0_2725	chr1	14040001	14045000	.	3	5.56	CD11-1h	chr1	15151412	15154271	bait_v1.0_2736	chr1	15260001	15265000	.	9	6.36	CD11-6h	chr1	15741302	15743161	bait_v1.0_2751	chr1	15595001	15600000	.	4	5.09
CD11-0h	chr1	13582345	13586204	bait_v1.0_2726	chr1	13905001	13910000	.	5	5.6	CD11-1h	chr1	15151412	15154271	bait_v1.0_2736	chr1	15265001	15270000	.	7	5.07	CD11-6h	chr1	15741302	15743161	bait_v1.0_2751	chr12	70540001	70545000	.	2	5.1
CD11-0h	chr1	13659671	13660530	bait_v1.0_4723	chr1	13945001	13950000	.	4	7.01	CD11-1h	chr1	15151412	15154271	bait_v1.0_2736	chr1	15270001	15275000	.	22	19.34	CD11-6h	chr1	15755487	15759346	bait_v1.0_2752	chr1	15425001	15430000	.	5	5.87
CD11-0h	chr1	13659671	13660530	bait_v1.0_4723	chr1	13955001	13960000	.	3	5.01	CD11-1h	chr1	15151412	15154271	bait_v1.0_2736	chr1	15275001	15280000	.	14	11.68	CD11-6h	chr1	15755487	15759346	bait_v1.0_2752	chr1	15515001	15520000	.	5	5.11
CD11-0h	chr1	13659671	13660530	bait_v1.0_4723	chr1	13960001	13965000	.	4	7.07	CD11-1h	chr1	15151412	15154271	bait_v1.0_2736	chr1	15280001	15285000	.	10	7.96	CD11-6h	chr1	15755487	15759346	bait_v1.0_2752	chr1	15600001	15605000	.	9	8.26
CD11-0h	chr1	13659671	13660530	bait_v1.0_4723	chr1	14285001	14290000	.	3	5.76	CD11-1h	chr1	15151412	15154271	bait_v1.0_2736	chr1	15290001	15295000	.	8	6.73	CD11-6h	chr1	15755487	15759346	bait_v1.0_2752	chr1	16351715	16353574	bait_v1.0_4743	4	5.17
CD11-0h	chr1	13699578	13700937	bait_v1.0_2727	chr1	13925001	13930000	.	6	7.38	CD11-1h	chr1	15171078	15171937	bait_v1.0_4726	chr1	15295001	15300000	.	3	5.02	CD11-6h	chr1	15763879	15765238	bait_v1.0_2753	chr1	15171938	15175000	.	3	5.59
CD11-0h	chr1	13703735	13705594	bait_v1.0_2728	chr1	13885001	13890000	.	5	6.05	CD11-1h	chr1	15171078	15171937	bait_v1.0_4726	chr1	15355001	15360000	.	3	5.76	CD11-6h	chr1	15809609	15810468	bait_v1.0_4733	chr1	16030001	16035000	.	3	5.01
CD11-0h	chr1	13748283	13750142	bait_v1.0_2729	chr1	13945001	13950000	.	5	5.64	CD11-1h	chr1	15246152	15248011	bait_v1.0_2737	chr1	15175001	15180000	.	8	7.77	CD11-6h	chr1	15809609	15810468	bait_v1.0_4733	chr1	16170001	16175000	.	3	5.76
CD11-0h	chr1	13748283	13750142	bait_v1.0_2729	chr1	13955001	13960000	.	5	5.72	CD11-1h	chr1	15246152	15248011	bait_v1.0_2737	chr1	15210001	15215000	.	9	5.13	CD11-6h	chr1	15809609	15810468	bait_v1.0_4733	chr2	120185001	120190000	.	2	6.39
CD11-0h	chr1	13770606	13772465	bait_v1.0_2730	chr1	14540001	14545000	.	4	6.08	CD11-1h	chr1	15304642	15305501	bait_v1.0_2739	chr1	15151412	15154271	bait_v1.0_2736	5	8.06	CD11-6h	chr1	15847244	15848603	bait_v1.0_2754	chr1	15955001	15960000	.	5	5.04
CD11-0h	chr1	13891672	13893531	bait_v1.0_2731	chr1	13680001	13685000	.	5	5.15	CD11-1h	chr1	15304642	15305501	bait_v1.0_2739	chr19	46718217	46720000	.	2	6.23	CD11-6h	chr1	15847244	15848603	bait_v1.0_2754	chr1	15975340	15976699	bait_v1.0_4735	5	5.79
CD11-0h	chr1	14390836	14392695	bait_v1.0_4725	chr1	13965001	13970000	.	5	5.13	CD11-1h	chr1	15304642	15305501	bait_v1.0_2739	chr7	40835001	40840000	.	2	6.23	CD11-6h	chr1	15872882	15874241	bait_v1.0_2755	chr1	15900001	15905000	.	10	5.5
CD11-0h	chr1	14597584	14599443	bait_v1.0_2732	chr1	14265001	14270000	.	8	5.19	CD11-1h	chr1	15343978	15345837	bait_v1.0_2741	chr1	15420001	15425000	.	6	6.98	CD11-6h	chr1	15875456	15877315	bait_v1.0_2756	chr1	15425001	15430000	.	3	5.61
CD11-0h	chr1	14923010	14924869	bait_v1.0_2733	chr1	14685001	14690000	.	5	5.17	CD11-1h	chr1	15408694	15410634	bait_v1.0_4727,bait_v1.0_2742	chr1	15125001	15130000	.	4	5.29	CD11-6h	chr1	15875456	15877315	bait_v1.0_2756	chr1	15895001	15900000	.	14	6.07
CD11-0h	chr1	14928680	14930539	bait_v1.0_2734	chr1	14705001	14710000	.	6	5.02	CD11-1h	chr1	15408694	15410634	bait_v1.0_4727,bait_v1.0_2742	chr1	15320001	15325000	.	12	11.87	CD11-6h	chr1	15875456	15877315	bait_v1.0_2756	chr1	15990001	15995000	.	4	5
CD11-0h	chr1	14944799	14946158	bait_v1.0_2735	chr19	49070001	49072201	.	2	5.33	CD11-1h	chr1	15408694	15410634	bait_v1.0_4727,bait_v1.0_2742	chr1	15325001	15330000	.	8	6.5	CD11-6h	chr1	15942350	15945209	bait_v1.0_4734	chr1	15810469	15815000	.	5	5.21
CD11-0h	chr1	15151412	15154271	bait_v1.0_2736	chr1	14535001	14540000	.	5	5.22	CD11-1h	chr1	15408694	15410634	bait_v1.0_4727,bait_v1.0_2742	chr1	15375001	15380000	.	15	6.14	CD11-6h	chr1	15942350	15945209	bait_v1.0_4734	chr1	15850001	15855000	.	6	5.48
CD11-0h	chr1	15151412	15154271	bait_v1.0_2736	chr1	15252025	15255000	.	13	6.17	CD11-1h	chr1	15408694	15410634	bait_v1.0_4727,bait_v1.0_2742	chr1	15675001	15680000	.	4	5.28	CD11-6h	chr1	15975340	15976699	bait_v1.0_4735	chr1	15780001	15785000	.	5	5.22
CD11-0h	chr1	15151412	15154271	bait_v1.0_2736	chr1	15265001	15270000	.	14	7.45	CD11-1h	chr1	15474981	15476840	bait_v1.0_2745	chr1	15415001	15420000	.	5	5.31	CD11-6h	chr1	15975340	15976699	bait_v1.0_4735	chr1	15795001	15800000	.	5	5.13
CD11-0h	chr1	15151412	15154271	bait_v1.0_2736	chr1	15270001	15275000	.	33	22.17	CD11-1h	chr1	15474981	15476840	bait_v1.0_2745	chr22	18025680	18028264	.	2	5.3	CD11-6h	chr1	15975340	15976699	bait_v1.0_4735	chr1	15800001	15805000	.	6	6.34
CD11-0h	chr1	15151412	15154271	bait_v1.0_2736	chr1	15275001	15280000	.	19	11.65	CD11-1h	chr1	15506313	15508172	bait_v1.0_4728	chr1	15295001	15300000	.	4	6.19	CD11-6h	chr1	15975340	15976699	bait_v1.0_4735	chr1	15815001	15820000	.	6	5.87
CD11-0h	chr1	15151412	15154271	bait_v1.0_2736	chr1	15280001	15285000	.	10	5.76	CD11-1h	chr1	15523478	15527654	bait_v1.0_4729,bait_v1.0_2746,bait_v1.0_4730	chr1	15315001	15320000	.	7	6.37	CD11-6h	chr1	15975340	15976699	bait_v1.0_4735	chr1	15850001	15855000	.	6	5.28
CD11-0h	chr1	15151412	15154271	bait_v1.0_2736	chr1	15290001	15295000	.	9	5.22	CD11-1h	chr1	15523478	15527654	bait_v1.0_4729,bait_v1.0_2746,bait_v1.0_4730	chr1	15320001	15325000	.	6	5.6	CD11-6h	chr1	16017086	16020445	bait_v1.0_4736	chr1	15785001	15790000	.	6	6.15
CD11-0h	chr1	15151412	15154271	bait_v1.0_2736	chr1	15295001	15300000	.	13	8.88	CD11-1h	chr1	15523478	15527654	bait_v1.0_4729,bait_v1.0_2746,bait_v1.0_4730	chr1	15325001	15330000	.	6	5.07	CD11-6h	chr1	16017086	16020445	bait_v1.0_4736	chr1	16185001	16190000	.	7	6.44
CD11-0h	chr1	15151412	15154271	bait_v1.0_2736	chr1	15300001	15304641	.	12	7.97	CD11-1h	chr1	15523478	15527654	bait_v1.0_4729,bait_v1.0_2746,bait_v1.0_4730	chr1	15335001	15340000	.	6	5.24	CD11-6h	chr1	16020751	16022610	bait_v1.0_2758	chr1	15800001	15805000	.	4	5.76
CD11-0h	chr1	15151412	15154271	bait_v1.0_2736	chr1	15304642	15305501	bait_v1.0_2739	10	7.27	CD11-1h	chr1	15523478	15527654	bait_v1.0_4729,bait_v1.0_2746,bait_v1.0_4730	chr1	15710001	15715000	.	6	5.37	CD11-6h	chr1	16042616	16044475	bait_v1.0_2759	chr1	16010001	16015000	.	11	6.28
CD11-0h	chr1	15151412	15154271	bait_v1.0_2736	chr1	15430001	15435000	.	15	14.67	CD11-1h	chr1	15523478	15527654	bait_v1.0_4729,bait_v1.0_2746,bait_v1.0_4730	chr1	15735285	15737144	bait_v1.0_2750	7	7.11	CD11-6h	chr1	16047669	16049528	bait_v1.0_2760	chr1	15795001	15800000	.	6	10.05
CD11-0h	chr1	15246152	15248011	bait_v1.0_2737	chr1	15151412	15154271	bait_v1.0_2736	8	6.79	CD11-1h	chr1	15523478	15527654	bait_v1.0_4729,bait_v1.0_2746,bait_v1.0_4730	chr1	15750001	15755000	.	6	5.9	CD11-6h	chr1	16051203	16053062	bait_v1.0_2761	chr1	15620001	15625000	.	3	5.62
CD11-0h	chr1	15250665	15252024	bait_v1.0_2738	chr1	15151412	15154271	bait_v1.0_2736	6	6.2	CD11-1h	chr1	15523478	15527654	bait_v1.0_4729,bait_v1.0_2746,bait_v1.0_4730	chr6	35535001	35540000	.	3	9.73	CD11-6h	chr1	16051203	16053062	bait_v1.0_2761	chr1	15790001	15795000	.	4	6.86
CD11-0h	chr1	15304642	15305501	bait_v1.0_2739	chr1	15125001	15130000	.	4	5.63	CD11-1h	chr1	15584371	15585730	bait_v1.0_4731	chr16	9295001	9300000	.	2	5.15	CD11-6h	chr1	16051203	16053062	bait_v1.0_2761	chr1	15800001	15805000	.	4	6.87
CD11-0h	chr1	15304642	15305501	bait_v1.0_2739	chr1	15130001	15135000	.	5	7.21	CD11-1h	chr1	15616380	15618239	bait_v1.0_2747	chr1	15310001	15315000	.	4	6.72	CD11-6h	chr1	16072887	16074746	bait_v1.0_4737	chr1	16175001	16180000	.	9	7.87
CD11-0h	chr1	15304642	15305501	bait_v1.0_2739	chr1	15135001	15140000	.	4	5.36	CD11-1h	chr1	15616380	15618239	bait_v1.0_2747	chr1	15523478	15527654	bait_v1.0_4729,bait_v1.0_2746,bait_v1.0_4730	5	5.19	CD11-6h	chr1	16072887	16074746	bait_v1.0_4737	chr1	16185001	16190000	.	10	9.59
CD11-0h	chr1	15304642	15305501	bait_v1.0_2739	chr1	15151412	15154271	bait_v1.0_2736	10	15.29	CD11-1h	chr1	15616380	15618239	bait_v1.0_2747	chr1	15535001	15540000	.	6	6.41	CD11-6h	chr1	16072887	16074746	bait_v1.0_4737	chr1	16240001	16245000	.	10	11.74
CD11-0h	chr1	15304642	15305501	bait_v1.0_2739	chr1	15450001	15455000	.	4	5.09	CD11-1h	chr1	15616380	15618239	bait_v1.0_2747	chr1	15565001	15570000	.	9	7.58	CD11-6h	chr1	16072887	16074746	bait_v1.0_4737	chr1	16355001	16360000	.	5	6.5
CD11-0h	chr1	15340641	15342500	bait_v1.0_2740	chr1	15523478	15527654	bait_v1.0_4729,bait_v1.0_2746,bait_v1.0_4730	5	5.16	CD11-1h	chr1	15682889	15685071	bait_v1.0_4732,bait_v1.0_2749	chr1	15523478	15527654	bait_v1.0_4729,bait_v1.0_2746,bait_v1.0_4730	6	6.28	CD11-6h	chr1	16155348	16157207	bait_v1.0_4738	chr1	16080001	16085000	.	9	6.8
CD11-0h	chr1	15343978	15345837	bait_v1.0_2741	chr1	15405001	15408693	.	8	5.2	CD11-1h	chr1	15682889	15685071	bait_v1.0_4732,bait_v1.0_2749	chr16	80085001	80090000	.	2	5.19	CD11-6h	chr1	16205787	16207646	bait_v1.0_4739	chr1	16360001	16365000	.	8	11.1
CD11-0h	chr1	15408694	15410634	bait_v1.0_4727,bait_v1.0_2742	chr1	15315001	15320000	.	11	6.36	CD11-1h	chr1	15735285	15737144	bait_v1.0_2750	chr1	15330001	15335000	.	4	6.25	CD11-6h	chr1	16211870	16213729	bait_v1.0_4740	chr1	16090001	16095000	.	6	7.77
CD11-0h	chr1	15408694	15410634	bait_v1.0_4727,bait_v1.0_2742	chr1	15320001	15325000	.	22	14.22	CD11-1h	chr1	15735285	15737144	bait_v1.0_2750	chr1	15390001	15395000	.	4	6.14	CD11-6h	chr1	16211870	16213729	bait_v1.0_4740	chr1	16360001	16365000	.	6	8.58
CD11-0h	chr1	15408694	15410634	bait_v1.0_4727,bait_v1.0_2742	chr1	15325001	15330000	.	13	7.28	CD11-1h	chr1	15735285	15737144	bait_v1.0_2750	chr1	15523478	15527654	bait_v1.0_4729,bait_v1.0_2746,bait_v1.0_4730	7	9.72	CD11-6h	chr1	16235920	16238279	bait_v1.0_4741	chr1	15800001	15805000	.	4	5.32
CD11-0h	chr1	15408694	15410634	bait_v1.0_4727,bait_v1.0_2742	chr1	15330001	15335000	.	13	6.76	CD11-1h	chr1	15741302	15743161	bait_v1.0_2751	chr1	15320001	15325000	.	4	7.83	CD11-6h	chr1	16235920	16238279	bait_v1.0_4741	chr1	16010001	16015000	.	5	5.48
CD11-0h	chr1	15408694	15410634	bait_v1.0_4727,bait_v1.0_2742	chr1	15335001	15340000	.	11	5	CD11-1h	chr1	15741302	15743161	bait_v1.0_2751	chr1	15408694	15410634	bait_v1.0_4727,bait_v1.0_2742	3	5.22	CD11-6h	chr1	16235920	16238279	bait_v1.0_4741	chr1	16495001	16500000	.	5	5.72
CD11-0h	chr1	15438319	15439178	bait_v1.0_2743	chr4	173590001	173592551	.	2	5.56	CD11-1h	chr1	15741302	15743161	bait_v1.0_2751	chr1	15523478	15527654	bait_v1.0_4729,bait_v1.0_2746,bait_v1.0_4730	5	8.13	CD11-6h	chr1	16351715	16353574	bait_v1.0_4743	chr1	15755487	15759346	bait_v1.0_2752	4	5.16
CD11-0h	chr1	15474981	15476840	bait_v1.0_2745	chr1	15320001	15325000	.	4	5.35	CD11-1h	chr1	15755487	15759346	bait_v1.0_2752	chr1	15335001	15340000	.	4	5.19	CD11-6h	chr1	16351715	16353574	bait_v1.0_4743	chr1	16190001	16195000	.	6	6.2
CD11-0h	chr1	15506313	15508172	bait_v1.0_4728	chr1	15130001	15135000	.	4	7.23	CD11-1h	chr1	15755487	15759346	bait_v1.0_2752	chr1	15600001	15605000	.	6	5.86	CD11-6h	chr1	16351715	16353574	bait_v1.0_4743	chr1	16245001	16250000	.	7	6.02
CD11-0h	chr1	15506313	15508172	bait_v1.0_4728	chr1	15330001	15335000	.	4	5.5	CD11-1h	chr1	15763879	15765238	bait_v1.0_2753	chr10	72755001	72760000	.	2	5.05	CD11-6h	chr1	16351715	16353574	bait_v1.0_4743	chr1	16255001	16260000	.	11	9.64
CD11-0h	chr1	15506313	15508172	bait_v1.0_4728	chr1	15335001	15340000	.	4	5.31	CD11-1h	chr1	15809609	15810468	bait_v1.0_4733	chr1	16065001	16070000	.	3	5.74	CD11-6h	chr1	16351715	16353574	bait_v1.0_4743	chr1	16265001	16270000	.	7	5.2
CD11-0h	chr1	15506313	15508172	bait_v1.0_4728	chr1	15755487	15759346	bait_v1.0_2752	5	7.5	CD11-1h	chr1	15847244	15848603	bait_v1.0_2754	chr1	16030001	16035000	.	4	6.08	CD11-6h	chr1	16403235	16405094	bait_v1.0_4744	chr1	16065001	16070000	.	3	5.56
CD11-0h	chr1	15523478	15527654	bait_v1.0_4729,bait_v1.0_2746,bait_v1.0_4730	chr1	15125001	15130000	.	7	5.01	CD11-1h	chr1	15872882	15874241	bait_v1.0_2755	chr1	15775001	15780000	.	5	7.35	CD11-6h	chr1	16430632	16431991	bait_v1.0_4745	chr1	15755487	15759346	bait_v1.0_2752	3	5.14
CD11-0h	chr1	15523478	15527654	bait_v1.0_4729,bait_v1.0_2746,bait_v1.0_4730	chr1	15320001	15325000	.	13	7.51	CD11-1h	chr1	15872882	15874241	bait_v1.0_2755	chr1	15890001	15895000	.	11	5.31	CD11-6h	chr1	16439552	16441411	bait_v1.0_2763	chr1	16195001	16200000	.	4	5.15
CD11-0h	chr1	15523478	15527654	bait_v1.0_4729,bait_v1.0_2746,bait_v1.0_4730	chr1	15325001	15330000	.	11	6	CD11-1h	chr1	15872882	15874241	bait_v1.0_2755	chr1	15925001	15930000	.	5	5.33	CD11-6h	chr1	16612748	16614607	bait_v1.0_4748	chr1	16695001	16700000	.	17	5.06
CD11-0h	chr1	15584371	15585730	bait_v1.0_4731	chr1	15935001	15940000	.	3	5.13	CD11-1h	chr1	15872882	15874241	bait_v1.0_2755	chr1	15965001	15970000	.	4	5.43	CD11-6h	chr1	16612748	16614607	bait_v1.0_4748	chr1	16705001	16710000	.	21	7.26
CD11-0h	chr1	15616380	15618239	bait_v1.0_2747	chr1	15523478	15527654	bait_v1.0_4729,bait_v1.0_2746,bait_v1.0_4730	14	9.01	CD11-1h	chr1	15872882	15874241	bait_v1.0_2755	chr3	34925001	34930000	.	2	5.57	CD11-6h	chr1	16612748	16614607	bait_v1.0_4748	chr1	16710001	16715000	.	21	7.58
CD11-0h	chr1	15658749	15660608	bait_v1.0_2748	chr1	15625001	15630000	.	13	5.33	CD11-1h	chr1	15875456	15877315	bait_v1.0_2756	chr1	15920001	15925000	.	8	5.6	CD11-6h	chr1	16612748	16614607	bait_v1.0_4748	chr1	16895001	16900000	.	9	5.46
CD11-0h	chr1	15682889	15685071	bait_v1.0_4732,bait_v1.0_2749	chr1	15523478	15527654	bait_v1.0_4729,bait_v1.0_2746,bait_v1.0_4730	7	5.32	CD11-1h	chr1	15875456	15877315	bait_v1.0_2756	chr1	15935001	15940000	.	6	5.04	CD11-6h	chr1	16612748	16614607	bait_v1.0_4748	chr1	16925001	16930000	.	15	10.85
CD11-0h	chr1	15735285	15737144	bait_v1.0_2750	chr1	15500001	15505000	.	6	7.65	CD11-1h	chr1	15875456	15877315	bait_v1.0_2756	chr5	79215001	79220000	.	2	5.34	CD11-6h	chr1	16612748	16614607	bait_v1.0_4748	chr1	16930001	16935000	.	11	7.53
CD11-0h	chr1	15735285	15737144	bait_v1.0_2750	chr1	15523478	15527654	bait_v1.0_4729,bait_v1.0_2746,bait_v1.0_4730	7	7.46	CD11-1h	chr1	15942350	15945209	bait_v1.0_4734	chr1	15795001	15800000	.	5	5.98	CD11-6h	chr1	16612748	16614607	bait_v1.0_4748	chr1	16937031	16940000	.	10	6.47
CD11-0h	chr1	15741302	15743161	bait_v1.0_2751	chr1	15320001	15325000	.	6	11.48	CD11-1h	chr1	15975340	15976699	bait_v1.0_4735	chr1	15790001	15795000	.	5	7.59	CD11-6h	chr1	16612748	16614607	bait_v1.0_4748	chr1	16940001	16945000	.	13	9.37
CD11-0h	chr1	15741302	15743161	bait_v1.0_2751	chr1	15325001	15330000	.	3	5.02	CD11-1h	chr1	15975340	15976699	bait_v1.0_4735	chr1	15815001	15820000	.	5	6.82	CD11-6h	chr1	16612748	16614607	bait_v1.0_4748	chr1	16945001	16950000	.	11	7.53
CD11-0h	chr1	15741302	15743161	bait_v1.0_2751	chr1	15523478	15527654	bait_v1.0_4729,bait_v1.0_2746,bait_v1.0_4730	8	11.44	CD11-1h	chr1	15975340	15976699	bait_v1.0_4735	chr1	15850001	15855000	.	4	5.05	CD11-6h	chr1	16612748	16614607	bait_v1.0_4748	chr1	17025001	17030000	.	8	5.74
CD11-0h	chr1	15741302	15743161	bait_v1.0_2751	chr2	84840001	84845000	.	2	5.07	CD11-1h	chr1	15975340	15976699	bait_v1.0_4735	chr1	16270001	16275000	.	4	6.54	CD11-6h	chr1	16612748	16614607	bait_v1.0_4748	chr1	17035001	17040000	.	10	7.51
CD11-0h	chr1	15755487	15759346	bait_v1.0_2752	chr1	15506313	15508172	bait_v1.0_4728	5	5.28	CD11-1h	chr1	15975340	15976699	bait_v1.0_4735	chr1	16280001	16285000	.	5	9.11	CD11-6h	chr1	16612748	16614607	bait_v1.0_4748	chr1	17044480	17046339	bait_v1.0_4761	7	5.23
CD11-0h	chr1	15755487	15759346	bait_v1.0_2752	chr1	15523478	15527654	bait_v1.0_4729,bait_v1.0_2746,bait_v1.0_4730	8	7.34	CD11-1h	chr1	16004116	16004975	bait_v1.0_2757	chr1	16285001	16290000	.	3	5.86	CD11-6h	chr1	16612748	16614607	bait_v1.0_4748	chr1	234775001	234780000	.	8	26.68
CD11-0h	chr1	15755487	15759346	bait_v1.0_2752	chr1	15595001	15600000	.	6	5.03	CD11-1h	chr1	16004116	16004975	bait_v1.0_2757	chr5	163830001	163835000	.	2	5.27	CD11-6h	chr1	16612748	16614607	bait_v1.0_4748	chr1	234780001	234785000	.	10	38.07
CD11-0h	chr1	15755487	15759346	bait_v1.0_2752	chr1	15610001	15615000	.	7	5.52	CD11-1h	chr1	16004116	16004975	bait_v1.0_2757	chrX	74100001	74105000	.	3	15.66	CD11-6h	chr1	16616771	16618130	bait_v1.0_2768	chr1	16930001	16935000	.	6	5.92
CD11-0h	chr1	15763879	15765238	bait_v1.0_2753	chr1	15195001	15200000	.	3	5.18	CD11-1h	chr1	16017086	16020445	bait_v1.0_4736	chr1	16240001	16245000	.	6	7.2	CD11-6h	chr1	16616771	16618130	bait_v1.0_2768	chr1	16940001	16945000	.	6	5.99
CD11-0h	chr1	15809609	15810468	bait_v1.0_4733	chr1	15990001	15995000	.	4	5.23	CD11-1h	chr1	16042616	16044475	bait_v1.0_2759	chr1	15785001	15790000	.	3	5.2	CD11-6h	chr1	16700426	16702285	bait_v1.0_2771	chr1	16605001	16610000	.	12	10.82
CD11-0h	chr1	15847244	15848603	bait_v1.0_2754	chr1	15915001	15920000	.	11	8.47	CD11-1h	chr1	16047669	16049528	bait_v1.0_2760	chr1	15785001	15790000	.	3	5.03	CD11-6h	chr1	16700426	16702285	bait_v1.0_2771	chr1	16930001	16935000	.	5	6.16
CD11-0h	chr1	15847244	15848603	bait_v1.0_2754	chr1	15960001	15965000	.	6	5.75	CD11-1h	chr1	16047669	16049528	bait_v1.0_2760	chr1	15795001	15800000	.	3	5.11	CD11-6h	chr1	16700426	16702285	bait_v1.0_2771	chr1	17030001	17035000	.	4	5.35
CD11-0h	chr1	15872882	15874241	bait_v1.0_2755	chr1	15605001	15610000	.	3	5.13	CD11-1h	chr1	16047669	16049528	bait_v1.0_2760	chr1	15800001	15805000	.	3	5.27	CD11-6h	chr1	16700426	16702285	bait_v1.0_2771	chr1	17040001	17044479	.	4	5.35
CD11-0h	chr1	15872882	15874241	bait_v1.0_2755	chr1	15825001	15830000	.	7	5.69	CD11-1h	chr1	16047669	16049528	bait_v1.0_2760	chr1	15830001	15835000	.	3	5.07	CD11-6h	chr1	16700426	16702285	bait_v1.0_2771	chr1	234775001	234780000	.	3	6.22
CD11-0h	chr1	15872882	15874241	bait_v1.0_2755	chr1	15850001	15855000	.	13	5.55	CD11-1h	chr1	16047669	16049528	bait_v1.0_2760	chr1	16351715	16353574	bait_v1.0_4743	3	5.53	CD11-6h	chr1	16700426	16702285	bait_v1.0_2771	chr1	234780001	234785000	.	4	12.16
CD11-0h	chr1	15872882	15874241	bait_v1.0_2755	chr1	15920001	15925000	.	7	5.96	CD11-1h	chr1	16047669	16049528	bait_v1.0_2760	chr1	16360001	16365000	.	3	5.4	CD11-6h	chr1	16870325	16873684	bait_v1.0_2773	chr7	133230001	133235000	.	2	5.16
CD11-0h	chr1	15872882	15874241	bait_v1.0_2755	chr1	15950001	15955000	.	6	6.45	CD11-1h	chr1	16051203	16053062	bait_v1.0_2761	chr1	15795001	15800000	.	5	9.76	CD11-6h	chr1	16888634	16889993	bait_v1.0_4752	chr1	16595001	16600000	.	6	7.49
CD11-0h	chr1	15872882	15874241	bait_v1.0_2755	chr1	16300001	16305000	.	3	5.74	CD11-1h	chr1	16051203	16053062	bait_v1.0_2761	chr1	15800001	15805000	.	3	5.58	CD11-6h	chr1	16888634	16889993	bait_v1.0_4752	chr1	16600001	16605000	.	8	10.4
CD11-0h	chr1	15875456	15877315	bait_v1.0_2756	chr1	15800001	15805000	.	6	5.96	CD11-1h	chr1	16072887	16074746	bait_v1.0_4737	chr1	16170001	16175000	.	7	6.36	CD11-6h	chr1	16888634	16889993	bait_v1.0_4752	chr1	16605001	16610000	.	9	11.83
CD11-0h	chr1	15875456	15877315	bait_v1.0_2756	chr1	15855001	15860000	.	17	5.51	CD11-1h	chr1	16072887	16074746	bait_v1.0_4737	chr1	16185001	16190000	.	5	5.12	CD11-6h	chr1	16888634	16889993	bait_v1.0_4752	chr1	16635001	16640000	.	6	7.06
CD11-0h	chr1	15875456	15877315	bait_v1.0_2756	chr1	15900001	15905000	.	13	6.39	CD11-1h	chr1	16072887	16074746	bait_v1.0_4737	chr1	16200001	16205000	.	5	5.47	CD11-6h	chr1	16888634	16889993	bait_v1.0_4752	chr1	16710001	16715000	.	7	7.19
CD11-0h	chr1	15875456	15877315	bait_v1.0_2756	chr1	15920001	15925000	.	10	7.81	CD11-1h	chr1	16155348	16157207	bait_v1.0_4738	chr1	16470001	16475000	.	3	5.3	CD11-6h	chr1	16888634	16889993	bait_v1.0_4752	chr1	17035001	17040000	.	6	5.34
CD11-0h	chr1	15875456	15877315	bait_v1.0_2756	chr1	16260001	16265000	.	3	5.36	CD11-1h	chr1	16211870	16213729	bait_v1.0_4740	chr1	16005001	16010000	.	3	5.16	CD11-6h	chr1	16888634	16889993	bait_v1.0_4752	chr1	17390001	17395000	.	4	5.23
CD11-0h	chr1	15942350	15945209	bait_v1.0_4734	chr1	15655001	15658748	.	4	5.07	CD11-1h	chr1	16211870	16213729	bait_v1.0_4740	chr1	16115001	16120000	.	5	6.69	CD11-6h	chr1	16888634	16889993	bait_v1.0_4752	chr1	234775001	234780000	.	7	25.58
CD11-0h	chr1	15942350	15945209	bait_v1.0_4734	chr1	15795001	15800000	.	5	5.01	CD11-1h	chr1	16211870	16213729	bait_v1.0_4740	chr1	16165001	16170000	.	7	6.31	CD11-6h	chr1	16904537	16905896	bait_v1.0_4753	chr1	16620001	16625000	.	5	7.11
CD11-0h	chr1	15942350	15945209	bait_v1.0_4734	chr1	15820001	15825000	.	6	5.31	CD11-1h	chr1	16211870	16213729	bait_v1.0_4740	chr1	16400001	16403234	.	4	6.57	CD11-6h	chr1	16904537	16905896	bait_v1.0_4753	chr1	16720001	16725000	.	5	5.97
CD11-0h	chr1	15975340	15976699	bait_v1.0_4735	chr1	15800001	15805000	.	8	10.24	CD11-1h	chr1	16235920	16238279	bait_v1.0_4741	chr1	15785001	15790000	.	4	5.95	CD11-6h	chr1	16921330	16923189	bait_v1.0_2774	chr1	17625001	17630000	.	3	5.15
CD11-0h	chr1	15975340	15976699	bait_v1.0_4735	chr1	15815001	15820000	.	7	8.17	CD11-1h	chr1	16235920	16238279	bait_v1.0_4741	chr1	15985001	15990000	.	5	6.85	CD11-6h	chr1	16980096	16981955	bait_v1.0_4755	chr1	17350001	17355000	.	3	5.88
CD11-0h	chr1	15975340	15976699	bait_v1.0_4735	chr1	15830001	15835000	.	5	5.35	CD11-1h	chr1	16235920	16238279	bait_v1.0_4741	chr1	16075001	16080000	.	6	7.07	CD11-6h	chr1	17044480	17046339	bait_v1.0_4761	chr1	16710001	16715000	.	4	6.32
CD11-0h	chr1	15975340	15976699	bait_v1.0_4735	chr1	15855001	15860000	.	6	5.5	CD11-1h	chr1	16252688	16254547	bait_v1.0_4742	chr1	16090001	16095000	.	4	5.75	CD11-6h	chr1	17044480	17046339	bait_v1.0_4761	chr1	16950001	16955000	.	6	5.56
CD11-0h	chr1	16004116	16004975	bait_v1.0_2757	chr1	15540001	15545000	.	3	5.56	CD11-1h	chr1	16252688	16254547	bait_v1.0_4742	chr1	16120001	16125000	.	5	6.96	CD11-6h	chr1	17052249	17054290	bait_v1.0_4762,bait_v1.0_4763	chr1	17400001	17405000	.	6	7.45
CD11-0h	chr1	16004116	16004975	bait_v1.0_2757	chr1	15805001	15809608	.	4	5.82	CD11-1h	chr1	16252688	16254547	bait_v1.0_4742	chr1	16610001	16612747	.	3	5.41	CD11-6h	chr1	17052249	17054290	bait_v1.0_4762,bait_v1.0_4763	chr1	18520001	18525000	.	5	7.81
CD11-0h	chr1	16004116	16004975	bait_v1.0_2757	chr1	15835001	15840000	.	4	5.77	CD11-1h	chr1	16351715	16353574	bait_v1.0_4743	chr1	16005001	16010000	.	4	6.31	CD11-6h	chr1	17118696	17120555	bait_v1.0_4764	chr1	17270001	17275000	.	6	5.55
CD11-0h	chr1	16017086	16020445	bait_v1.0_4736	chr1	16245001	16250000	.	8	7.88	CD11-1h	chr1	16351715	16353574	bait_v1.0_4743	chr1	16075001	16080000	.	5	7.42	CD11-6h	chr1	17118696	17120555	bait_v1.0_4764	chr1	17350001	17355000	.	6	6.82
CD11-0h	chr1	16017086	16020445	bait_v1.0_4736	chr1	16620001	16625000	.	6	8.32	CD11-1h	chr1	16351715	16353574	bait_v1.0_4743	chr1	16140001	16145000	.	4	5.41	CD11-6h	chr1	17118696	17120555	bait_v1.0_4764	chr1	17385001	17390000	.	5	5.82
CD11-0h	chr1	16020751	16022610	bait_v1.0_2758	chr17	9990001	9995000	.	2	5.29	CD11-1h	chr1	16351715	16353574	bait_v1.0_4743	chr1	16260001	16265000	.	8	7.94	CD11-6h	chr1	17118696	17120555	bait_v1.0_4764	chr1	17400001	17405000	.	8	10.42
CD11-0h	chr1	16042616	16044475	bait_v1.0_2759	chr1	15780001	15785000	.	6	9.32	CD11-1h	chr1	16366463	16367822	bait_v1.0_2762	chr1	16075001	16080000	.	3	5.79	CD11-6h	chr1	17118696	17120555	bait_v1.0_4764	chr1	17410001	17415000	.	5	6.08
CD11-0h	chr1	16042616	16044475	bait_v1.0_2759	chr1	15825001	15830000	.	4	5.6	CD11-1h	chr1	16366463	16367822	bait_v1.0_2762	chr17	47942246	47945000	.	2	5.47	CD11-6h	chr1	17204006	17205865	bait_v1.0_2777	chr1	16695001	16700000	.	3	5.88
CD11-0h	chr1	16042616	16044475	bait_v1.0_2759	chr1	16200001	16205000	.	5	6.16	CD11-1h	chr1	16439552	16441411	bait_v1.0_2763	chr1	16370001	16375000	.	6	5.65	CD11-6h	chr1	17204006	17205865	bait_v1.0_2777	chr1	17140001	17145000	.	7	7.14
CD11-0h	chr1	16047669	16049528	bait_v1.0_2760	chr1	15800001	15805000	.	6	9.98	CD11-1h	chr1	16439552	16441411	bait_v1.0_2763	chr1	16616771	16618130	bait_v1.0_2768	5	7.28	CD11-6h	chr1	17204006	17205865	bait_v1.0_2777	chr1	17145001	17150000	.	7	6.63
CD11-0h	chr1	16047669	16049528	bait_v1.0_2760	chr1	15830001	15835000	.	4	5.94	CD11-1h	chr1	16439552	16441411	bait_v1.0_2763	chr1	16890001	16895000	.	4	7.68	CD11-6h	chr1	17204006	17205865	bait_v1.0_2777	chr1	17175001	17180000	.	11	6.31
CD11-0h	chr1	16047669	16049528	bait_v1.0_2760	chr1	16010001	16015000	.	10	5.62	CD11-1h	chr1	16519574	16521433	bait_v1.0_2766	chr1	16270001	16275000	.	4	6.23	CD11-6h	chr1	17248978	17249837	bait_v1.0_2778	chr1	17120556	17125000	.	4	5.17
CD11-0h	chr1	16051203	16053062	bait_v1.0_2761	chr1	15800001	15805000	.	5	8.26	CD11-1h	chr1	16519574	16521433	bait_v1.0_2766	chr1	16600001	16605000	.	5	5.31	CD11-6h	chr1	17248978	17249837	bait_v1.0_2778	chr1	17130001	17135000	.	4	5.03
CD11-0h	chr1	16051203	16053062	bait_v1.0_2761	chr1	15805001	15809608	.	6	9.54	CD11-1h	chr1	16612748	16614607	bait_v1.0_4748	chr1	16420001	16425000	.	7	5.28	CD11-6h	chr1	17331057	17332916	bait_v1.0_4766	chr1	18600001	18605000	.	3	6.45
CD11-0h	chr1	16051203	16053062	bait_v1.0_2761	chr1	15810469	15815000	.	4	6.06	CD11-1h	chr1	16612748	16614607	bait_v1.0_4748	chr1	16710001	16715000	.	12	6.7	CD11-6h	chr1	17371076	17372935	bait_v1.0_2780	chr1	17115001	17118695	.	4	5.08
CD11-0h	chr1	16051203	16053062	bait_v1.0_2761	chr1	16365001	16366462	.	3	5.22	CD11-1h	chr1	16612748	16614607	bait_v1.0_4748	chr1	16940001	16945000	.	6	5.44	CD11-6h	chr1	17371076	17372935	bait_v1.0_2780	chr1	17135001	17140000	.	5	6.46
CD11-0h	chr1	16072887	16074746	bait_v1.0_4737	chr1	16160001	16165000	.	7	5.2	CD11-1h	chr1	16612748	16614607	bait_v1.0_4748	chr1	17025001	17030000	.	6	6.05	CD11-6h	chr1	17437822	17440681	bait_v1.0_4767	chr1	17570001	17575000	.	8	5.7
CD11-0h	chr1	16072887	16074746	bait_v1.0_4737	chr1	16180001	16185000	.	11	9.92	CD11-1h	chr1	16612748	16614607	bait_v1.0_4748	chr1	234775001	234780000	.	6	14.5	CD11-6h	chr1	17437822	17440681	bait_v1.0_4767	chr1	18565001	18570000	.	5	6.92
CD11-0h	chr1	16072887	16074746	bait_v1.0_4737	chr1	16185001	16190000	.	11	9.86	CD11-1h	chr1	16612748	16614607	bait_v1.0_4748	chr1	234780001	234785000	.	4	5.84	CD11-6h	chr1	17617196	17619055	bait_v1.0_2783	chr1	18575001	18580000	.	5	8.58
CD11-0h	chr1	16072887	16074746	bait_v1.0_4737	chr1	16190001	16195000	.	8	7.06	CD11-1h	chr1	16616771	16618130	bait_v1.0_2768	chr1	16439552	16441411	bait_v1.0_2763	5	6.76	CD11-6h	chr1	18064537	18066396	bait_v1.0_2787	chr1	18850001	18855000	.	4	5.58
CD11-0h	chr1	16072887	16074746	bait_v1.0_4737	chr1	16240001	16245000	.	8	9.06	CD11-1h	chr1	16616771	16618130	bait_v1.0_2768	chr1	16720001	16725000	.	5	5.24	CD11-6h	chr1	18106626	18108485	bait_v1.0_2788	chr1	17665001	17670000	.	6	5.42
CD11-0h	chr1	16072887	16074746	bait_v1.0_4737	chr1	16245001	16250000	.	7	7.65	CD11-1h	chr1	16616771	16618130	bait_v1.0_2768	chr1	16900001	16904536	.	4	6.13	CD11-6h	chr1	18106626	18108485	bait_v1.0_2788	chr1	17670001	17675000	.	7	6.45
CD11-0h	chr1	16072887	16074746	bait_v1.0_4737	chr1	16290001	16295000	.	7	8.57	CD11-1h	chr1	16616771	16618130	bait_v1.0_2768	chr1	16925001	16930000	.	4	6.28	CD11-6h	chr1	18106626	18108485	bait_v1.0_2788	chr1	17795001	17800000	.	7	5.76
CD11-0h	chr1	16155348	16157207	bait_v1.0_4738	chr1	16080001	16085000	.	9	8.2	CD11-1h	chr1	16616771	16618130	bait_v1.0_2768	chr1	16930001	16935000	.	5	8.21	CD11-6h	chr1	18106626	18108485	bait_v1.0_2788	chr1	18565001	18570000	.	8	8.07
CD11-0h	chr1	16211870	16213729	bait_v1.0_4740	chr1	16080001	16085000	.	5	5.36	CD11-1h	chr1	16616771	16618130	bait_v1.0_2768	chr1	234780001	234785000	.	4	9.4	CD11-6h	chr1	18106626	18108485	bait_v1.0_2788	chr1	18570001	18575000	.	7	6.87
CD11-0h	chr1	16235920	16238279	bait_v1.0_4741	chr1	16005001	16010000	.	6	6.01	CD11-1h	chr1	16700426	16702285	bait_v1.0_2771	chr1	16595001	16600000	.	5	5.41	CD11-6h	chr1	18106626	18108485	bait_v1.0_2788	chr1	18575001	18580000	.	6	5.45
CD11-0h	chr1	16235920	16238279	bait_v1.0_4741	chr1	16075001	16080000	.	8	6.94	CD11-1h	chr1	16888634	16889993	bait_v1.0_4752	chr1	16450001	16455000	.	4	6.34	CD11-6h	chr1	18106626	18108485	bait_v1.0_2788	chr1	18580001	18585000	.	8	7.91
CD11-0h	chr1	16252688	16254547	bait_v1.0_4742	chr1	16075001	16080000	.	5	6.18	CD11-1h	chr1	16888634	16889993	bait_v1.0_4752	chr1	16615001	16616770	.	4	5.78	CD11-6h	chr1	18106626	18108485	bait_v1.0_2788	chr1	18585001	18590000	.	8	8.03
CD11-0h	chr1	16252688	16254547	bait_v1.0_4742	chr1	16275001	16280000	.	16	5.24	CD11-1h	chr1	16904537	16905896	bait_v1.0_4753	chr1	16610001	16612747	.	4	6.84	CD11-6h	chr1	18858943	18860802	bait_v1.0_4768	chr1	18590001	18595000	.	5	6.23
CD11-0h	chr1	16351715	16353574	bait_v1.0_4743	chr1	16075001	16080000	.	6	7.9	CD11-1h	chr1	16904537	16905896	bait_v1.0_4753	chr1	17052249	17054290	bait_v1.0_4762,bait_v1.0_4763	4	5.36	CD11-6h	chr1	18858943	18860802	bait_v1.0_4768	chr1	18595001	18600000	.	7	9.24
CD11-0h	chr1	16351715	16353574	bait_v1.0_4743	chr1	16080001	16085000	.	6	7.62	CD11-1h	chr1	16935671	16937030	bait_v1.0_2775	chr1	16600001	16605000	.	3	6.37	CD11-6h	chr1	18858943	18860802	bait_v1.0_4768	chr1	18620001	18625000	.	5	5.87
CD11-0h	chr1	16351715	16353574	bait_v1.0_4743	chr1	16240001	16245000	.	8	7.07	CD11-1h	chr1	16935671	16937030	bait_v1.0_2775	chr1	16620001	16625000	.	3	6.3	CD11-6h	chr1	18890652	18891511	bait_v1.0_4769	chr1	18590001	18595000	.	3	5.04
CD11-0h	chr1	16351715	16353574	bait_v1.0_4743	chr1	16616771	16618130	bait_v1.0_2768	5	5.49	CD11-1h	chr1	16977537	16979396	bait_v1.0_4754	chr1	17025001	17030000	.	7	6.63	CD11-6h	chr1	18901789	18903648	bait_v1.0_4770	chr1	18595001	18600000	.	6	7.18
CD11-0h	chr1	16366463	16367822	bait_v1.0_2762	chr1	16010001	16015000	.	4	6.44	CD11-1h	chr1	16977537	16979396	bait_v1.0_4754	chr1	17625001	17630000	.	3	5.88	CD11-6h	chr1	18901789	18903648	bait_v1.0_4770	chr1	18720001	18725000	.	6	5.66
CD11-0h	chr1	16403235	16405094	bait_v1.0_4744	chr1	15785001	15790000	.	3	5.57	CD11-1h	chr1	16980096	16981955	bait_v1.0_4755	chr17	10370001	10372265	.	2	5.51	CD11-6h	chr1	18901789	18903648	bait_v1.0_4770	chr1	19075001	19080000	.	9	9
CD11-0h	chr1	16430632	16431991	bait_v1.0_4745	chr7	109435001	109440000	.	2	5.06	CD11-1h	chr1	16980096	16981955	bait_v1.0_4755	chr21	44013059	44015000	.	2	5.51	CD11-6h	chr1	18901789	18903648	bait_v1.0_4770	chr1	19090001	19095000	.	10	10.59
CD11-0h	chr1	16436951	16437810	bait_v1.0_4746	chr3	23255001	23260000	.	2	5.26	CD11-1h	chr1	16989764	16990623	bait_v1.0_4756	chr3	15935001	15940000	.	2	5.24	CD11-6h	chr1	18901789	18903648	bait_v1.0_4770	chr1	19095001	19100000	.	6	5.89
CD11-0h	chr1	16436951	16437810	bait_v1.0_4746	chr7	80040001	80045000	.	2	5.56	CD11-1h	chr1	17011033	17012892	bait_v1.0_4760	chr1	16960001	16965000	.	8	6.88	CD11-6h	chr1	18901789	18903648	bait_v1.0_4770	chr1	19104177	19106036	bait_v1.0_4774	5	5.13
CD11-0h	chr1	16439552	16441411	bait_v1.0_2763	chr1	16075001	16080000	.	4	5.51	CD11-1h	chr1	17011033	17012892	bait_v1.0_4760	chr1	17440682	17445000	.	3	5.47	CD11-6h	chr1	18901789	18903648	bait_v1.0_4770	chr1	19130001	19135000	.	5	5.02
CD11-0h	chr1	16439552	16441411	bait_v1.0_2763	chr1	16605001	16610000	.	5	5.29	CD11-1h	chr1	17044480	17046339	bait_v1.0_4761	chr1	16945001	16950000	.	4	5.62	CD11-6h	chr1	18911253	18913112	bait_v1.0_4771	chr1	19050001	19055000	.	5	5.18
CD11-0h	chr1	16439552	16441411	bait_v1.0_2763	chr1	16620001	16625000	.	5	5.54	CD11-1h	chr1	17044480	17046339	bait_v1.0_4761	chr1	16955001	16960000	.	6	8.65	CD11-6h	chr1	18911253	18913112	bait_v1.0_4771	chr1	19085001	19090000	.	5	5.66
CD11-0h	chr1	16439552	16441411	bait_v1.0_2763	chr1	16925001	16930000	.	4	6.11	CD11-1h	chr1	17044480	17046339	bait_v1.0_4761	chr8	24920001	24925000	.	2	5.06	CD11-6h	chr1	19081501	19083360	bait_v1.0_4773	chr1	18901789	18903648	bait_v1.0_4770	4	5.36
CD11-0h	chr1	16519574	16521433	bait_v1.0_2766	chr1	16240001	16245000	.	4	5.84	CD11-1h	chr1	17044480	17046339	bait_v1.0_4761	chrX	92570001	92575000	.	2	6.05	CD11-6h	chr1	19081501	19083360	bait_v1.0_4773	chr1	18915001	18920000	.	5	6.41
CD11-0h	chr1	16612748	16614607	bait_v1.0_4748	chr1	16640001	16645000	.	46	5.09	CD11-1h	chr1	17052249	17054290	bait_v1.0_4762,bait_v1.0_4763	chr1	16625001	16630000	.	3	5.56	CD11-6h	chr1	19081501	19083360	bait_v1.0_4773	chr1	18945001	18950000	.	5	5.84
CD11-0h	chr1	16612748	16614607	bait_v1.0_4748	chr1	16900001	16904536	.	10	6.51	CD11-1h	chr1	17052249	17054290	bait_v1.0_4762,bait_v1.0_4763	chr1	16904537	16905896	bait_v1.0_4753	4	5.64	CD11-6h	chr1	19081501	19083360	bait_v1.0_4773	chr1	19160001	19165000	.	6	5.29
CD11-0h	chr1	16612748	16614607	bait_v1.0_4748	chr1	16910001	16915000	.	13	9.16	CD11-1h	chr1	17052249	17054290	bait_v1.0_4762,bait_v1.0_4763	chr1	16915001	16920000	.	5	7.07	CD11-6h	chr1	19104177	19106036	bait_v1.0_4774	chr1	18901789	18903648	bait_v1.0_4770	5	6.59
CD11-0h	chr1	16612748	16614607	bait_v1.0_4748	chr1	16930001	16935000	.	10	6.89	CD11-1h	chr1	17052249	17054290	bait_v1.0_4762,bait_v1.0_4763	chr1	16945001	16950000	.	5	6.07	CD11-6h	chr1	19104177	19106036	bait_v1.0_4774	chr1	18915001	18920000	.	5	6.09
CD11-0h	chr1	16612748	16614607	bait_v1.0_4748	chr1	16940001	16945000	.	9	6.14	CD11-1h	chr1	17052249	17054290	bait_v1.0_4762,bait_v1.0_4763	chr1	17235001	17240000	.	4	6.29	CD11-6h	chr1	19104177	19106036	bait_v1.0_4774	chr1	19185001	19190000	.	7	5.75
CD11-0h	chr1	16612748	16614607	bait_v1.0_4748	chr1	17011033	17012892	bait_v1.0_4760	8	5.39	CD11-1h	chr1	17118696	17120555	bait_v1.0_4764	chr1	17400001	17405000	.	5	7.38	CD11-6h	chr1	19118110	19119969	bait_v1.0_4775	chr1	18885001	18890000	.	5	5.98
CD11-0h	chr1	16612748	16614607	bait_v1.0_4748	chr1	17015001	17020000	.	9	6.6	CD11-1h	chr1	17118696	17120555	bait_v1.0_4764	chr1	17437822	17440681	bait_v1.0_4767	4	5.96	CD11-6h	chr1	19150961	19152820	bait_v1.0_4776	chr1	19185001	19190000	.	11	5.97
CD11-0h	chr1	16612748	16614607	bait_v1.0_4748	chr1	17044480	17046339	bait_v1.0_4761	9	7.16	CD11-1h	chr1	17118696	17120555	bait_v1.0_4764	chr16	3755001	3756551	.	2	5	CD11-6h	chr1	19167316	19168675	bait_v1.0_4777	chr1	19081501	19083360	bait_v1.0_4773	5	5.17
CD11-0h	chr1	16612748	16614607	bait_v1.0_4748	chr1	234775001	234780000	.	11	43.54	CD11-1h	chr1	17189663	17190522	bait_v1.0_2776	chr2	170830001	170835000	.	2	5.85	CD11-6h	chr1	19209537	19211396	bait_v1.0_4778	chr1	19643112	19646471	bait_v1.0_2797	11	13.6
CD11-0h	chr1	16612748	16614607	bait_v1.0_4748	chr1	234780001	234785000	.	10	25.99	CD11-1h	chr1	17189663	17190522	bait_v1.0_2776	chr22	18800001	18805000	.	2	6.59	CD11-6h	chr1	19209537	19211396	bait_v1.0_4778	chr1	19650001	19655000	.	11	16.04
CD11-0h	chr1	16616771	16618130	bait_v1.0_2768	chr1	16351715	16353574	bait_v1.0_4743	5	5.19	CD11-1h	chr1	17189663	17190522	bait_v1.0_2776	chr4	159344096	159345955	bait_v1.0_18543	2	5.36	CD11-6h	chr1	19209537	19211396	bait_v1.0_4778	chr1	19655001	19660000	.	5	6.15
CD11-0h	chr1	16616771	16618130	bait_v1.0_2768	chr1	16690001	16695000	.	12	6.63	CD11-1h	chr1	17200994	17202353	bait_v1.0_4765	chr17	10810001	10815000	.	2	5.15	CD11-6h	chr1	19250419	19252278	bait_v1.0_2792,bait_v1.0_4780	chr1	19630001	19635000	.	7	5.95
CD11-0h	chr1	16616771	16618130	bait_v1.0_2768	chr1	16873685	16875000	.	6	7.08	CD11-1h	chr1	17204006	17205865	bait_v1.0_2777	chr1	17180001	17185000	.	11	5.34	CD11-6h	chr1	19250419	19252278	bait_v1.0_2792,bait_v1.0_4780	chr1	19650001	19655000	.	8	7.18
CD11-0h	chr1	16616771	16618130	bait_v1.0_2768	chr1	16910001	16915000	.	5	5.58	CD11-1h	chr1	17204006	17205865	bait_v1.0_2777	chr14	103524222	103525000	.	2	5.62	CD11-6h	chr1	19250419	19252278	bait_v1.0_2792,bait_v1.0_4780	chr1	19655001	19660000	.	7	5.91
CD11-0h	chr1	16616771	16618130	bait_v1.0_2768	chr1	16930001	16935000	.	7	8.59	CD11-1h	chr1	17204006	17205865	bait_v1.0_2777	chr2	2090001	2095000	.	2	5.62	CD11-6h	chr1	19288511	19290370	bait_v1.0_4782	chr1	19600001	19605000	.	4	5.88
CD11-0h	chr1	16616771	16618130	bait_v1.0_2768	chr1	16945001	16950000	.	6	7.09	CD11-1h	chr1	17204006	17205865	bait_v1.0_2777	chr4	80760001	80765000	.	2	5.26	CD11-6h	chr1	19311168	19313065	bait_v1.0_4783,bait_v1.0_2793	chr1	19596357	19597716	bait_v1.0_2795	7	5.86
CD11-0h	chr1	16616771	16618130	bait_v1.0_2768	chr1	17040001	17044479	.	5	6.39	CD11-1h	chr1	17307075	17308934	bait_v1.0_2779	chr1	17230001	17235000	.	5	5.23	CD11-6h	chr1	19311168	19313065	bait_v1.0_4783,bait_v1.0_2793	chr1	19625001	19630000	.	7	6.33
CD11-0h	chr1	16700426	16702285	bait_v1.0_2771	chr1	6446211	6449570	bait_v1.0_2631	5	10.14	CD11-1h	chr1	17331057	17332916	bait_v1.0_4766	chr8	5450001	5455000	.	2	5.24	CD11-6h	chr1	19311168	19313065	bait_v1.0_4783,bait_v1.0_2793	chr1	19646490	19648349	bait_v1.0_2798	6	5.39
CD11-0h	chr1	16700426	16702285	bait_v1.0_2771	chr1	16605001	16610000	.	8	6.82	CD11-1h	chr1	17371076	17372935	bait_v1.0_2780	chr1	17118696	17120555	bait_v1.0_4764	3	5.23	CD11-6h	chr1	19311168	19313065	bait_v1.0_4783,bait_v1.0_2793	chr1	19650001	19655000	.	6	5.46
CD11-0h	chr1	16700426	16702285	bait_v1.0_2771	chr1	16625001	16630000	.	8	5.75	CD11-1h	chr1	17371076	17372935	bait_v1.0_2780	chr1	17130001	17135000	.	4	6.66	CD11-6h	chr1	19323634	19325493	bait_v1.0_2794	chr1	19635001	19639933	.	4	6.14
CD11-0h	chr1	16700426	16702285	bait_v1.0_2771	chr1	234775001	234780000	.	3	6.23	CD11-1h	chr1	17437822	17440681	bait_v1.0_4767	chr1	17118696	17120555	bait_v1.0_4764	4	6.08	CD11-6h	chr1	19483925	19486284	bait_v1.0_4785	chr1	18795001	18800000	.	4	5.54
CD11-0h	chr1	16870325	16873684	bait_v1.0_2773	chr1	16630001	16635000	.	3	6.38	CD11-1h	chr1	17437822	17440681	bait_v1.0_4767	chr1	17560001	17565000	.	5	5.15	CD11-6h	chr1	19483925	19486284	bait_v1.0_4785	chr1	19643112	19646471	bait_v1.0_2797	11	9.48
CD11-0h	chr1	16888634	16889993	bait_v1.0_4752	chr1	16600001	16605000	.	12	16.07	CD11-1h	chr1	17437822	17440681	bait_v1.0_4767	chr1	17600001	17605000	.	5	5.6	CD11-6h	chr1	19596357	19597716	bait_v1.0_2795	chr1	19311168	19313065	bait_v1.0_4783,bait_v1.0_2793	7	6.75
CD11-0h	chr1	16888634	16889993	bait_v1.0_4752	chr1	16605001	16610000	.	8	10.01	CD11-1h	chr1	17437822	17440681	bait_v1.0_4767	chr1	18360001	18365000	.	4	6.26	CD11-6h	chr1	19596357	19597716	bait_v1.0_2795	chr1	19330001	19335000	.	5	5.22
CD11-0h	chr1	16888634	16889993	bait_v1.0_4752	chr1	16610001	16612747	.	5	5.69	CD11-1h	chr1	17437822	17440681	bait_v1.0_4767	chr1	18580001	18585000	.	4	6.65	CD11-6h	chr1	19596357	19597716	bait_v1.0_2795	chr1	19385001	19390000	.	7	7.07
CD11-0h	chr1	16888634	16889993	bait_v1.0_4752	chr1	16625001	16630000	.	5	5.54	CD11-1h	chr1	17538715	17540574	bait_v1.0_2781	chr1	18175001	18180000	.	3	5.32	CD11-6h	chr1	19596357	19597716	bait_v1.0_2795	chr1	19405001	19410000	.	6	5.6
CD11-0h	chr1	16888634	16889993	bait_v1.0_4752	chr1	16705001	16710000	.	10	10.51	CD11-1h	chr1	17579433	17580792	bait_v1.0_2782	chr1	17075001	17080000	.	3	5.73	CD11-6h	chr1	19596357	19597716	bait_v1.0_2795	chr1	19420372	19425000	.	6	5.31
CD11-0h	chr1	16888634	16889993	bait_v1.0_4752	chr1	16710001	16715000	.	7	6.6	CD11-1h	chr1	17617196	17619055	bait_v1.0_2783	chr1	17405001	17410000	.	4	5.51	CD11-6h	chr1	19596357	19597716	bait_v1.0_2795	chr1	19440001	19445000	.	7	5.98
CD11-0h	chr1	16904537	16905896	bait_v1.0_4753	chr1	16590001	16595000	.	4	5.03	CD11-1h	chr1	17617196	17619055	bait_v1.0_2783	chr1	17505001	17510000	.	5	5.49	CD11-6h	chr1	19639934	19641293	bait_v1.0_2796	chr1	19360001	19365000	.	4	6.57
CD11-0h	chr1	16904537	16905896	bait_v1.0_4753	chr1	16600001	16605000	.	4	5.18	CD11-1h	chr1	17717067	17718426	bait_v1.0_2784	chr1	18100001	18105000	.	4	5.53	CD11-6h	chr1	19639934	19641293	bait_v1.0_2796	chr1	19435001	19440000	.	7	11.1
CD11-0h	chr1	16904537	16905896	bait_v1.0_4753	chr1	16605001	16610000	.	8	11.66	CD11-1h	chr1	18106626	18108485	bait_v1.0_2788	chr1	17655001	17660000	.	4	5.25	CD11-6h	chr1	19643112	19646471	bait_v1.0_2797	chr1	19209537	19211396	bait_v1.0_4778	11	11.35
CD11-0h	chr1	16904537	16905896	bait_v1.0_4753	chr1	16710001	16715000	.	8	9.4	CD11-1h	chr1	18106626	18108485	bait_v1.0_2788	chr1	17825001	17830000	.	5	5.79	CD11-6h	chr1	19643112	19646471	bait_v1.0_2797	chr1	19335001	19340000	.	9	8.14
CD11-0h	chr1	16921330	16923189	bait_v1.0_2774	chr1	16615001	16616770	.	3	5.05	CD11-1h	chr1	18106626	18108485	bait_v1.0_2788	chr1	18010001	18015000	.	7	5.25	CD11-6h	chr1	19643112	19646471	bait_v1.0_2797	chr1	19340001	19345000	.	7	6.03
CD11-0h	chr1	16921330	16923189	bait_v1.0_2774	chr1	16620001	16625000	.	3	5.02	CD11-1h	chr1	18106626	18108485	bait_v1.0_2788	chr1	18555001	18560000	.	5	6.94	CD11-6h	chr1	19643112	19646471	bait_v1.0_2797	chr1	19360001	19365000	.	7	5.9
CD11-0h	chr1	16921330	16923189	bait_v1.0_2774	chr1	16640001	16645000	.	4	6.88	CD11-1h	chr1	18106626	18108485	bait_v1.0_2788	chr1	18565001	18570000	.	6	8.14	CD11-6h	chr1	19643112	19646471	bait_v1.0_2797	chr1	19380001	19385000	.	8	6.69
CD11-0h	chr1	16921330	16923189	bait_v1.0_2774	chr1	16720001	16725000	.	4	6.08	CD11-1h	chr1	18106626	18108485	bait_v1.0_2788	chr1	18570001	18575000	.	6	8.26	CD11-6h	chr1	19643112	19646471	bait_v1.0_2797	chr1	19390001	19395000	.	12	10.52
CD11-0h	chr1	16921330	16923189	bait_v1.0_2774	chr1	17046340	17050000	.	5	6.04	CD11-1h	chr1	18384709	18386568	bait_v1.0_2789	chr20	37465001	37470000	.	3	12.01	CD11-6h	chr1	19643112	19646471	bait_v1.0_2797	chr1	19395001	19400000	.	9	7.32
CD11-0h	chr1	16935671	16937030	bait_v1.0_2775	chr1	16690001	16695000	.	3	5.61	CD11-1h	chr1	18479862	18481721	bait_v1.0_2790	chr1	18130001	18135000	.	5	8.38	CD11-6h	chr1	19643112	19646471	bait_v1.0_2797	chr1	19400001	19405000	.	9	7.24
CD11-0h	chr1	16977537	16979396	bait_v1.0_4754	chr1	16605001	16610000	.	5	9.58	CD11-1h	chr1	18479862	18481721	bait_v1.0_2790	chr1	18145001	18150000	.	4	6.04	CD11-6h	chr1	19643112	19646471	bait_v1.0_2797	chr1	19405001	19410000	.	10	8.31
CD11-0h	chr1	16977537	16979396	bait_v1.0_4754	chr1	17025001	17030000	.	7	5.07	CD11-1h	chr1	18858943	18860802	bait_v1.0_4768	chr1	18605001	18610000	.	4	5.62	CD11-6h	chr1	19643112	19646471	bait_v1.0_2797	chr1	19410001	19415000	.	10	7.94
CD11-0h	chr1	16977537	16979396	bait_v1.0_4754	chr1	17437822	17440681	bait_v1.0_4767	3	5.23	CD11-1h	chr1	18890652	18891511	bait_v1.0_4769	chr1	17875001	17880000	.	3	5.36	CD11-6h	chr1	19643112	19646471	bait_v1.0_2797	chr1	19420372	19425000	.	7	5.16
CD11-0h	chr1	16980096	16981955	bait_v1.0_4755	chr1	16605001	16610000	.	3	5.9	CD11-1h	chr1	18901789	18903648	bait_v1.0_4770	chr1	19120001	19125000	.	5	6.84	CD11-6h	chr1	19643112	19646471	bait_v1.0_2797	chr1	19435001	19440000	.	8	5.84
CD11-0h	chr1	16996044	16997403	bait_v1.0_4757	chr4	93130001	93135000	.	2	5.07	CD11-1h	chr1	18911253	18913112	bait_v1.0_4771	chr1	19085001	19090000	.	4	5.49	CD11-6h	chr1	19643112	19646471	bait_v1.0_2797	chr1	19483925	19486284	bait_v1.0_4785	11	7.12
CD11-0h	chr1	17011033	17012892	bait_v1.0_4760	chr1	16605001	16610000	.	4	6.91	CD11-1h	chr1	18911253	18913112	bait_v1.0_4771	chr1	19130001	19135000	.	4	6.3	CD11-6h	chr1	19646490	19648349	bait_v1.0_2798	chr1	19290371	19295000	.	6	7.18
CD11-0h	chr1	17044480	17046339	bait_v1.0_4761	chr1	16925001	16930000	.	5	5.16	CD11-1h	chr1	18911253	18913112	bait_v1.0_4771	chr19	36380173	36381532	bait_v1.0_30769	2	5.72	CD11-6h	chr1	19646490	19648349	bait_v1.0_2798	chr1	19311168	19313065	bait_v1.0_4783,bait_v1.0_2793	6	6.03
CD11-0h	chr1	17052249	17054290	bait_v1.0_4762,bait_v1.0_4763	chr1	16640001	16645000	.	5	7.02	CD11-1h	chr1	18954959	18957318	bait_v1.0_4772	chr1	18920001	18925000	.	14	5.48	CD11-6h	chr1	19646490	19648349	bait_v1.0_2798	chr1	19335001	19340000	.	8	9.68
CD11-0h	chr1	17052249	17054290	bait_v1.0_4762,bait_v1.0_4763	chr1	17405001	17410000	.	4	5.09	CD11-1h	chr1	18954959	18957318	bait_v1.0_4772	chr10	45955001	45960000	.	2	5.21	CD11-6h	chr1	19646490	19648349	bait_v1.0_2798	chr1	19340001	19345000	.	13	16.93
CD11-0h	chr1	17118696	17120555	bait_v1.0_4764	chr1	17335001	17340000	.	5	5.47	CD11-1h	chr1	19081501	19083360	bait_v1.0_4773	chr1	18900001	18901788	.	4	5.23	CD11-6h	chr1	19646490	19648349	bait_v1.0_2798	chr1	19350001	19355000	.	14	18.16
CD11-0h	chr1	17118696	17120555	bait_v1.0_4764	chr1	17400001	17405000	.	5	6.15	CD11-1h	chr1	19081501	19083360	bait_v1.0_4773	chr1	18954959	18957318	bait_v1.0_4772	5	5.83	CD11-6h	chr1	19646490	19648349	bait_v1.0_2798	chr1	19370001	19375000	.	5	5.38
CD11-0h	chr1	17118696	17120555	bait_v1.0_4764	chr1	17410001	17415000	.	5	6.06	CD11-1h	chr1	19104177	19106036	bait_v1.0_4774	chr1	19643112	19646471	bait_v1.0_2797	3	5.52	CD11-6h	chr1	19646490	19648349	bait_v1.0_2798	chr1	19380001	19385000	.	5	5.29
CD11-0h	chr1	17118696	17120555	bait_v1.0_4764	chr1	17415001	17420000	.	6	7.48	CD11-1h	chr1	19104177	19106036	bait_v1.0_4774	chr3	162740001	162745000	.	2	5.33	CD11-6h	chr1	19646490	19648349	bait_v1.0_2798	chr1	19385001	19390000	.	9	10.51
CD11-0h	chr1	17118696	17120555	bait_v1.0_4764	chr1	17437822	17440681	bait_v1.0_4767	5	6.26	CD11-1h	chr1	19118110	19119969	bait_v1.0_4775	chr1	18940001	18945000	.	4	5.53	CD11-6h	chr1	19646490	19648349	bait_v1.0_2798	chr1	19390001	19395000	.	7	7.71
CD11-0h	chr1	17200994	17202353	bait_v1.0_4765	chr1	17420001	17425000	.	4	6.75	CD11-1h	chr1	19118110	19119969	bait_v1.0_4775	chr1	19490001	19495000	.	4	6.95	CD11-6h	chr1	19664167	19666026	bait_v1.0_2799	chr1	19355001	19360000	.	4	5.13
CD11-0h	chr1	17204006	17205865	bait_v1.0_2777	chr1	17140001	17145000	.	6	5.03	CD11-1h	chr1	19150961	19152820	bait_v1.0_4776	chr2	86185001	86190000	.	2	5.18	CD11-6h	chr1	19664167	19666026	bait_v1.0_2799	chr1	19885001	19890000	.	5	5.84
CD11-0h	chr1	17204006	17205865	bait_v1.0_2777	chr1	17160001	17165000	.	8	5.34	CD11-1h	chr1	19167316	19168675	bait_v1.0_4777	chr1	19135001	19140000	.	9	5.73	CD11-6h	chr1	19798605	19800464	bait_v1.0_4786	chr1	19660001	19664166	.	5	5.24
CD11-0h	chr1	17204006	17205865	bait_v1.0_2777	chr1	17290001	17295000	.	5	5.4	CD11-1h	chr1	19222767	19224626	bait_v1.0_4779	chr1	19375001	19380000	.	6	8.61	CD11-6h	chr1	19798605	19800464	bait_v1.0_4786	chr1	19881893	19883252	bait_v1.0_2800	6	5.07
CD11-0h	chr1	17248978	17249837	bait_v1.0_2778	chr1	18410001	18415000	.	3	5.36	CD11-1h	chr1	19222767	19224626	bait_v1.0_4779	chr1	19630001	19635000	.	3	5.12	CD11-6h	chr1	19798605	19800464	bait_v1.0_4786	chr1	20070948	20075000	.	4	5.39
CD11-0h	chr1	17437822	17440681	bait_v1.0_4767	chr1	17118696	17120555	bait_v1.0_4764	5	5.56	CD11-1h	chr1	19222767	19224626	bait_v1.0_4779	chr19	17465001	17469323	.	3	12.33	CD11-6h	chr1	19814539	19816398	bait_v1.0_4787	chr1	19835001	19840000	.	16	5.35
CD11-0h	chr1	17437822	17440681	bait_v1.0_4767	chr1	17120556	17125000	.	6	6.5	CD11-1h	chr1	19250419	19252278	bait_v1.0_2792,bait_v1.0_4780	chr1	19650001	19655000	.	6	7.82	CD11-6h	chr1	19814539	19816398	bait_v1.0_4787	chr1	20065001	20069087	.	4	5.44
CD11-0h	chr1	17538715	17540574	bait_v1.0_2781	chr1	17595001	17600000	.	9	5.89	CD11-1h	chr1	19273412	19275271	bait_v1.0_4781	chr1	19600001	19605000	.	3	5.82	CD11-6h	chr1	19881893	19883252	bait_v1.0_2800	chr1	19725001	19730000	.	7	5.85
CD11-0h	chr1	17717067	17718426	bait_v1.0_2784	chr1	18095001	18100000	.	6	7.52	CD11-1h	chr1	19288511	19290370	bait_v1.0_4782	chr1	19620001	19625000	.	4	7.52	CD11-6h	chr1	19881893	19883252	bait_v1.0_2800	chr1	19735001	19740000	.	7	5.69
CD11-0h	chr1	17717067	17718426	bait_v1.0_2784	chr1	18205001	18210000	.	5	6.44	CD11-1h	chr1	19288511	19290370	bait_v1.0_4782	chr4	133210001	133215000	.	2	5.71	CD11-6h	chr1	19922878	19924737	bait_v1.0_4788	chr1	20080001	20085000	.	6	5.32
CD11-0h	chr1	17717067	17718426	bait_v1.0_2784	chr1	18325001	18330000	.	4	5.36	CD11-1h	chr1	19311168	19313065	bait_v1.0_4783,bait_v1.0_2793	chr1	19650001	19655000	.	6	8	CD11-6h	chr1	19922878	19924737	bait_v1.0_4788	chr1	20140066	20145000	.	6	6.02
CD11-0h	chr1	17754193	17756052	bait_v1.0_2785	chr1	18255001	18260000	.	4	5.59	CD11-1h	chr1	19483925	19486284	bait_v1.0_4785	chr1	19390001	19395000	.	7	6.36	CD11-6h	chr1	19922878	19924737	bait_v1.0_4788	chr1	20490001	20495000	.	7	10.48
CD11-0h	chr1	17754193	17756052	bait_v1.0_2785	chr1	18565001	18570000	.	4	5.79	CD11-1h	chr1	19483925	19486284	bait_v1.0_4785	chr1	19395001	19400000	.	6	5.09	CD11-6h	chr1	19922878	19924737	bait_v1.0_4788	chr1	20500001	20505000	.	5	6.95
CD11-0h	chr1	17754193	17756052	bait_v1.0_2785	chr1	18580001	18585000	.	4	6.02	CD11-1h	chr1	19483925	19486284	bait_v1.0_4785	chr1	19400001	19405000	.	7	5.59	CD11-6h	chr1	20069088	20070947	bait_v1.0_2801	chr14	22975001	22976064	.	2	5.32
CD11-0h	chr1	18064537	18066396	bait_v1.0_2787	chr13	19180001	19181055	.	2	5.3	CD11-1h	chr1	19483925	19486284	bait_v1.0_4785	chr1	19580001	19585000	.	7	6.38	CD11-6h	chr1	20118818	20120177	bait_v1.0_4790	chr1	19835001	19840000	.	4	6.22
CD11-0h	chr1	18106626	18108485	bait_v1.0_2788	chr1	17670001	17675000	.	10	9.51	CD11-1h	chr1	19483925	19486284	bait_v1.0_4785	chr1	19643112	19646471	bait_v1.0_2797	5	5.56	CD11-6h	chr1	20138206	20140065	bait_v1.0_2802	chr1	20510001	20515000	.	4	5.22
CD11-0h	chr1	18106626	18108485	bait_v1.0_2788	chr1	18555001	18560000	.	12	12.02	CD11-1h	chr1	19596357	19597716	bait_v1.0_2795	chr1	19390001	19395000	.	8	13.35	CD11-6h	chr1	20153218	20155077	bait_v1.0_2803	chr1	19810001	19814538	.	6	8.05
CD11-0h	chr1	18106626	18108485	bait_v1.0_2788	chr1	18575001	18580000	.	9	8.24	CD11-1h	chr1	19596357	19597716	bait_v1.0_2795	chr1	19415001	19419011	.	5	7.05	CD11-6h	chr1	20153218	20155077	bait_v1.0_2803	chr1	19910001	19915000	.	5	5.73
CD11-0h	chr1	18479862	18481721	bait_v1.0_2790	chr1	17565001	17570000	.	4	5.09	CD11-1h	chr1	19596357	19597716	bait_v1.0_2795	chr1	19455001	19460000	.	4	5.15	CD11-6h	chr1	20153218	20155077	bait_v1.0_2803	chr1	19915001	19920000	.	10	12.84
CD11-0h	chr1	18629886	18632245	bait_v1.0_2791	chr1	18785001	18790000	.	6	5.22	CD11-1h	chr1	19596357	19597716	bait_v1.0_2795	chr19	1496103	1500000	.	2	5.11	CD11-6h	chr1	20153218	20155077	bait_v1.0_2803	chr1	19920001	19922877	.	6	6.89
CD11-0h	chr1	18629886	18632245	bait_v1.0_2791	chr1	18825001	18830000	.	7	6.8	CD11-1h	chr1	19596357	19597716	bait_v1.0_2795	chr8	83005001	83010000	.	2	5.11	CD11-6h	chr1	20153218	20155077	bait_v1.0_2803	chr1	19925001	19930000	.	6	6.8
CD11-0h	chr1	18858943	18860802	bait_v1.0_4768	chr1	18625001	18629885	.	5	5.53	CD11-1h	chr1	19643112	19646471	bait_v1.0_2797	chr1	19335001	19340000	.	5	5.21	CD11-6h	chr1	20153218	20155077	bait_v1.0_2803	chr1	20490001	20495000	.	5	6.58
CD11-0h	chr1	18901789	18903648	bait_v1.0_4770	chr1	18600001	18605000	.	7	7.17	CD11-1h	chr1	19643112	19646471	bait_v1.0_2797	chr1	19355001	19360000	.	8	8.98	CD11-6h	chr1	20156572	20158431	bait_v1.0_2804	chr1	19915001	19920000	.	6	7.57
CD11-0h	chr1	18901789	18903648	bait_v1.0_4770	chr1	19065001	19070000	.	8	6.16	CD11-1h	chr1	19643112	19646471	bait_v1.0_2797	chr1	19360001	19365000	.	7	7.32	CD11-6h	chr1	20156572	20158431	bait_v1.0_2804	chr1	19965001	19970000	.	7	8.02
CD11-0h	chr1	18901789	18903648	bait_v1.0_4770	chr1	19070001	19075000	.	7	5.63	CD11-1h	chr1	19643112	19646471	bait_v1.0_2797	chr1	19370001	19375000	.	6	6.39	CD11-6h	chr1	20156572	20158431	bait_v1.0_2804	chr1	20480001	20485000	.	4	5.28
CD11-0h	chr1	18901789	18903648	bait_v1.0_4770	chr1	19125001	19130000	.	6	5.22	CD11-1h	chr1	19643112	19646471	bait_v1.0_2797	chr1	19410001	19415000	.	6	5.46	CD11-6h	chr1	20156572	20158431	bait_v1.0_2804	chr1	20500001	20505000	.	5	6.98
CD11-0h	chr1	18901789	18903648	bait_v1.0_4770	chr1	19130001	19135000	.	9	8.61	CD11-1h	chr1	19646490	19648349	bait_v1.0_2798	chr1	19295001	19300000	.	4	5.98	CD11-6h	chr1	20156572	20158431	bait_v1.0_2804	chr1	20507422	20508781	bait_v1.0_4797	4	5.65
CD11-0h	chr1	18901789	18903648	bait_v1.0_4770	chr1	19135001	19140000	.	6	5.62	CD11-1h	chr1	19646490	19648349	bait_v1.0_2798	chr1	19330001	19335000	.	5	7.4	CD11-6h	chr1	20174455	20175814	bait_v1.0_4791	chr4	118670001	118675000	.	2	5.05
CD11-0h	chr1	18911253	18913112	bait_v1.0_4771	chr1	18595001	18600000	.	4	5.53	CD11-1h	chr1	19646490	19648349	bait_v1.0_2798	chr1	19340001	19345000	.	4	5.7	CD11-6h	chr1	20176685	20178544	bait_v1.0_4792	chr1	20490001	20495000	.	7	9.7
CD11-0h	chr1	18911253	18913112	bait_v1.0_4771	chr2	8690001	8695000	.	2	5.02	CD11-1h	chr1	19646490	19648349	bait_v1.0_2798	chr1	19390001	19395000	.	7	11.07	CD11-6h	chr1	20185465	20186824	bait_v1.0_2805	chr1	20475001	20480000	.	5	5.86
CD11-0h	chr1	19118110	19119969	bait_v1.0_4775	chr1	18901789	18903648	bait_v1.0_4770	5	5.92	CD11-1h	chr1	19646490	19648349	bait_v1.0_2798	chr1	19405001	19410000	.	4	5.41	CD11-6h	chr1	20185465	20186824	bait_v1.0_2805	chr1	20485481	20487340	bait_v1.0_4796	6	7.39
CD11-0h	chr1	19150961	19152820	bait_v1.0_4776	chr1	18901789	18903648	bait_v1.0_4770	4	5.89	CD11-1h	chr1	19646490	19648349	bait_v1.0_2798	chr12	128025001	128026426	.	2	5.47	CD11-6h	chr1	20185465	20186824	bait_v1.0_2805	chr1	20507422	20508781	bait_v1.0_4797	4	5.04
CD11-0h	chr1	19150961	19152820	bait_v1.0_4776	chr1	19100001	19104176	.	10	6.74	CD11-1h	chr1	19646490	19648349	bait_v1.0_2798	chr7	23870001	23875000	.	2	5.08	CD11-6h	chr1	20289799	20291658	bait_v1.0_2807	chr1	20235001	20240000	.	11	6.31
CD11-0h	chr1	19150961	19152820	bait_v1.0_4776	chr1	19211397	19215000	.	7	5.05	CD11-1h	chr1	19646490	19648349	bait_v1.0_2798	chr7	78105001	78110000	.	2	5.47	CD11-6h	chr1	20289799	20291658	bait_v1.0_2807	chr1	20335001	20340000	.	11	5.81
CD11-0h	chr1	19150961	19152820	bait_v1.0_4776	chr1	19235001	19240000	.	6	5.17	CD11-1h	chr1	19664167	19666026	bait_v1.0_2799	chr1	19700001	19705000	.	10	5.72	CD11-6h	chr1	20289799	20291658	bait_v1.0_2807	chr1	20480001	20485000	.	7	8.33
CD11-0h	chr1	19209537	19211396	bait_v1.0_4778	chr1	19600001	19605000	.	4	5.01	CD11-1h	chr1	19664167	19666026	bait_v1.0_2799	chr1	19705001	19710000	.	10	6.21	CD11-6h	chr1	20301961	20303820	bait_v1.0_2808	chr1	19790001	19795000	.	3	5.26
CD11-0h	chr1	19209537	19211396	bait_v1.0_4778	chr1	19650001	19655000	.	4	5.12	CD11-1h	chr1	19664167	19666026	bait_v1.0_2799	chr1	19900001	19905000	.	5	7.17	CD11-6h	chr1	20301961	20303820	bait_v1.0_2808	chr1	20230001	20235000	.	9	9.05
CD11-0h	chr1	19209537	19211396	bait_v1.0_4778	chr1	19655001	19660000	.	4	5.21	CD11-1h	chr1	19664167	19666026	bait_v1.0_2799	chr1	19910001	19915000	.	4	5.66	CD11-6h	chr1	20301961	20303820	bait_v1.0_2808	chr10	10910001	10915000	.	3	12.23
CD11-0h	chr1	19250419	19252278	bait_v1.0_2792,bait_v1.0_4780	chr1	19125001	19130000	.	10	5.08	CD11-1h	chr1	19664167	19666026	bait_v1.0_2799	chr12	12285001	12290000	.	2	5.19	CD11-6h	chr1	20428000	20429859	bait_v1.0_4794	chr1	20215001	20220000	.	4	5.25
CD11-0h	chr1	19250419	19252278	bait_v1.0_2792,bait_v1.0_4780	chr1	19590001	19595000	.	7	6.3	CD11-1h	chr1	19664167	19666026	bait_v1.0_2799	chr12	106595001	106600000	.	2	5.05	CD11-6h	chr1	20428000	20429859	bait_v1.0_4794	chr1	20220001	20225000	.	6	8.48
CD11-0h	chr1	19250419	19252278	bait_v1.0_2792,bait_v1.0_4780	chr1	19615001	19620000	.	8	7.91	CD11-1h	chr1	19814539	19816398	bait_v1.0_4787	chr19	56085001	56090000	.	2	5.14	CD11-6h	chr1	20428000	20429859	bait_v1.0_4794	chr1	20260001	20265000	.	5	6.27
CD11-0h	chr1	19250419	19252278	bait_v1.0_2792,bait_v1.0_4780	chr1	19635001	19639933	.	9	8.9	CD11-1h	chr1	19881893	19883252	bait_v1.0_2800	chr1	19735001	19740000	.	6	7.49	CD11-6h	chr1	20430495	20431854	bait_v1.0_4795	chr1	20280001	20285000	.	5	6.36
CD11-0h	chr1	19250419	19252278	bait_v1.0_2792,bait_v1.0_4780	chr1	19650001	19655000	.	14	15.05	CD11-1h	chr1	19881893	19883252	bait_v1.0_2800	chr1	19740001	19745000	.	5	5.65	CD11-6h	chr1	20485481	20487340	bait_v1.0_4796	chr1	20165001	20170000	.	7	7.95
CD11-0h	chr1	19250419	19252278	bait_v1.0_2792,bait_v1.0_4780	chr1	19660001	19664166	.	7	6.84	CD11-1h	chr1	19881893	19883252	bait_v1.0_2800	chr1	20145001	20150000	.	5	7.3	CD11-6h	chr1	20485481	20487340	bait_v1.0_4796	chr1	20185465	20186824	bait_v1.0_2805	6	6.91
CD11-0h	chr1	19250419	19252278	bait_v1.0_2792,bait_v1.0_4780	chr1	19881893	19883252	bait_v1.0_2800	5	5.28	CD11-1h	chr1	19922878	19924737	bait_v1.0_4788	chr1	20165001	20170000	.	4	5.62	CD11-6h	chr1	20485481	20487340	bait_v1.0_4796	chr1	20210001	20215000	.	15	17.34
CD11-0h	chr1	19273412	19275271	bait_v1.0_4781	chr1	19610001	19615000	.	3	5.01	CD11-1h	chr1	19979004	19981363	bait_v1.0_4789	chr1	19320001	19323633	.	4	5.73	CD11-6h	chr1	20485481	20487340	bait_v1.0_4796	chr1	20215001	20220000	.	6	6.03
CD11-0h	chr1	19273412	19275271	bait_v1.0_4781	chr1	19643112	19646471	bait_v1.0_2797	3	5.16	CD11-1h	chr1	19979004	19981363	bait_v1.0_4789	chr1	19720001	19725000	.	5	6.47	CD11-6h	chr1	20485481	20487340	bait_v1.0_4796	chr1	20220001	20225000	.	9	9.86
CD11-0h	chr1	19273412	19275271	bait_v1.0_4781	chr5	122706190	122710000	.	2	5.31	CD11-1h	chr1	20069088	20070947	bait_v1.0_2801	chr1	20005001	20010000	.	6	5.12	CD11-6h	chr1	20485481	20487340	bait_v1.0_4796	chr1	20225001	20230000	.	6	6.05
CD11-0h	chr1	19288511	19290370	bait_v1.0_4782	chr1	19625001	19630000	.	4	5.96	CD11-1h	chr1	20069088	20070947	bait_v1.0_2801	chr1	20665001	20670000	.	3	5.17	CD11-6h	chr1	20485481	20487340	bait_v1.0_4796	chr1	20355001	20360000	.	8	5.88
CD11-0h	chr1	19311168	19313065	bait_v1.0_4783,bait_v1.0_2793	chr1	19630001	19635000	.	6	6.02	CD11-1h	chr1	20118818	20120177	bait_v1.0_4790	chr1	20575001	20580000	.	3	5.1	CD11-6h	chr1	20485481	20487340	bait_v1.0_4796	chr1	20365001	20370000	.	8	5.58
CD11-0h	chr1	19311168	19313065	bait_v1.0_4783,bait_v1.0_2793	chr1	19646490	19648349	bait_v1.0_2798	6	6.62	CD11-1h	chr1	20138206	20140065	bait_v1.0_2802	chr1	19940001	19945000	.	7	9.26	CD11-6h	chr1	20632335	20634194	bait_v1.0_2811	chr1	19930001	19935000	.	4	6.41
CD11-0h	chr1	19311168	19313065	bait_v1.0_4783,bait_v1.0_2793	chr1	19666027	19670000	.	6	6.39	CD11-1h	chr1	20138206	20140065	bait_v1.0_2802	chr13	29990001	29995000	.	2	5	CD11-6h	chr1	20632335	20634194	bait_v1.0_2811	chr1	20100001	20105000	.	4	6.25
CD11-0h	chr1	19323634	19325493	bait_v1.0_2794	chr1	19643112	19646471	bait_v1.0_2797	5	7.55	CD11-1h	chr1	20153218	20155077	bait_v1.0_2803	chr1	19910001	19915000	.	4	5.36	CD11-6h	chr1	20632335	20634194	bait_v1.0_2811	chr1	20180001	20185000	.	4	6.15
CD11-0h	chr1	19323634	19325493	bait_v1.0_2794	chr1	19650001	19655000	.	5	7.63	CD11-1h	chr1	20153218	20155077	bait_v1.0_2803	chr1	19915001	19920000	.	9	13.35	CD11-6h	chr1	20632335	20634194	bait_v1.0_2811	chr1	20525001	20530000	.	9	8.63
CD11-0h	chr1	19323634	19325493	bait_v1.0_2794	chr1	115820001	115825000	.	3	5.64	CD11-1h	chr1	20153218	20155077	bait_v1.0_2803	chr1	19925001	19930000	.	5	6.52	CD11-6h	chr1	20660649	20662508	bait_v1.0_4798	chr1	20525001	20530000	.	7	5.19
CD11-0h	chr1	19483925	19486284	bait_v1.0_4785	chr1	19395001	19400000	.	8	5.06	CD11-1h	chr1	20153218	20155077	bait_v1.0_2803	chr1	20480001	20485000	.	4	6.13	CD11-6h	chr1	20660649	20662508	bait_v1.0_4798	chr1	20785544	20788403	bait_v1.0_4803	9	5.52
CD11-0h	chr1	19483925	19486284	bait_v1.0_4785	chr1	19650001	19655000	.	9	8.64	CD11-1h	chr1	20156572	20158431	bait_v1.0_2804	chr1	19720001	19725000	.	4	5.94	CD11-6h	chr1	20774266	20777224	bait_v1.0_4801,bait_v1.0_4802	chr1	21145001	21150000	.	5	5.54
CD11-0h	chr1	19596357	19597716	bait_v1.0_2795	chr1	19370001	19375000	.	6	5.78	CD11-1h	chr1	20156572	20158431	bait_v1.0_2804	chr1	20520001	20525000	.	4	5.55	CD11-6h	chr1	20774266	20777224	bait_v1.0_4801,bait_v1.0_4802	chr1	21195001	21200000	.	5	5.89
CD11-0h	chr1	19639934	19641293	bait_v1.0_2796	chr1	19390001	19395000	.	4	5.01	CD11-1h	chr1	20174455	20175814	bait_v1.0_4791	chr17	8385001	8390000	.	2	5.04	CD11-6h	chr1	20785544	20788403	bait_v1.0_4803	chr1	21170001	21173997	.	7	5.64
CD11-0h	chr1	19643112	19646471	bait_v1.0_2797	chr1	19330001	19335000	.	9	7.54	CD11-1h	chr1	20174455	20175814	bait_v1.0_4791	chr19	40345001	40347646	.	2	5.89	CD11-6h	chr1	20785544	20788403	bait_v1.0_4803	chr1	21173998	21175857	bait_v1.0_4805	11	10.19
CD11-0h	chr1	19643112	19646471	bait_v1.0_2797	chr1	19335001	19340000	.	8	6.93	CD11-1h	chr1	20176685	20178544	bait_v1.0_4792	chr1	20445001	20450000	.	3	5.33	CD11-6h	chr1	20785544	20788403	bait_v1.0_4803	chr1	21190001	21195000	.	8	7.02
CD11-0h	chr1	19643112	19646471	bait_v1.0_2797	chr1	19340001	19345000	.	8	6.65	CD11-1h	chr1	20176685	20178544	bait_v1.0_4792	chr1	20485481	20487340	bait_v1.0_4796	3	5.65	CD11-6h	chr1	20785544	20788403	bait_v1.0_4803	chr1	21195001	21200000	.	8	7.13
CD11-0h	chr1	19643112	19646471	bait_v1.0_2797	chr1	19360001	19365000	.	8	6.63	CD11-1h	chr1	20176685	20178544	bait_v1.0_4792	chr1	20490001	20495000	.	3	5.63	CD11-6h	chr1	21050255	21052114	bait_v1.0_4804	chr1	20910001	20915000	.	6	7.98
CD11-0h	chr1	19643112	19646471	bait_v1.0_2797	chr1	19380001	19385000	.	7	5.22	CD11-1h	chr1	20176685	20178544	bait_v1.0_4792	chr1	20585001	20587827	.	3	5.5	CD11-6h	chr1	21050255	21052114	bait_v1.0_4804	chr1	21065001	21070000	.	19	5.99
CD11-0h	chr1	19643112	19646471	bait_v1.0_2797	chr1	19385001	19390000	.	8	6.31	CD11-1h	chr1	20176685	20178544	bait_v1.0_4792	chr1	20660649	20662508	bait_v1.0_4798	4	8.5	CD11-6h	chr1	21050255	21052114	bait_v1.0_4804	chr1	21135001	21140000	.	7	7.43
CD11-0h	chr1	19643112	19646471	bait_v1.0_2797	chr1	19390001	19395000	.	8	6.03	CD11-1h	chr1	20185465	20186824	bait_v1.0_2805	chr1	19925001	19930000	.	4	5.46	CD11-6h	chr1	21050255	21052114	bait_v1.0_4804	chr1	21145001	21150000	.	6	6.66
CD11-0h	chr1	19643112	19646471	bait_v1.0_2797	chr1	19395001	19400000	.	12	9.74	CD11-1h	chr1	20185465	20186824	bait_v1.0_2805	chr1	20480001	20485000	.	4	6.19	CD11-6h	chr1	21050255	21052114	bait_v1.0_4804	chr1	21165001	21170000	.	6	7.48
CD11-0h	chr1	19643112	19646471	bait_v1.0_2797	chr1	19405001	19410000	.	8	6.02	CD11-1h	chr1	20185465	20186824	bait_v1.0_2805	chr1	20490001	20495000	.	4	6.25	CD11-6h	chr1	21173998	21175857	bait_v1.0_4805	chr1	20735001	20740000	.	5	5.31
CD11-0h	chr1	19643112	19646471	bait_v1.0_2797	chr1	19435001	19440000	.	8	5.55	CD11-1h	chr1	20185465	20186824	bait_v1.0_2805	chr1	20507422	20508781	bait_v1.0_4797	5	8.43	CD11-6h	chr1	21173998	21175857	bait_v1.0_4805	chr1	20760001	20765000	.	5	5.1
CD11-0h	chr1	19643112	19646471	bait_v1.0_2797	chr1	19450001	19455000	.	9	5.59	CD11-1h	chr1	20185465	20186824	bait_v1.0_2805	chr1	20615001	20620000	.	5	8.64	CD11-6h	chr1	21173998	21175857	bait_v1.0_4805	chr1	20780001	20785000	.	7	7.49
CD11-0h	chr1	19646490	19648349	bait_v1.0_2798	chr1	19175001	19180000	.	4	5.26	CD11-1h	chr1	20241975	20243834	bait_v1.0_2806	chr1	20435001	20440000	.	4	5.85	CD11-6h	chr1	21173998	21175857	bait_v1.0_4805	chr1	20785544	20788403	bait_v1.0_4803	11	11.02
CD11-0h	chr1	19646490	19648349	bait_v1.0_2798	chr1	19185001	19190000	.	4	5.23	CD11-1h	chr1	20301961	20303820	bait_v1.0_2808	chr1	20490001	20495000	.	5	7.31	CD11-6h	chr1	21173998	21175857	bait_v1.0_4805	chr1	20945001	20950000	.	9	8.07
CD11-0h	chr1	19646490	19648349	bait_v1.0_2798	chr1	19200001	19205000	.	4	5.19	CD11-1h	chr1	20412514	20414373	bait_v1.0_4793	chr1	20480001	20485000	.	10	9.61	CD11-6h	chr1	21173998	21175857	bait_v1.0_4805	chr1	20985001	20990000	.	9	7.38
CD11-0h	chr1	19646490	19648349	bait_v1.0_2798	chr1	19205001	19209536	.	4	5.03	CD11-1h	chr1	20428000	20429859	bait_v1.0_4794	chr1	20215001	20220000	.	4	5.72	CD11-6h	chr1	21176597	21177956	bait_v1.0_4806	chr1	20695001	20700000	.	5	6.89
CD11-0h	chr1	19646490	19648349	bait_v1.0_2798	chr1	19311168	19313065	bait_v1.0_4783,bait_v1.0_2793	6	6.63	CD11-1h	chr1	20430495	20431854	bait_v1.0_4795	chr1	20210001	20215000	.	6	11.44	CD11-6h	chr1	21176597	21177956	bait_v1.0_4806	chr1	20700001	20705000	.	4	5.2
CD11-0h	chr1	19646490	19648349	bait_v1.0_2798	chr1	19335001	19340000	.	8	10.55	CD11-1h	chr1	20430495	20431854	bait_v1.0_4795	chr1	20230001	20235000	.	3	5.11	CD11-6h	chr1	21176597	21177956	bait_v1.0_4806	chr1	20785544	20788403	bait_v1.0_4803	5	5.56
CD11-0h	chr1	19646490	19648349	bait_v1.0_2798	chr1	19340001	19345000	.	5	5.84	CD11-1h	chr1	20430495	20431854	bait_v1.0_4795	chr1	20480001	20485000	.	6	5.91	CD11-6h	chr1	21176597	21177956	bait_v1.0_4806	chr1	20890001	20895000	.	6	7.13
CD11-0h	chr1	19646490	19648349	bait_v1.0_2798	chr1	19365001	19370000	.	6	7.01	CD11-1h	chr1	20485481	20487340	bait_v1.0_4796	chr1	19740001	19745000	.	4	5.8	CD11-6h	chr1	21176597	21177956	bait_v1.0_4806	chr1	20900001	20905000	.	6	7.13
CD11-0h	chr1	19646490	19648349	bait_v1.0_2798	chr1	19375001	19380000	.	6	6.69	CD11-1h	chr1	20485481	20487340	bait_v1.0_4796	chr1	20150001	20153217	.	6	8.94	CD11-6h	chr1	21176597	21177956	bait_v1.0_4806	chr1	20910001	20915000	.	5	5.65
CD11-0h	chr1	19646490	19648349	bait_v1.0_2798	chr1	19380001	19385000	.	6	6.84	CD11-1h	chr1	20485481	20487340	bait_v1.0_4796	chr1	20180001	20185000	.	5	6.76	CD11-6h	chr1	21176597	21177956	bait_v1.0_4806	chr1	20955001	20960000	.	5	5.31
CD11-0h	chr1	19646490	19648349	bait_v1.0_2798	chr1	19390001	19395000	.	11	13.65	CD11-1h	chr1	20485481	20487340	bait_v1.0_4796	chr1	20195001	20200000	.	10	14.91	CD11-6h	chr1	21176597	21177956	bait_v1.0_4806	chr6	115180001	115185000	.	2	5.33
CD11-0h	chr1	19646490	19648349	bait_v1.0_2798	chr1	19395001	19400000	.	5	5.35	CD11-1h	chr1	20485481	20487340	bait_v1.0_4796	chr1	20210001	20215000	.	4	5.1	CD11-6h	chr1	21278810	21280669	bait_v1.0_4807	chr1	20865001	20870000	.	4	6.46
CD11-0h	chr1	19646490	19648349	bait_v1.0_2798	chr1	19486285	19490000	.	6	5.13	CD11-1h	chr1	20485481	20487340	bait_v1.0_4796	chr1	20215001	20220000	.	10	14.36	CD11-6h	chr1	21289518	21291377	bait_v1.0_4808	chr1	21344765	21346624	bait_v1.0_4811	9	5.44
CD11-0h	chr1	19881893	19883252	bait_v1.0_2800	chr1	19250419	19252278	bait_v1.0_2792,bait_v1.0_4780	5	5.91	CD11-1h	chr1	20485481	20487340	bait_v1.0_4796	chr1	20220001	20225000	.	7	10	CD11-6h	chr1	21344765	21346624	bait_v1.0_4811	chr1	21230001	21235000	.	6	5.09
CD11-0h	chr1	19881893	19883252	bait_v1.0_2800	chr1	19715001	19720000	.	8	7.08	CD11-1h	chr1	20485481	20487340	bait_v1.0_4796	chr1	20230001	20235000	.	6	8.24	CD11-6h	chr1	21344765	21346624	bait_v1.0_4811	chr1	21255001	21260000	.	12	9.91
CD11-0h	chr1	19881893	19883252	bait_v1.0_2800	chr1	19735001	19740000	.	7	5.38	CD11-1h	chr1	20485481	20487340	bait_v1.0_4796	chr1	20270001	20275000	.	6	7.73	CD11-6h	chr1	21344765	21346624	bait_v1.0_4811	chr1	21260001	21265000	.	12	9.55
CD11-0h	chr1	19881893	19883252	bait_v1.0_2800	chr1	20490001	20495000	.	6	8.65	CD11-1h	chr1	20485481	20487340	bait_v1.0_4796	chr1	20320001	20325000	.	5	5.4	CD11-6h	chr1	21344765	21346624	bait_v1.0_4811	chr1	21280670	21285000	.	10	6.15
CD11-0h	chr1	19922878	19924737	bait_v1.0_4788	chr1	20150001	20153217	.	6	5.94	CD11-1h	chr1	20485481	20487340	bait_v1.0_4796	chr1	20360001	20365000	.	8	8.19	CD11-6h	chr1	21467430	21469289	bait_v1.0_2814	chr1	22445001	22450000	.	4	5.31
CD11-0h	chr1	19922878	19924737	bait_v1.0_4788	chr1	20435001	20440000	.	4	5.04	CD11-1h	chr1	20485481	20487340	bait_v1.0_4796	chr1	20365001	20370000	.	6	5.68	CD11-6h	chr1	21550159	21551518	bait_v1.0_2816	chr1	21250001	21255000	.	4	6.74
CD11-0h	chr1	19922878	19924737	bait_v1.0_4788	chr1	20495001	20500000	.	4	5.16	CD11-1h	chr1	20485481	20487340	bait_v1.0_4796	chr1	20375001	20380000	.	7	6.34	CD11-6h	chr1	21550159	21551518	bait_v1.0_2816	chr3	19300001	19305000	.	2	5.15
CD11-0h	chr1	19922878	19924737	bait_v1.0_4788	chr1	20500001	20505000	.	5	6.72	CD11-1h	chr1	20507422	20508781	bait_v1.0_4797	chr1	20185465	20186824	bait_v1.0_2805	5	7.02	CD11-6h	chr1	21569183	21571042	bait_v1.0_2817	chr1	21320001	21325000	.	5	6.12
CD11-0h	chr1	19979004	19981363	bait_v1.0_4789	chr1	20186825	20190000	.	7	5.72	CD11-1h	chr1	20507422	20508781	bait_v1.0_4797	chr1	20190001	20195000	.	4	5.07	CD11-6h	chr1	21569183	21571042	bait_v1.0_2817	chr1	21370001	21375000	.	9	10.89
CD11-0h	chr1	19979004	19981363	bait_v1.0_4789	chr1	20490001	20495000	.	5	5.86	CD11-1h	chr1	20507422	20508781	bait_v1.0_4797	chr1	20205001	20210000	.	5	6.16	CD11-6h	chr1	21569183	21571042	bait_v1.0_2817	chr1	21395001	21400000	.	5	5.2
CD11-0h	chr1	20118818	20120177	bait_v1.0_4790	chr1	19960001	19965000	.	6	6.3	CD11-1h	chr1	20587828	20589687	bait_v1.0_2810	chr1	19925001	19930000	.	4	8.56	CD11-6h	chr1	21619302	21621161	bait_v1.0_4812	chr1	21370001	21375000	.	4	5.01
CD11-0h	chr1	20118818	20120177	bait_v1.0_4790	chr1	20480001	20485000	.	4	5.83	CD11-1h	chr1	20632335	20634194	bait_v1.0_2811	chr1	20230001	20235000	.	3	5.16	CD11-6h	chr1	21651097	21653956	bait_v1.0_4814	chr1	21215001	21220000	.	6	7.31
CD11-0h	chr1	20138206	20140065	bait_v1.0_2802	chr1	19900001	19905000	.	6	7.43	CD11-1h	chr1	20632335	20634194	bait_v1.0_2811	chr1	20520001	20525000	.	7	8.33	CD11-6h	chr1	21651097	21653956	bait_v1.0_4814	chr1	21360001	21365000	.	5	5.12
CD11-0h	chr1	20138206	20140065	bait_v1.0_2802	chr1	19915001	19920000	.	5	5.65	CD11-1h	chr1	20632335	20634194	bait_v1.0_2811	chr1	20560001	20565000	.	7	6.82	CD11-6h	chr1	21651097	21653956	bait_v1.0_4814	chr1	21375001	21380000	.	7	7.37
CD11-0h	chr1	20153218	20155077	bait_v1.0_2803	chr1	19715001	19720000	.	5	6.25	CD11-1h	chr1	20660649	20662508	bait_v1.0_4798	chr1	20176685	20178544	bait_v1.0_4792	4	5.73	CD11-6h	chr1	21651097	21653956	bait_v1.0_4814	chr1	21380001	21385000	.	5	5.03
CD11-0h	chr1	20153218	20155077	bait_v1.0_2803	chr1	19905001	19910000	.	11	12.3	CD11-1h	chr1	20660649	20662508	bait_v1.0_4798	chr1	21190001	21195000	.	4	5.54	CD11-6h	chr1	21668562	21670421	bait_v1.0_4815	chr1	21781781	21784640	bait_v1.0_4818	8	5.25
CD11-0h	chr1	20153218	20155077	bait_v1.0_2803	chr1	19920001	19922877	.	6	5.54	CD11-1h	chr1	20730436	20733795	bait_v1.0_4800	chr1	20180001	20185000	.	5	6.27	CD11-6h	chr1	21781781	21784640	bait_v1.0_4818	chr1	21668562	21670421	bait_v1.0_4815	8	5.3
CD11-0h	chr1	20153218	20155077	bait_v1.0_2803	chr1	20470001	20475000	.	5	5.41	CD11-1h	chr1	20730436	20733795	bait_v1.0_4800	chr1	20520001	20525000	.	9	9.05	CD11-6h	chr1	21781781	21784640	bait_v1.0_4818	chr1	21960001	21965000	.	9	7.77
CD11-0h	chr1	20156572	20158431	bait_v1.0_2804	chr1	19905001	19910000	.	8	10.63	CD11-1h	chr1	20730436	20733795	bait_v1.0_4800	chr1	20970001	20975000	.	5	5.17	CD11-6h	chr1	21979982	21981841	bait_v1.0_2820	chr4	182650001	182655000	.	2	5.16
CD11-0h	chr1	20156572	20158431	bait_v1.0_2804	chr1	19915001	19920000	.	9	11.95	CD11-1h	chr1	20730436	20733795	bait_v1.0_4800	chr1	21100001	21105000	.	6	7.35	CD11-6h	chr1	22000536	22002395	bait_v1.0_2821	chr1	21705001	21710000	.	5	7.16
CD11-0h	chr1	20156572	20158431	bait_v1.0_2804	chr1	19920001	19922877	.	5	5.69	CD11-1h	chr1	20730436	20733795	bait_v1.0_4800	chr1	21180001	21185000	.	7	8.77	CD11-6h	chr1	22006830	22008189	bait_v1.0_2822	chr2	129055001	129060000	.	2	5.84
CD11-0h	chr1	20156572	20158431	bait_v1.0_2804	chr1	19925001	19930000	.	6	7.32	CD11-1h	chr1	20730436	20733795	bait_v1.0_4800	chr1	21190001	21195000	.	7	9.2	CD11-6h	chr1	22023911	22026270	bait_v1.0_2823,bait_v1.0_4822	chr1	21530001	21535000	.	6	5.49
CD11-0h	chr1	20156572	20158431	bait_v1.0_2804	chr1	20490001	20495000	.	6	8.75	CD11-1h	chr1	20774266	20777224	bait_v1.0_4801,bait_v1.0_4802	chr1	21040001	21045000	.	4	5.54	CD11-6h	chr1	22023911	22026270	bait_v1.0_2823,bait_v1.0_4822	chr1	21605001	21610000	.	6	5.33
CD11-0h	chr1	20156572	20158431	bait_v1.0_2804	chr1	20495001	20500000	.	4	5.28	CD11-1h	chr1	20774266	20777224	bait_v1.0_4801,bait_v1.0_4802	chr1	21160001	21165000	.	5	7.87	CD11-6h	chr1	22052507	22053866	bait_v1.0_2825	chr1	22295001	22300000	.	4	5.07
CD11-0h	chr1	20156572	20158431	bait_v1.0_2804	chr1	20500001	20505000	.	4	5.16	CD11-1h	chr1	20774266	20777224	bait_v1.0_4801,bait_v1.0_4802	chr1	21180001	21185000	.	5	7.67	CD11-6h	chr1	22052507	22053866	bait_v1.0_2825	chr1	22405001	22410000	.	4	5.76
CD11-0h	chr1	20174455	20175814	bait_v1.0_4791	chr1	20450001	20455000	.	5	6.7	CD11-1h	chr1	20785544	20788403	bait_v1.0_4803	chr1	21130001	21135000	.	5	5.21	CD11-6h	chr1	22099493	22101352	bait_v1.0_2826	chr1	22375001	22380000	.	6	7.27
CD11-0h	chr1	20174455	20175814	bait_v1.0_4791	chr1	20500001	20505000	.	4	5.39	CD11-1h	chr1	20785544	20788403	bait_v1.0_4803	chr1	21190001	21195000	.	7	8.63	CD11-6h	chr1	22099493	22101352	bait_v1.0_2826	chr1	22415001	22420000	.	5	6.22
CD11-0h	chr1	20176685	20178544	bait_v1.0_4792	chr1	20490001	20495000	.	6	8.37	CD11-1h	chr1	20785544	20788403	bait_v1.0_4803	chr1	21195001	21200000	.	8	10.38	CD11-6h	chr1	22099493	22101352	bait_v1.0_2826	chr1	22645001	22650000	.	5	7.34
CD11-0h	chr1	20185465	20186824	bait_v1.0_2805	chr1	20485481	20487340	bait_v1.0_4796	5	6.73	CD11-1h	chr1	21050255	21052114	bait_v1.0_4804	chr1	21150001	21155000	.	5	5.46	CD11-6h	chr1	22129112	22130971	bait_v1.0_4823	chr1	22345001	22350000	.	5	5.33
CD11-0h	chr1	20185465	20186824	bait_v1.0_2805	chr1	20490001	20495000	.	7	9.99	CD11-1h	chr1	21050255	21052114	bait_v1.0_4804	chr1	21185001	21190000	.	4	5.04	CD11-6h	chr1	22129112	22130971	bait_v1.0_4823	chr1	22410001	22415000	.	6	7.26
CD11-0h	chr1	20185465	20186824	bait_v1.0_2805	chr1	20495001	20500000	.	4	5.04	CD11-1h	chr1	21173998	21175857	bait_v1.0_4805	chr1	20870001	20875000	.	4	5.29	CD11-6h	chr1	22129112	22130971	bait_v1.0_4823	chr1	22415001	22420000	.	12	16.4
CD11-0h	chr1	20241975	20243834	bait_v1.0_2806	chr1	20370001	20375000	.	6	5.87	CD11-1h	chr1	21173998	21175857	bait_v1.0_4805	chr1	20920001	20925000	.	5	6.36	CD11-6h	chr1	22129112	22130971	bait_v1.0_4823	chr1	22575001	22580000	.	4	5.08
CD11-0h	chr1	20241975	20243834	bait_v1.0_2806	chr1	20485481	20487340	bait_v1.0_4796	4	5.04	CD11-1h	chr1	21173998	21175857	bait_v1.0_4805	chr1	20960001	20965000	.	5	5.63	CD11-6h	chr1	22129112	22130971	bait_v1.0_4823	chr1	22625001	22630000	.	4	5.35
CD11-0h	chr1	20428000	20429859	bait_v1.0_4794	chr1	20220001	20225000	.	5	6.17	CD11-1h	chr1	21173998	21175857	bait_v1.0_4805	chr4	92700001	92705000	.	2	5.11	CD11-6h	chr1	22129112	22130971	bait_v1.0_4823	chr1	22645001	22650000	.	5	7.19
CD11-0h	chr1	20430495	20431854	bait_v1.0_4795	chr1	19915001	19920000	.	4	6.91	CD11-1h	chr1	21176597	21177956	bait_v1.0_4806	chr5	159440001	159445000	.	2	5.11	CD11-6h	chr1	22142227	22145086	bait_v1.0_4824	chr1	22355001	22360000	.	8	7.1
CD11-0h	chr1	20430495	20431854	bait_v1.0_4795	chr1	20210001	20215000	.	4	5.42	CD11-1h	chr1	21278810	21280669	bait_v1.0_4807	chr1	21350001	21355000	.	6	6.37	CD11-6h	chr1	22142227	22145086	bait_v1.0_4824	chr1	22380001	22385000	.	6	5.31
CD11-0h	chr1	20430495	20431854	bait_v1.0_4795	chr1	20215001	20220000	.	4	5.23	CD11-1h	chr1	21293685	21295044	bait_v1.0_4809	chr1	19370001	19375000	.	3	5.93	CD11-6h	chr1	22142227	22145086	bait_v1.0_4824	chr1	22385001	22390000	.	6	5.42
CD11-0h	chr1	20430495	20431854	bait_v1.0_4795	chr1	20245001	20250000	.	6	7.86	CD11-1h	chr1	21293685	21295044	bait_v1.0_4809	chr11	98715001	98720000	.	2	5.54	CD11-6h	chr1	22142227	22145086	bait_v1.0_4824	chr1	22395001	22400000	.	6	5.58
CD11-0h	chr1	20485481	20487340	bait_v1.0_4796	chr1	19915001	19920000	.	11	16.94	CD11-1h	chr1	21293685	21295044	bait_v1.0_4809	chr3	85905001	85910000	.	3	13.79	CD11-6h	chr1	22142227	22145086	bait_v1.0_4824	chr1	22400001	22405000	.	8	7.79
CD11-0h	chr1	20485481	20487340	bait_v1.0_4796	chr1	20165001	20170000	.	6	6.41	CD11-1h	chr1	21344765	21346624	bait_v1.0_4811	chr1	20820001	20825000	.	3	5.16	CD11-6h	chr1	22142227	22145086	bait_v1.0_4824	chr1	22405001	22410000	.	11	11.64
CD11-0h	chr1	20485481	20487340	bait_v1.0_4796	chr1	20185465	20186824	bait_v1.0_2805	5	5.6	CD11-1h	chr1	21344765	21346624	bait_v1.0_4811	chr1	21225001	21230000	.	5	5.89	CD11-6h	chr1	22142227	22145086	bait_v1.0_4824	chr1	22410001	22415000	.	10	10.31
CD11-0h	chr1	20485481	20487340	bait_v1.0_4796	chr1	20200001	20205000	.	5	5.11	CD11-1h	chr1	21344765	21346624	bait_v1.0_4811	chr1	21240001	21245000	.	5	5.48	CD11-6h	chr1	22142227	22145086	bait_v1.0_4824	chr1	22642510	22644369	bait_v1.0_2830	5	6.14
CD11-0h	chr1	20485481	20487340	bait_v1.0_4796	chr1	20205001	20210000	.	7	7.83	CD11-1h	chr1	21344765	21346624	bait_v1.0_4811	chr1	21255001	21260000	.	8	9	CD11-6h	chr1	22450731	22452590	bait_v1.0_2827	chr1	22610001	22615000	.	5	5.05
CD11-0h	chr1	20485481	20487340	bait_v1.0_4796	chr1	20210001	20215000	.	9	10.45	CD11-1h	chr1	21344765	21346624	bait_v1.0_4811	chr1	21260001	21265000	.	12	14.21	CD11-6h	chr1	22635386	22638245	bait_v1.0_2829	chr1	22060001	22065000	.	5	5.1
CD11-0h	chr1	20485481	20487340	bait_v1.0_4796	chr1	20215001	20220000	.	13	15.4	CD11-1h	chr1	21344765	21346624	bait_v1.0_4811	chr1	21275001	21278809	.	8	7.4	CD11-6h	chr1	22635386	22638245	bait_v1.0_2829	chr1	22115001	22120000	.	5	5.08
CD11-0h	chr1	20485481	20487340	bait_v1.0_4796	chr1	20220001	20225000	.	6	6.35	CD11-1h	chr1	21344765	21346624	bait_v1.0_4811	chr1	21490001	21495000	.	4	5.15	CD11-6h	chr1	22635386	22638245	bait_v1.0_2829	chr1	22120001	22125000	.	9	10.4
CD11-0h	chr1	20485481	20487340	bait_v1.0_4796	chr1	20230001	20235000	.	10	11.4	CD11-1h	chr1	21439508	21440867	bait_v1.0_2813	chr1	21260001	21265000	.	4	5.29	CD11-6h	chr1	22635386	22638245	bait_v1.0_2829	chr1	22405001	22410000	.	8	6.53
CD11-0h	chr1	20485481	20487340	bait_v1.0_4796	chr1	20235001	20240000	.	7	7.43	CD11-1h	chr1	21439508	21440867	bait_v1.0_2813	chr8	54855001	54860000	.	2	5.1	CD11-6h	chr1	22635386	22638245	bait_v1.0_2829	chr1	22415001	22420000	.	10	8.24
CD11-0h	chr1	20485481	20487340	bait_v1.0_4796	chr1	20270001	20275000	.	6	5.71	CD11-1h	chr1	21550159	21551518	bait_v1.0_2816	chr20	59985001	59987985	.	2	5.57	CD11-6h	chr1	22635386	22638245	bait_v1.0_2829	chr1	22420001	22425000	.	19	16.91
CD11-0h	chr1	20507422	20508781	bait_v1.0_4797	chr1	20205001	20210000	.	5	5.1	CD11-1h	chr1	21569183	21571042	bait_v1.0_2817	chr1	21370001	21375000	.	5	6.73	CD11-6h	chr1	22635386	22638245	bait_v1.0_2829	chr1	22425001	22430000	.	17	14.72
CD11-0h	chr1	20551319	20553178	bait_v1.0_2809	chr1	20215001	20220000	.	4	5.25	CD11-1h	chr1	21569183	21571042	bait_v1.0_2817	chr1	21375001	21380000	.	4	5.05	CD11-6h	chr1	22635386	22638245	bait_v1.0_2829	chr1	22430001	22435000	.	10	7.83
CD11-0h	chr1	20632335	20634194	bait_v1.0_2811	chr1	20515001	20520000	.	7	5.8	CD11-1h	chr1	21619302	21621161	bait_v1.0_4812	chr1	21300120	21305000	.	3	5.23	CD11-6h	chr1	22635386	22638245	bait_v1.0_2829	chr1	22435001	22440000	.	8	5.77
CD11-0h	chr1	20632335	20634194	bait_v1.0_2811	chr1	20520001	20525000	.	14	12.77	CD11-1h	chr1	21619302	21621161	bait_v1.0_4812	chr6	170335001	170340000	.	2	5.04	CD11-6h	chr1	22635386	22638245	bait_v1.0_2829	chr1	22525001	22530000	.	13	7.43
CD11-0h	chr1	20632335	20634194	bait_v1.0_2811	chr1	20525001	20530000	.	7	5.66	CD11-1h	chr1	21621829	21623688	bait_v1.0_4813	chr13	42315001	42320000	.	2	5.22	CD11-6h	chr1	22635386	22638245	bait_v1.0_2829	chr1	22535001	22540000	.	13	6.62
CD11-0h	chr1	20660649	20662508	bait_v1.0_4798	chr1	20520001	20525000	.	11	7.77	CD11-1h	chr1	21651097	21653956	bait_v1.0_4814	chr1	21220001	21225000	.	4	5.81	CD11-6h	chr1	22642510	22644369	bait_v1.0_2830	chr1	22120001	22125000	.	5	6.05
CD11-0h	chr1	20660649	20662508	bait_v1.0_4798	chr1	21195001	21200000	.	5	5.82	CD11-1h	chr1	21651097	21653956	bait_v1.0_4814	chr1	21225001	21230000	.	5	7.44	CD11-6h	chr1	22642510	22644369	bait_v1.0_2830	chr1	22142227	22145086	bait_v1.0_4824	5	5.9
CD11-0h	chr1	20716752	20719111	bait_v1.0_4799	chr1	21185001	21190000	.	5	6.79	CD11-1h	chr1	21651097	21653956	bait_v1.0_4814	chr1	21230001	21235000	.	5	7.38	CD11-6h	chr1	22642510	22644369	bait_v1.0_2830	chr1	22415001	22420000	.	11	11.43
CD11-0h	chr1	20716752	20719111	bait_v1.0_4799	chr1	21190001	21195000	.	5	6.9	CD11-1h	chr1	21651097	21653956	bait_v1.0_4814	chr1	21255001	21260000	.	6	9.32	CD11-6h	chr1	22642510	22644369	bait_v1.0_2830	chr1	22420001	22425000	.	29	33.11
CD11-0h	chr1	20730436	20733795	bait_v1.0_4800	chr1	21045001	21050000	.	6	5.1	CD11-1h	chr1	21668562	21670421	bait_v1.0_4815	chr1	21955001	21960000	.	4	5.42	CD11-6h	chr1	22642510	22644369	bait_v1.0_2830	chr1	22425001	22430000	.	12	12.23
CD11-0h	chr1	20730436	20733795	bait_v1.0_4800	chr1	21185001	21190000	.	6	5.87	CD11-1h	chr1	21724380	21726239	bait_v1.0_4816	chr1	21950001	21955000	.	6	12.22	CD11-6h	chr1	22642510	22644369	bait_v1.0_2830	chr1	22430001	22435000	.	8	7.54
CD11-0h	chr1	20730436	20733795	bait_v1.0_4800	chr1	21190001	21195000	.	7	7.28	CD11-1h	chr1	21724380	21726239	bait_v1.0_4816	chr9	117395001	117400000	.	2	5.26	CD11-6h	chr1	22642510	22644369	bait_v1.0_2830	chr1	22445001	22450000	.	7	6.33
CD11-0h	chr1	20730436	20733795	bait_v1.0_4800	chr1	21195001	21200000	.	6	6.01	CD11-1h	chr1	21732587	21733946	bait_v1.0_4817	chr1	22045001	22050000	.	3	5.91	CD11-6h	chr1	22651642	22653501	bait_v1.0_2831	chr1	21695001	21700000	.	4	5.24
CD11-0h	chr1	20730436	20733795	bait_v1.0_4800	chr1	21200001	21205000	.	6	6.03	CD11-1h	chr1	21781781	21784640	bait_v1.0_4818	chr1	21965001	21970000	.	6	6.01	CD11-6h	chr1	22651642	22653501	bait_v1.0_2831	chr1	22420001	22425000	.	8	8.47
CD11-0h	chr1	20730436	20733795	bait_v1.0_4800	chr1	21210001	21215000	.	5	5.04	CD11-1h	chr1	21811645	21813004	bait_v1.0_2818	chr1	21955001	21960000	.	4	6.15	CD11-6h	chr1	22651642	22653501	bait_v1.0_2831	chr1	22445001	22450000	.	6	5.82
CD11-0h	chr1	20774266	20777224	bait_v1.0_4801,bait_v1.0_4802	chr1	20520001	20525000	.	5	5.05	CD11-1h	chr1	21832838	21834697	bait_v1.0_4819	chr5	76850741	76855000	.	2	5.11	CD11-6h	chr1	22709719	22711578	bait_v1.0_2832	chr1	22815001	22820000	.	7	5.11
CD11-0h	chr1	20774266	20777224	bait_v1.0_4801,bait_v1.0_4802	chr1	21190001	21195000	.	5	6.27	CD11-1h	chr1	21838267	21840126	bait_v1.0_4820	chr1	20680001	20685000	.	3	5.02	CD11-6h	chr1	22709719	22711578	bait_v1.0_2832	chr1	22860001	22865000	.	8	7.33
CD11-0h	chr1	20774266	20777224	bait_v1.0_4801,bait_v1.0_4802	chr1	21195001	21200000	.	5	6.29	CD11-1h	chr1	21838267	21840126	bait_v1.0_4820	chr1	21285001	21289517	.	3	5.3	CD11-6h	chr1	22709719	22711578	bait_v1.0_2832	chr1	22880001	22885000	.	6	5.44
CD11-0h	chr1	20785544	20788403	bait_v1.0_4803	chr1	20525001	20530000	.	8	5.98	CD11-1h	chr1	21936558	21937917	bait_v1.0_4821	chr1	21630001	21635000	.	5	8.11	CD11-6h	chr1	22709719	22711578	bait_v1.0_2832	chr1	22885001	22890000	.	9	9.11
CD11-0h	chr1	20785544	20788403	bait_v1.0_4803	chr1	21140001	21145000	.	8	7.05	CD11-1h	chr1	21976401	21978260	bait_v1.0_2819	chr1	21405001	21410000	.	3	6.55	CD11-6h	chr1	22774058	22775917	bait_v1.0_2833	chr1	22685001	22690000	.	8	7.46
CD11-0h	chr1	20785544	20788403	bait_v1.0_4803	chr1	21165001	21170000	.	7	5.83	CD11-1h	chr1	21976401	21978260	bait_v1.0_2819	chr10	106630001	106635000	.	2	6.1	CD11-6h	chr1	22962439	22963798	bait_v1.0_4825	chr1	22665001	22670000	.	6	8.96
CD11-0h	chr1	20785544	20788403	bait_v1.0_4803	chr1	21170001	21173997	.	9	8.19	CD11-1h	chr1	22027219	22028578	bait_v1.0_2824	chr1	21510112	21515000	.	3	5.66	CD11-6h	chr1	22962439	22963798	bait_v1.0_4825	chr1	22670001	22675000	.	10	15.91
CD11-0h	chr1	20785544	20788403	bait_v1.0_4803	chr1	21173998	21175857	bait_v1.0_4805	8	7.06	CD11-1h	chr1	22027219	22028578	bait_v1.0_2824	chr1	22415001	22420000	.	4	7.93	CD11-6h	chr1	22962439	22963798	bait_v1.0_4825	chr1	22685001	22690000	.	4	5.44
CD11-0h	chr1	20785544	20788403	bait_v1.0_4803	chr1	21175858	21176596	.	7	7.02	CD11-1h	chr1	22052507	22053866	bait_v1.0_2825	chr1	22520001	22525000	.	3	5.08	CD11-6h	chr1	22962439	22963798	bait_v1.0_4825	chr1	22690001	22695000	.	5	6.91
CD11-0h	chr1	20785544	20788403	bait_v1.0_4803	chr1	21176597	21177956	bait_v1.0_4806	6	5.51	CD11-1h	chr1	22099493	22101352	bait_v1.0_2826	chr1	22415001	22420000	.	6	9.26	CD11-6h	chr1	22964599	22966458	bait_v1.0_4826	chr1	22665001	22670000	.	5	8.16
CD11-0h	chr1	20785544	20788403	bait_v1.0_4803	chr1	21185001	21190000	.	7	6.08	CD11-1h	chr1	22129112	22130971	bait_v1.0_4823	chr1	22390001	22395000	.	4	5.24	CD11-6h	chr1	22964599	22966458	bait_v1.0_4826	chr1	22670001	22675000	.	8	13.86
CD11-0h	chr1	20785544	20788403	bait_v1.0_4803	chr1	21190001	21195000	.	10	9.65	CD11-1h	chr1	22129112	22130971	bait_v1.0_4823	chr1	22395001	22400000	.	5	7.44	CD11-6h	chr1	22964599	22966458	bait_v1.0_4826	chr1	22685001	22690000	.	4	6.16
CD11-0h	chr1	20785544	20788403	bait_v1.0_4803	chr1	21195001	21200000	.	8	7.38	CD11-1h	chr1	22129112	22130971	bait_v1.0_4823	chr1	22405001	22410000	.	6	8.7	CD11-6h	chr1	23018328	23020187	bait_v1.0_2834	chr1	22670001	22675000	.	6	6.97
CD11-0h	chr1	21050255	21052114	bait_v1.0_4804	chr1	20870001	20875000	.	6	6.06	CD11-1h	chr1	22129112	22130971	bait_v1.0_4823	chr1	22415001	22420000	.	4	5.72	CD11-6h	chr1	23071004	23072363	bait_v1.0_2835	chr1	23295001	23300000	.	4	5.13
CD11-0h	chr1	21050255	21052114	bait_v1.0_4804	chr1	20915001	20920000	.	6	5.01	CD11-1h	chr1	22129112	22130971	bait_v1.0_4823	chr1	22630001	22635000	.	5	8.67	CD11-6h	chr1	23071004	23072363	bait_v1.0_2835	chr1	23310001	23315000	.	4	5.26
CD11-0h	chr1	21173998	21175857	bait_v1.0_4805	chr1	20745001	20750000	.	6	6.52	CD11-1h	chr1	22129112	22130971	bait_v1.0_4823	chr2	6515001	6520000	.	2	5.51	CD11-6h	chr1	23168078	23169937	bait_v1.0_4830	chr1	23100001	23105000	.	9	5.51
CD11-0h	chr1	21173998	21175857	bait_v1.0_4805	chr1	20760001	20765000	.	6	6.32	CD11-1h	chr1	22142227	22145086	bait_v1.0_4824	chr1	22255001	22260000	.	7	5.71	CD11-6h	chr1	23168078	23169937	bait_v1.0_4830	chr1	23105001	23110000	.	9	5.18
CD11-0h	chr1	21173998	21175857	bait_v1.0_4805	chr1	20780001	20785000	.	6	6.2	CD11-1h	chr1	22142227	22145086	bait_v1.0_4824	chr1	22280001	22285000	.	6	5.23	CD11-6h	chr1	23177069	23178928	bait_v1.0_4831	chr1	22675001	22680000	.	4	5.44
CD11-0h	chr1	21173998	21175857	bait_v1.0_4805	chr1	20785544	20788403	bait_v1.0_4803	8	7.77	CD11-1h	chr1	22142227	22145086	bait_v1.0_4824	chr1	22400001	22405000	.	8	9.64	CD11-6h	chr1	23177069	23178928	bait_v1.0_4831	chr1	22700001	22705000	.	4	5.38
CD11-0h	chr1	21173998	21175857	bait_v1.0_4805	chr1	20850001	20855000	.	6	5.7	CD11-1h	chr1	22142227	22145086	bait_v1.0_4824	chr1	22410001	22415000	.	7	8.7	CD11-6h	chr1	23177069	23178928	bait_v1.0_4831	chr1	22970001	22975000	.	5	5.14
CD11-0h	chr1	21173998	21175857	bait_v1.0_4805	chr1	20990001	20995000	.	7	5.15	CD11-1h	chr1	22562444	22564303	bait_v1.0_2828	chr6	134305001	134310000	.	2	5.23	CD11-6h	chr1	23177069	23178928	bait_v1.0_4831	chr1	23090001	23095000	.	9	6.4
CD11-0h	chr1	21176597	21177956	bait_v1.0_4806	chr1	20690001	20695000	.	4	5.19	CD11-1h	chr1	22562444	22564303	bait_v1.0_2828	chr9	6085001	6090000	.	2	5.09	CD11-6h	chr1	23177069	23178928	bait_v1.0_4831	chr1	23095001	23100000	.	12	8.55
CD11-0h	chr1	21176597	21177956	bait_v1.0_4806	chr1	20785544	20788403	bait_v1.0_4803	6	6.89	CD11-1h	chr1	22635386	22638245	bait_v1.0_2829	chr1	22105001	22110000	.	4	6.04	CD11-6h	chr1	23193990	23195349	bait_v1.0_4832	chr1	23095001	23100000	.	8	7.04
CD11-0h	chr1	21176597	21177956	bait_v1.0_4806	chr1	20800001	20805000	.	6	7.5	CD11-1h	chr1	22635386	22638245	bait_v1.0_2829	chr1	22135001	22140000	.	4	5.75	CD11-6h	chr1	23284715	23287074	bait_v1.0_4833	chr1	23040001	23045000	.	5	5.33
CD11-0h	chr1	21176597	21177956	bait_v1.0_4806	chr1	20885001	20890000	.	7	8.37	CD11-1h	chr1	22635386	22638245	bait_v1.0_2829	chr1	22415001	22420000	.	7	9.1	CD11-6h	chr1	23284715	23287074	bait_v1.0_4833	chr1	23095001	23100000	.	6	5.95
CD11-0h	chr1	21176597	21177956	bait_v1.0_4806	chr1	20890001	20895000	.	5	5.71	CD11-1h	chr1	22635386	22638245	bait_v1.0_2829	chr1	22420001	22425000	.	15	21.93	CD11-6h	chr1	23340269	23342128	bait_v1.0_4834	chr1	23065001	23070000	.	5	6.2
CD11-0h	chr1	21176597	21177956	bait_v1.0_4806	chr1	20960001	20965000	.	6	5.78	CD11-1h	chr1	22635386	22638245	bait_v1.0_2829	chr1	22425001	22430000	.	7	8.47	CD11-6h	chr1	23340269	23342128	bait_v1.0_4834	chr1	23535001	23540000	.	5	5.37
CD11-0h	chr1	21176597	21177956	bait_v1.0_4806	chr4	113315001	113317464	.	2	5.3	CD11-1h	chr1	22635386	22638245	bait_v1.0_2829	chr1	22440001	22445000	.	5	5.96	CD11-6h	chr1	23343523	23345382	bait_v1.0_4835	chr1	23400001	23405000	.	13	5.81
CD11-0h	chr1	21298260	21300119	bait_v1.0_4810	chr1	21610001	21615000	.	5	7.88	CD11-1h	chr1	22635386	22638245	bait_v1.0_2829	chr1	22525001	22530000	.	6	5.54	CD11-6h	chr1	23367647	23370506	bait_v1.0_4836	chr1	23040001	23045000	.	6	6.36
CD11-0h	chr1	21344765	21346624	bait_v1.0_4811	chr1	21250001	21255000	.	15	11	CD11-1h	chr1	22635386	22638245	bait_v1.0_2829	chr1	22530001	22535000	.	11	10.51	CD11-6h	chr1	23367647	23370506	bait_v1.0_4836	chr1	23400001	23405000	.	20	5.59
CD11-0h	chr1	21344765	21346624	bait_v1.0_4811	chr1	21651097	21653956	bait_v1.0_4814	5	5.84	CD11-1h	chr1	22642510	22644369	bait_v1.0_2830	chr1	22075001	22080000	.	4	6.49	CD11-6h	chr1	23423968	23424827	bait_v1.0_4840	chr11	70435001	70440000	.	2	5.29
CD11-0h	chr1	21414778	21416637	bait_v1.0_2812	chr1	21200001	21205000	.	4	5.46	CD11-1h	chr1	22642510	22644369	bait_v1.0_2830	chr1	22101353	22105000	.	4	6.09	CD11-6h	chr1	23432793	23434652	bait_v1.0_4841	chr1	22660001	22665000	.	3	5.01
CD11-0h	chr1	21414778	21416637	bait_v1.0_2812	chr1	21275001	21278809	.	5	5.88	CD11-1h	chr1	22642510	22644369	bait_v1.0_2830	chr1	22405001	22410000	.	4	5.04	CD11-6h	chr1	23483439	23485298	bait_v1.0_4843	chr1	23367647	23370506	bait_v1.0_4836	7	5.56
CD11-0h	chr1	21439508	21440867	bait_v1.0_2813	chr1	21569183	21571042	bait_v1.0_2817	7	6.11	CD11-1h	chr1	22642510	22644369	bait_v1.0_2830	chr1	22415001	22420000	.	9	13.44	CD11-6h	chr1	23530481	23532340	bait_v1.0_4844	chr1	22975001	22980000	.	5	7.81
CD11-0h	chr1	21439508	21440867	bait_v1.0_2813	chr1	22035001	22040000	.	4	5.55	CD11-1h	chr1	22642510	22644369	bait_v1.0_2830	chr1	22420001	22425000	.	10	15.34	CD11-6h	chr1	23530481	23532340	bait_v1.0_4844	chr1	23343523	23345382	bait_v1.0_4835	5	5.12
CD11-0h	chr1	21508252	21510111	bait_v1.0_2815	chr1	21395001	21400000	.	6	5.24	CD11-1h	chr1	22642510	22644369	bait_v1.0_2830	chr1	22425001	22430000	.	9	12.6	CD11-6h	chr1	23559055	23560914	bait_v1.0_4846	chr1	23630001	23635000	.	9	6.66
CD11-0h	chr1	21550159	21551518	bait_v1.0_2816	chr1	21265001	21270000	.	4	6.64	CD11-1h	chr1	22642510	22644369	bait_v1.0_2830	chr1	22430001	22435000	.	5	6.5	CD11-6h	chr1	23626214	23628073	bait_v1.0_2837	chr1	23535001	23540000	.	6	5.1
CD11-0h	chr1	21569183	21571042	bait_v1.0_2817	chr1	21365001	21370000	.	7	7.78	CD11-1h	chr1	22642510	22644369	bait_v1.0_2830	chr1	22525001	22530000	.	6	6.39	CD11-6h	chr1	23637989	23639848	bait_v1.0_2838	chr1	23395001	23400000	.	4	5.15
CD11-0h	chr1	21569183	21571042	bait_v1.0_2817	chr1	21370001	21375000	.	6	6.31	CD11-1h	chr1	22642510	22644369	bait_v1.0_2830	chr1	22540001	22545000	.	6	5.4	CD11-6h	chr1	23637989	23639848	bait_v1.0_2838	chr1	23500001	23505000	.	5	5.11
CD11-0h	chr1	21569183	21571042	bait_v1.0_2817	chr1	21375001	21380000	.	8	8.87	CD11-1h	chr1	22651642	22653501	bait_v1.0_2831	chr1	22125001	22129111	.	4	5.89	CD11-6h	chr1	23637989	23639848	bait_v1.0_2838	chr1	23535001	23540000	.	9	8.86
CD11-0h	chr1	21569183	21571042	bait_v1.0_2817	chr1	21439508	21440867	bait_v1.0_2813	7	6.64	CD11-1h	chr1	22651642	22653501	bait_v1.0_2831	chr1	22420001	22425000	.	9	13.05	CD11-6h	chr1	23637989	23639848	bait_v1.0_2838	chr1	23540001	23545000	.	12	12.1
CD11-0h	chr1	21621829	21623688	bait_v1.0_4813	chr1	21470001	21475000	.	6	6.84	CD11-1h	chr1	22709719	22711578	bait_v1.0_2832	chr1	22850001	22855000	.	9	9.99	CD11-6h	chr1	23637989	23639848	bait_v1.0_2838	chr1	23545001	23550000	.	16	16.12
CD11-0h	chr1	21651097	21653956	bait_v1.0_4814	chr1	21344765	21346624	bait_v1.0_4811	5	5.35	CD11-1h	chr1	22709719	22711578	bait_v1.0_2832	chr1	22865001	22870000	.	5	5.05	CD11-6h	chr1	23637989	23639848	bait_v1.0_2838	chr1	23552036	23555000	.	9	7.78
CD11-0h	chr1	21668562	21670421	bait_v1.0_4815	chr1	21515001	21520000	.	7	6.46	CD11-1h	chr1	22709719	22711578	bait_v1.0_2832	chr1	22955001	22960000	.	4	5.1	CD11-6h	chr1	23637989	23639848	bait_v1.0_2838	chr1	23555001	23559054	.	9	7.87
CD11-0h	chr1	21724380	21726239	bait_v1.0_4816	chr1	21940001	21945000	.	5	6.54	CD11-1h	chr1	22774058	22775917	bait_v1.0_2833	chr1	22680001	22685000	.	5	5.86	CD11-6h	chr1	23742035	23743894	bait_v1.0_2840	chr1	23225001	23230000	.	4	5.26
CD11-0h	chr1	21724380	21726239	bait_v1.0_4816	chr1	21965001	21970000	.	5	6.69	CD11-1h	chr1	22962439	22963798	bait_v1.0_4825	chr1	22660001	22665000	.	3	5.11	CD11-6h	chr1	23790350	23794392	bait_v1.0_2843,bait_v1.0_2844	chr1	23900001	23905000	.	10	6.26
CD11-0h	chr1	21724380	21726239	bait_v1.0_4816	chr8	81220001	81225000	.	2	5.32	CD11-1h	chr1	22962439	22963798	bait_v1.0_4825	chr1	22665001	22670000	.	4	6.7	CD11-6h	chr1	23796203	23798062	bait_v1.0_4847	chr1	24655001	24660000	.	3	5.54
CD11-0h	chr1	21832838	21834697	bait_v1.0_4819	chr1	22760001	22765000	.	3	5.13	CD11-1h	chr1	22962439	22963798	bait_v1.0_4825	chr13	25600001	25605000	.	2	5.33	CD11-6h	chr1	23867555	23868414	bait_v1.0_4850	chr1	23770001	23775000	.	6	5.4
CD11-0h	chr1	21838267	21840126	bait_v1.0_4820	chr1	22510001	22515000	.	4	7.38	CD11-1h	chr1	22964599	22966458	bait_v1.0_4826	chr1	22670001	22675000	.	7	11.96	CD11-6h	chr1	23867555	23868414	bait_v1.0_4850	chr1	23775001	23777784	.	6	5.09
CD11-0h	chr1	21976401	21978260	bait_v1.0_2819	chr1	21220001	21225000	.	4	7.99	CD11-1h	chr1	22964599	22966458	bait_v1.0_4826	chr14	86625001	86630000	.	2	5.5	CD11-6h	chr1	23979555	23980914	bait_v1.0_4852	chr1	24205001	24210000	.	5	6
CD11-0h	chr1	21976401	21978260	bait_v1.0_2819	chr1	21400001	21405000	.	3	5.56	CD11-1h	chr1	22964599	22966458	bait_v1.0_4826	chrX	46190001	46195000	.	2	5.06	CD11-6h	chr1	24065840	24067199	bait_v1.0_4853	chr1	24580001	24585000	.	4	6.89
CD11-0h	chr1	21976401	21978260	bait_v1.0_2819	chr1	21619302	21621161	bait_v1.0_4812	3	5.21	CD11-1h	chr1	23015611	23016970	bait_v1.0_4828	chr1	22653502	22655000	.	3	5.04	CD11-6h	chr1	24111436	24113295	bait_v1.0_4854	chr1	24785001	24790000	.	4	5.39
CD11-0h	chr1	22000536	22002395	bait_v1.0_2821	chr1	21400001	21405000	.	3	5.33	CD11-1h	chr1	23015611	23016970	bait_v1.0_4828	chr1	23065001	23070000	.	7	5.27	CD11-6h	chr1	24187009	24188868	bait_v1.0_4856	chr1	24391440	24392799	bait_v1.0_4858	5	5.02
CD11-0h	chr1	22000536	22002395	bait_v1.0_2821	chr1	21450001	21455000	.	4	7.19	CD11-1h	chr1	23018328	23020187	bait_v1.0_2834	chr1	23160001	23165000	.	6	7.02	CD11-6h	chr1	24187009	24188868	bait_v1.0_4856	chr1	24641611	24644251	bait_v1.0_2855,bait_v1.0_2856	5	5.92
CD11-0h	chr1	22006830	22008189	bait_v1.0_2822	chr1	21740001	21745000	.	3	5.04	CD11-1h	chr1	23018328	23020187	bait_v1.0_2834	chr1	23265001	23270000	.	4	5.21	CD11-6h	chr1	24199120	24200979	bait_v1.0_2846	chr1	23770001	23775000	.	4	5.92
CD11-0h	chr1	22023911	22026270	bait_v1.0_2823,bait_v1.0_4822	chr1	21360001	21365000	.	7	7	CD11-1h	chr1	23071004	23072363	bait_v1.0_2835	chr1	22760001	22765000	.	3	5.31	CD11-6h	chr1	24199120	24200979	bait_v1.0_2846	chr1	24390001	24391439	.	7	9.36
CD11-0h	chr1	22099493	22101352	bait_v1.0_2826	chr1	21695001	21700000	.	4	5.28	CD11-1h	chr1	23132940	23134299	bait_v1.0_4829	chr20	51195001	51200000	.	2	5.07	CD11-6h	chr1	24199120	24200979	bait_v1.0_2846	chr1	24391440	24392799	bait_v1.0_4858	17	24.87
CD11-0h	chr1	22099493	22101352	bait_v1.0_2826	chr1	22390001	22395000	.	8	10.2	CD11-1h	chr1	23193990	23195349	bait_v1.0_4832	chr2	4785001	4790000	.	2	5.14	CD11-6h	chr1	24199120	24200979	bait_v1.0_2846	chr1	24392800	24395000	.	10	12.87
CD11-0h	chr1	22099493	22101352	bait_v1.0_2826	chr1	22400001	22405000	.	5	6.1	CD11-1h	chr1	23284715	23287074	bait_v1.0_4833	chr1	23030001	23035000	.	4	5.9	CD11-6h	chr1	24199120	24200979	bait_v1.0_2846	chr1	24395001	24400000	.	6	7.3
CD11-0h	chr1	22099493	22101352	bait_v1.0_2826	chr1	22405001	22410000	.	5	5.96	CD11-1h	chr1	23284715	23287074	bait_v1.0_4833	chr1	23105001	23110000	.	4	5.18	CD11-6h	chr1	24199120	24200979	bait_v1.0_2846	chr1	24412986	24416533	bait_v1.0_4859,bait_v1.0_2849	5	5.11
CD11-0h	chr1	22099493	22101352	bait_v1.0_2826	chr1	22410001	22415000	.	7	9.22	CD11-1h	chr1	23340269	23342128	bait_v1.0_4834	chr1	23045001	23050000	.	5	7.78	CD11-6h	chr1	24199120	24200979	bait_v1.0_2846	chr1	24630001	24635000	.	4	5.89
CD11-0h	chr1	22099493	22101352	bait_v1.0_2826	chr1	22415001	22420000	.	6	7.94	CD11-1h	chr1	23343523	23345382	bait_v1.0_4835	chr1	23525001	23530000	.	5	6.56	CD11-6h	chr1	24199120	24200979	bait_v1.0_2846	chr1	24635001	24640000	.	8	13.31
CD11-0h	chr1	22099493	22101352	bait_v1.0_2826	chr1	22420001	22425000	.	5	6.16	CD11-1h	chr1	23343523	23345382	bait_v1.0_4835	chr1	23535001	23540000	.	4	5.27	CD11-6h	chr1	24199120	24200979	bait_v1.0_2846	chr1	24825001	24830000	.	5	8.43
CD11-0h	chr1	22099493	22101352	bait_v1.0_2826	chr1	22440001	22445000	.	4	5.01	CD11-1h	chr1	23367647	23370506	bait_v1.0_4836	chr1	23255001	23260000	.	8	6.63	CD11-6h	chr1	24379084	24380943	bait_v1.0_4857	chr1	24187009	24188868	bait_v1.0_4856	5	5.53
CD11-0h	chr1	22099493	22101352	bait_v1.0_2826	chr1	22500001	22505000	.	4	5.28	CD11-1h	chr1	23367647	23370506	bait_v1.0_4836	chr10	97970001	97975000	.	3	11.28	CD11-6h	chr1	24379084	24380943	bait_v1.0_4857	chr1	24190001	24195000	.	5	5.11
CD11-0h	chr1	22129112	22130971	bait_v1.0_4823	chr1	22350001	22355000	.	8	10.8	CD11-1h	chr1	23378290	23379149	bait_v1.0_4837	chr1	23095001	23100000	.	3	5.69	CD11-6h	chr1	24379084	24380943	bait_v1.0_4857	chr1	24200980	24205000	.	8	8.49
CD11-0h	chr1	22129112	22130971	bait_v1.0_4823	chr1	22385001	22390000	.	7	9.62	CD11-1h	chr1	23418647	23419506	bait_v1.0_4839	chr13	97375001	97380000	.	2	5.34	CD11-6h	chr1	24379084	24380943	bait_v1.0_4857	chr1	24215001	24220000	.	9	9.61
CD11-0h	chr1	22129112	22130971	bait_v1.0_4823	chr1	22400001	22405000	.	8	11.48	CD11-1h	chr1	23483439	23485298	bait_v1.0_4843	chr1	23445001	23450000	.	8	5.78	CD11-6h	chr1	24391440	24392799	bait_v1.0_4858	chr1	24180001	24185000	.	5	5.3
CD11-0h	chr1	22129112	22130971	bait_v1.0_4823	chr1	22405001	22410000	.	6	8.06	CD11-1h	chr1	23530481	23532340	bait_v1.0_4844	chr1	23095001	23100000	.	5	8.09	CD11-6h	chr1	24391440	24392799	bait_v1.0_4858	chr1	24187009	24188868	bait_v1.0_4856	5	5.6
CD11-0h	chr1	22129112	22130971	bait_v1.0_4823	chr1	22410001	22415000	.	13	20.15	CD11-1h	chr1	23550676	23552035	bait_v1.0_4845	chr1	23630001	23635000	.	8	8.46	CD11-6h	chr1	24391440	24392799	bait_v1.0_4858	chr1	24195001	24199119	.	13	15.32
CD11-0h	chr1	22129112	22130971	bait_v1.0_4823	chr1	22415001	22420000	.	12	18.98	CD11-1h	chr1	23550676	23552035	bait_v1.0_4845	chr1	23640001	23645000	.	6	6.59	CD11-6h	chr1	24391440	24392799	bait_v1.0_4858	chr1	24199120	24200979	bait_v1.0_2846	17	22.53
CD11-0h	chr1	22129112	22130971	bait_v1.0_4823	chr1	22420001	22425000	.	4	5.15	CD11-1h	chr1	23550676	23552035	bait_v1.0_4845	chr2	122005001	122010000	.	2	5	CD11-6h	chr1	24391440	24392799	bait_v1.0_4858	chr1	24200980	24205000	.	6	6.15
CD11-0h	chr1	22129112	22130971	bait_v1.0_4823	chr1	22430001	22435000	.	4	5.43	CD11-1h	chr1	23559055	23560914	bait_v1.0_4846	chr1	23590001	23595000	.	10	6.39	CD11-6h	chr1	24391440	24392799	bait_v1.0_4858	chr1	24205001	24210000	.	9	10.07
CD11-0h	chr1	22129112	22130971	bait_v1.0_4823	chr1	22505001	22510000	.	5	7.47	CD11-1h	chr1	23559055	23560914	bait_v1.0_4846	chr1	23615001	23620000	.	7	6.58	CD11-6h	chr1	24391440	24392799	bait_v1.0_4858	chr1	24580001	24585000	.	5	5.01
CD11-0h	chr1	22129112	22130971	bait_v1.0_4823	chr1	22525001	22530000	.	6	9.63	CD11-1h	chr1	23559055	23560914	bait_v1.0_4846	chr1	23620001	23625000	.	6	5.79	CD11-6h	chr1	24391440	24392799	bait_v1.0_4858	chr1	24635001	24640000	.	5	5.69
CD11-0h	chr1	22142227	22145086	bait_v1.0_4824	chr1	22350001	22355000	.	10	8.21	CD11-1h	chr1	23559055	23560914	bait_v1.0_4846	chr1	23637989	23639848	bait_v1.0_2838	9	11.02	CD11-6h	chr1	24412986	24416533	bait_v1.0_4859,bait_v1.0_2849	chr1	24195001	24199119	.	10	6.1
CD11-0h	chr1	22142227	22145086	bait_v1.0_4824	chr1	22380001	22385000	.	8	6.77	CD11-1h	chr1	23559055	23560914	bait_v1.0_4846	chr1	23640001	23645000	.	5	5.4	CD11-6h	chr1	24412986	24416533	bait_v1.0_4859,bait_v1.0_2849	chr1	24501231	24503590	bait_v1.0_2851	20	5.95
CD11-0h	chr1	22142227	22145086	bait_v1.0_4824	chr1	22400001	22405000	.	7	5.82	CD11-1h	chr1	23559055	23560914	bait_v1.0_4846	chr20	1610681	1612540	bait_v1.0_2010	2	5.17	CD11-6h	chr1	24412986	24416533	bait_v1.0_4859,bait_v1.0_2849	chr1	24525001	24530000	.	12	5.09
CD11-0h	chr1	22142227	22145086	bait_v1.0_4824	chr1	22405001	22410000	.	9	7.71	CD11-1h	chr1	23559055	23560914	bait_v1.0_4846	chrX	111545001	111550000	.	2	5.27	CD11-6h	chr1	24412986	24416533	bait_v1.0_4859,bait_v1.0_2849	chr1	24535001	24540000	.	13	5.84
CD11-0h	chr1	22142227	22145086	bait_v1.0_4824	chr1	22410001	22415000	.	11	10.24	CD11-1h	chr1	23626214	23628073	bait_v1.0_2837	chr2	38462375	38464234	bait_v1.0_23897	2	5.31	CD11-6h	chr1	24412986	24416533	bait_v1.0_4859,bait_v1.0_2849	chr1	24575001	24580000	.	13	7.31
CD11-0h	chr1	22142227	22145086	bait_v1.0_4824	chr1	22415001	22420000	.	9	8.4	CD11-1h	chr1	23637989	23639848	bait_v1.0_2838	chr1	23540001	23545000	.	18	20.32	CD11-6h	chr1	24412986	24416533	bait_v1.0_4859,bait_v1.0_2849	chr1	24595001	24600000	.	11	6.27
CD11-0h	chr1	22142227	22145086	bait_v1.0_4824	chr1	22435001	22440000	.	8	7.18	CD11-1h	chr1	23637989	23639848	bait_v1.0_2838	chr1	23545001	23550000	.	11	11.26	CD11-6h	chr1	24412986	24416533	bait_v1.0_4859,bait_v1.0_2849	chr1	24615001	24620000	.	9	5.23
CD11-0h	chr1	22450731	22452590	bait_v1.0_2827	chr1	22630001	22635000	.	5	5.48	CD11-1h	chr1	23637989	23639848	bait_v1.0_2838	chr1	23559055	23560914	bait_v1.0_4846	9	8.9	CD11-6h	chr1	24412986	24416533	bait_v1.0_4859,bait_v1.0_2849	chr1	24620001	24625000	.	9	5.31
CD11-0h	chr1	22450731	22452590	bait_v1.0_2827	chr1	22815001	22820000	.	4	5.49	CD11-1h	chr1	23637989	23639848	bait_v1.0_2838	chr1	23565001	23570000	.	7	6	CD11-6h	chr1	24412986	24416533	bait_v1.0_4859,bait_v1.0_2849	chr1	24625001	24630000	.	12	7.76
CD11-0h	chr1	22450731	22452590	bait_v1.0_2827	chr1	22890001	22895000	.	4	5.79	CD11-1h	chr1	23690659	23693018	bait_v1.0_2839	chr1	23777785	23779644	bait_v1.0_2841	6	5.46	CD11-6h	chr1	24412986	24416533	bait_v1.0_4859,bait_v1.0_2849	chr1	24630001	24635000	.	11	7.08
CD11-0h	chr1	22562444	22564303	bait_v1.0_2828	chr1	22465001	22470000	.	6	5.68	CD11-1h	chr1	23690659	23693018	bait_v1.0_2839	chr1	23957989	23961348	bait_v1.0_2845	4	5.39	CD11-6h	chr1	24412986	24416533	bait_v1.0_4859,bait_v1.0_2849	chr1	24635001	24640000	.	20	14.33
CD11-0h	chr1	22562444	22564303	bait_v1.0_2828	chr1	22480001	22485000	.	6	5.53	CD11-1h	chr1	23777785	23779644	bait_v1.0_2841	chr1	23979555	23980914	bait_v1.0_4852	5	6.22	CD11-6h	chr1	24412986	24416533	bait_v1.0_4859,bait_v1.0_2849	chr1	24641611	24644251	bait_v1.0_2855,bait_v1.0_2856	9	5.25
CD11-0h	chr1	22635386	22638245	bait_v1.0_2829	chr1	22105001	22110000	.	8	9.17	CD11-1h	chr1	23777785	23779644	bait_v1.0_2841	chr1	23980915	23985000	.	5	6.09	CD11-6h	chr1	24455046	24456905	bait_v1.0_2850	chr1	24605001	24610000	.	5	5.91
CD11-0h	chr1	22635386	22638245	bait_v1.0_2829	chr1	22125001	22129111	.	6	6	CD11-1h	chr1	23777785	23779644	bait_v1.0_2841	chr1	24150001	24155000	.	4	5.81	CD11-6h	chr1	24501231	24503590	bait_v1.0_2851	chr1	24412986	24416533	bait_v1.0_4859,bait_v1.0_2849	20	11.2
CD11-0h	chr1	22635386	22638245	bait_v1.0_2829	chr1	22150001	22155000	.	6	5.81	CD11-1h	chr1	23790350	23794392	bait_v1.0_2843,bait_v1.0_2844	chr1	23975001	23979554	.	5	5.39	CD11-6h	chr1	24501231	24503590	bait_v1.0_2851	chr1	24430001	24435000	.	12	6.43
CD11-0h	chr1	22635386	22638245	bait_v1.0_2829	chr1	22415001	22420000	.	9	7.03	CD11-1h	chr1	23796203	23798062	bait_v1.0_4847	chr5	151915001	151920000	.	2	5.33	CD11-6h	chr1	24506447	24507806	bait_v1.0_2852	chr1	24635001	24640000	.	9	11.49
CD11-0h	chr1	22635386	22638245	bait_v1.0_2829	chr1	22420001	22425000	.	23	19.73	CD11-1h	chr1	23798794	23801653	bait_v1.0_4848	chr1	24205001	24210000	.	4	5.51	CD11-6h	chr1	24513700	24514559	bait_v1.0_2853	chr1	24450001	24455000	.	6	5.99
CD11-0h	chr1	22635386	22638245	bait_v1.0_2829	chr1	22425001	22430000	.	9	6.28	CD11-1h	chr1	23824663	23825522	bait_v1.0_4849	chr5	171550001	171555000	.	2	5.14	CD11-6h	chr1	24641611	24644251	bait_v1.0_2855,bait_v1.0_2856	chr1	24190001	24195000	.	6	5.78
CD11-0h	chr1	22635386	22638245	bait_v1.0_2829	chr1	22440001	22445000	.	8	5.66	CD11-1h	chr1	23867555	23868414	bait_v1.0_4850	chr1	23770001	23775000	.	5	5.59	CD11-6h	chr1	24641611	24644251	bait_v1.0_2855,bait_v1.0_2856	chr1	24195001	24199119	.	11	11.9
CD11-0h	chr1	22635386	22638245	bait_v1.0_2829	chr1	22500001	22505000	.	9	5.07	CD11-1h	chr1	23867555	23868414	bait_v1.0_4850	chr1	23780001	23785000	.	5	5.16	CD11-6h	chr1	24641611	24644251	bait_v1.0_2855,bait_v1.0_2856	chr1	24205001	24210000	.	6	5.78
CD11-0h	chr1	22635386	22638245	bait_v1.0_2829	chr1	22530001	22535000	.	15	7.21	CD11-1h	chr1	23957989	23961348	bait_v1.0_2845	chr1	23690659	23693018	bait_v1.0_2839	4	5.37	CD11-6h	chr1	24641611	24644251	bait_v1.0_2855,bait_v1.0_2856	chr1	24412986	24416533	bait_v1.0_4859,bait_v1.0_2849	9	5.75
CD11-0h	chr1	22642510	22644369	bait_v1.0_2830	chr1	22120001	22125000	.	6	8.22	CD11-1h	chr1	23957989	23961348	bait_v1.0_2845	chr1	23798794	23801653	bait_v1.0_4848	5	5.26	CD11-6h	chr1	24641611	24644251	bait_v1.0_2855,bait_v1.0_2856	chr1	24420001	24425000	.	8	6.11
CD11-0h	chr1	22642510	22644369	bait_v1.0_2830	chr1	22415001	22420000	.	14	15.9	CD11-1h	chr1	23957989	23961348	bait_v1.0_2845	chr1	24380944	24385000	.	5	7.61	CD11-6h	chr1	24744737	24746096	bait_v1.0_2857	chr1	24655001	24660000	.	6	5.22
CD11-0h	chr1	22642510	22644369	bait_v1.0_2830	chr1	22420001	22425000	.	17	18.74	CD11-1h	chr1	23957989	23961348	bait_v1.0_2845	chr3	79460001	79465000	.	2	5.21	CD11-6h	chr1	24744737	24746096	bait_v1.0_2857	chr1	24820001	24825000	.	7	5.87
CD11-0h	chr1	22642510	22644369	bait_v1.0_2830	chr1	22425001	22430000	.	15	15.69	CD11-1h	chr1	23979555	23980914	bait_v1.0_4852	chr1	23777785	23779644	bait_v1.0_2841	5	7.59	CD11-6h	chr1	24929138	24930997	bait_v1.0_4861	chr1	25205001	25210000	.	4	5.86
CD11-0h	chr1	22642510	22644369	bait_v1.0_2830	chr1	22445001	22450000	.	7	6.58	CD11-1h	chr1	24111436	24113295	bait_v1.0_4854	chr1	24375001	24379083	.	4	6.39	CD11-6h	chr1	24970126	24971985	bait_v1.0_4863	chr1	25095001	25100000	.	6	5.5
CD11-0h	chr1	22642510	22644369	bait_v1.0_2830	chr1	22455001	22460000	.	6	5.3	CD11-1h	chr1	24111436	24113295	bait_v1.0_4854	chr15	75015001	75016532	.	2	5.24	CD11-6h	chr1	25231747	25233606	bait_v1.0_4865	chr1	24555285	24557144	bait_v1.0_4860,bait_v1.0_2854	4	5.09
CD11-0h	chr1	22642510	22644369	bait_v1.0_2830	chr1	22520001	22525000	.	12	8.69	CD11-1h	chr1	24142382	24144241	bait_v1.0_4855	chr1	24395001	24400000	.	4	5.23	CD11-6h	chr1	25231747	25233606	bait_v1.0_4865	chr1	24940001	24945000	.	5	5.3
CD11-0h	chr1	22642510	22644369	bait_v1.0_2830	chr1	22530001	22535000	.	11	7.37	CD11-1h	chr1	24187009	24188868	bait_v1.0_4856	chr1	24641611	24644251	bait_v1.0_2855,bait_v1.0_2856	4	6.21	CD11-6h	chr1	25246707	25248076	bait_v1.0_4866,bait_v1.0_2858	chr1	25520001	25525000	.	7	6.88
CD11-0h	chr1	22651642	22653501	bait_v1.0_2831	chr1	22105001	22110000	.	5	7.51	CD11-1h	chr1	24199120	24200979	bait_v1.0_2846	chr1	24385001	24390000	.	5	6.51	CD11-6h	chr1	25246707	25248076	bait_v1.0_4866,bait_v1.0_2858	chr1	25610001	25615000	.	6	6.36
CD11-0h	chr1	22651642	22653501	bait_v1.0_2831	chr1	22120001	22125000	.	4	5.63	CD11-1h	chr1	24199120	24200979	bait_v1.0_2846	chr1	24391440	24392799	bait_v1.0_4858	10	16.06	CD11-6h	chr1	25246707	25248076	bait_v1.0_4866,bait_v1.0_2858	chr1	25795001	25799055	.	5	5.58
CD11-0h	chr1	22651642	22653501	bait_v1.0_2831	chr1	22440001	22445000	.	6	6.59	CD11-1h	chr1	24199120	24200979	bait_v1.0_2846	chr1	24625001	24630000	.	4	6.41	CD11-6h	chr1	25246707	25248076	bait_v1.0_4866,bait_v1.0_2858	chr1	25805001	25810000	.	10	13.33
CD11-0h	chr1	22709719	22711578	bait_v1.0_2832	chr1	22845001	22850000	.	7	6.45	CD11-1h	chr1	24199120	24200979	bait_v1.0_2846	chr1	24630001	24635000	.	4	6.76	CD11-6h	chr1	25246707	25248076	bait_v1.0_4866,bait_v1.0_2858	chr1	25817520	25821879	bait_v1.0_2868	7	7.5
CD11-0h	chr1	22709719	22711578	bait_v1.0_2832	chr1	22860001	22865000	.	6	5.34	CD11-1h	chr1	24199120	24200979	bait_v1.0_2846	chr1	24635001	24640000	.	4	6.91	CD11-6h	chr1	25271273	25273132	bait_v1.0_2859	chr1	24850001	24855000	.	3	6.05
CD11-0h	chr1	22709719	22711578	bait_v1.0_2832	chr1	22865001	22870000	.	9	9.12	CD11-1h	chr1	24199120	24200979	bait_v1.0_2846	chr1	24641611	24644251	bait_v1.0_2855,bait_v1.0_2856	5	8.55	CD11-6h	chr1	25336797	25339220	bait_v1.0_2860,bait_v1.0_4868	chr1	24840001	24845000	.	4	5.5
CD11-0h	chr1	22709719	22711578	bait_v1.0_2832	chr1	22875001	22880000	.	6	6.02	CD11-1h	chr1	24318202	24320061	bait_v1.0_2847	chr1	23535001	23540000	.	3	5.29	CD11-6h	chr1	25336797	25339220	bait_v1.0_2860,bait_v1.0_4868	chr1	25805001	25810000	.	4	5.34
CD11-0h	chr1	22709719	22711578	bait_v1.0_2832	chr1	22900001	22905000	.	5	5.06	CD11-1h	chr1	24321920	24323779	bait_v1.0_2848	chr8	66710001	66711297	.	2	5.62	CD11-6h	chr1	25336797	25339220	bait_v1.0_2860,bait_v1.0_4868	chr1	25817520	25821879	bait_v1.0_2868	5	6.17
CD11-0h	chr1	22709719	22711578	bait_v1.0_2832	chr1	22930001	22935000	.	5	5.22	CD11-1h	chr1	24379084	24380943	bait_v1.0_4857	chr1	24210001	24215000	.	6	7.65	CD11-6h	chr1	25429453	25431597	bait_v1.0_4871,bait_v1.0_2861	chr1	25605001	25610000	.	7	5.28
CD11-0h	chr1	22774058	22775917	bait_v1.0_2833	chr1	22725001	22730000	.	10	5.11	CD11-1h	chr1	24391440	24392799	bait_v1.0_4858	chr1	24150001	24155000	.	4	5.53	CD11-6h	chr1	25429453	25431597	bait_v1.0_4871,bait_v1.0_2861	chr1	25817520	25821879	bait_v1.0_2868	6	5.21
CD11-0h	chr1	22962439	22963798	bait_v1.0_4825	chr1	22660001	22665000	.	5	6.27	CD11-1h	chr1	24391440	24392799	bait_v1.0_4858	chr1	24170001	24175000	.	5	6.82	CD11-6h	chr1	25542460	25544319	bait_v1.0_2862	chr1	25090001	25095000	.	3	5.11
CD11-0h	chr1	22962439	22963798	bait_v1.0_4825	chr1	22700001	22705000	.	6	7.22	CD11-1h	chr1	24391440	24392799	bait_v1.0_4858	chr1	24190001	24195000	.	4	5.17	CD11-6h	chr1	25542460	25544319	bait_v1.0_2862	chr1	25817520	25821879	bait_v1.0_2868	4	5.48
CD11-0h	chr1	22962439	22963798	bait_v1.0_4825	chr1	22705001	22709718	.	5	5.68	CD11-1h	chr1	24391440	24392799	bait_v1.0_4858	chr1	24195001	24199119	.	5	6.18	CD11-6h	chr1	25616348	25618207	bait_v1.0_2864	chr1	25470001	25475000	.	5	5.16
CD11-0h	chr1	22962439	22963798	bait_v1.0_4825	chr12	49323976	49325000	.	2	5.49	CD11-1h	chr1	24391440	24392799	bait_v1.0_4858	chr1	24199120	24200979	bait_v1.0_2846	10	14.94	CD11-6h	chr1	25616348	25618207	bait_v1.0_2864	chr1	25695001	25700000	.	7	5.65
CD11-0h	chr1	22962439	22963798	bait_v1.0_4825	chr19	23251481	23255000	.	2	5.02	CD11-1h	chr1	24391440	24392799	bait_v1.0_4858	chr1	24200980	24205000	.	8	10.56	CD11-6h	chr1	25616348	25618207	bait_v1.0_2864	chr1	25735001	25740000	.	6	6.01
CD11-0h	chr1	22964599	22966458	bait_v1.0_4826	chr1	22660001	22665000	.	5	7.28	CD11-1h	chr1	24391440	24392799	bait_v1.0_4858	chr1	24235001	24240000	.	5	6.03	CD11-6h	chr1	25616348	25618207	bait_v1.0_2864	chr1	25740001	25745000	.	9	9.76
CD11-0h	chr1	22964599	22966458	bait_v1.0_4826	chr1	22665001	22670000	.	6	8.96	CD11-1h	chr1	24391440	24392799	bait_v1.0_4858	chr1	24635001	24640000	.	5	7.26	CD11-6h	chr1	25616348	25618207	bait_v1.0_2864	chr1	25745001	25750000	.	6	6.05
CD11-0h	chr1	22964599	22966458	bait_v1.0_4826	chr1	22670001	22675000	.	4	5.51	CD11-1h	chr1	24412986	24416533	bait_v1.0_4859,bait_v1.0_2849	chr1	24525001	24530000	.	10	7.15	CD11-6h	chr1	25616348	25618207	bait_v1.0_2864	chr1	25760001	25765000	.	5	5.3
CD11-0h	chr1	22964599	22966458	bait_v1.0_4826	chr1	22675001	22680000	.	5	7.32	CD11-1h	chr1	24412986	24416533	bait_v1.0_4859,bait_v1.0_2849	chr1	24630001	24635000	.	12	12.38	CD11-6h	chr1	25616348	25618207	bait_v1.0_2864	chr1	25770001	25775000	.	7	8.2
CD11-0h	chr1	22964599	22966458	bait_v1.0_4826	chr1	22680001	22685000	.	5	6.9	CD11-1h	chr1	24412986	24416533	bait_v1.0_4859,bait_v1.0_2849	chr1	24635001	24640000	.	9	9.17	CD11-6h	chr1	25616348	25618207	bait_v1.0_2864	chr1	25775001	25780000	.	6	6.96
CD11-0h	chr1	22964599	22966458	bait_v1.0_4826	chr1	22685001	22690000	.	4	5.41	CD11-1h	chr1	24412986	24416533	bait_v1.0_4859,bait_v1.0_2849	chr1	24641611	24644251	bait_v1.0_2855,bait_v1.0_2856	8	7.44	CD11-6h	chr1	25616348	25618207	bait_v1.0_2864	chr1	25780001	25785000	.	8	9.76
CD11-0h	chr1	22964599	22966458	bait_v1.0_4826	chr1	22700001	22705000	.	7	10.06	CD11-1h	chr1	24412986	24416533	bait_v1.0_4859,bait_v1.0_2849	chr1	24825001	24830000	.	6	6.89	CD11-6h	chr1	25616348	25618207	bait_v1.0_2864	chr1	25790001	25795000	.	6	7.12
CD11-0h	chr1	22964599	22966458	bait_v1.0_4826	chr1	22705001	22709718	.	6	8.24	CD11-1h	chr1	24501231	24503590	bait_v1.0_2851	chr1	24412986	24416533	bait_v1.0_4859,bait_v1.0_2849	8	6.58	CD11-6h	chr1	25616348	25618207	bait_v1.0_2864	chr1	25795001	25799055	.	12	15.64
CD11-0h	chr1	23013785	23014644	bait_v1.0_4827	chr1	22655001	22660000	.	3	5.32	CD11-1h	chr1	24501231	24503590	bait_v1.0_2851	chr1	24465001	24470000	.	12	5.52	CD11-6h	chr1	25616348	25618207	bait_v1.0_2864	chr1	25800916	25805000	.	8	10.29
CD11-0h	chr1	23018328	23020187	bait_v1.0_2834	chr1	22670001	22675000	.	6	6.21	CD11-1h	chr1	24501231	24503590	bait_v1.0_2851	chr1	24635001	24640000	.	6	6.5	CD11-6h	chr1	25708982	25710341	bait_v1.0_2865	chr1	25610001	25615000	.	4	5.13
CD11-0h	chr1	23071004	23072363	bait_v1.0_2835	chr1	23280001	23284714	.	5	6.7	CD11-1h	chr1	24506447	24507806	bait_v1.0_2852	chr1	25235001	25240000	.	3	6.17	CD11-6h	chr1	25799056	25800915	bait_v1.0_2866	chr1	25250001	25255000	.	5	6.96
CD11-0h	chr1	23071004	23072363	bait_v1.0_2835	chr1	23305001	23310000	.	6	8.89	CD11-1h	chr1	24641611	24644251	bait_v1.0_2855,bait_v1.0_2856	chr1	24190001	24195000	.	5	5.75	CD11-6h	chr1	25799056	25800915	bait_v1.0_2866	chr1	25445001	25450000	.	5	6.15
CD11-0h	chr1	23071004	23072363	bait_v1.0_2835	chr2	58715001	58720000	.	2	5.02	CD11-1h	chr1	24641611	24644251	bait_v1.0_2855,bait_v1.0_2856	chr1	24195001	24199119	.	8	9.48	CD11-6h	chr1	25799056	25800915	bait_v1.0_2866	chr1	25500001	25505000	.	10	12.86
CD11-0h	chr1	23076114	23077973	bait_v1.0_2836	chr1	23320001	23325000	.	4	5.71	CD11-1h	chr1	24641611	24644251	bait_v1.0_2855,bait_v1.0_2856	chr1	24199120	24200979	bait_v1.0_2846	5	5.83	CD11-6h	chr1	25799056	25800915	bait_v1.0_2866	chr1	25520001	25525000	.	6	7.13
CD11-0h	chr1	23132940	23134299	bait_v1.0_4829	chr1	22695001	22700000	.	3	5.8	CD11-1h	chr1	24641611	24644251	bait_v1.0_2855,bait_v1.0_2856	chr1	24205001	24210000	.	7	8.46	CD11-6h	chr1	25799056	25800915	bait_v1.0_2866	chr1	25595001	25600000	.	6	6.21
CD11-0h	chr1	23177069	23178928	bait_v1.0_4831	chr1	22885001	22890000	.	4	5.08	CD11-1h	chr1	24641611	24644251	bait_v1.0_2855,bait_v1.0_2856	chr1	24405001	24410000	.	9	9.4	CD11-6h	chr1	25799056	25800915	bait_v1.0_2866	chr1	25605001	25610000	.	12	13.54
CD11-0h	chr1	23177069	23178928	bait_v1.0_4831	chr1	23100001	23105000	.	9	6.21	CD11-1h	chr1	24641611	24644251	bait_v1.0_2855,bait_v1.0_2856	chr1	24412986	24416533	bait_v1.0_4859,bait_v1.0_2849	8	7.44	CD11-6h	chr1	25811566	25813425	bait_v1.0_2867	chr1	25340001	25345000	.	4	6.31
CD11-0h	chr1	23193990	23195349	bait_v1.0_4832	chr1	23345383	23350000	.	5	5.07	CD11-1h	chr1	24641611	24644251	bait_v1.0_2855,bait_v1.0_2856	chrX	142540001	142545000	.	2	5.21	CD11-6h	chr1	25811566	25813425	bait_v1.0_2867	chr1	25435001	25440000	.	4	5.97
CD11-0h	chr1	23284715	23287074	bait_v1.0_4833	chr1	22495001	22500000	.	4	6.13	CD11-1h	chr1	24744737	24746096	bait_v1.0_2857	chr1	24825001	24830000	.	7	7.64	CD11-6h	chr1	25811566	25813425	bait_v1.0_2867	chr1	25605001	25610000	.	9	12.36
CD11-0h	chr1	23284715	23287074	bait_v1.0_4833	chr1	23095001	23100000	.	10	11.35	CD11-1h	chr1	24744737	24746096	bait_v1.0_2857	chrX	120158441	120159300	bait_v1.0_516	2	5.41	CD11-6h	chr1	25811566	25813425	bait_v1.0_2867	chr1	25610001	25615000	.	5	6.16
CD11-0h	chr1	23284715	23287074	bait_v1.0_4833	chr1	23742035	23743894	bait_v1.0_2840	4	5.6	CD11-1h	chr1	24929138	24930997	bait_v1.0_4861	chr1	25100001	25105000	.	5	7.55	CD11-6h	chr1	25811566	25813425	bait_v1.0_2867	chr1	25620001	25625000	.	6	7.52
CD11-0h	chr1	23343523	23345382	bait_v1.0_4835	chr1	22980001	22985000	.	5	6.06	CD11-1h	chr1	24929138	24930997	bait_v1.0_4861	chr9	92090001	92095000	.	2	5	CD11-6h	chr1	25811566	25813425	bait_v1.0_2867	chr5	179872926	179875000	.	2	5.36
CD11-0h	chr1	23367647	23370506	bait_v1.0_4836	chr1	23050001	23055000	.	6	5.98	CD11-1h	chr1	24970126	24971985	bait_v1.0_4863	chr1	25200001	25205000	.	4	5.65	CD11-6h	chr1	25817520	25821879	bait_v1.0_2868	chr1	25246707	25248076	bait_v1.0_4866,bait_v1.0_2858	7	6.47
CD11-0h	chr1	23378290	23379149	bait_v1.0_4837	chr1	22985001	22990000	.	3	5.55	CD11-1h	chr1	25112380	25114239	bait_v1.0_4864	chr1	24940001	24945000	.	4	5.26	CD11-6h	chr1	25817520	25821879	bait_v1.0_2868	chr1	25250001	25255000	.	7	6.17
CD11-0h	chr1	23378290	23379149	bait_v1.0_4837	chr1	23510001	23515000	.	4	5.4	CD11-1h	chr1	25112380	25114239	bait_v1.0_4864	chr2	189525001	189530000	.	2	5.11	CD11-6h	chr1	25817520	25821879	bait_v1.0_2868	chr1	25500001	25505000	.	10	7.46
[truncated: 87,816 more rows]

## Sheet: S15_ASD_4TF_target gene
TF	Cell Type	Number of Target Genes	Target genes	Target genes	Target genes	Target genes	Target genes	Target genes	Target genes	Target genes	Target genes	Target genes	Target genes	Target genes	Target genes	Target genes	Target genes	Target genes	Target genes	Target genes	Target genes	Target genes	Target genes	Target genes	Target genes	Target genes	Target genes	Target genes	Target genes	Target genes	Target genes	Target genes	Target genes	Target genes	Target genes	Target genes	Target genes	Target genes	Target genes	Target genes	Target genes	Target genes	Target genes	Target genes	Target genes	Target genes	Target genes	Target genes	Target genes
[truncated: 12 more rows]
[truncated: 606 more columns]

[truncated: 11 more sheets: S16_ASD_ERG_risk_TF_GO term, S17_ASD_riskTF_sharedTarget_GO, S18_TF_targets_enriched for ASD, S22_eQTL_cTWAS_GO_enrich, S26_ASoC_microC, S27_SCZ_ASoC_QTL_microC, S28_BP_ASoC_QTL_microC, S29_MDD_ASoC_QTL_microC, S31_SCZ DEG_enrich, S32_Primers_sgRNA_qPCR assay, S33_GWAS datsets for enrich ]
