# Supplementary material for: Single-cell multiomics of neuronal activation reveals context-dependent genetic control of brain disorders
Source: bioRxiv. 2025 Feb 17:2025.02.17.638682. Preprint. [Version 1] doi: 10.1101/2025.02.17.638682 (PMC11870544; doi:10.1101/2025.02.17.638682)
Supplement: Supplement 22 [file media-22.xlsx]

## Sheet: npglut_1vs0
logFC	AveExpr	t	P.Value	adj.P.Val	B	gene
8.17286	2.64689	67.0128	2.89766e-53	8.07527e-51	109.922	NPAS4
7.22548	4.31873	88.6282	1.06752e-59	6.69375e-57	125.529	NR4A3
6.55115	1.49153	67.975	1.3639e-53	4.12862e-51	110.822	FOSB
6.42509	2.53135	66.8689	3.24612e-53	8.90501e-51	110.633	GEM
6.35228	4.54281	124.002	1.8536e-67	3.61597e-64	143.247	NR4A1
6.03175	0.357016	52.668	9.38027e-48	1.39567e-45	97.7587	AC104695.4
5.41791	-1.1683	35.6222	6.29321e-39	2.96219e-37	77.3587	AC025259.3
5.3086	-0.663843	31.2413	5.1095e-36	1.68623e-34	71.4117	AC104695.3
4.9237	1.84248	71.1898	1.18405e-54	3.99777e-52	113.151	AC068205.1
4.87912	3.92493	102.538	4.60169e-63	5.9507e-60	133.519	FOSL2
4.55157	2.92856	102.479	4.74511e-63	5.9507e-60	132.847	BHLHE40
4.27884	4.467	128.103	3.27488e-68	7.81342e-65	145.357	JUNB
4.22371	5.85516	166.203	3.05178e-74	1.78601e-70	159.226	FOS
3.91654	-1.05231	21.4737	5.8994e-28	8.31934e-27	53.1904	SIK1B
3.77594	6.35699	181.98	2.4128e-76	4.23616e-72	164.064	ZNF331
3.71745	4.22709	161.161	1.57899e-73	6.93057e-70	156.446	BTG2
3.70378	2.52413	120.871	7.24221e-67	1.27152e-63	139.824	AC090617.5
3.61413	4.21505	86.7419	3.34573e-59	1.95803e-56	125.167	TIPARP
3.60103	-1.41452	14.0948	1.20218e-19	8.20317e-19	34.4506	PCK1
3.56192	0.861082	36.8086	1.16805e-39	6.21439e-38	80.0298	DGKK
3.53103	4.02028	101.692	7.14955e-63	7.84529e-60	133.279	C11orf96
3.40857	-0.882265	18.2871	1.14917e-24	1.18337e-23	45.8855	AL359834.1
3.34614	2.19115	47.5467	1.98864e-45	2.15521e-43	93.4811	NR4A2
3.24997	-0.43563	26.405	2.3943e-32	5.18972e-31	63.0761	AL355990.1
3.24919	1.90695	55.8579	4.27392e-49	7.42942e-47	101.509	AL645608.7
3.22099	3.74386	72.9329	3.29091e-55	1.20372e-52	116.015	GPAT3
3.20076	3.8614	101.859	6.55406e-63	7.67131e-60	133.264	ATF3
3.03832	-1.32418	16.3418	1.91476e-22	1.62954e-21	40.727	AC104695.2
3.03723	0.258447	23.6152	5.89535e-30	1.02076e-28	57.9855	SIK1
2.97565	8.36352	134.716	2.23803e-69	7.85861e-66	148.755	HOMER1
2.93611	6.50339	99.327	2.49973e-62	2.43821e-59	132.536	ELL2
2.89897	1.2487	32.2997	9.39737e-37	3.40185e-35	73.6129	EGR3
2.8836	1.63649	25.6618	9.87364e-32	2.02277e-30	62.1575	HAS1
2.87216	2.04479	67.6976	1.69297e-53	5.03788e-51	111.165	ARID5A
2.84384	6.33667	127.902	3.56025e-68	7.81342e-65	145.854	PRMT9
2.81738	3.23933	74.2264	1.29732e-55	5.17661e-53	116.726	RNF122
2.70244	3.41497	84.0715	1.75937e-58	9.65292e-56	123.202	CSRNP1
2.70224	4.50973	90.5831	3.35041e-60	2.26243e-57	127.479	DUSP1
2.64315	0.327246	28.3535	6.82896e-34	1.77361e-32	66.8059	AP003108.1
2.52135	4.39051	98.103	4.83351e-62	4.46642e-59	131.565	AC129492.1
2.49416	0.364841	30.0771	3.49597e-35	1.04032e-33	69.693	AC023855.1
2.48047	7.65052	85.2279	8.52044e-59	4.82559e-56	124.354	SIK2
2.47664	3.29413	72.7399	3.7866e-55	1.35676e-52	115.695	KCNJ2
2.41533	0.0341835	11.8029	1.63781e-16	8.81518e-16	27.2823	AC006333.1
2.31317	0.793269	23.9881	2.73895e-30	4.89194e-29	58.8089	LINC01679
2.31307	1.36248	23.1335	1.61121e-29	2.65864e-28	57.0767	GADD45B
2.29973	5.04363	69.2314	5.17895e-54	1.65321e-51	113.396	ZNF571
2.28666	4.87329	60.923	4.42653e-51	9.59463e-49	106.639	AC104123.1
2.27946	2.67381	24.0218	2.5566e-30	4.59901e-29	58.7772	LAMB4
2.27418	2.0783	42.032	1.22353e-42	9.50509e-41	87.1015	ANKRD37
2.25175	-0.188977	18.11	1.80075e-24	1.81491e-23	45.4535	AL355304.1
2.20831	0.400151	22.8187	3.13741e-29	4.9985e-28	56.3737	AP001107.5
2.20033	0.280407	17.7923	4.06372e-24	3.96812e-23	44.7015	BTG3-AS1
2.167	2.14455	48.1755	1.00076e-45	1.15594e-43	94.1831	DUSP2
2.16158	6.09335	83.015	3.4419e-58	1.72656e-55	123.011	BDNF
2.15675	0.67825	23.1416	1.58401e-29	2.61622e-28	57.0649	CRTAM
2.14063	1.89568	40.3968	9.57941e-42	6.49366e-40	85.0276	BTBD16
2.13173	1.36473	32.8318	4.08831e-37	1.53046e-35	74.4104	HIC1
2.11831	0.110134	17.7043	5.10104e-24	4.95074e-23	44.4656	ATP1B3-AS1
2.10533	0.290119	26.7549	1.24343e-32	2.78455e-31	63.9089	SNX33
2.09081	5.30485	130.593	1.1734e-68	3.43355e-65	146.651	USP36
2.07165	5.10788	90.9802	2.6556e-60	1.90142e-57	127.805	REL
2.06946	-0.875515	11.9998	8.58048e-17	4.74033e-16	27.9937	EGR4
2.06822	-0.642082	13.9157	2.0633e-19	1.38582e-18	33.9506	AC055764.2
2.06475	8.45632	87.4061	2.23153e-59	1.351e-56	125.66	ESYT2
2.05794	4.99457	110.113	1.03664e-64	1.65457e-61	137.735	TOB2
2.01401	1.34205	27.7227	2.10886e-33	5.20016e-32	65.9717	KIF18A
2.00985	2.95699	47.6312	1.81253e-45	2.00142e-43	93.7005	AC044849.1
1.99841	8.15032	79.6301	3.13157e-57	1.48597e-54	120.69	PCSK1
1.98439	6.16793	73.8288	1.72415e-55	6.58063e-53	116.773	HDAC5
1.98353	6.05795	90.9471	2.7075e-60	1.90142e-57	127.852	SLC2A3
1.94995	9.92936	78.3519	7.38536e-57	3.32474e-54	119.694	PDE10A
1.93527	-0.124284	17.5499	7.61696e-24	7.29972e-23	44.0342	AL031772.1
1.91166	8.02848	52.6268	9.7729e-48	1.44187e-45	98.5694	SV2C
1.91021	4.97038	58.0033	5.88362e-50	1.09892e-47	104.038	PPARGC1A
1.90691	2.25991	35.865	4.44012e-39	2.11261e-37	79.0269	PROX1
1.90291	1.78108	19.8672	2.39165e-26	2.92819e-25	49.7375	BHLHE40-AS1
1.89833	8.05444	63.1814	6.49027e-52	1.56095e-49	108.317	HIVEP2
1.88674	3.31132	56.7399	1.87493e-49	3.39363e-47	102.834	ZNF184
1.86229	2.52516	50.2545	1.0969e-46	1.44799e-44	96.3595	AC011379.1
1.85765	2.94974	44.4154	6.95067e-44	6.29036e-42	90.0777	AC018682.1
1.84372	8.60281	172.442	4.27037e-75	3.74874e-71	161.799	ATP1B3
1.83335	2.57365	26.985	8.11499e-33	1.85273e-31	64.5781	CES5A
1.83322	3.99619	33.775	9.62925e-38	3.86867e-36	75.8085	LINC-PINT
1.80422	6.37447	67.0717	2.76611e-53	7.83301e-51	111.649	SNAP25-AS1
1.79119	-0.546897	8.13911	6.31404e-11	2.23184e-10	14.614	CLEC18B
1.74252	1.86454	22.8654	2.8404e-29	4.55008e-28	56.4894	ERF
1.74044	0.113495	3.66549	0.000568466	0.00107758	-1.21582	AL117190.2
1.73793	-0.692203	10.4842	1.41065e-14	6.59922e-14	22.9473	HPYR1
1.73348	3.11046	45.6423	1.67999e-44	1.62959e-42	91.5007	RELB
1.72505	2.11588	16.3138	2.06713e-22	1.75411e-21	40.5489	NOSTRIN
1.72405	6.05657	75.5275	5.16782e-56	2.16027e-53	117.988	SLC6A17
1.72021	3.64193	32.6473	5.44828e-37	2.00535e-35	74.1082	C3orf52
1.69443	4.58558	32.1115	1.26515e-36	4.51468e-35	73.0989	ZHX2
1.68644	4.90466	50.8034	6.20937e-47	8.451e-45	97.0397	RGS7BP
1.67408	6.64433	62.7614	9.22791e-52	2.16019e-49	108.088	IRS2
1.66903	2.44756	19.0471	1.73175e-25	1.93658e-24	47.611	LIPG
1.6542	1.11833	15.115	5.98765e-21	4.50408e-20	37.3681	AC087164.1
1.65157	2.92007	42.1601	1.0447e-42	8.29946e-41	87.3779	FAM222A-AS1
1.65071	4.53663	65.9773	6.59745e-53	1.78202e-50	110.849	ZNF10
1.65	3.54731	27.0956	6.61714e-33	1.52865e-31	64.6376	AC008467.1
1.64882	0.841897	10.3504	2.24357e-14	1.03495e-13	22.2361	SLC12A3
1.64177	8.70486	56.6877	1.96788e-49	3.52553e-47	102.466	SNAP25
1.63742	5.26515	68.4988	9.08943e-54	2.8497e-51	112.829	IER2
1.63327	4.38117	15.6835	1.18837e-21	9.4195e-21	38.2053	NCAPG2
1.6331	5.62864	34.5783	2.89264e-38	1.24782e-36	76.7532	HS3ST2
1.62793	0.90862	8.55601	1.36564e-11	5.09516e-11	15.815	BRCA2
1.62627	1.87049	23.5539	6.69423e-30	1.15001e-28	57.9369	BCL6
1.62355	2.74115	31.0283	7.22873e-36	2.35028e-34	71.6342	CCDC61
1.61852	6.87256	91.9045	1.55218e-60	1.18485e-57	128.408	ZDBF2
1.61561	5.96008	45.7575	1.47299e-44	1.44476e-42	91.3873	LDLR
1.6135	1.43298	17.4584	9.66936e-24	9.16162e-23	43.7673	AL691403.1
1.6078	6.11839	48.3906	7.92844e-46	9.27998e-44	94.3273	NPTX1
1.60569	4.9368	81.8342	7.36014e-58	3.5895e-55	122.219	NAF1
1.57546	3.13571	41.1767	3.55568e-42	2.54804e-40	86.1612	ISG15
1.57157	-0.421261	12.3227	3.00433e-17	1.72264e-16	29.0266	PBOV1
1.56057	1.35807	16.199	2.83268e-22	2.37164e-21	40.392	AC007220.1
1.54514	2.7895	30.6809	1.27901e-35	3.98149e-34	71.0559	DUSP10
1.54109	4.86969	64.0915	3.05103e-52	7.87748e-50	109.321	PPP2R1B
1.53194	7.53456	71.6085	8.68115e-55	2.98853e-52	115.053	BTAF1
1.52576	1.88384	17.9941	2.42023e-24	2.41021e-23	45.0769	ACVR1C
1.52549	1.09726	20.3373	7.90711e-27	9.99462e-26	50.9112	ZNF165
1.51822	-0.866097	6.93738	5.45845e-09	1.65203e-08	10.2578	NR5A1
1.51592	0.217307	11.9669	9.55378e-17	5.26313e-16	27.8263	DAAM2
1.51342	1.10471	9.78636	1.62345e-13	7.02732e-13	20.2198	HEYL
1.50972	3.11555	36.4231	2.00779e-39	1.01587e-37	79.8199	MIR22HG
1.5066	8.8466	83.0235	3.4232e-58	1.72656e-55	122.88	SIK3
1.50651	0.1348	9.90558	1.06527e-13	4.67105e-13	20.8552	SLC22A13
1.50099	0.412153	14.5136	3.45527e-20	2.45306e-19	35.709	AL023584.2
1.48851	-0.068243	8.88125	4.17392e-12	1.62307e-11	17.2384	AL021918.4
1.4878	4.69171	23.7286	4.66402e-30	8.15599e-29	57.7603	GPR137B
1.48661	2.16802	22.4075	7.57686e-29	1.16793e-27	55.4669	LAMP3
1.48035	1.943	28.1769	9.34235e-34	2.3806e-32	66.8081	AC107993.1
1.4757	4.67753	58.5147	3.70624e-50	7.1506e-48	104.518	FAM222A
1.47484	0.711043	7.2079	1.99441e-09	6.27188e-09	10.8962	NPFFR2
1.47199	5.27509	35.4451	8.12856e-39	3.74575e-37	78.0968	WNT2B
1.46961	0.0167509	15.9739	5.27936e-22	4.31919e-21	39.8625	AC005343.1
1.46842	-0.0588865	8.2211	4.66795e-11	1.66677e-10	14.8197	PDLIM3
1.46301	-0.360414	12.5042	1.67542e-17	9.75312e-17	29.6054	AL359853.2
1.45708	10.0134	39.6202	2.61677e-41	1.6953e-39	83.3391	PAM
1.45267	4.03844	48.9306	4.43725e-46	5.41006e-44	95.1327	NFIL3
1.45041	7.26078	76.0779	3.51764e-56	1.50632e-53	118.309	GNG4
1.44686	0.239444	10.4038	1.86368e-14	8.63567e-14	22.5558	COL1A2
1.43815	4.02069	39.8667	1.89843e-41	1.23906e-39	84.4163	HECA
1.42749	4.551	47.8016	1.50393e-45	1.6926e-43	93.8644	C4orf33
1.42598	-0.487085	8.00857	1.0222e-10	3.55251e-10	14.1401	PON1
1.42084	6.28464	52.5605	1.04419e-47	1.51511e-45	98.6895	CREM
1.41614	2.98208	30.6265	1.39929e-35	4.33285e-34	70.9455	RASD1
1.4143	-0.11282	12.5822	1.30523e-17	7.6642e-17	29.8418	NR2E3
1.39931	1.73144	16.3037	2.12533e-22	1.80263e-21	40.6187	STK17B
1.39875	-0.364014	8.24424	4.28693e-11	1.53666e-10	14.9775	AC022148.1
1.3979	1.95053	23.2429	1.28036e-29	2.1247e-28	57.2377	GABRQ
1.39677	2.21917	25.6245	1.06116e-31	2.17141e-30	62.0592	UCN
1.39567	2.55494	23.7975	4.04745e-30	7.12035e-29	58.352	OPN3
1.39366	6.53159	95.8771	1.63753e-61	1.43751e-58	130.66	AGAP3
1.38981	3.87489	33.2573	2.11941e-37	8.16211e-36	75.038	RARA
1.38712	0.720027	12.4699	1.8705e-17	1.08527e-16	29.3863	TEX29
1.38615	3.61659	28.2796	7.78487e-34	2.00409e-32	66.792	RGS10
1.379	9.02732	89.3136	7.09069e-60	4.61078e-57	126.784	AKAP12
1.3776	6.41227	60.1654	8.56022e-51	1.78919e-48	105.86	RHOQ
1.36859	2.85533	24.9386	4.05473e-31	7.90109e-30	60.6213	AL157396.1
1.36285	7.10603	64.2577	2.6611e-52	6.97327e-50	109.304	DUSP4
1.36238	7.92624	72.4278	4.75433e-55	1.66943e-52	115.633	JARID2
1.36209	5.70596	42.2308	9.57647e-43	7.71258e-41	87.1966	RASGRF1
1.36181	6.64203	35.5043	7.46068e-39	3.46527e-37	77.9772	CCDC138
1.35832	4.05206	52.3179	1.33099e-47	1.90617e-45	98.6443	VPS37B
1.35782	1.93459	15.7036	1.12296e-21	8.91711e-21	38.8892	AC099508.2
1.35653	0.190555	11.8594	1.35966e-16	7.38141e-16	27.4798	PABPC4-AS1
1.35539	2.08151	20.5587	4.72693e-27	6.13383e-26	51.3219	GPR3
1.35512	1.3025	22.0989	1.48144e-28	2.21925e-27	54.8692	MAB21L3
1.34865	2.76091	28.0746	1.12121e-33	2.83239e-32	66.5687	AL162390.1
1.34513	1.0261	11.9313	1.07361e-16	5.89226e-16	27.568	FAM20A
1.34063	1.21608	11.4986	4.49032e-16	2.33867e-15	26.0936	ATP6V0A4
1.33174	0.906708	11.7659	1.85029e-16	9.90109e-16	27.055	ATP11A-AS1
1.32759	-0.483743	8.39389	2.47347e-11	9.05855e-11	15.528	AC022272.1
1.32559	2.95251	35.0425	1.46045e-38	6.55785e-37	77.841	FAM167A
1.3235	9.13521	63.4572	5.15758e-52	1.28156e-49	108.456	PGAP1
1.31637	7.15685	69.2873	4.96238e-54	1.61342e-51	113.322	ELOVL5
1.3112	4.75624	40.6639	6.80882e-42	4.68794e-40	85.3507	MEF2D
1.31107	6.00339	36.3977	2.08118e-39	1.04697e-37	79.3636	ABTB2
1.30644	5.84099	25.9921	5.23857e-32	1.10666e-30	62.0975	CRIM1
1.30268	3.45391	29.6456	7.25094e-35	2.08696e-33	69.2211	TRIB1
1.30219	5.06857	78.5932	6.27444e-57	2.89895e-54	120.095	TUNAR
1.29777	7.35677	54.226	2.03009e-48	3.21101e-46	100.232	CPEB2
1.29729	3.42479	41.943	1.36595e-42	1.0427e-40	87.112	AC005920.2
1.29374	9.0487	55.096	8.79758e-49	1.48518e-46	100.912	HDAC9
1.2926	5.24232	53.9356	2.69151e-48	4.18185e-46	100.168	NFE2L2
1.28422	3.26189	34.5423	3.05092e-38	1.31287e-36	77.0771	DCUN1D3
1.2819	0.813325	9.89582	1.10259e-13	4.83109e-13	20.6706	LRRC10B
1.28104	8.78821	93.0333	8.11343e-61	6.47489e-58	128.985	ARFGEF3
1.27957	6.15015	36.7944	1.1914e-39	6.31947e-38	79.9089	CAST
1.27912	6.67783	68.15	1.19054e-53	3.66707e-51	112.476	SKIL
1.27457	6.01641	60.0579	9.40667e-51	1.94297e-48	105.8	MIDN
1.26992	5.27654	56.7963	1.77943e-49	3.25432e-47	102.904	EIF4A3
1.26728	2.58798	18.2015	1.42702e-24	1.45157e-23	45.4659	C9orf153
1.26344	2.76138	16.1502	3.24028e-22	2.70259e-21	39.9469	IER3
1.26119	-0.826317	8.12841	6.56817e-11	2.3184e-10	14.6022	LINC02478
1.26098	1.10407	13.8619	2.42821e-19	1.62408e-18	33.6696	OIT3
1.25889	8.73193	83.4817	2.55635e-58	1.36006e-55	123.183	ARIH1
1.25669	9.15558	48.144	1.03561e-45	1.18838e-43	93.7262	FNDC3A
1.25221	1.76369	22.1227	1.40635e-28	2.11036e-27	54.8865	REM2
1.25156	-0.650248	6.37276	4.44642e-08	1.2569e-07	8.14433	AP001429.1
1.25028	5.81576	50.9152	5.53352e-47	7.59e-45	97.0571	44623
1.24642	4.78996	45.6012	1.76083e-44	1.69862e-42	91.3618	PMEPA1
1.24324	3.09489	12.1509	5.24211e-17	2.94514e-16	27.7265	RTL1
1.24097	-0.822626	6.48605	2.9216e-08	8.37326e-08	8.60666	NANOS2
1.23975	1.09621	10.6016	9.40374e-15	4.44778e-14	23.0714	AC008897.3
1.23933	5.9999	25.5859	1.14328e-31	2.3313e-30	61.278	SNTG2
1.23789	3.03906	14.174	9.48196e-20	6.53611e-19	34.0717	ARHGAP42
1.23637	-0.556221	7.57364	5.11989e-10	1.69061e-09	12.5571	AL512283.1
1.23603	0.186711	8.81248	5.35889e-12	2.05832e-11	16.9405	AC055822.1
1.23272	0.961337	15.1839	4.91248e-21	3.7144e-20	37.6006	AC005534.1
1.23191	5.6148	25.8631	6.70387e-32	1.39786e-30	61.8869	CTNNAL1
1.22987	0.305109	15.8946	6.58199e-22	5.34505e-21	39.6493	AL161734.1
1.22926	7.61919	48.5788	6.47207e-46	7.67771e-44	94.3601	SMC5
1.22879	4.78304	45.8949	1.25973e-44	1.24254e-42	91.6976	NAB1
1.2281	2.59633	19.8949	2.2391e-26	2.74908e-25	49.658	UNCX
1.22024	0.993397	14.315	6.22515e-20	4.34745e-19	35.0513	SOCS3
1.21086	0.970284	13.4976	7.39081e-19	4.74097e-18	32.5817	AP001781.1
1.20865	5.66502	38.0166	2.21183e-40	1.2774e-38	81.6903	ARHGAP10
1.20838	5.4805	65.4869	9.78413e-53	2.60273e-50	110.438	ISCA1
1.2056	1.92787	16.9001	4.23047e-23	3.80115e-22	42.2039	AC135050.3
1.19897	7.20852	67.461	2.03714e-53	5.96102e-51	111.892	CHD1
1.19717	2.79656	13.0004	3.46929e-18	2.12009e-17	30.5663	NID1
1.19595	3.08597	37.1596	7.16493e-40	3.88255e-38	80.8509	ARC
1.19575	6.17078	46.2904	8.051e-45	8.12365e-43	91.9735	ADIPOR2
1.19494	0.389338	14.2593	7.34948e-20	5.11029e-19	34.9636	AC105114.2
1.19397	5.9176	58.8729	2.6877e-50	5.24311e-48	104.751	NAMPT
1.19361	4.12104	36.4117	2.04036e-39	1.02939e-37	79.6826	ADRA1B
1.19351	2.31881	19.6859	3.6847e-26	4.40683e-25	49.2187	PKD2L2
1.19196	8.04051	51.5969	2.75581e-47	3.80974e-45	97.5184	FAM163A
1.19008	5.9386	30.1562	3.0614e-35	9.20358e-34	69.6387	SEC24D
1.18952	2.64485	10.305	2.62764e-14	1.20421e-13	21.5896	RGPD2
1.18874	-0.0823668	11.5672	3.57391e-16	1.87249e-15	26.559	CEP295NL
1.18511	3.34855	21.3382	7.99214e-28	1.11452e-26	52.8593	RADX
1.18026	8.99341	45.4139	2.18216e-44	2.07093e-42	90.6466	RALGAPA1
1.1793	7.87044	109.24	1.58384e-64	2.31729e-61	137.6	STAT3
1.1779	3.47649	30.7648	1.11367e-35	3.52302e-34	71.1078	PNRC1
1.17773	4.64246	36.9329	9.81926e-40	5.24002e-38	80.3441	LGI1
1.17694	5.02265	25.1844	2.4993e-31	4.95261e-30	60.6637	POC1B
1.17668	3.95232	45.5408	1.88671e-44	1.81011e-42	91.3756	ETV3
1.17652	3.87253	40.8056	5.6859e-42	3.94574e-40	85.6413	IER5L
1.17265	5.96431	39.4301	3.35564e-41	2.1346e-39	83.5568	SLC7A5
1.17226	5.47718	20.208	1.06986e-26	1.3369e-25	49.753	NR3C1
1.16964	3.81207	22.0565	1.62537e-28	2.42041e-27	54.3611	AC097717.1
1.1642	5.74962	44.7384	4.76526e-44	4.3803e-42	90.2292	SDCBP
1.16384	-0.0328804	10.4775	1.44375e-14	6.74864e-14	22.8664	AC006460.1
1.1624	-0.164384	7.51405	6.38828e-10	2.0933e-09	12.2645	AC027373.1
1.16175	5.18973	30.0426	3.70414e-35	1.09854e-33	69.5751	FAT1
1.15567	4.62395	27.1835	5.62944e-33	1.31082e-31	64.586	SEMA6A
1.15354	0.471078	9.35165	7.6429e-13	3.15659e-12	18.8277	KIRREL3-AS2
1.15241	6.19142	47.4419	2.23184e-45	2.40396e-43	93.2706	IFRD1
1.15234	3.16451	31.3958	3.97811e-36	1.3329e-34	72.1927	GLA
1.14631	5.96814	43.5621	1.90771e-43	1.64994e-41	88.7956	EZR
1.14244	4.80032	55.7623	4.67632e-49	8.04923e-47	101.969	UAP1
1.14128	1.03758	12.0697	6.82882e-17	3.80252e-16	28.0325	NLRP12
1.13983	5.64099	36.2899	2.42379e-39	1.21238e-37	79.2677	CD55
1.13884	5.01513	41.3162	2.98352e-42	2.16453e-40	86.1475	ST7-AS2
1.13825	7.58756	36.2398	2.60241e-39	1.29069e-37	78.9256	SCLT1
1.13641	0.207428	11.8696	1.31476e-16	7.14208e-16	27.5165	AL161421.1
1.13554	0.886103	9.18062	1.41341e-12	5.69028e-12	18.1023	TMEM236
1.13137	2.96272	13.0807	2.6963e-18	1.6616e-17	30.775	MYRFL
1.12596	8.40785	73.9734	1.55446e-55	6.06482e-53	116.727	CHST8
1.12351	0.382393	11.7798	1.76747e-16	9.46945e-16	27.2009	AP002833.2
1.12232	3.39415	27.1515	5.96996e-33	1.3846e-31	64.7791	ID1
1.11596	0.433913	9.82325	1.42479e-13	6.19032e-13	20.5165	AP001099.1
1.11565	2.53662	15.196	4.74442e-21	3.59352e-20	37.2989	AC079193.2
1.10476	6.97919	67.3931	2.14851e-53	6.18385e-51	111.857	NCALD
1.10465	5.02067	49.695	1.97143e-46	2.52645e-44	95.8659	TOR1AIP1
1.10375	1.39312	12.9072	4.65173e-18	2.82108e-17	30.6467	CELA2B
1.1034	3.03815	22.2712	1.0179e-28	1.54999e-27	55.0135	SPDYA
1.10305	4.92259	20.4525	6.04698e-27	7.7494e-26	50.415	EGR1
1.10124	-0.319081	7.05392	3.53743e-09	1.09036e-08	10.6168	AC009955.4
1.09987	1.82426	19.1771	1.25974e-25	1.42691e-24	48.0754	AC024361.1
1.09934	7.71875	57.9415	6.22331e-50	1.15013e-47	103.727	PDE7A
1.09332	3.02432	22.9355	2.44775e-29	3.95356e-28	56.439	STC1
1.08883	1.73385	17.5434	7.74546e-24	7.41074e-23	43.9494	AC007785.3
1.07628	1.34788	7.92099	1.41296e-10	4.86992e-10	13.3733	AL137024.1
1.07542	2.28026	19.588	4.65939e-26	5.5311e-25	48.9939	PEG13
1.0725	6.04389	35.3653	9.12533e-39	4.17222e-37	77.861	SERTAD2
1.07168	-0.202041	6.14828	1.01969e-07	2.79773e-07	7.27489	OR2H2
1.07095	4.82916	33.9014	7.95517e-38	3.23308e-36	75.8653	CBARP
1.06665	9.02585	42.0393	1.21253e-42	9.46152e-41	86.5619	AHI1
1.06462	-0.327028	5.94661	2.14229e-07	5.73006e-07	6.55414	AC024560.1
1.06175	5.93331	44.2357	8.58427e-44	7.68949e-42	89.6095	CREB3L2
1.06088	5.37584	46.5433	6.0584e-45	6.22031e-43	92.3645	RCOR1
1.05965	10.1848	100.342	1.45603e-62	1.50374e-59	132.966	CPE
1.0573	7.28882	33.5884	1.27798e-37	5.0143e-36	75.0083	ADARB1
1.05696	0.964374	11.5818	3.40437e-16	1.78579e-15	26.4328	FAM169B
1.05016	7.28515	76.1535	3.33731e-56	1.46483e-53	118.36	RANBP2
1.04897	5.71592	37.8409	2.80913e-40	1.59611e-38	81.4402	NPC1
1.04817	1.31519	13.7995	2.9348e-19	1.94586e-18	33.4434	C19orf38
1.04749	9.36078	52.2677	1.39967e-47	1.98177e-45	98.0777	SGIP1
1.04638	-0.309189	9.3069	8.97406e-13	3.68814e-12	18.8124	NPPA
1.0454	1.57074	9.97303	8.39916e-14	3.71352e-13	20.7552	ALKAL2
1.04203	1.88972	10.4392	1.64815e-14	7.6653e-14	22.2899	AP002784.1
1.03955	1.07185	7.80062	2.20614e-10	7.49917e-10	13.014	LINC01762
1.03947	6.07492	36.4274	1.9956e-39	1.01262e-37	79.3985	ZNF516
1.03899	-0.375592	4.44268	4.50339e-05	9.65279e-05	1.35945	RHOH
1.03776	2.22031	9.71027	2.12603e-13	9.13302e-13	19.6016	VEGFC
1.03703	7.29232	35.1193	1.30536e-38	5.89156e-37	77.3246	CACNB2
1.03475	2.33578	15.2852	3.67543e-21	2.80441e-20	37.6099	FRZB
1.03246	0.238803	7.65503	3.7849e-10	1.26238e-09	12.7092	RRAD
1.03191	2.53288	19.372	7.84346e-26	9.10162e-25	48.4154	SLC22A14
1.03172	1.70202	11.1371	1.51179e-15	7.60096e-15	24.7566	TRIM59
1.03055	0.958541	8.72321	7.41704e-12	2.82659e-11	16.4295	SLC25A18
1.02754	3.47662	37.9777	2.332e-40	1.338e-38	81.9518	DLL1
1.02619	6.03286	62.1098	1.60034e-51	3.55661e-49	107.587	SQSTM1
1.02378	2.44165	20.8347	2.50445e-27	3.33869e-26	51.9079	MAFF
1.02174	4.4962	30.2886	2.4529e-35	7.43791e-34	70.1252	BTG1
1.02007	5.75671	48.3704	8.10377e-46	9.42238e-44	94.3502	SKI
1.01709	3.43802	32.6058	5.81265e-37	2.13054e-35	74.0928	RNF139-AS1
1.01327	5.829	42.6618	5.65088e-43	4.72441e-41	87.7155	JUND
1.01293	3.10818	29.8915	4.77934e-35	1.40319e-33	69.6985	PPP1R3D
1.01189	5.50725	74.7316	9.05783e-56	3.69833e-53	117.441	NDEL1
1.01029	2.60566	22.1817	1.2367e-28	1.86376e-27	54.8906	PLN
1.00985	5.95179	41.0678	4.07941e-42	2.89969e-40	85.694	CCNL1
1.0094	5.64929	32.2952	9.4645e-37	3.4191e-35	73.2082	ANGPT2
1.00827	4.1345	13.3063	1.33492e-18	8.37344e-18	31.1581	CGA
1.00698	3.84172	21.2973	8.76186e-28	1.21606e-26	52.639	YIPF7
1.00669	2.07201	20.446	6.13841e-27	7.85511e-26	51.0734	CITED2
1.00499	5.17183	38.7139	8.65528e-41	5.20413e-39	82.7172	CRY2
1.00331	5.16219	42.3045	8.74735e-43	7.07729e-41	87.3684	KCNK9
1.0007	6.61849	14.5219	3.37245e-20	2.39717e-19	34.3746	CREB5
1.0004	3.1272	26.6896	1.40437e-32	3.13298e-31	63.9701	FAM122C
0.999724	7.1491	34.9132	1.7653e-38	7.86222e-37	77.0365	PKIB
0.996484	-0.0536663	8.65653	9.45885e-12	3.57138e-11	16.4239	AC020663.3
0.996225	0.63814	7.20756	1.99691e-09	6.2786e-09	10.9469	AL137779.1
0.994316	-0.293905	5.99387	1.80079e-07	4.85586e-07	6.73004	LEAP2
0.994285	5.19896	27.0243	7.54619e-33	1.73187e-31	64.1803	NPHP4
0.993045	5.15236	32.8191	4.16952e-37	1.55423e-35	74.1302	IRF2BP2
0.989232	8.12123	94.0743	4.49154e-61	3.75515e-58	129.614	AFF4
0.988776	3.05061	13.308	1.32792e-18	8.33247e-18	31.4675	AC009495.1
0.987886	0.698528	12.1687	4.94646e-17	2.78706e-16	28.4216	CKM
0.986894	2.21886	12.2752	3.50222e-17	1.99444e-16	28.3567	RASGRP3
0.986723	0.169746	5.84997	3.05354e-07	8.0703e-07	6.08455	SLC52A1
0.986312	5.05979	13.7695	3.21483e-19	2.12831e-18	32.3715	PDE3A
0.985876	7.05593	56.1456	3.2621e-49	5.78511e-47	102.115	PNPLA8
0.98567	2.02523	12.8074	6.37658e-18	3.82879e-17	30.1655	PLPP3
0.984349	0.577086	8.38837	2.52406e-11	9.23421e-11	15.3185	MCM10
0.983899	6.31007	63.032	7.35411e-52	1.74481e-49	108.346	FYTTD1
0.983717	0.652907	13.4883	7.60531e-19	4.87501e-18	32.607	AC131182.1
0.982448	5.30122	39.2082	4.49286e-41	2.78732e-39	83.3613	FBXO33
0.981477	3.6292	25.2737	2.09814e-31	4.18128e-30	61.138	GMEB2
0.979302	6.56688	36.4796	1.85397e-39	9.48983e-38	79.4018	SLC7A1
0.979159	6.98514	61.6692	2.32956e-51	5.11251e-49	107.122	NCS1
0.978852	3.97441	24.4474	1.07962e-30	2.01006e-29	59.4062	SLC19A2
0.974061	3.6937	26.5475	1.83209e-32	4.02075e-31	63.5854	KLHL15
0.972439	3.81907	33.0078	3.11267e-37	1.18033e-35	74.662	CASP9
0.972074	-0.176643	6.37181	4.46221e-08	1.26075e-07	8.07607	TREH
0.971384	5.70915	29.0114	2.15595e-34	5.92363e-33	67.6956	INSIG1
0.971061	3.39906	22.6423	4.57261e-29	7.18079e-28	55.7449	BTG3
0.970927	5.02147	46.8481	4.30875e-45	4.52986e-43	92.7547	JOSD1
0.970646	7.723	32.7013	5.00819e-37	1.85896e-35	73.5669	ATP11A
0.969752	6.46547	28.3062	7.4252e-34	1.91712e-32	66.3177	ALG13
0.969747	2.65444	12.4219	2.18227e-17	1.26241e-16	28.746	CRYBG3
0.969434	6.18494	34.5397	3.06299e-38	1.31484e-36	76.6105	CRY1
0.969147	1.20701	11.5789	3.43704e-16	1.80239e-15	26.3749	AC011939.2
0.968082	4.15733	43.6438	1.73056e-43	1.50413e-41	89.1313	NAB2
0.966736	4.94796	53.3307	4.86648e-48	7.42964e-46	99.6023	YPEL5
0.963861	-0.133328	4.90642	9.08007e-06	2.08554e-05	2.84131	AC106786.2
0.963258	-0.288969	5.87841	2.75137e-07	7.29035e-07	6.31469	AOC3
0.962379	4.0121	36.056	3.37945e-39	1.65273e-37	79.1981	AC067852.3
0.961528	1.0565	6.70507	1.29526e-08	3.80601e-08	8.97122	FAM71F1
0.960782	0.199541	10.7272	6.10601e-15	2.93065e-14	23.7021	AC012181.1
0.959187	1.06012	11.7738	1.80229e-16	9.65308e-16	27.0575	AC026369.3
0.958352	2.28391	10.2463	3.22407e-14	1.46835e-13	21.5056	GALNT3
0.957427	1.18656	11.8026	1.63928e-16	8.82035e-16	27.1251	AC040936.1
0.955381	3.79359	30.7049	1.22926e-35	3.84022e-34	70.9555	NR1D2
0.95531	5.93498	10.0222	7.06647e-14	3.14489e-13	19.7685	UTS2
0.953413	0.0470454	6.21568	7.95056e-08	2.20518e-07	7.46221	AC002401.4
0.953271	-0.0385792	4.75811	1.5243e-05	3.41878e-05	2.33313	C17orf107
0.952764	2.8269	14.15	1.01885e-19	6.99022e-19	34.1263	TINCR
0.951223	-0.321797	5.53333	9.68054e-07	2.43987e-06	5.09237	AC020661.1
0.948722	5.92675	63.4514	5.1826e-52	1.28156e-49	108.731	WDR45B
0.948259	2.14342	7.29937	1.41909e-09	4.52833e-09	10.8325	SKOR2
0.948011	4.77602	33.2572	2.11991e-37	8.16211e-36	74.8843	RBBP8
0.94736	4.79432	17.9617	2.6294e-24	2.60816e-23	44.3149	RASGRF2
0.945161	4.60423	37.0231	8.66038e-40	4.66412e-38	80.4798	TCEAL9
0.944738	1.32353	13.0214	3.24805e-18	1.99044e-17	31.0272	CENPN
0.943593	2.0936	24.1431	1.99713e-30	3.62602e-29	59.1352	MIR9-3HG
0.942038	2.36194	16.6686	7.87889e-23	6.9373e-22	41.4835	AC023906.4
0.939721	2.84033	21.8402	2.61422e-28	3.82802e-27	54.1065	PRICKLE2-AS3
0.938983	1.91924	10.8219	4.41392e-15	2.14728e-14	23.6193	LRRC43
0.937827	8.73585	50.5026	8.47557e-47	1.14109e-44	96.3094	ZSWIM6
0.93737	-0.154725	7.50365	6.64001e-10	2.17416e-09	12.238	AC093206.1
0.937094	6.32548	39.4492	3.2727e-41	2.09704e-39	83.5319	TNFRSF9
0.936525	3.68562	19.8395	2.5541e-26	3.11405e-25	49.2748	WHRN
0.931879	-0.408219	6.08138	1.3049e-07	3.55416e-07	7.05509	ADGRG3
0.928733	5.59618	51.8366	2.16129e-47	3.01156e-45	98.033	GABARAPL1
0.927504	3.70182	20.7683	2.91633e-27	3.85773e-26	51.4457	ELOVL7
0.926827	4.39227	32.4387	7.55216e-37	2.73953e-35	73.6685	ZBTB21
0.925911	7.06484	50.4699	8.76725e-47	1.16611e-44	96.4478	RHEB
0.923242	6.5354	52.3146	1.33542e-47	1.90617e-45	98.4129	UBE2O
0.921739	6.80253	58.4399	3.96478e-50	7.4849e-48	104.273	SNX25
0.921322	5.79542	48.7138	5.59743e-46	6.77753e-44	94.72	SYAP1
0.921283	3.43591	18.9265	2.32945e-25	2.58195e-24	47.1	ACTN2
0.919119	9.9305	63.4156	5.33898e-52	1.3019e-49	108.354	BACH2
0.918812	2.05023	9.19006	1.36614e-12	5.51132e-12	17.8148	CA5A
0.918769	3.75488	25.0429	3.30028e-31	6.45964e-30	60.6535	MSANTD1
0.916518	7.02722	35.9913	3.7066e-39	1.79275e-37	78.6371	KLHL24
0.91519	2.65272	17.0672	2.71037e-23	2.47072e-22	42.4881	AL139147.1
0.913489	4.89869	38.0803	2.0289e-40	1.17952e-38	81.8988	DNAJC27
0.911645	-0.079111	6.5264	2.51534e-08	7.25035e-08	8.62843	AL109613.1
0.910823	0.740003	9.91865	1.01727e-13	4.46727e-13	20.7835	PGLYRP1
0.910069	0.945203	9.70636	2.15578e-13	9.25631e-13	19.984	AC069234.1
0.908865	5.82129	54.2692	1.94696e-48	3.10752e-46	100.439	SUSD6
0.908323	2.35908	17.5757	7.12199e-24	6.83283e-23	43.9092	AP002833.1
0.907298	3.22748	19.4664	6.24407e-26	7.29875e-25	48.4773	PTP4A1
0.907105	4.05336	30.0157	3.87579e-35	1.14751e-33	69.7493	POFUT2
0.907017	0.402547	7.93976	1.31822e-10	4.55412e-10	13.7153	TMEM213
0.906836	3.8283	29.2758	1.36547e-34	3.80533e-33	68.5151	TOB1
0.906648	6.92774	63.7886	3.91777e-52	9.96874e-50	108.929	RLF
0.903316	7.79213	62.446	1.20375e-51	2.78082e-49	107.717	PCNX4
0.901666	1.81984	6.46276	3.18524e-08	9.11098e-08	7.68628	CALCRL
0.899496	4.20247	24.1719	1.88385e-30	3.44169e-29	58.7928	FN3K
0.895331	0.684988	6.81489	8.60993e-09	2.56646e-08	9.47919	AMIGO2
0.891454	2.50991	18.7615	3.50314e-25	3.80834e-24	46.9132	PSMD6-AS2
0.889928	0.900286	9.51171	4.31039e-13	1.81307e-12	19.3031	AC100797.5
0.887459	3.82253	14.0647	1.3161e-19	8.95955e-19	33.585	ADCYAP1
0.885459	3.77589	22.7878	3.35027e-29	5.32315e-28	55.9595	KLF10
0.884669	6.42639	13.0828	2.67865e-18	1.6513e-17	29.9735	MEG8
0.88438	6.76698	53.8134	3.03205e-48	4.66963e-46	99.8881	NUP98
0.882164	5.6007	47.8729	1.39116e-45	1.58601e-43	93.8248	SELENOK
0.881999	2.87337	18.248	1.26851e-24	1.29795e-23	45.5276	KCNA1
0.880218	-0.759037	5.03804	5.71032e-06	1.33764e-05	3.41454	FST
0.879715	2.4255	11.2511	1.02917e-15	5.23895e-15	24.9213	AC016831.5
0.879576	4.20947	31.7928	2.10098e-36	7.28989e-35	72.6671	CCDC181
0.877104	4.45956	36.242	2.59435e-39	1.29034e-37	79.3951	MAPKAPK2
0.876951	1.57759	11.1197	1.60344e-15	8.03644e-15	24.7272	AC037450.1
0.876669	4.27017	15.3353	3.1852e-21	2.44417e-20	37.2461	MAMLD1
0.876227	4.05983	26.5827	1.71503e-32	3.78276e-31	63.5837	RP2
0.876109	4.48468	29.599	7.85011e-35	2.25203e-33	68.9506	CHMP1B
0.874393	7.69781	44.3059	7.9037e-44	7.11617e-42	89.4764	ST7
0.872566	1.71642	11.7198	2.1546e-16	1.14686e-15	26.7077	LATS2
0.871124	8.01041	42.1131	1.10697e-42	8.75452e-41	86.7621	CHD2
0.869688	4.86696	40.5846	7.53312e-42	5.14626e-40	85.2328	CBX4
0.869523	0.940226	10.608	9.19779e-15	4.35624e-14	23.1464	GJC2
0.869311	3.56169	18.7538	3.57007e-25	3.87629e-24	46.637	EHD4
0.868677	1.8824	11.8746	1.29357e-16	7.03134e-16	27.1746	LINC02231
0.868652	5.95095	48.68	5.80429e-46	6.97985e-44	94.6648	KCTD20
0.867605	6.2703	17.3222	1.38159e-23	1.28819e-22	42.3413	FMN1
0.866983	3.45266	21.38	7.2773e-28	1.01807e-26	52.9313	RGS2
0.866401	-0.170878	4.63929	2.29953e-05	5.05799e-05	1.9647	FSCN3
0.864965	-0.482708	5.68294	5.6209e-07	1.4485e-06	5.66084	C13orf46
0.864398	1.28146	9.73168	1.97055e-13	8.48174e-13	19.9878	AC019186.1
0.863919	8.23076	31.1994	5.46906e-36	1.80151e-34	71.078	ANKRD28
0.862869	-1.01019	3.7842	0.000391506	0.000756513	-0.711146	RNF183
0.861829	0.618418	7.48133	7.21413e-10	2.35863e-09	11.9519	AC009884.1
0.861468	0.477497	6.51526	2.62155e-08	7.5404e-08	8.44212	CPLANE2
0.860003	3.78791	24.4681	1.0357e-30	1.93033e-29	59.4905	SIAH2
0.859506	3.09405	18.7658	3.4656e-25	3.76986e-24	46.7846	AL035071.2
0.859194	5.51743	41.8325	1.56634e-42	1.18026e-40	86.7276	ZCCHC2
0.858211	2.39527	9.14435	1.61082e-12	6.46132e-12	17.5429	ADAMTSL4-AS1
0.857931	4.71769	30.2554	2.59281e-35	7.83512e-34	70.0275	NFKBIZ
0.856864	0.971106	9.98211	8.13493e-14	3.60033e-13	20.9513	PARVG
0.856852	6.86149	28.7196	3.58493e-34	9.56545e-33	67.0001	IDI1
0.853647	7.83682	36.6985	1.36268e-39	7.0993e-38	79.5533	HMGCS1
0.852039	7.64732	29.5224	8.94573e-35	2.54555e-33	68.3077	AL445623.2
0.851608	4.75545	32.9914	3.19224e-37	1.20789e-35	74.4742	FEM1C
0.850485	6.89192	34.739	2.28083e-38	9.96133e-37	76.8096	ZBTB38
0.849886	0.612516	5.51563	1.03214e-06	2.59506e-06	4.76017	AC114947.2
0.849747	8.03649	47.634	1.80697e-45	2.00142e-43	93.2747	STXBP1
0.84699	0.190374	7.57788	5.03998e-10	1.66485e-09	12.4387	LINC01909
0.84268	6.1588	49.2525	3.14857e-46	3.94853e-44	95.2581	RAB21
0.840103	4.3542	39.4222	3.39057e-41	2.14239e-39	83.7922	DYRK3
0.838759	1.57939	9.94676	9.21331e-14	4.05917e-13	20.6476	PRDM6
0.837469	2.01632	15.7663	9.4191e-22	7.54775e-21	39.0659	FAM27E3
0.83646	7.1847	70.0146	2.85646e-54	9.46242e-52	113.878	TTC19
0.8361	-0.276696	6.01826	1.64632e-07	4.45094e-07	6.82528	AC025031.3
0.835414	0.498614	8.17248	5.58341e-11	1.98156e-10	14.5521	CARS-AS1
0.834131	1.49009	9.6958	2.23815e-13	9.59354e-13	19.7997	SLC7A9
0.833911	5.76336	46.2178	8.73813e-45	8.76271e-43	91.9447	BIRC2
0.832174	-0.0974536	5.21188	3.07797e-06	7.40375e-06	3.87392	TPBG
0.832028	5.46462	30.826	1.00707e-35	3.2206e-34	70.8476	EYA1
0.831544	2.32153	15.7506	9.84354e-22	7.8699e-21	38.9409	SERTAD1
0.828695	2.30574	15.8932	6.60812e-22	5.36131e-21	39.3533	CXorf40A
0.827389	0.0959746	6.92178	5.78463e-09	1.74683e-08	10.0262	RBM24
0.825533	7.46487	26.6665	1.46633e-32	3.26704e-31	63.1492	DENND4A
0.824017	2.92283	13.8197	2.75987e-19	1.83681e-18	33.0905	C2orf66
0.823664	7.44838	36.783	1.21053e-39	6.36558e-38	79.7212	ADCY8
0.823497	0.57095	6.67624	1.44179e-08	4.22385e-08	8.99249	CLCN1
0.823408	3.15063	10.2542	3.13643e-14	1.43067e-13	21.2782	WDR49
0.823371	0.968623	11.744	1.98884e-16	1.06102e-15	26.9777	SPAG4
0.820385	1.65884	11.2462	1.04638e-15	5.32503e-15	25.1441	SERPINE3
0.819691	9.09693	38.9492	6.32846e-41	3.83134e-39	82.5361	R3HDM1
0.818172	6.57339	35.4314	8.29111e-39	3.81066e-37	77.8813	TMEM120B
0.814865	3.94273	7.978	1.14441e-10	3.96612e-10	12.8006	LINC02516
0.814587	9.47965	52.6154	9.88467e-48	1.44621e-45	98.4176	CEP85L
0.81378	3.9728	35.1374	1.27136e-38	5.75291e-37	77.8684	SPATA2L
0.813173	7.25191	24.9246	4.16878e-31	8.10534e-30	59.7762	CCNH
0.811573	9.46427	59.9258	1.05636e-50	2.13178e-48	105.366	ATP2B1
0.811065	5.22347	15.7125	1.09525e-21	8.70891e-21	38.098	CCDC175
0.811031	5.47522	46.8617	4.24388e-45	4.48854e-43	92.7121	HCG18
0.809234	0.755927	7.72818	2.88551e-10	9.72193e-10	12.842	SLC6A12
0.809183	0.833903	9.33538	8.10219e-13	3.34077e-12	18.6917	FAM167A-AS1
0.809158	0.457748	8.20428	4.96619e-11	1.77022e-10	14.678	ABCC6
0.80826	1.24845	7.69916	3.21338e-10	1.0779e-09	12.579	AC019118.2
0.806929	7.88314	54.7588	1.21469e-48	2.03108e-46	100.7	USP9X
0.806639	3.46785	19.215	1.14854e-25	1.30686e-24	47.8104	LRP5L
0.806378	4.65554	30.7317	1.17611e-35	3.69392e-34	70.8391	AC084361.1
0.803609	1.72787	16.1005	3.71666e-22	3.08819e-21	40.0654	AL161443.1
0.803419	0.0992123	4.99624	6.61909e-06	1.54004e-05	3.10166	FAM78A
0.80231	4.29488	12.7977	6.5764e-18	3.94068e-17	29.5086	AP000787.1
0.801397	-0.518454	3.97075	0.00021545	0.000428047	-0.118387	STAC2
0.801183	0.448954	6.04073	1.51564e-07	4.10967e-07	6.72563	MLANA
0.799626	1.2279	8.41467	2.29188e-11	8.4146e-11	15.2379	AC234775.3
0.797712	8.4312	34.4948	3.27355e-38	1.39839e-36	76.257	TPST1
0.797526	0.315983	5.40191	1.55647e-06	3.85267e-06	4.45202	NPIPB6
0.796167	-0.21311	4.69349	1.90709e-05	4.22549e-05	2.15318	AP000426.1
0.795669	1.33098	8.16344	5.7725e-11	2.0466e-10	14.2862	AC078842.1
0.795624	3.93018	24.1606	1.92749e-30	3.51776e-29	58.8321	VASP
0.795149	2.84371	10.8837	3.57488e-15	1.75074e-14	23.5489	FOXO1
0.794121	0.519796	7.25154	1.6955e-09	5.37522e-09	11.142	ADORA2A-AS1
0.794085	2.58729	7.93793	1.32715e-10	4.58227e-10	13.0619	COL21A1
0.792365	0.990611	8.51022	1.6148e-11	6.00021e-11	15.6542	AC005306.1
0.791159	3.64277	9.68941	2.28949e-13	9.80645e-13	19.1322	AC003991.1
0.790172	1.86748	13.0071	3.39729e-18	2.07754e-17	30.8544	IGSF6
0.789102	5.5331	45.6699	1.62772e-44	1.58766e-42	91.3447	PDP1
0.788792	4.05291	21.3919	7.0843e-28	9.91858e-27	52.8204	ELMSAN1
0.788356	6.91991	60.8137	4.86596e-51	1.04185e-48	106.383	TACC2
0.788144	3.34	22.9583	2.33243e-29	3.77772e-28	56.4415	TTC3-AS1
0.788046	0.682915	7.0937	3.05063e-09	9.4562e-09	10.455	INHBE
0.787612	6.60442	38.0328	2.16382e-40	1.2538e-38	81.5769	GOLPH3
0.787059	7.00516	49.7516	1.85743e-46	2.39786e-44	95.6935	SLC16A2
0.785255	1.43392	8.82266	5.1642e-12	1.98615e-11	16.6704	AC025178.1
0.78479	2.4801	12.7586	7.44351e-18	4.43453e-17	29.8932	AL157871.4
0.784179	6.30598	33.577	1.3004e-37	5.08488e-36	75.1262	CEMIP2
0.782855	6.54036	30.5241	1.65783e-35	5.07966e-34	70.1695	SLC38A2
0.782781	1.15732	6.32299	5.3463e-08	1.50449e-07	7.5284	F2RL2
0.781877	6.30485	41.2684	3.16839e-42	2.28919e-40	85.9021	CYSTM1
0.780601	5.00324	33.1836	2.37358e-37	9.09187e-36	74.7279	MCL1
0.779822	6.39576	49.278	3.06446e-46	3.8707e-44	95.2574	RUBCN
0.779645	-0.234271	4.24826	8.65792e-05	0.000180061	0.692038	MN1
0.777528	5.8283	37.5996	3.90655e-40	2.17048e-38	81.0899	IPMK
0.776244	1.92227	8.19263	5.18396e-11	1.8439e-10	14.1908	AL136442.1
0.775954	0.0564215	5.26321	2.56174e-06	6.20537e-06	4.04035	SDS
0.775776	0.633743	6.761	1.05206e-08	3.11328e-08	9.29392	AP003110.1
0.775098	2.09345	7.12023	2.76385e-09	8.5976e-09	10.1698	ADAMTS5
0.775089	6.29075	45.992	1.12828e-44	1.11917e-42	91.6178	ATL2
0.774311	0.385088	6.0136	1.67475e-07	4.52641e-07	6.63765	TNFRSF11A
0.773866	4.85866	31.6853	2.49556e-36	8.59109e-35	72.3672	AC027031.2
0.77295	0.583298	6.8396	7.85388e-09	2.34588e-08	9.60423	AC064874.1
0.772002	5.83738	38.1411	1.86853e-40	1.08989e-38	81.8363	IQSEC3
0.771048	0.953286	7.34649	1.19095e-09	3.82118e-09	11.3738	AL157827.2
0.770195	6.29699	25.5557	1.21206e-31	2.46869e-30	61.1706	PAG1
0.769404	4.91265	25.7461	8.39306e-32	1.73457e-30	61.796	PPP1R15A
0.768625	5.13479	17.6723	5.54145e-24	5.36336e-23	43.4837	GLRA3
0.768616	8.13558	47.5554	1.96981e-45	2.14807e-43	93.1767	ATP6V0A1
0.767625	-0.559328	3.94372	0.000235114	0.000465168	-0.265903	LINC01013
0.766677	6.85634	54.6833	1.30592e-48	2.16302e-46	100.732	GNB5
0.764768	3.17549	12.455	1.96224e-17	1.137e-16	28.7143	ALG13-AS1
0.76429	1.10958	8.18754	5.28208e-11	1.87728e-10	14.4418	ORC1
0.76391	4.32933	30.5729	1.52886e-35	4.70091e-34	70.6374	NAPA
0.758604	3.89537	25.7452	8.40759e-32	1.73457e-30	62.0094	AL136298.1
0.758252	0.270653	7.58647	4.88169e-10	1.61591e-09	12.4516	SH3PXD2A-AS1
0.757018	8.57043	52.1721	1.54073e-47	2.16405e-45	98.0559	USP15
0.756733	4.63591	34.7909	2.1129e-38	9.29729e-37	77.2424	TYRO3
0.756414	7.65542	31.6393	2.68712e-36	9.19643e-35	71.8686	SYT4
0.756384	2.27544	14.8689	1.22035e-20	8.9835e-20	36.4206	STAC3
0.756061	1.6696	7.57365	5.11969e-10	1.69061e-09	12.001	NFATC2
0.754762	0.30709	6.55585	2.25488e-08	6.53066e-08	8.64073	DMC1
0.754097	5.45641	30.8151	1.02533e-35	3.26709e-34	70.8274	UNC5B
0.752892	0.00745135	4.53698	3.26672e-05	7.09033e-05	1.57819	GRHL2
0.752137	7.68639	62.3336	1.3238e-51	3.01845e-49	107.63	PAK1
0.752101	-0.42779	3.69223	0.000522924	0.000996308	-0.993078	CLDN14
0.751256	-0.373664	3.43064	0.00116824	0.00213809	-1.74832	LINC02265
0.750389	0.892335	7.88191	1.63276e-10	5.59889e-10	13.3761	AP002490.1
0.749291	6.583	47.6396	1.79591e-45	2.00142e-43	93.4431	OXSR1
0.749179	1.05044	7.36208	1.12385e-09	3.61382e-09	11.4063	SLC28A1
0.747587	0.766818	9.64239	2.70585e-13	1.15195e-12	19.8014	PLET1
0.746662	6.66505	46.7803	4.64744e-45	4.85685e-43	92.4701	RNF19A
0.746021	1.53898	8.68284	8.59307e-12	3.25288e-11	16.1013	SERPINI2
0.745248	0.44142	6.75412	1.07933e-08	3.19128e-08	9.33918	AC002553.1
0.743459	7.07806	60.0336	9.60941e-51	1.96177e-48	105.68	UBR4
0.742885	2.62831	15.8081	8.37975e-22	6.7395e-21	39.0257	CDH26
0.7422	1.01836	6.10625	1.19062e-07	3.25197e-07	6.78105	IL18R1
0.7409	6.19564	22.0913	1.50625e-28	2.25257e-27	53.953	CEMIP
0.740397	4.28794	20.7463	3.06726e-27	4.04597e-26	51.2763	AC006460.2
0.740228	3.74827	12.6192	1.15986e-17	6.84032e-17	29.0829	HEG1
0.739353	6.70999	39.1437	4.89187e-41	3.01356e-39	83.0723	SLC22A23
0.739328	5.31495	59.2315	1.952e-50	3.89446e-48	105.126	KLF13
0.738311	1.08852	10.1537	4.45492e-14	2.01119e-13	21.4998	AL139275.1
0.736964	2.52614	13.1238	2.35652e-18	1.4563e-17	31.043	AP002387.2
0.736596	6.35619	42.4999	6.88496e-43	5.67508e-41	87.4424	NFKB1
0.735615	7.07633	43.7067	1.60559e-43	1.40245e-41	88.8282	TSC22D2
0.734679	6.40445	36.6835	1.39176e-39	7.22935e-38	79.7161	AHCYL1
0.734538	0.0774185	5.61871	7.10118e-07	1.81478e-06	5.29231	FXYD2
0.734483	4.24174	21.9961	1.85541e-28	2.74435e-27	54.1325	DNAJB5
0.733029	-0.292166	4.67211	2.05338e-05	4.5416e-05	2.11094	AC009102.1
0.732391	5.92833	19.0463	1.73504e-25	1.93902e-24	46.8429	EIF2AK3
0.732079	5.72544	42.429	7.50936e-43	6.13217e-41	87.4418	STK40
0.730302	1.06233	5.4522	1.29823e-06	3.2326e-06	4.40725	POMC
0.729258	7.25604	54.6085	1.4034e-48	2.28144e-46	100.617	JAM3
0.728947	0.144516	6.16076	9.73798e-08	2.67684e-07	7.07644	TBILA
0.728366	5.01503	28.9112	2.5659e-34	6.9736e-33	67.6477	DOT1L
0.728027	3.92218	22.9	2.63936e-29	4.2474e-28	56.18	MNT
0.728018	2.1755	13.4986	7.36785e-19	4.72797e-18	32.3137	HTR5A
0.727841	3.00201	9.37359	7.06456e-13	2.92461e-12	18.1878	ZBTB16
0.726537	3.28039	10.2692	2.97632e-14	1.35975e-13	21.2875	AC093865.1
0.725929	6.53895	26.8369	1.06773e-32	2.40028e-31	63.6011	RPS6KA6
0.723571	5.21115	24.5341	9.07169e-31	1.69618e-29	59.3216	PPP1R15B
0.723565	8.55166	41.524	2.30007e-42	1.68964e-40	85.9612	BRAF
0.722524	1.37376	7.42853	8.77826e-10	2.85354e-09	11.5575	JDP2
0.721798	7.06764	36.9553	9.51744e-40	5.09444e-38	80.0122	WDR26
0.72179	8.08823	37.903	2.58122e-40	1.47138e-38	81.2164	PHACTR3
0.721761	0.183951	5.39864	1.57494e-06	3.89509e-06	4.48521	AC079209.2
0.721017	1.64644	6.57481	2.10163e-08	6.10293e-08	8.29801	RBM44
0.720358	0.636569	7.03557	3.7876e-09	1.16359e-08	10.3184	IRF1
0.717811	7.5509	72.9964	3.14272e-55	1.17397e-52	116.079	CSNK1A1
0.717659	5.70913	34.785	2.13157e-38	9.35599e-37	77.0524	SERPINB9
0.717467	5.8869	18.2484	1.26711e-24	1.29794e-23	44.8328	ZNF141
0.71744	0.178259	5.75372	4.34187e-07	1.13001e-06	5.75544	AC015967.1
0.717271	6.2569	34.7058	2.39555e-38	1.04364e-36	76.8498	TPM4
0.717083	1.89709	10.2173	3.56729e-14	1.62172e-13	21.5253	GJB7
0.717027	6.15535	36.5907	1.58544e-39	8.16291e-38	79.6204	HES4
0.71693	0.14815	5.34734	1.89431e-06	4.64856e-06	4.29269	AC078929.1
0.716703	4.29236	35.0774	1.3878e-38	6.2476e-37	77.7289	TSPYL2
0.716066	6.04507	35.9963	3.68026e-39	1.78493e-37	78.7822	ECE1
0.713596	0.417275	6.73326	1.1664e-08	3.43369e-08	9.26415	DHH
0.713553	-0.587706	2.51965	0.0147692	0.0232455	-4.0289	LINC01913
0.713307	8.37488	30.6526	1.34019e-35	4.16454e-34	70.1505	NTRK2
0.712001	1.22926	9.95383	8.98672e-14	3.96432e-13	20.792	AC005532.1
0.711692	6.10557	36.3182	2.32857e-39	1.16808e-37	79.2377	SAMD4B
0.711428	1.92208	13.0955	2.57428e-18	1.58808e-17	31.1171	SLC24A1
0.711323	5.325	40.8483	5.38538e-42	3.75203e-40	85.5046	CCNT1
0.710224	4.22767	19.7887	2.88242e-26	3.48531e-25	49.0177	SRPX
0.710142	5.07623	15.5082	1.94864e-21	1.52055e-20	37.5515	MND1
0.708174	5.83799	49.0771	3.79475e-46	4.65905e-44	95.1089	RAB22A
0.707314	3.47376	18.4768	7.12561e-25	7.53295e-24	45.9581	CCDC173
0.707095	3.32814	18.1611	1.58137e-24	1.60209e-23	45.1926	PIM3
0.706215	-0.0677277	3.34537	0.00150822	0.00272285	-2.19023	MYPN
0.705334	6.80899	23.2561	1.24525e-29	2.07427e-28	56.3881	LSS
0.705322	2.24583	11.2222	1.13439e-15	5.7529e-15	24.8927	AC008892.1
0.702669	-0.572669	4.38968	5.38791e-05	0.000114495	1.24543	SNTG2-AS1
0.702383	1.00915	4.67448	2.03663e-05	4.50568e-05	1.60627	IGFN1
0.701934	1.51465	6.22781	7.60203e-08	2.11118e-07	7.07382	LINC02259
0.701562	6.95481	42.8547	4.46995e-43	3.79125e-41	87.8046	FBXO34
0.700696	4.19179	16.5795	1.00245e-22	8.73884e-22	40.7709	PLPP7
0.700428	7.04632	46.7336	4.89595e-45	5.08628e-43	92.3726	TRAK1
0.700165	4.26719	20.6427	3.89318e-27	5.08807e-26	51.0445	AP002812.2
0.699935	6.65335	15.1653	5.18143e-21	3.9127e-20	36.2681	ZNF521
0.699848	5.3375	16.8383	4.99104e-23	4.45262e-22	41.2115	B3GALNT2
0.699603	3.38573	16.9468	3.73379e-23	3.36866e-22	41.97	RELT
0.699595	7.51723	27.7684	1.94199e-33	4.79543e-32	65.1973	LCORL
0.699073	3.11251	15.538	1.79118e-21	1.40204e-20	38.1354	ARL4D
0.698888	7.9628	54.6587	1.33724e-48	2.1942e-46	100.595	CMIP
0.69839	5.49368	34.2896	4.44313e-38	1.86622e-36	76.3377	JMY
0.695319	3.6101	11.3717	6.86437e-16	3.52185e-15	25.0009	DLK1
0.694872	1.21967	7.89391	1.56181e-10	5.3661e-10	13.3265	IDI2-AS1
0.694631	7.21303	44.4891	6.37514e-44	5.7994e-42	89.7498	GPBP1
0.694232	4.94754	32.2417	1.02973e-36	3.69714e-35	73.2519	HMCES
0.693522	5.17408	22.6704	4.30486e-29	6.77851e-28	55.4129	XBP1
0.693179	2.9606	13.3194	1.28166e-18	8.0624e-18	31.5273	POPDC3
0.691472	3.64369	13.4756	7.90734e-19	5.06307e-18	31.8312	DBF4
0.690219	3.16589	11.0353	2.13416e-15	1.06026e-14	23.984	LINC01201
0.69005	0.815313	8.49423	1.71216e-11	6.3405e-11	15.65	AL135905.2
0.689719	2.32801	11.6862	2.40803e-16	1.27458e-15	26.4323	MAFK
0.688379	2.66593	22.3172	9.21327e-29	1.40904e-27	55.1905	CAMK1G
0.688024	-0.261373	3.92812	0.000247242	0.000488062	-0.301597	LRP2
0.687521	4.94168	38.1685	1.80066e-40	1.05381e-38	82.0132	GCH1
0.686215	0.462907	7.41175	9.34333e-10	3.0305e-09	11.6481	BMF
0.686099	4.57557	21.824	2.70948e-28	3.9609e-27	53.669	ELF1
0.686027	3.57366	19.8129	2.72093e-26	3.30141e-25	49.2437	C1orf198
0.685569	2.86505	10.6373	8.31693e-15	3.94863e-14	22.6846	TACR1
0.684869	0.466541	6.30882	5.63418e-08	1.58271e-07	7.69502	KLF9
0.684492	0.178784	5.18203	3.42385e-06	8.19642e-06	3.72321	AC005180.2
0.68405	6.45388	31.5536	3.08385e-36	1.05132e-34	71.8889	BTBD8
0.68385	-0.16517	4.23684	8.99356e-05	0.000186753	0.64997	TRIM72
0.681731	4.8434	34.3663	3.96299e-38	1.67255e-36	76.5714	SLC45A4
0.680422	-0.15908	4.14043	0.000123769	0.000252617	0.343269	ARHGEF26
0.68003	7.94995	20.6407	3.91117e-27	5.10545e-26	50.3952	NEK1
0.679747	1.08216	8.61079	1.11783e-11	4.1989e-11	15.9882	ULBP1
0.67963	-0.921129	3.55222	0.000807019	0.00150588	-1.3767	STX11
0.679304	4.55375	26.6056	1.64313e-32	3.63329e-31	63.5236	ATG101
0.679147	1.01902	5.50228	1.08323e-06	2.71922e-06	4.59448	ACOT12
0.678001	6.14406	33.3917	1.72508e-37	6.70071e-36	74.863	PITPNA
0.677873	1.20423	7.03922	3.7364e-09	1.14866e-08	10.1484	TMEM88
0.676916	1.21751	6.52099	2.56639e-08	7.38899e-08	8.22867	AC009831.1
0.676674	6.53067	40.1	1.40346e-41	9.36903e-40	84.3623	YY1
0.676608	10.0221	26.3272	2.77274e-32	5.95851e-31	62.2106	NEAT1
0.675532	4.64107	23.654	5.44093e-30	9.45806e-29	57.6224	AC068282.1
0.67532	6.9449	47.6042	1.86705e-45	2.04873e-43	93.3615	UBE2G1
0.674375	1.29237	5.67496	5.7868e-07	1.49016e-06	5.12946	TEKT5
0.673937	1.32233	5.88081	2.72729e-07	7.22764e-07	5.86776	INS
0.673619	0.675817	5.77887	3.96074e-07	1.03542e-06	5.7021	OVCH1
0.672912	0.755221	3.25162	0.00198943	0.00352919	-2.58753	AC005208.1
0.672912	-0.114834	4.37619	5.63873e-05	0.000119535	1.09203	AC079601.1
0.672384	8.3375	41.7904	1.65052e-42	1.23311e-40	86.3211	SPAG9
0.671592	4.70889	27.9675	1.35799e-33	3.41091e-32	66.0178	PTPRH
0.6709	0.982772	10.8469	4.05308e-15	1.97831e-14	23.9508	AC058791.1
0.670206	5.14247	21.7123	3.46809e-28	5.03633e-27	53.297	LINC02389
0.669645	7.16305	33.9657	7.2203e-38	2.96184e-36	75.6042	GRB10
0.66962	3.94426	22.2307	1.11154e-28	1.68526e-27	54.7247	JMJD6
0.668974	4.25204	21.9983	1.84654e-28	2.73353e-27	54.1367	SPTY2D1
0.668924	7.20366	33.7382	1.01807e-37	4.05311e-36	75.2506	PTPRE
0.667476	2.00984	10.2162	3.58137e-14	1.6277e-13	21.4921	MYT1L-AS1
0.666812	5.65092	30.7115	1.21598e-35	3.8123e-34	70.6248	LRRTM2
0.665844	6.07925	20.3682	7.35682e-27	9.33939e-26	50.0246	HIVEP1
0.663761	1.3906	6.45533	3.27426e-08	9.35648e-08	7.9495	AC080038.1
0.662521	1.48624	11.0514	2.02024e-15	1.00508e-14	24.5215	USP2
0.661814	2.61422	13.8055	2.88201e-19	1.9123e-18	33.1313	RSPH1
0.660653	7.55949	49.207	3.30433e-46	4.11448e-44	95.0493	TP53BP1
0.660628	0.861383	7.00087	4.30971e-09	1.31684e-08	10.0965	AC012254.1
0.660469	6.41475	36.7828	1.21097e-39	6.36558e-38	79.8556	PLEKHB2
0.659129	0.677807	5.59215	7.82043e-07	1.98933e-06	5.03513	AC139100.2
0.658796	2.55248	12.0361	7.61915e-17	4.22919e-16	27.502	TGFB2
0.658348	2.75743	13.369	1.09907e-18	6.94361e-18	31.7467	IRX4
0.657562	1.77473	10.4042	1.86122e-14	8.62655e-14	22.2205	AVPI1
0.65686	6.80804	42.7722	4.94041e-43	4.15018e-41	87.7217	CTTNBP2NL
0.655814	1.70833	10.2017	3.76721e-14	1.70951e-13	21.5316	CDC6
0.655684	0.140256	5.62156	7.0279e-07	1.79684e-06	5.29763	AL356055.1
0.655533	0.0820519	5.13217	4.08925e-06	9.72437e-06	3.5842	AC069281.1
0.654916	0.140504	5.71908	4.92704e-07	1.27738e-06	5.62337	AL158166.2
0.654636	-0.305108	4.83895	1.15007e-05	2.61213e-05	2.67517	AL807752.5
0.654192	2.47188	10.3468	2.2717e-14	1.04765e-13	21.8119	PAPPA
0.654094	2.73689	9.61782	2.95303e-13	1.25384e-12	19.1495	AC090518.1
0.653033	1.01884	5.06022	5.27893e-06	1.24106e-05	3.04828	PNPLA1
0.652997	1.01665	7.40431	9.60536e-10	3.1086e-09	11.5659	AC091073.1
0.652164	6.13884	31.725	2.34181e-36	8.07765e-35	72.2172	ARFGAP3
0.651693	2.14915	7.79174	2.27995e-10	7.73958e-10	12.6573	LINC02335
0.651302	7.59102	39.1138	5.08917e-41	3.12415e-39	82.9223	MAP3K2
0.650341	0.352943	5.48769	1.14196e-06	2.85686e-06	4.75824	AL451069.2
0.650154	6.013	27.423	3.63217e-33	8.6762e-32	64.7793	KPNA2
0.649682	4.29974	21.5132	5.40051e-28	7.66506e-27	53.0397	CAVIN4
0.648524	5.16693	13.552	6.25103e-19	4.03936e-18	31.6861	C9orf24
0.647518	7.93584	36.7386	1.2882e-39	6.75134e-38	79.6003	GPM6B
0.647464	4.97431	26.8562	1.03004e-32	2.32585e-31	63.9118	ALPK3
0.647335	7.79558	46.614	5.59663e-45	5.78e-43	92.1535	UBE2H
0.647245	2.34459	6.49284	2.84893e-08	8.17433e-08	7.77381	F10
0.646974	4.29758	25.0526	3.23775e-31	6.34434e-30	60.5589	FAM53C
0.646823	8.36436	58.9829	2.43609e-50	4.80567e-48	104.617	SHC4
0.646312	2.54906	6.42376	3.68082e-08	1.04637e-07	7.4551	CDKL4
0.645089	2.86956	2.29112	0.025925	0.0391102	-5.65453	DDX3Y
0.644279	-0.354791	2.96686	0.00449139	0.00760198	-3.039	AL391095.1
0.643997	0.395076	5.6331	6.73918e-07	1.72578e-06	5.26572	LINC00622
0.642684	5.19849	30.5951	1.4738e-35	4.54755e-34	70.5095	TFRC
0.642432	-0.830553	3.2285	0.00212863	0.00376017	-2.25322	LINC01616
0.641791	1.15245	7.55921	5.40172e-10	1.78033e-09	12.1096	INSM1
0.641587	2.2984	9.53669	3.94285e-13	1.66285e-12	18.9895	SYNGAP1-AS1
0.641119	4.11117	10.7748	5.18617e-15	2.5056e-14	22.8198	KLHL1
0.640561	8.49332	39.267	4.15816e-41	2.58882e-39	83.0268	TNRC6C
0.640395	8.96282	39.9897	1.61858e-41	1.06832e-39	83.9355	TNKS
0.640213	5.31492	29.5251	8.90505e-35	2.53808e-33	68.664	CHP1
0.640061	7.37014	34.0089	6.76565e-38	2.78837e-36	75.6439	PRKAR1A
0.639668	0.125384	5.22283	2.95981e-06	7.12539e-06	3.88651	TNFAIP3
0.639367	1.00178	5.65759	6.16449e-07	1.58323e-06	5.16766	SLC18A2
0.63891	6.47547	29.2926	1.32662e-34	3.70292e-33	68.067	FGFR1
0.63873	6.25492	32.8391	4.04181e-37	1.51628e-35	73.9829	SH3GL2
0.637475	3.87769	11.5995	3.21009e-16	1.68842e-15	25.6865	AC016831.7
0.636329	4.73469	14.5857	2.79399e-20	1.99813e-19	34.9336	MLF1
0.635374	5.58676	36.1252	3.06253e-39	1.51036e-37	79.0389	ETF1
0.634967	1.85288	10.803	4.70881e-15	2.28539e-14	23.5798	AC018638.6
0.634436	1.43091	8.05292	8.67782e-11	3.03499e-10	13.8507	C1orf54
0.634347	4.03396	17.0061	3.18813e-23	2.88973e-22	41.97	GNG7
0.633021	2.80262	16.6642	7.97329e-23	7.01689e-22	41.3658	AC025034.1
0.632567	6.98765	47.139	3.11873e-45	3.31851e-43	92.8354	GPCPD1
0.632291	4.40768	20.3833	7.10227e-27	9.03584e-26	50.4029	PURB
0.63197	1.11096	6.75383	1.0805e-08	3.19395e-08	9.1363	UHRF1
0.630061	3.50272	18.1282	1.71918e-24	1.73569e-23	45.0645	PHF13
0.62978	0.259462	6.96242	4.97264e-09	1.51256e-08	10.1534	PCDHGA11
0.629538	2.41212	10.3817	2.0125e-14	9.30562e-14	21.9503	CACNA1G
0.629024	2.58412	10.6783	7.22306e-15	3.44794e-14	22.9269	AL158071.4
0.628878	-0.0409932	4.35378	6.08091e-05	0.000128444	0.992615	AC009053.3
0.627338	7.6132	40.248	1.15975e-41	7.80145e-40	84.4213	GALNT11
0.62709	2.81219	12.5198	1.59395e-17	9.29733e-17	29.0336	AL445248.1
0.626979	2.99238	14.386	5.04155e-20	3.54342e-19	34.7807	SLC45A2
0.626793	0.158338	2.95729	0.00461266	0.00779297	-3.16048	AC018410.1
0.626632	-0.887605	3.29995	0.00172568	0.00308941	-2.01786	TCIM
0.626606	0.359313	5.27255	2.47745e-06	6.01528e-06	3.99804	AC018653.4
0.62623	5.2387	29.4378	1.03396e-34	2.91854e-33	68.5275	CLN8
0.625107	4.9854	35.6078	6.42578e-39	3.01651e-37	78.3897	PON2
0.624543	3.97496	18.6468	4.65911e-25	5.00354e-24	46.2551	BVES
0.624118	8.58541	38.6394	9.56009e-41	5.72855e-39	82.1712	BTBD9
0.624027	0.909982	5.23587	2.82503e-06	6.81118e-06	3.69394	AL031595.2
0.623856	0.482547	6.64192	1.63792e-08	4.77927e-08	8.91215	NAPA-AS1
0.623826	0.545305	4.90002	9.28645e-06	2.13016e-05	2.64924	C1QTNF1-AS1
0.622054	-0.308119	3.91256	0.000259938	0.000511687	-0.392552	FOSL1
0.621936	1.69138	8.0271	9.54572e-11	3.3266e-10	13.6791	DAO
0.621925	1.58005	8.45334	1.98886e-11	7.32964e-11	15.2817	AC018638.7
0.620242	5.75234	33.7871	9.45497e-38	3.81611e-36	75.5352	ADNP2
0.620058	10.3104	49.1827	3.39087e-46	4.19251e-44	94.7509	DCLK1
0.62002	5.71084	22.866	2.83716e-29	4.54905e-28	55.7316	ARL5B
0.619438	6.08769	31.3384	4.36471e-36	1.45135e-34	71.5933	WIPF2
0.61926	4.96427	31.1013	6.41716e-36	2.09807e-34	71.3966	RRP12
0.618131	0.671621	3.88664	0.000282497	0.000553673	-0.719428	CERS3
0.617903	3.16858	11.5374	3.94686e-16	2.06112e-15	25.6892	AL606489.1
0.617599	1.68659	7.75205	2.64119e-10	8.92959e-10	12.661	IL1R1
0.617493	6.39183	41.972	1.3177e-42	1.01469e-40	86.7806	TACC1
0.617036	5.97753	30.7794	1.08728e-35	3.44573e-34	70.6839	SOCS4
0.616444	4.67694	21.2276	1.02524e-27	1.41525e-26	52.3036	SYNGAP1
0.614828	2.62766	7.00264	4.28135e-09	1.30886e-08	9.57037	PPARG
0.614586	5.82207	26.5485	1.82866e-32	4.01824e-31	63.1709	GNA13
0.614098	0.34263	4.34456	6.27237e-05	0.000132329	0.843374	EGFL8
0.613374	4.98509	25.8474	6.90835e-32	1.43708e-30	61.9796	MYADM
0.611903	-0.411671	3.17359	0.00249688	0.0043711	-2.45998	AC008906.1
0.611492	-0.101614	4.16767	0.000113125	0.000232052	0.405284	MAP3K19
0.611454	0.118071	4.524	3.41484e-05	7.39538e-05	1.51216	EFCAB12
0.611268	7.96165	37.5901	3.95808e-40	2.19218e-38	80.7966	SH3KBP1
0.611165	3.39918	18.1575	1.59583e-24	1.6158e-23	45.1582	SLC7A8
0.6109	1.95123	13.0353	3.10948e-18	1.90818e-17	30.9249	ASB14
0.610658	1.69639	7.74139	2.74764e-10	9.28413e-10	12.615	AC103726.2
0.60993	-0.794824	3.4805	0.00100461	0.0018539	-1.6496	GPAT2
0.609635	0.342781	5.05545	5.36889e-06	1.26136e-05	3.24576	SLA2
0.608434	1.23495	4.61044	2.53951e-05	5.57049e-05	1.44499	CALCB
0.608238	4.29557	8.88635	4.09736e-12	1.59506e-11	16.0499	TEAD1
0.607919	3.98718	14.9024	1.10727e-20	8.16822e-20	36.0467	ARAP2
0.60776	1.60011	7.65114	3.83994e-10	1.28e-09	12.3098	EMP2
0.607049	6.85286	30.0861	3.44305e-35	1.02631e-33	69.3824	UNC13A
0.605812	-0.164269	3.10198	0.00306765	0.00530836	-2.74543	PRSS55
0.605396	-0.037533	3.22804	0.00213148	0.00376484	-2.39395	TMPRSS12
0.604208	-0.14849	4.52411	3.4136e-05	7.39453e-05	1.57177	C12orf50
0.604181	5.51511	18.6838	4.24833e-25	4.57314e-24	46.0116	AMER2
0.603227	2.41789	13.7219	3.71734e-19	2.44623e-18	32.9332	YPEL4
0.603042	7.89679	42.4675	7.16347e-43	5.87706e-41	87.217	UBR1
0.601965	0.830802	8.09532	7.42067e-11	2.61092e-10	14.1782	LINC00951
0.600098	5.62718	30.4836	1.77283e-35	5.42258e-34	70.2457	C9orf72
0.599998	4.44466	18.615	5.04321e-25	5.39571e-24	46.0725	MAGEL2
0.599549	6.92856	46.2131	8.78417e-45	8.76271e-43	91.7934	ZNF131
0.597222	5.26119	34.8737	1.87069e-38	8.27298e-37	77.2602	GNL1
0.597173	8.67496	37.7256	3.28774e-40	1.84418e-38	80.9064	SLC38A1
0.596855	0.563627	5.63205	6.76473e-07	1.73208e-06	5.2126	HR
0.596774	4.98508	13.859	2.44919e-19	1.63749e-18	32.6774	EBF4
0.595497	1.4073	7.40927	9.42996e-10	3.0569e-09	11.4742	AL158801.3
0.594824	7.81398	31.3614	4.20518e-36	1.40095e-34	71.3941	BICDL1
0.594814	4.66532	21.0595	1.5001e-27	2.04959e-26	51.9183	ZNF667
0.594437	7.23688	31.971	1.5813e-36	5.57486e-35	72.4575	UBASH3B
0.594202	0.253511	4.91002	8.9663e-06	2.06049e-05	2.76915	FAM186B
0.594034	6.53645	37.7227	3.30083e-40	1.84563e-38	81.1583	AGO2
0.594025	5.53704	32.8855	3.76146e-37	1.41717e-35	74.1696	ZNF540
0.59321	5.82214	31.2754	4.83428e-36	1.60445e-34	71.532	ETV5
0.59266	5.66936	21.5361	5.13166e-28	7.29526e-27	52.8013	TNFRSF10B
0.592237	1.48874	6.50734	2.69973e-08	7.75891e-08	8.1062	AC010531.5
0.591523	4.84177	38.4472	1.23682e-40	7.36097e-39	82.4098	TXLNA
0.591283	1.53693	6.4718	3.0802e-08	8.81915e-08	7.96079	FAM43A
0.589984	0.525965	4.72522	1.70866e-05	3.80795e-05	2.05709	TESC
0.589796	3.67946	14.992	8.53839e-21	6.36014e-20	36.4032	RGPD5
0.58886	0.0287436	4.74754	1.58129e-05	3.53845e-05	2.28682	BCL2L12
0.588455	-0.76671	3.10775	0.00301743	0.00522639	-2.57179	HLA-E
0.58842	-0.163284	5.51215	1.04521e-06	2.62642e-06	4.98525	RGPD4
0.588101	4.87545	22.3874	7.91381e-29	1.2156e-27	54.8581	C2orf69
0.587854	8.32194	36.9793	9.20444e-40	4.94197e-38	79.8984	ARID4B
0.587435	5.75142	20.4252	6.44328e-27	8.23323e-26	50.2185	TES
0.587268	5.32409	27.7867	1.87925e-33	4.64703e-32	65.5697	AL731577.2
0.58712	5.83508	37.6619	3.58703e-40	1.99928e-38	81.1725	TMEM184C
0.586893	5.30333	28.8776	2.72071e-34	7.37153e-33	67.533	GTF2B
0.586875	5.63887	28.07	1.13041e-33	2.85152e-32	66.0278	RNF168
0.586617	0.44069	4.45576	4.3079e-05	9.25411e-05	1.14813	XG
0.585818	1.66122	5.82054	3.40093e-07	8.95204e-07	5.54172	AL355773.1
0.584797	4.85153	27.8419	1.70132e-33	4.22593e-32	65.7628	DUSP3
0.584704	1.5039	11.1057	1.68113e-15	8.41141e-15	24.69	C22orf42
0.58463	2.19554	6.24237	7.20375e-08	2.00501e-07	6.90406	LINC00862
0.58456	4.62699	23.8173	3.88616e-30	6.86411e-29	57.9682	AC007216.4
0.584431	1.49555	10.6886	6.96988e-15	3.33071e-14	23.2712	SGMS2
0.583437	5.21317	25.4695	1.43279e-31	2.89476e-30	61.1945	CDS1
0.582613	4.18439	19.2948	9.46069e-26	1.08891e-24	47.8284	ST3GAL1
0.582297	0.292512	5.49553	1.11003e-06	2.78174e-06	4.80024	AC005046.1
0.580173	1.26019	6.51801	2.59494e-08	7.4663e-08	8.21943	SLC6A13
0.58002	4.58298	14.0006	1.59618e-19	1.08076e-18	33.2037	DLEU2
0.579971	2.34529	7.12357	2.72969e-09	8.49888e-09	10.1111	LINC00649
0.579931	6.86989	38.3358	1.43684e-40	8.52252e-39	81.9575	JAK1
0.57909	2.06764	6.45029	3.336e-08	9.52515e-08	7.69931	TAC1
0.578826	5.31887	18.8485	2.82361e-25	3.09451e-24	46.466	TP53INP2
0.578759	5.75277	28.5824	4.55998e-34	1.20753e-32	66.9304	CHML
0.578574	7.16156	22.9848	2.2051e-29	3.58805e-28	55.756	MSMO1
0.578244	3.7891	19.0093	1.89987e-25	2.11784e-24	47.2198	VAMP3
0.577881	-0.194222	3.33701	0.0015462	0.00278486	-2.08403	AP000331.1
0.577858	4.63472	24.8947	4.42289e-31	8.57093e-30	60.1693	NOCT
0.577226	1.52026	5.49614	1.10756e-06	2.77594e-06	4.42256	AC017074.1
0.576118	6.87495	52.9139	7.34628e-48	1.11189e-45	98.9808	DNAJB6
0.575614	8.04196	33.1904	2.34886e-37	9.02382e-36	74.2987	USP32
0.573444	3.0432	12.6084	1.20066e-17	7.07142e-17	29.2521	AC109587.1
0.573286	7.8982	39.8824	1.86016e-41	1.21861e-39	83.909	TOP2B
0.572955	4.19971	17.4747	9.2651e-24	8.78808e-23	43.1793	IDS
0.572629	2.68906	11.5284	4.06687e-16	2.12253e-15	25.8006	LSMEM1
0.572618	6.10728	17.2093	1.86024e-23	1.71896e-22	42.0686	USP13
0.572586	0.719385	4.28876	7.56316e-05	0.000158136	0.549403	LINC00266-1
0.572322	5.76567	29.3647	1.17204e-34	3.28714e-33	68.305	HERPUD1
0.572249	0.124092	4.38569	5.46097e-05	0.000115949	1.05192	AL353150.1
0.571919	3.67911	12.7385	7.93337e-18	4.71997e-17	29.4897	DUSP16
0.571842	3.87349	20.7848	2.80791e-27	3.72627e-26	51.4707	SBNO2
0.571224	7.29683	39.2036	4.5204e-41	2.79453e-39	83.0776	TIMP2
0.570162	4.68412	22.4972	6.24428e-29	9.71905e-28	55.1384	ZNF143
0.569694	0.707757	5.8408	3.1578e-07	8.32954e-07	5.92181	KCNJ16
0.569111	6.02704	30.2514	2.61028e-35	7.87434e-34	69.7878	LONRF1
0.568824	4.82824	29.408	1.08812e-34	3.06155e-33	68.5528	LSM12
0.568562	0.990917	7.07338	3.29039e-09	1.01653e-08	10.3586	AL162231.2
0.568312	5.6703	18.7826	3.32387e-25	3.62692e-24	46.2312	ARG2
0.568129	6.91801	34.4697	3.39812e-38	1.44486e-36	76.4017	AP1G1
0.567812	0.681248	4.91478	8.81761e-06	2.02791e-05	2.65513	DIRAS3
0.56753	6.51487	28.4624	5.63366e-34	1.48069e-32	66.5921	ERO1A
0.567245	5.27144	15.5272	1.84669e-21	1.44292e-20	37.5665	GABPB1
0.566947	5.91198	35.9231	4.08552e-39	1.9572e-37	78.6971	PDE6D
0.566633	0.984025	6.67569	1.44475e-08	4.23111e-08	8.89119	NRARP
0.566208	5.70092	23.5014	7.46361e-30	1.27345e-28	57.0879	CLK1
0.564393	2.53386	13.5147	7.01036e-19	4.50995e-18	32.2668	C19orf18
0.564336	0.0841325	4.317	6.88063e-05	0.000144409	0.84072	PRSS56
0.564328	8.5087	41.9453	1.36209e-42	1.0427e-40	86.498	SLC17A6
0.564162	1.05127	5.09909	4.59929e-06	1.08856e-05	3.17382	AC104461.1
0.56191	4.40622	17.8265	3.72096e-24	3.65783e-23	44.0502	GPR26
0.561528	-0.141912	3.19906	0.00231918	0.00407872	-2.44014	AP000695.1
0.561052	2.54411	11.7964	1.67283e-16	8.9981e-16	26.7407	SPRY3
0.560817	0.177631	4.63773	2.31188e-05	5.08451e-05	1.87223	AC026124.2
0.560699	4.96975	26.3302	2.75708e-32	5.93212e-31	62.9142	BLOC1S6
0.560425	2.91144	13.3924	1.02246e-18	6.4806e-18	31.7578	SNHG4
0.560288	8.73804	29.7517	6.055e-35	1.76006e-33	68.5777	SCG2
0.558666	5.08191	16.3297	1.97928e-22	1.682e-21	39.8714	MPP7
0.558517	8.13153	45.0451	3.33817e-44	3.10097e-42	90.305	AGPAT4
0.558365	0.779843	5.38314	1.66536e-06	4.11004e-06	4.2519	CCNB2
0.557899	8.26032	30.7497	1.14174e-35	3.59882e-34	70.327	MKLN1
0.557219	-0.894232	2.61036	0.0117093	0.0187145	-3.81729	LINC00836
0.557185	4.28332	8.9116	3.73861e-12	1.46059e-11	16.1448	CRABP1
0.557168	5.00423	19.1745	1.26783e-25	1.43516e-24	47.3441	RTN4RL1
0.556724	2.68432	5.75592	4.30722e-07	1.12132e-06	4.96836	LINC01619
0.556359	3.39405	16.6298	8.74994e-23	7.65816e-22	41.1163	AC026202.2
0.556332	7.34677	43.4627	2.14868e-43	1.84923e-41	88.5014	ELOVL4
0.555962	1.9331	4.41806	4.89513e-05	0.000104466	0.561171	DPYS
0.555633	3.68997	20.0616	1.50957e-26	1.87569e-25	49.8115	ALG2
0.555151	1.86804	5.98066	1.89041e-07	5.08345e-07	6.05927	IL12RB2
0.555081	3.87857	10.7991	4.77229e-15	2.31392e-14	22.9713	SIAH3
0.554743	7.6929	37.9922	2.2864e-40	1.31614e-38	81.3852	ANKS1A
0.55474	0.0991307	4.33796	6.41316e-05	0.00013512	0.900502	AC025449.2
0.554307	3.98885	18.248	1.2686e-24	1.29795e-23	45.2484	SLC6A6
0.554227	1.61214	4.72988	1.68128e-05	3.74929e-05	1.7245	SLC1A3
0.554194	6.14043	28.3572	6.78421e-34	1.7646e-32	66.462	STK10
0.553898	6.49655	19.8012	2.79798e-26	3.39021e-25	48.5993	KCNQ3
0.553786	4.31405	14.6374	2.40004e-20	1.73192e-19	35.1859	LITAF
0.553659	7.27627	45.0681	3.25035e-44	3.03544e-42	90.4262	SH3PXD2A
0.552893	3.39508	6.38918	4.18402e-08	1.18501e-07	7.06477	CORIN
0.552871	0.668168	3.15181	0.00265896	0.00463588	-2.84216	LINC01115
0.552467	0.438959	4.34842	6.19162e-05	0.000130688	0.838243	AC011933.2
0.551816	6.43086	26.6589	1.48722e-32	3.3094e-31	63.2809	UBAP1
0.551793	7.32633	31.2623	4.93784e-36	1.63486e-34	71.2913	FXR1
0.549343	7.52301	27.9336	1.44304e-33	3.6142e-32	65.4979	KLHL29
0.548216	1.96521	5.47048	1.21527e-06	3.03419e-06	4.18338	IRX1
0.547918	6.91856	40.2584	1.14431e-41	7.72717e-40	84.5191	PITPNB
0.547627	2.25023	6.48663	2.91541e-08	8.35686e-08	7.76436	AC090921.1
0.547299	4.91567	19.318	8.94094e-26	1.03082e-24	47.7177	ATG16L1
0.54557	7.99987	25.2886	2.03785e-31	4.06575e-30	60.4085	CLCN3
0.544838	1.35049	6.10615	1.19107e-07	3.25269e-07	6.68538	AL627309.1
0.544724	10.1106	29.5147	9.06468e-35	2.57106e-33	68.0216	VGF
0.543314	1.90399	8.90008	3.89829e-12	1.52128e-11	16.8157	TRIM39
0.543152	1.85736	8.36297	2.77069e-11	1.00986e-10	14.8626	ANKRD53
0.542998	6.47738	21.1623	1.1882e-27	1.63362e-26	51.8101	PSEN1
0.542502	0.331864	5.56944	8.49261e-07	2.15345e-06	5.05943	AC131009.2
0.542275	1.56109	6.96222	4.97643e-09	1.51345e-08	9.76882	ZNF597
0.541646	2.6523	5.5781	8.22965e-07	2.08918e-06	4.33857	LINC02150
0.541617	-0.0799369	3.20803	0.0022595	0.00398014	-2.47593	DCAF12L2
0.540235	7.05858	35.9683	3.83015e-39	1.84741e-37	78.6001	RAP1B
0.540155	4.38401	18.1376	1.67859e-24	1.69667e-23	44.8634	RHBDL3
0.539678	5.41175	38.9856	6.03056e-41	3.66362e-39	83.0468	LMBR1L
0.539228	3.91437	13.7116	3.83566e-19	2.52315e-18	32.4888	DUSP5
0.539191	5.15719	26.253	3.19041e-32	6.83933e-31	62.7267	SIRT1
0.539033	-0.258326	3.07863	0.00327882	0.00565206	-2.76264	AC010531.3
0.538959	4.88364	22.8431	2.97814e-29	4.75771e-28	55.8473	SH3GL1
0.538938	-1.01279	2.92219	0.00508402	0.008539	-3.1109	MMP1
0.538532	7.40794	20.9381	1.97718e-27	2.66411e-26	51.1574	SEMA3E
0.538267	3.4553	17.9899	2.44646e-24	2.43495e-23	44.7214	SIX4
0.536625	2.01506	5.95764	2.05728e-07	5.51444e-07	5.91785	ESR1
0.536252	1.16027	5.87407	2.79549e-07	7.40501e-07	5.86205	HAPLN3
0.536136	2.4709	10.2531	3.14838e-14	1.43574e-13	21.483	CBX8
0.535885	6.89498	39.4869	3.11487e-41	2.00321e-39	83.5058	PPP1CB
0.53511	0.208701	2.41068	0.0193922	0.0299103	-4.49571	FBN2
0.533984	0.801379	4.95175	7.74299e-06	1.79085e-05	2.74686	WFIKKN1
0.533911	-0.423075	2.74336	0.00825878	0.0135059	-3.59292	AC006004.1
0.53303	3.45836	14.5691	2.93435e-20	2.09509e-19	35.2047	PER3
0.532595	1.59866	5.75331	4.34852e-07	1.13157e-06	5.32219	C5
0.53206	4.56602	7.94237	1.30556e-10	4.51303e-10	12.5025	A2M
0.531899	-0.26298	4.19328	0.000103934	0.000214275	0.542347	AC073655.2
0.531738	3.39867	10.8947	3.44277e-15	1.6884e-14	23.4371	ITGA2B
0.531651	8.71912	36.6089	1.54545e-39	8.00399e-38	79.3286	MAPK8
0.53132	3.99691	16.095	3.77419e-22	3.13302e-21	39.4791	GLUL
0.530928	0.507309	5.49632	1.10684e-06	2.77454e-06	4.74771	ZC3H11A
0.530918	2.94525	12.2874	3.36733e-17	1.92011e-16	28.2409	AC011933.4
0.530737	2.65207	11.7415	2.00525e-16	1.06944e-15	26.526	ATXN1L
0.529946	3.20743	10.8016	4.73154e-15	2.2948e-14	23.1729	YOD1
0.529881	2.92337	8.98643	2.85048e-12	1.12463e-11	16.7813	STAT4
0.529535	-0.167925	2.93017	0.00497308	0.00836325	-3.14878	AC025539.1
0.529395	6.63563	23.0441	1.94519e-29	3.18579e-28	55.9619	KDM4B
0.528421	6.92761	36.0463	3.42664e-39	1.66652e-37	78.7295	YTHDC1
0.527989	1.68759	6.42334	3.68651e-08	1.04782e-07	7.73733	GALM
0.527617	0.0402614	4.34838	6.19235e-05	0.000130688	0.948773	RGPD3
0.526888	0.965145	7.64361	3.94875e-10	1.31478e-09	12.4774	AL138820.1
0.526841	5.81569	18.0844	1.92211e-24	1.93168e-23	44.4216	MVD
0.526797	0.383109	4.04885	0.000167144	0.000336183	-0.1044	DSCR9
0.526748	4.20608	17.9711	2.56731e-24	2.54945e-23	44.481	PHF24
0.526731	0.521204	3.88683	0.000282322	0.000553391	-0.676128	CDH18-AS1
0.526685	5.92053	12.0792	6.62044e-17	3.69117e-16	26.817	PCSK2
0.525494	1.21353	6.28953	6.05095e-08	1.69409e-07	7.39349	AP005059.2
0.525476	0.913433	6.63234	1.69727e-08	4.94836e-08	8.75167	AC010624.1
0.525428	2.69976	10.0336	6.78869e-14	3.02741e-13	20.6401	AC093019.2
0.524758	7.65116	48.5217	6.88252e-46	8.10982e-44	94.2951	TOP1
0.524598	3.10204	15.9545	5.57175e-22	4.54569e-21	39.3226	STX4
0.524337	6.67377	32.6902	5.09518e-37	1.88329e-35	73.6856	CEP57
0.524126	8.04659	37.9142	2.54205e-40	1.45377e-38	81.2366	DYRK1A
0.523156	5.27031	11.1655	1.37357e-15	6.92188e-15	23.8826	SESN3
0.5228	2.86304	10.3519	2.23203e-14	1.0299e-13	21.711	ZNF503
0.522284	2.79232	10.5275	1.2144e-14	5.70697e-14	22.3449	RABGEF1
0.522209	5.96369	25.9033	6.20772e-32	1.29749e-30	61.9057	NECTIN2
0.522017	2.8918	8.37704	2.63128e-11	9.61645e-11	14.5889	ID3
0.521319	7.53035	17.6021	6.64845e-24	6.38549e-23	42.8945	NNAT
0.521246	6.26941	39.0063	5.86704e-41	3.58911e-39	82.9474	PYGB
0.520962	6.55071	33.761	9.83514e-38	3.93338e-36	75.3728	MDN1
0.520362	3.0225	8.556	1.36571e-11	5.09516e-11	15.2077	AL589765.1
0.519709	3.31981	11.8963	1.20427e-16	6.57241e-16	26.8451	SYT2
0.51939	0.977468	4.43564	4.61226e-05	9.87771e-05	0.952365	HORMAD2-AS1
0.518995	3.70588	10.3237	2.46173e-14	1.13202e-13	21.3654	AC051619.6
0.518757	0.775854	4.95899	7.54791e-06	1.74734e-05	2.77351	AC139530.3
0.518674	2.98275	13.0749	2.74633e-18	1.69065e-17	30.7358	PTCHD1
0.517881	0.924983	5.08648	4.80973e-06	1.13501e-05	3.16779	AP005671.1
0.517097	3.77609	11.9131	1.13992e-16	6.23088e-16	26.7718	HBP1
0.516894	0.0967628	4.41896	4.8802e-05	0.000104172	1.16966	DLX5
0.516329	4.52833	19.7891	2.88021e-26	3.48503e-25	48.9529	OPA3
0.516168	7.23431	41.6763	1.90204e-42	1.40904e-40	86.3014	RAB7A
0.515766	3.80826	7.20825	1.9918e-09	6.2648e-09	9.97759	SCUBE2
0.515328	6.70937	24.1557	1.94661e-30	3.54529e-29	58.2878	LEMD3
0.515153	4.79734	21.9693	1.96791e-28	2.90097e-27	53.9509	GSKIP
0.515065	6.37713	38.5899	1.02155e-40	6.10046e-39	82.3701	UBXN7
0.514876	5.40667	27.7133	2.14507e-33	5.28204e-32	65.4195	BAIAP2
0.514368	0.0851187	3.84505	0.000322671	0.00062897	-0.65258	SELPLG
0.513962	0.827619	5.63408	6.71507e-07	1.72017e-06	5.13172	AL121790.1
0.513704	6.63881	30.3952	2.05361e-35	6.24875e-34	69.9373	NUFIP2
0.513261	2.86394	9.11565	1.78656e-12	7.14665e-12	17.2892	ARHGAP29
0.51294	-0.0137563	2.80159	0.00706566	0.0116481	-3.52277	ATP6V0C
0.512484	0.939293	2.3816	0.0208284	0.031957	-4.80272	ITGBL1
0.512201	2.29479	2.95654	0.00462231	0.00780776	-3.9145	SLC7A11
0.512107	5.80376	21.5835	4.61704e-28	6.59035e-27	52.8827	PRKCZ
0.512058	0.920402	4.83132	1.18111e-05	2.68021e-05	2.29257	NUAK2
0.511973	7.18473	29.1367	1.73573e-34	4.80666e-33	67.6942	R3HDM2
0.511775	7.57186	35.2772	1.037e-38	4.72898e-37	77.5243	HNRNPU
0.51165	0.243808	3.88941	0.000279994	0.000549134	-0.564397	AC007292.3
0.511316	3.5658	13.491	7.54107e-19	4.8356e-18	31.8817	TMEM196
0.511232	4.83237	24.1821	1.84522e-30	3.37465e-29	58.6798	BANP
0.511002	5.94594	25.2934	2.01913e-31	4.03758e-30	60.7109	TMEM170B
0.510904	6.12554	22.5641	5.4074e-29	8.46148e-28	55.0049	LMNA
0.510813	0.0355773	4.17924	0.000108878	0.000223758	0.416402	AL121772.3
0.510501	0.178753	3.86603	0.000301761	0.000590177	-0.611545	FNDC11
0.510457	0.0872237	4.47508	4.0342e-05	8.68741e-05	1.35636	AL034417.4
0.510377	5.36456	22.5323	5.79016e-29	9.04429e-28	55.0722	FBXO31
0.509622	1.7229	6.71834	1.23294e-08	3.6253e-08	8.81624	RIPOR3
0.508602	1.13674	5.54506	9.27753e-07	2.34469e-06	4.72241	AC020892.2
0.508366	6.01964	16.0805	3.9282e-22	3.25318e-21	38.9875	TDRP
0.507129	6.89658	23.1511	1.55249e-29	2.56657e-28	56.1518	IL6ST
0.505653	0.634568	6.28353	6.18677e-08	1.73046e-07	7.52193	ACAN
0.505351	4.69164	22.4833	6.43439e-29	1.00061e-27	55.1085	CSDC2
0.505148	7.66364	45.2013	2.78711e-44	2.63083e-42	90.5384	RAB1A
0.505109	6.14988	30.8981	8.94595e-36	2.89252e-34	70.8552	44625
0.505011	5.22211	17.6785	5.45348e-24	5.28695e-23	43.4827	PIK3R3
0.50468	6.70163	22.7959	3.29347e-29	5.23764e-28	55.4168	RB1
0.504617	7.37663	29.653	7.16062e-35	2.06435e-33	68.5682	KDM2A
0.504503	7.24466	29.7413	6.16308e-35	1.78851e-33	68.738	HSPH1
0.503036	3.80118	15.9042	6.40874e-22	5.20918e-21	38.9934	ING3
0.502486	5.44604	20.8898	2.20774e-27	2.95436e-26	51.3619	SAP30BP
0.502472	6.7649	30.787	1.07369e-35	3.40881e-34	70.5777	YTHDF3
0.501591	2.70343	6.02514	1.60517e-07	4.34237e-07	5.94225	C3orf20
0.50127	0.317995	5.49843	1.09842e-06	2.755e-06	4.81106	FERMT3
0.500836	8.88338	35.857	4.49138e-39	2.13122e-37	78.2272	ATP1B1
0.500008	1.03106	5.46546	1.23752e-06	3.08624e-06	4.47449	COLEC11
0.49981	0.860423	5.32418	2.0587e-06	5.03267e-06	4.02266	RSPH4A
0.499767	5.4546	28.5115	5.16593e-34	1.36184e-32	66.8567	DUSP8
0.499647	2.25091	5.78131	3.92566e-07	1.02717e-06	5.20594	VSIG1
0.499442	3.58249	12.0383	7.56504e-17	4.20048e-16	27.2404	PARD6A
0.499339	7.69944	40.4201	9.29829e-42	6.32752e-40	84.6361	ATL1
0.499243	1.8495	8.18022	5.42651e-11	1.92783e-10	14.1925	AC092040.1
0.499141	3.05196	9.8869	1.13784e-13	4.97809e-13	20.0141	ITPR1
0.499134	0.120057	2.91936	0.00512389	0.0086004	-3.27222	IL5RA
0.49912	3.5952	14.6257	2.48424e-20	1.79047e-19	35.347	CDR2L
0.499111	8.31146	32.2642	9.93841e-37	3.58293e-35	72.8023	PICALM
0.498806	8.35461	33.5876	1.27949e-37	5.0143e-36	74.8805	UBR5
0.498621	6.75217	43.7235	1.57383e-43	1.38158e-41	88.8885	THRAP3
0.498279	0.138903	2.54035	0.0140134	0.0221292	-4.17478	HSPA2
0.497982	7.07487	35.571	6.77591e-39	3.17239e-37	78.0193	DGKD
0.497513	3.39056	7.91528	1.44313e-10	4.96999e-10	12.7304	ZDHHC11
0.497264	1.79493	6.88374	6.66419e-09	2.00348e-08	9.40403	AC008761.1
0.497019	4.98195	15.9727	5.29563e-22	4.33048e-21	38.8957	AJAP1
0.496777	6.30589	30.1534	3.07565e-35	9.23063e-34	69.5762	DNAJC12
0.496771	0.267026	4.88818	9.68019e-06	2.21555e-05	2.69116	CHRNA10
0.496669	1.36531	5.89673	2.57265e-07	6.83535e-07	5.91703	ZNF628
0.49665	-0.181818	3.08177	0.00324958	0.00560496	-2.74829	AC004241.3
0.49657	-0.460914	3.26002	0.00194099	0.00345128	-2.25899	LINC00229
0.496544	1.03543	4.79453	1.34286e-05	3.02846e-05	2.12851	AL158071.1
0.4961	1.20399	4.92673	8.4552e-06	1.94788e-05	2.53168	AP002433.1
0.495424	7.29647	22.5072	6.11096e-29	9.51998e-28	54.7033	SQLE
0.495385	2.24156	4.9825	6.94799e-06	1.61464e-05	2.37835	SH2D4B
0.495148	7.73796	18.7716	3.41598e-25	3.72049e-24	45.8817	RASGEF1B
0.494878	-0.361763	2.20351	0.0318877	0.0472849	-4.77973	AC012513.1
0.49405	1.19318	6.15507	9.94432e-08	2.73142e-07	6.90775	AC025569.1
0.494012	4.15644	18.4758	7.1438e-25	7.54655e-24	45.7905	KRTAP5-AS1
0.493466	1.32203	6.0335	1.55651e-07	4.21593e-07	6.43	AC003666.1
0.493383	5.26344	6.2065	8.22466e-08	2.27833e-07	5.89261	SST
0.493202	4.07683	11.586	3.35665e-16	1.76182e-15	25.5959	LRRC66
0.49302	4.27044	9.34771	7.75162e-13	3.19848e-12	17.7317	GAS2L3
0.492816	3.12751	12.201	4.45442e-17	2.52034e-16	27.9036	ZNF548
0.492618	-0.365681	2.757	0.00796373	0.0130489	-3.53082	Z94057.1
0.492533	5.32213	25.5021	1.3449e-31	2.72347e-30	61.237	PHF8
0.492358	4.30081	9.38152	6.86671e-13	2.84605e-12	17.839	MAN1A1
0.49232	-0.0600023	3.42216	0.00119849	0.0021898	-1.8508	MRC1
0.492226	3.50749	12.1378	5.47027e-17	3.06744e-16	27.5886	KCNJ14
0.491964	2.48547	8.87494	4.27073e-12	1.65924e-11	16.5419	SLC25A19
0.491706	5.04816	17.7973	4.01148e-24	3.91929e-23	43.8311	DLST
0.49102	4.4395	17.8135	3.8476e-24	3.76755e-23	44.0105	ADGRG1
0.490753	4.67027	18.2929	1.13247e-24	1.1682e-23	45.2	CASTOR2
0.490391	0.0462613	3.49909	0.000949387	0.00175734	-1.66252	MISP
0.489944	4.1811	15.2316	4.28389e-21	3.25232e-20	36.9686	AL035071.1
0.489705	0.818463	4.6277	2.39313e-05	5.25926e-05	1.63996	BCL2L10
0.489463	6.86121	49.5364	2.33053e-46	2.96501e-44	95.4806	PTPN1
0.48946	8.79953	21.8531	2.54105e-28	3.72398e-27	53.072	PEG10
0.489386	5.58425	10.9916	2.47558e-15	1.22537e-14	23.2199	SV2B
0.48934	3.73932	13.9429	1.90014e-19	1.28015e-18	33.2485	ELL
0.489161	4.92494	17.085	2.58513e-23	2.36514e-22	41.9696	ZNF891
0.489031	8.62772	39.8623	1.90928e-41	1.24153e-39	83.8035	PRICKLE2
0.489007	2.67198	8.84982	4.67875e-12	1.80976e-11	16.3926	TM6SF1
0.488434	5.66578	18.0879	1.90517e-24	1.91576e-23	44.4596	PPM1D
0.488042	3.83258	16.1281	3.44444e-22	2.86878e-21	39.615	ZNF460
0.487936	1.2399	5.53391	9.66003e-07	2.43505e-06	4.64546	TPH2
0.487832	6.59808	26.0063	5.09812e-32	1.07971e-30	62.005	PDE8A
0.487513	3.86504	15.9046	6.40043e-22	5.20483e-21	38.9789	AC092828.1
0.487467	1.47254	4.3872	5.43316e-05	0.000115387	0.61276	LINC01031
0.487328	5.39434	24.6891	6.65412e-31	1.26162e-29	59.5997	LGALS8
0.486952	6.83818	35.2266	1.11634e-38	5.07761e-37	77.543	TXNL1
0.486566	5.08529	18.3827	9.02744e-25	9.40621e-24	45.3351	ATF1
0.486267	-0.221694	3.2436	0.00203669	0.00360866	-2.30068	GRP
0.48602	-0.540224	2.8185	0.00675018	0.0111626	-3.36292	DPP4
0.485687	0.966754	5.58703	7.9673e-07	2.02434e-06	4.92687	LINC00539
0.485121	2.28695	7.31673	1.33037e-09	4.25452e-09	10.8555	AP000704.1
0.484797	0.139392	3.95874	0.000223988	0.000444256	-0.34177	AC040173.1
0.484499	2.17231	7.53444	5.92228e-10	1.94678e-09	11.6992	LINC01618
0.484164	8.58843	37.7976	2.97977e-40	1.68761e-38	81.0154	SRRM4
0.484159	5.72311	6.34085	5.00425e-08	1.41027e-07	6.28873	MIF
0.48408	2.02726	5.90045	2.53781e-07	6.74995e-07	5.71062	EFCAB10
0.483472	0.611409	2.5323	0.0143031	0.0225665	-4.36486	CATSPERD
0.483297	1.3322	5.20837	3.1168e-06	7.48995e-06	3.46236	ZNF547
0.48322	4.36219	17.544	7.73489e-24	7.40466e-23	43.326	ARID3A
0.482718	7.74284	16.4691	1.35275e-22	1.16195e-21	39.8094	HMGCR
0.482539	1.9032	9.41777	6.03057e-13	2.50957e-12	18.6891	BCL2L11
0.481976	4.05939	9.76472	1.75277e-13	7.56475e-13	19.2881	AC140912.1
0.481865	4.42803	21.753	3.16935e-28	4.62161e-27	53.5502	TOPORS
0.481752	1.46672	4.74232	1.61023e-05	3.59908e-05	1.81424	NOS1
0.481415	-0.778926	2.62006	0.0114189	0.0182805	-3.80212	C3orf22
0.481306	3.51821	14.1599	9.89008e-20	6.79077e-19	33.9666	ISL2
0.480874	0.460358	4.16222	0.000115184	0.000236082	0.226301	AC095057.4
0.480793	4.06095	13.8962	2.18813e-19	1.46686e-18	33.0207	AC022872.1
0.480321	1.71196	5.41915	1.46268e-06	3.62767e-06	4.0881	KIAA1614
0.480035	9.56287	24.484	1.00318e-30	1.87171e-29	58.613	KIRREL3
0.479719	8.32118	27.6652	2.33977e-33	5.72934e-32	64.9104	CCSER2
0.479672	3.52424	8.50783	1.62901e-11	6.04918e-11	14.8794	PNRC2
0.479492	4.38664	18.3612	9.52994e-25	9.90042e-24	45.4413	IRF2BPL
0.479467	9.50471	45.4588	2.07252e-44	1.97757e-42	90.6496	KIF1B
0.47917	6.33119	26.9598	8.50164e-33	1.93848e-31	63.8644	PPP2R2D
0.479155	3.21135	12.116	5.87246e-17	3.28457e-16	27.602	CCDC157
0.479081	3.22419	15.7272	1.05099e-21	8.38358e-21	38.6385	PLEKHH3
0.478871	-0.0468963	3.95099	0.000229664	0.000455032	-0.272225	AC020765.2
0.478584	-0.0200944	3.63564	0.000623792	0.00117775	-1.23704	FUT7
0.47852	3.74308	8.07558	7.98151e-11	2.80151e-10	13.2214	DUOX1
0.478143	7.0847	34.2246	4.8965e-38	2.03715e-36	76.0087	PPIG
0.47802	5.06803	17.8211	3.77322e-24	3.70298e-23	43.8901	ZFYVE1
0.477749	7.82184	16.0932	3.7928e-22	3.14698e-21	38.7553	ZNF536
0.477343	5.48919	14.8069	1.46167e-20	1.07016e-19	35.4244	COL6A2
0.477135	0.594881	3.36618	0.00141753	0.00256547	-2.20984	AC123768.1
0.477057	1.23512	5.40976	1.51306e-06	3.74785e-06	4.20958	KCNG2
0.476978	4.58826	18.7788	3.35606e-25	3.65977e-24	46.4511	KLF3
0.476836	4.80855	11.4839	4.7169e-16	2.45013e-15	25.0631	STARD4
0.476632	5.5693	13.4217	9.33996e-19	5.93921e-18	31.1965	RGS4
0.475983	6.16928	11.8944	1.21178e-16	6.60951e-16	26.1597	MTCL1
0.475369	6.13533	34.617	2.73122e-38	1.18109e-36	76.7323	LINC01578
0.475292	1.47532	4.3439	6.2863e-05	0.000132591	0.484698	LINC02613
0.474791	2.39036	8.71369	7.67879e-12	2.92127e-11	15.9844	S1PR2
0.474544	4.20779	11.4293	5.66e-16	2.92358e-15	25.0303	ERLIN1
0.474502	5.10379	30.4713	1.80937e-35	5.52471e-34	70.3189	RNF138
0.473577	5.42942	16.0076	4.80746e-22	3.95152e-21	38.8957	CEP83
0.473524	1.1919	5.67271	5.83444e-07	1.5011e-06	5.16442	AL583824.1
0.473267	0.0197951	3.90974	0.000262305	0.000515954	-0.537189	DRD1
0.473221	2.65978	7.18065	2.20724e-09	6.92257e-09	10.2242	ZXDB
0.472191	5.61214	12.2158	4.24559e-17	2.40529e-16	27.3262	CDKN1A
0.471413	-0.159085	3.43729	0.00114504	0.00209761	-1.78073	AQP8
0.470871	0.614599	3.38997	0.00132014	0.00239885	-2.14735	NPPC
0.469955	7.57405	31.5516	3.09382e-36	1.05268e-34	71.7352	KDM5B
0.469902	2.32462	6.04714	1.48031e-07	4.01572e-07	6.15041	AC016723.1
0.469895	3.94998	13.6418	4.74759e-19	3.10326e-18	32.267	ZBTB18
0.46988	3.87958	7.21472	1.94441e-09	6.12562e-09	9.96325	PDE1C
0.469524	4.60683	12.9155	4.53166e-18	2.74922e-17	29.8137	EMD
0.468963	7.39819	20.5351	4.99178e-27	6.45842e-26	50.218	EBF3
0.468511	2.61622	7.35955	1.13448e-09	3.64601e-09	10.9026	AC087286.2
0.468041	4.40429	16.3018	2.1365e-22	1.81035e-21	39.9514	IRX2
0.467648	7.44633	33.1034	2.68533e-37	1.02492e-35	74.2342	FAM13B
0.467578	4.94632	23.2474	1.26822e-29	2.10838e-28	56.6978	NKRF
0.467488	1.19946	5.54401	9.31306e-07	2.35333e-06	4.69635	CKS2
0.467309	1.2524	7.10873	2.88465e-09	8.95909e-09	10.3985	SFTPD-AS1
0.467244	2.21583	8.51355	1.59523e-11	5.93212e-11	15.2931	KLF16
0.467067	3.47155	9.0717	2.09391e-12	8.33624e-12	16.957	ASS1
0.467067	0.871816	3.65127	0.000594217	0.00112433	-1.48387	VWF
0.467037	7.66615	31.2615	4.94451e-36	1.63486e-34	71.2476	KIF5A
0.466908	7.20266	28.1835	9.23436e-34	2.35651e-32	65.9935	PPP2R5C
0.466482	2.65355	9.38297	6.83115e-13	2.83198e-12	18.3322	SPACA6
0.466199	5.81626	20.0009	1.74209e-26	2.15393e-25	49.1964	CLDND1
0.466152	4.21237	14.6144	2.56783e-20	1.84768e-19	35.1484	PRPF4
0.466096	7.41865	24.6691	6.92571e-31	1.30888e-29	59.2392	TET2
0.465895	7.65945	27.4874	3.23035e-33	7.7597e-32	64.6623	HOOK3
0.465786	-0.0881735	2.73909	0.00835308	0.01365	-3.65009	AC092364.1
0.465737	5.47971	18.8965	2.50851e-25	2.76719e-24	46.5546	ADAM9
0.465516	0.818332	3.66697	0.000565858	0.0010731	-1.41071	C7orf61
0.465087	8.26317	36.7113	1.33857e-39	6.99441e-38	79.525	MAPRE2
0.464976	0.563043	4.21877	9.55026e-05	0.000197752	0.381304	AC023906.5
0.464932	0.0491949	3.55651	0.000796457	0.00148775	-1.49321	ATP5MGL
0.464868	2.88444	10.3057	2.62106e-14	1.20151e-13	21.5393	EIF4A1
0.464765	6.93479	24.749	5.90598e-31	1.12953e-29	59.4667	PTS
0.464562	5.95734	24.7318	6.11174e-31	1.16382e-29	59.5839	SC5D
0.464476	-0.0272448	3.14401	0.00271936	0.00473649	-2.63803	GPR35
0.464467	5.68317	27.7002	2.19646e-33	5.39345e-32	65.3443	DOC2B
0.463559	4.22419	11.714	2.19639e-16	1.16748e-15	25.9874	FNDC4
0.463119	4.17966	11.8809	1.26671e-16	6.89172e-16	26.5515	LHFPL2
0.462406	5.11597	18.0219	2.25435e-24	2.2514e-23	44.4018	TRAF4
0.462144	4.32671	14.7135	1.92039e-20	1.3967e-19	35.4154	MAGT1
0.462056	4.80161	16.7331	6.62092e-23	5.87089e-22	41.038	IVNS1ABP
0.461895	5.30324	19.0351	1.78358e-25	1.99074e-24	46.9333	MEST
0.461764	1.24627	7.14601	2.51098e-09	7.84157e-09	10.5397	AC009716.1
0.461497	6.83152	11.6676	2.56116e-16	1.354e-15	25.2944	ARID5B
0.461455	0.570322	4.42685	4.75159e-05	0.000101575	1.05353	CDR1
0.461105	6.73192	29.9473	4.34903e-35	1.27899e-33	69.1626	PPME1
0.460963	0.301276	3.86406	0.000303665	0.000593768	-0.65008	AL450998.3
0.460814	4.71285	20.2249	1.02836e-26	1.28596e-25	49.9581	CACNB1
0.45898	6.83784	27.4904	3.21251e-33	7.73691e-32	64.7766	RAB11A
0.458947	1.01838	4.07247	0.000154725	0.000312206	-0.234314	PCDHGB7
0.458337	8.44616	50.1759	1.19069e-46	1.56007e-44	95.9936	GNAO1
0.45726	6.36399	19.5317	5.3344e-26	6.29833e-25	47.9653	KLHL2
0.457084	1.16356	3.78414	0.00039157	0.000756554	-1.17481	RERE-AS1
0.456852	7.06786	31.5129	3.29268e-36	1.11817e-34	71.7364	LONRF2
0.456776	5.5687	22.24	1.0894e-28	1.65311e-27	54.3938	MAP2K1
0.456756	2.04452	6.21827	7.87485e-08	2.18453e-07	6.86771	IL10RA
0.456625	0.723078	4.32208	6.7642e-05	0.00014209	0.661808	AL355001.1
0.456479	1.3623	5.45638	1.27879e-06	3.18509e-06	4.33093	HIST1H4E
0.456207	5.52453	14.2899	6.70855e-20	4.6776e-19	33.8715	NPAS2
0.456082	7.51215	29.3539	1.19386e-34	3.34299e-33	68.0321	EPB41L3
0.456033	-0.406443	2.93725	0.00487658	0.00820962	-3.07063	AC092376.1
0.455953	7.31528	25.0734	3.10792e-31	6.09674e-30	60.0665	GRK5
0.455918	1.82614	5.21392	3.0556e-06	7.35195e-06	3.32765	IL13RA2
0.455878	-0.0357975	4.37034	5.75115e-05	0.000121772	1.04231	AP000593.4
0.455803	6.07522	29.0025	2.18953e-34	5.99713e-33	67.6208	ZRANB1
0.455492	-0.34622	2.84598	0.00626523	0.0103949	-3.32329	NFKB2
0.455404	2.42181	7.38097	1.04765e-09	3.37675e-09	11.0494	RNF32
0.454868	7.01712	30.6901	1.2597e-35	3.92834e-34	70.3809	RAD23B
0.45484	6.3735	19.2754	9.91734e-26	1.13803e-24	47.3346	CHKA
0.454829	6.07974	24.8541	4.79345e-31	9.26857e-30	59.8101	ZFP30
0.454721	7.12683	31.8921	1.79324e-36	6.27169e-35	72.347	CDC14B
0.453829	4.06134	16.5569	1.06589e-22	9.26431e-22	40.744	TMUB1
0.453807	3.1469	9.80414	1.5244e-13	6.61002e-13	19.6908	HTATIP2
0.453318	5.04567	17.1692	2.06813e-23	1.90604e-22	42.1686	ZNF281
0.453267	3.89139	15.1026	6.20486e-21	4.66148e-20	36.6722	SLC22A4
0.453118	7.39933	23.5988	6.09871e-30	1.05285e-28	57.0313	DDX24
0.453112	4.14225	14.5781	2.85717e-20	2.04165e-19	35.0583	GTPBP1
0.453096	6.54595	24.9994	3.59593e-31	7.03048e-30	60.0278	MAPK6
0.452978	1.57815	6.55919	2.22711e-08	6.45343e-08	8.27615	AC124283.1
0.452834	1.69624	7.22578	1.86607e-09	5.89148e-09	10.6541	GAD2
0.452375	0.115573	4.04299	0.000170368	0.000342315	-0.0420098	IL21R-AS1
0.45235	7.24429	27.6185	2.54638e-33	6.19207e-32	64.957	PPP2R2A
0.451428	2.51837	7.38097	1.04763e-09	3.37675e-09	11.0185	KLHL11
0.451244	6.2324	32.5252	6.59374e-37	2.40179e-35	73.4893	DCP1A
0.451012	2.43328	5.61844	7.10811e-07	1.81629e-06	4.5572	LAMA1
0.450666	0.241377	3.88867	0.000280658	0.000550376	-0.553126	MROH6
0.450289	7.07597	22.6499	4.49846e-29	7.07067e-28	55.0454	KPNA4
0.45005	3.52141	4.11826	0.000133142	0.000270866	-0.913601	PAPPA2
0.450002	3.94543	17.3933	1.14654e-23	1.07531e-22	43.0301	CREB3L1
0.449606	3.2644	10.6988	6.73052e-15	3.22071e-14	22.7902	NAT16
0.448741	4.2918	14.7645	1.65413e-20	1.20705e-19	35.5758	ZC3HAV1
0.448645	-0.53276	2.40497	0.0196669	0.0303048	-4.30773	SH2D2A
0.44811	2.0417	6.10178	1.21041e-07	3.30296e-07	6.43818	AL365203.2
0.448029	2.85838	8.06041	8.44098e-11	2.95628e-10	13.4314	SEMA6A-AS1
0.448003	1.32098	5.99307	1.80607e-07	4.86861e-07	6.28326	AC073333.1
0.447891	7.99111	27.4939	3.19253e-33	7.70994e-32	64.6334	ANKRD11
0.447763	3.6215	14.092	1.21253e-19	8.26736e-19	33.7367	C21orf91
0.447493	7.85041	19.5383	5.25098e-26	6.204e-25	47.7699	KCNH8
0.447465	3.47812	10.7386	5.8721e-15	2.82224e-14	22.8741	P4HA3
0.447412	0.710227	4.26252	8.25601e-05	0.000171987	0.471971	AC022217.3
0.447315	0.412829	3.64196	0.00061166	0.00115584	-1.35287	MAJIN
0.447284	1.81626	6.10122	1.21293e-07	3.30879e-07	6.51011	CFAP53
0.44694	0.22872	4.11127	0.000136236	0.000276841	0.14519	LINC02356
0.446725	4.85801	23.6843	5.11107e-30	8.91112e-29	57.638	KDM6B
0.445963	7.71852	19.3286	8.71515e-26	1.00732e-24	47.2727	ASIC2
0.445521	5.67441	21.8361	2.63799e-28	3.8596e-27	53.4757	QSOX1
0.445484	7.85057	28.7383	3.46986e-34	9.30081e-33	66.9055	CHGB
0.445314	0.576767	5.01865	6.11543e-06	1.42815e-05	3.04485	KBTBD11-OT1
0.444459	2.57807	8.8476	4.71663e-12	1.8232e-11	16.4013	PPP2R5A
0.444085	3.96005	13.7965	2.96183e-19	1.96304e-18	32.7406	ING2
0.443838	6.41746	24.906	4.32473e-31	8.39926e-30	59.8605	FOXK2
0.443478	4.86322	18.5399	6.08411e-25	6.46603e-24	45.7863	TTBK1
0.442718	3.074	9.31584	8.69078e-13	3.57591e-12	17.9625	FAM71F2
0.442508	0.156686	3.05809	0.00347569	0.00597325	-2.91257	SGK2
0.44242	8.63691	23.5204	7.17487e-30	1.22897e-28	56.7155	LIMCH1
0.442351	0.760083	4.50364	3.66053e-05	7.90502e-05	1.24241	AC132219.1
0.442242	7.24097	21.6678	3.82801e-28	5.52075e-27	52.8478	PAPOLA
0.442046	6.39817	22.9578	2.33487e-29	3.77819e-28	55.8122	RNF11
0.441863	-0.322632	2.40525	0.0196535	0.0302868	-4.39485	AC009407.1
0.441543	8.69437	33.7839	9.50077e-38	3.8258e-36	75.1459	PSD3
0.441297	6.4265	27.3216	4.3712e-33	1.03291e-31	64.5246	WTAP
0.441133	1.35587	5.37411	1.72041e-06	4.24289e-06	4.04652	KLC3
0.440737	5.65631	31.604	2.8438e-36	9.71373e-35	72.0982	USP42
0.4403	1.58003	7.66691	3.62182e-10	1.21005e-09	12.3745	CFC1
0.440279	6.95633	28.8231	2.99204e-34	8.06932e-33	67.1716	KRAS
0.440231	7.27083	19.0675	1.64727e-25	1.84446e-24	46.685	INTS6
0.440136	8.63811	40.1635	1.29304e-41	8.66484e-40	84.1977	YWHAZ
0.438699	3.04354	8.14469	6.18559e-11	2.18864e-10	13.6873	SERPINB8
0.438546	4.02968	7.85909	1.77668e-10	6.07555e-10	12.335	ADAM32
0.437727	0.20562	3.41761	0.00121502	0.00221863	-1.93683	ESAM
0.437349	4.77208	16.8668	4.62459e-23	4.14678e-22	41.4105	CPXM2
0.437278	5.28439	21.6876	3.66393e-28	5.30756e-27	53.2158	ZBTB11
0.436821	0.433164	4.22113	9.47577e-05	0.000196325	0.43045	AC008781.2
0.43654	6.39329	29.7676	5.89369e-35	1.71601e-33	68.9027	DCTN4
0.436164	1.67337	6.29969	5.82769e-08	1.63471e-07	7.2899	AC013472.2
0.436028	6.43167	8.93288	3.46094e-12	1.35482e-11	15.7582	ACAT2
0.435991	4.03966	10.4099	1.82496e-14	8.46522e-14	21.5703	C2orf88
0.43567	2.77066	8.69107	8.33902e-12	3.16353e-11	15.7824	EFHD2
0.435464	0.321218	3.25146	0.00199031	0.00353039	-2.43561	AC087393.2
0.435435	6.94966	27.2733	4.77484e-33	1.12075e-31	64.3586	KDM6A
0.435412	3.43388	9.55801	3.65411e-13	1.54442e-12	18.7243	RCC1
0.435291	2.13195	3.9903	0.000202223	0.00040268	-0.887201	AL162414.1
0.435252	0.961573	3.92441	0.000250212	0.000493703	-0.678775	ANKK1
0.435207	7.51365	25.2394	2.24367e-31	4.46118e-30	60.3717	SPOCK2
0.435138	3.50367	9.68049	2.3632e-13	1.01073e-12	19.1421	GABRR1
0.434614	-0.125743	3.38546	0.00133813	0.00242978	-1.9323	NCAM1-AS1
0.43455	5.52936	18.6216	4.96046e-25	5.31365e-24	45.8523	ZCCHC12
0.434442	6.21743	21.8892	2.34645e-28	3.44453e-27	53.4986	ZFAND5
0.434002	3.63136	11.0303	2.17076e-15	1.07813e-14	23.8362	FLCN
0.433848	1.89503	7.26888	1.58955e-09	5.05391e-09	10.8021	AC069155.1
0.43377	3.73375	11.9942	8.73932e-17	4.82655e-16	27.052	AL118516.1
0.433738	7.25248	22.9804	2.22575e-29	3.61829e-28	55.7361	NT5C2
0.433518	7.74138	19.1516	1.34074e-25	1.51476e-24	46.8323	SH3RF3
0.433447	0.130724	3.34118	0.00152717	0.00275282	-2.12765	LINC00452
0.433269	4.75503	16.2596	2.39819e-22	2.02428e-21	39.7514	GYS1
0.433001	9.30269	31.3628	4.19616e-36	1.40061e-34	71.2301	TTLL7
0.432883	5.28377	19.6373	4.1391e-26	4.93348e-25	48.4218	ARHGAP23
0.432802	2.91138	9.2116	1.26416e-12	5.11522e-12	17.6328	TFAP2E
0.432596	3.57417	11.711	2.21839e-16	1.17882e-15	26.153	HAP1
0.432385	8.52829	37.3798	5.28466e-40	2.89043e-38	80.4397	YWHAQ
0.432049	3.94612	16.257	2.4156e-22	2.038e-21	39.945	MKNK2
0.431781	1.42029	5.77393	4.03301e-07	1.05353e-06	5.45597	AL360091.3
0.431346	5.49066	19.69	3.64887e-26	4.37291e-25	48.5071	WBP11
0.431312	3.93021	2.56265	0.0132382	0.0209863	-5.38133	NTS
0.4313	4.90893	13.8621	2.42661e-19	1.62363e-18	32.7044	TCEAL5
0.431098	2.27747	5.26618	2.53464e-06	6.1465e-06	3.35802	AL034347.1
0.430813	6.70595	25.8904	6.36242e-32	1.32824e-30	61.763	CLSTN3
0.430807	7.07639	33.0559	2.88958e-37	1.0981e-35	74.2072	EIF1AX
0.430658	7.23627	44.6987	4.99086e-44	4.56378e-42	89.9956	COPA
0.430624	5.08244	21.6676	3.82997e-28	5.52075e-27	53.2125	SHF
0.430562	1.91925	6.93791	5.44769e-09	1.64934e-08	9.5672	HELZ2
0.430542	5.72352	30.3817	2.10027e-35	6.37967e-34	70.059	CHORDC1
0.430324	3.72414	12.3371	2.86796e-17	1.64664e-16	28.181	PWWP2B
0.430137	7.13319	26.5403	1.85702e-32	4.06551e-31	62.9539	PSME4
0.430019	0.34463	3.51166	0.000913693	0.00169538	-1.70386	SLCO4C1
0.42981	4.23309	13.5666	5.97714e-19	3.86949e-18	31.9591	RBMS2
0.42975	2.76638	7.87747	1.65981e-10	5.68723e-10	12.7825	PKDCC
0.429736	1.99774	5.58927	7.90259e-07	2.00906e-06	4.60109	AC005899.8
0.429431	1.86454	5.66221	6.06175e-07	1.55753e-06	4.90625	SYCP3
0.429249	5.90761	21.7124	3.46757e-28	5.03633e-27	53.1548	RLIM
0.429241	6.23396	28.1343	1.00797e-33	2.55736e-32	66.0455	SNRK
0.428824	5.68736	15.096	6.32409e-21	4.74699e-20	36.2343	UBE2QL1
0.428688	5.53125	17.6757	5.49393e-24	5.32323e-23	43.4115	TSPYL1
0.428415	8.33396	33.5119	1.43583e-37	5.58954e-36	74.7659	SESTD1
0.428397	3.12481	12.656	1.03146e-17	6.09331e-17	29.3806	PCDHB4
0.428169	-0.0802825	2.8509	0.00618187	0.0102614	-3.36553	ZFP36L1
0.428136	4.96086	19.266	1.01447e-25	1.1626e-24	47.5809	AP001011.1
0.427796	-0.0223393	2.46024	0.0171487	0.026656	-4.32064	HLA-F
0.427659	3.09822	8.56792	1.30743e-11	4.88811e-11	15.2291	AC018797.3
0.427652	7.17648	25.7458	8.39795e-32	1.73457e-30	61.4145	RYBP
0.427645	-0.235327	2.8011	0.00707493	0.0116622	-3.44701	FAM209A
0.42744	0.990965	4.02437	0.000181033	0.000362526	-0.376046	ZNF185
0.427399	2.46668	8.37467	2.65422e-11	9.69424e-11	14.7032	PLAC8L1
0.42721	5.65025	8.64485	9.87074e-12	3.71744e-11	14.8473	CEP152
0.426678	9.80079	36.0762	3.28381e-39	1.61044e-37	78.4504	TTC3
0.426675	5.25069	19.2572	1.0365e-25	1.18168e-24	47.4955	PABPC4
0.426508	0.743009	4.55255	3.09735e-05	6.74441e-05	1.41478	AC079779.2
0.4265	0.625057	4.34446	6.27455e-05	0.000132359	0.769274	AC026369.1
0.426331	4.35305	11.8147	1.57528e-16	8.50433e-16	26.2887	ST8SIA5
0.426277	4.3031	13.2819	1.4398e-18	9.00555e-18	31.0504	STX5
0.425798	5.98515	20.4638	5.8903e-27	7.56518e-26	50.267	TARS
0.425781	0.634622	3.89221	0.000277494	0.000544719	-0.689286	F7
0.425603	2.11954	6.12568	1.10832e-07	3.03333e-07	6.50553	AL133453.1
0.425363	5.5986	22.318	9.19658e-29	1.40771e-27	54.5593	OIP5-AS1
0.425127	2.27745	6.54751	2.32578e-08	6.72936e-08	7.88674	SLC9C1
0.424713	-0.307605	2.24671	0.0288112	0.0430501	-4.69197	AC092535.4
0.424103	0.235883	3.97731	0.000210919	0.000419473	-0.281069	NT5C1A
0.42381	8.22926	33.5682	1.3178e-37	5.14149e-36	74.8647	RAB6A
0.42369	0.0376959	3.18503	0.00241554	0.00423631	-2.53473	AL358216.1
0.423144	-0.235045	2.28709	0.0261757	0.0394512	-4.63087	C1orf105
0.423061	4.07996	14.1687	9.63382e-20	6.63298e-19	33.8468	SOAT1
0.422948	0.757371	4.36633	5.82933e-05	0.000123352	0.794482	SERTAD3
0.422529	3.18591	11.1537	1.42907e-15	7.19533e-15	24.3853	SUV39H2
0.422526	2.13161	5.56972	8.48379e-07	2.15183e-06	4.48167	AC087190.1
0.422333	5.55821	24.6613	7.03469e-31	1.32662e-29	59.5143	CPLX1
0.422236	0.373916	3.87225	0.000295821	0.000578882	-0.681399	SRD5A2
0.422018	6.22487	34.5267	3.12244e-38	1.33709e-36	76.5863	CCDC186
0.421768	1.45836	6.47529	3.04056e-08	8.70993e-08	8.0049	GRASP
0.421642	6.22983	21.3209	8.30985e-28	1.1579e-26	52.2126	TOR1AIP2
0.421221	5.67706	21.4381	6.38766e-28	8.96467e-27	52.5774	ZMYM5
0.421157	5.40774	15.5825	1.57961e-21	1.24086e-20	37.6961	HIPK1
0.420992	1.57496	5.32176	2.07667e-06	5.07447e-06	3.77535	AVP
0.420727	3.31544	14.3381	5.81125e-20	4.06648e-19	34.5646	DUSP14
0.420318	0.709397	3.95469	0.000226934	0.000449896	-0.500975	AC022167.2
0.420302	4.37909	13.5398	6.49098e-19	4.1867e-18	31.8379	B3GALT2
0.420275	5.02334	14.8317	1.35997e-20	9.98204e-20	35.5972	CD164
0.4199	4.18886	15.8962	6.55207e-22	5.32321e-21	38.87	RTL5
0.419899	3.50174	5.5912	7.84754e-07	1.99564e-06	4.12117	CFAP161
0.419664	6.26429	20.4474	6.11899e-27	7.83597e-26	50.1795	LIN7C
0.419519	6.52064	24.7473	5.92647e-31	1.13222e-29	59.5249	WDR44
0.419498	8.24104	24.1102	2.13509e-30	3.86452e-29	57.9924	UBL3
0.419104	2.98873	9.06797	2.12226e-12	8.44335e-12	17.0874	LMF1-AS1
0.419024	6.03369	17.5251	8.12554e-24	7.74905e-23	42.9205	HSPE1
0.418682	8.05444	18.9038	2.46321e-25	2.72333e-24	46.1748	SFMBT2
0.418506	0.73959	3.51972	0.000891464	0.00165589	-1.8178	ADAMTS15
0.418278	1.83233	5.61047	7.31683e-07	1.86772e-06	4.73042	RTBDN
0.418224	0.0799784	3.57997	0.000741008	0.00138994	-1.42877	AL109614.1
0.417639	0.249382	4.1675	0.000113188	0.000232155	0.314476	AL031714.1
0.417474	8.71166	22.1398	1.35503e-28	2.0351e-27	53.7211	NEDD4L
0.417282	6.26697	27.8418	1.70173e-33	4.22593e-32	65.5075	POM121
0.41726	7.34915	29.5594	8.39914e-35	2.39778e-33	68.4097	UBE2D2
0.416594	4.06763	13.6576	4.52376e-19	2.96136e-18	32.2827	COQ10B
0.4162	4.50041	14.4817	3.79741e-20	2.68619e-19	34.6786	ERRFI1
0.415761	6.50213	18.0669	2.00976e-24	2.01516e-23	44.2609	FAM107B
0.41559	6.93893	24.0967	2.19492e-30	3.96872e-29	58.1326	GNAI3
0.415544	-0.133205	3.20496	0.00227972	0.00401294	-2.43139	PHKA1-AS1
0.415409	2.08848	6.07509	1.33549e-07	3.6341e-07	6.3307	AC005828.1
0.415383	3.94642	10.7413	5.81684e-15	2.79721e-14	22.7542	AMOTL2
0.415278	1.69479	5.16635	3.62072e-06	8.64885e-06	3.19067	LINC02133
0.414962	1.22866	3.60449	0.000686991	0.00129249	-1.73545	PKD1L3
0.414708	7.94906	33.7889	9.42829e-38	3.81411e-36	75.2372	HNRNPC
0.414643	5.86164	10.1571	4.40276e-14	1.98815e-13	20.2607	ATF4
0.414458	6.22505	28.4549	5.70891e-34	1.49599e-32	66.6238	MADD
0.414363	6.40928	19.613	4.38831e-26	5.22698e-25	48.156	NUP153
0.414344	-0.127962	2.80855	0.00693411	0.0114452	-3.4591	AURKC
0.414172	3.5898	8.86985	4.35045e-12	1.68835e-11	16.1872	PCDHGB6
0.414028	0.289909	3.91527	0.000257687	0.000507426	-0.486694	AC132192.1
0.413972	4.66196	7.15293	2.44712e-09	7.64487e-09	9.53547	BDNF-AS
0.413906	4.64254	15.1081	6.1083e-21	4.59286e-20	36.4944	STX16
0.413779	5.78822	20.9893	1.75955e-27	2.38183e-26	51.5288	TSPYL4
0.413686	7.18623	25.6755	9.61588e-32	1.97457e-30	61.2764	NHS
0.413476	5.24178	15.3077	3.4457e-21	2.63485e-20	36.9395	MEX3A
0.413366	6.64911	25.1062	2.9137e-31	5.74784e-30	60.2264	FAM219A
0.412749	7.53101	38.9939	5.96407e-41	3.6358e-39	82.7686	USP14
0.412062	9.72951	20.715	3.2959e-27	4.32806e-26	50.3669	MAML3
0.411898	6.67641	23.1953	1.41469e-29	2.34319e-28	56.2783	SUCO
0.411709	6.39106	24.6474	7.23181e-31	1.36108e-29	59.3426	IP6K1
0.411637	4.86945	21.0264	1.61712e-27	2.19581e-26	51.7991	HIC2
0.411602	5.20065	21.6022	4.42872e-28	6.34735e-27	53.0431	IFNGR1
0.411357	7.65931	22.2715	1.01735e-28	1.54999e-27	54.1391	PCBP3
0.411278	6.5409	23.3145	1.10212e-29	1.84812e-28	56.5513	TRA2B
0.411188	1.46795	3.53242	0.00085751	0.00159501	-2.02182	LRRK1
0.411041	6.55198	22.5302	5.81667e-29	9.07763e-28	54.8616	EIF5
0.410163	4.51115	8.96565	3.07332e-12	1.20793e-11	16.2834	THSD4
0.409876	6.51841	18.4937	6.83049e-25	7.23735e-24	45.3517	BZW2
0.40984	8.37603	48.6397	6.06168e-46	7.23978e-44	94.3488	GNB1
0.40956	6.55185	19.706	3.51139e-26	4.22546e-25	48.3604	MGAT4A
0.409537	8.10245	26.9231	9.09951e-33	2.06675e-31	63.5548	ACSL3
0.409107	5.07639	17.683	5.39081e-24	5.22909e-23	43.5259	SIKE1
0.408832	5.53505	21.0458	1.54721e-27	2.10903e-26	51.7065	CLCN6
0.408708	8.65496	20.5659	4.64829e-27	6.04071e-26	50.1362	CLSTN2
0.408527	6.66054	28.6146	4.30943e-34	1.14291e-32	66.843	OPTN
0.408521	4.42566	16.3782	1.73356e-22	1.47892e-21	40.1602	FAM131A
0.408507	1.62792	6.67601	1.44302e-08	4.22674e-08	8.68882	AC020892.1
0.408489	1.78428	5.03415	5.78942e-06	1.35508e-05	2.70023	IQCN
0.408128	3.65979	12.9399	4.1959e-18	2.55081e-17	30.1425	AC124016.1
0.407637	6.29873	33.7243	1.03971e-37	4.12992e-36	75.3546	ZNF529
0.407624	0.320675	3.71143	0.000492401	0.000941628	-1.11885	AC090236.2
0.407263	-0.195439	2.87539	0.0057821	0.00964525	-3.29973	RASL11A
0.407218	1.26833	2.46652	0.0168816	0.0262758	-4.7297	FOXP2
0.407206	5.31816	16.4962	1.25678e-22	1.08217e-21	40.2812	ARMCX1
0.407083	4.6805	10.7984	4.7836e-15	2.31813e-14	22.7586	CREBRF
0.406926	3.89965	13.9026	2.14648e-19	1.44004e-18	33.0841	VPS18
0.406865	6.86473	23.7566	4.40326e-30	7.71537e-29	57.4365	ZFC3H1
0.406795	4.95826	19.5676	4.89297e-26	5.80053e-25	48.3216	BEGAIN
0.406788	4.81286	13.5488	6.31352e-19	4.07674e-18	31.7576	C16orf72
0.406754	6.68265	22.8277	3.07761e-29	4.90768e-28	55.4882	WASL
0.406661	4.91227	14.1119	1.14235e-19	7.81009e-19	33.4674	MAFG
0.4066	5.48416	17.0528	2.8156e-23	2.56132e-22	41.7642	DHX8
0.405809	1.01717	5.68885	5.50122e-07	1.41911e-06	5.26948	AC116407.2
0.40563	5.72541	19.3735	7.81598e-26	9.07574e-25	47.6897	NEURL1
0.405615	6.31886	17.6388	6.04489e-24	5.83454e-23	43.1719	SLC6A15
0.405267	6.89422	23.7805	4.19154e-30	7.35174e-29	57.4824	44624
0.405099	5.52767	24.3085	1.42852e-30	2.64005e-29	58.7989	MXD1
0.405015	6.16898	21.1641	1.18341e-27	1.62829e-26	51.8647	TENT4B
0.40499	3.63203	9.44844	5.40377e-13	2.25783e-12	18.2742	IRX5
0.404892	2.88767	6.97635	4.72151e-09	1.43841e-08	9.39813	FABP3
0.404627	0.731144	4.22983	9.20566e-05	0.000191022	0.363613	GFY
0.404292	8.1067	34.2765	4.53075e-38	1.89848e-36	75.9641	AP2B1
0.404139	1.95886	7.86668	1.72743e-10	5.90967e-10	13.0017	AL596244.1
0.403494	7.33063	15.8583	7.2822e-22	5.88373e-21	38.1586	LRCH3
0.403428	2.78229	9.83533	1.3652e-13	5.9461e-13	19.9016	SOX8
0.402776	1.75666	6.87845	6.79682e-09	2.0423e-08	9.39936	APOBEC4
0.4025	0.534466	3.99258	0.000200737	0.000399948	-0.35482	AL023284.4
0.402382	1.64528	5.2396	2.7876e-06	6.7274e-06	3.46914	MPP4
0.402073	-0.0117846	3.75975	0.000422963	0.000814162	-0.866698	CARD8-AS1
0.401971	8.09366	23.4369	8.53614e-30	1.44522e-28	56.6027	MRTFA
0.401935	4.65071	13.3949	1.01452e-18	6.43959e-18	31.3176	NCR3LG1
0.401894	4.28017	10.8914	3.4815e-15	1.70692e-14	23.1815	RFX1
0.401841	5.85676	19.8632	2.41442e-26	2.95195e-25	48.8588	INPP5A
0.401643	1.0048	4.50663	3.62339e-05	7.82771e-05	1.18009	HES7
0.401486	4.41537	10.842	4.12186e-15	2.00926e-14	22.972	TWISTNB
0.401461	2.4825	6.56812	2.15448e-08	6.2502e-08	8.0145	AC079915.1
0.401433	7.23303	26.8512	1.03976e-32	2.34341e-31	63.5292	CD46
0.40108	0.745266	3.01235	0.00395456	0.00673687	-3.23623	GABRR2
0.401053	7.15591	15.4354	2.3955e-21	1.85768e-20	36.9749	NBEAL1
0.400631	2.51982	5.94392	2.16355e-07	5.78517e-07	5.70975	CXorf40B
0.400412	6.98496	25.4259	1.55929e-31	3.13591e-30	60.812	ARF4
0.400281	0.305047	3.70894	0.000496268	0.000948506	-1.11803	AL121830.1
0.400264	-0.14083	2.26364	0.0276791	0.0415494	-4.70361	AC239804.1
0.400245	4.06787	8.6703	8.99532e-12	3.39929e-11	15.32	SYCP2
0.39995	0.0552077	3.36901	0.00140558	0.00254568	-2.02637	AC002553.2
0.39953	1.55293	3.8398	0.000328115	0.000639085	-1.13376	AC021683.5
0.399442	0.644757	4.02196	0.000182455	0.000365222	-0.265662	AC006972.1
0.399303	3.22802	6.17449	9.25672e-08	2.55174e-07	6.29815	DIO3
0.399086	6.2632	16.2999	2.1473e-22	1.81775e-21	39.56	VAV2
0.398943	9.44175	23.7903	4.10777e-30	7.21201e-29	57.1931	CAMTA1
0.398902	2.2704	3.59346	0.000710809	0.00133515	-2.11844	AC083837.1
0.398559	3.32383	8.00347	1.04164e-10	3.61639e-10	13.0734	TLX3
0.398061	0.361885	4.19365	0.000103806	0.000214036	0.363935	AL109811.2
0.397712	7.53944	23.5932	6.17007e-30	1.06413e-28	57.0015	RCAN2
0.397709	4.68672	19.2645	1.01822e-25	1.16537e-24	47.6372	LINC00641
0.397672	6.46015	29.0086	2.16646e-34	5.9432e-33	67.5715	ARPP19
0.397508	3.72981	12.7971	6.58739e-18	3.94457e-17	29.6673	LMNB2
0.397499	6.37066	18.2475	1.27013e-24	1.29876e-23	44.7465	EPM2AIP1
0.397492	2.68311	11.5021	4.4382e-16	2.31289e-15	25.7129	ZNF219
0.397438	1.83566	7.52685	6.09158e-10	2.00056e-09	11.7821	ELK3
0.397305	1.99444	7.02628	3.92079e-09	1.20345e-08	9.85975	IGSF10
0.397139	-0.454291	2.22315	0.0304548	0.0452671	-4.70525	LINC00334
0.397058	5.61346	20.3055	8.51659e-27	1.07418e-25	49.9612	KIAA0895
0.396849	6.22972	27.6094	2.58843e-33	6.28563e-32	65.0878	WDR37
0.396792	3.66504	4.14524	0.000121821	0.000248873	-0.87235	CYP51A1
0.396757	0.910659	3.67492	0.000551989	0.00104907	-1.41714	FAXDC2
0.396644	6.68539	7.40557	9.56046e-10	3.0952e-09	10.0739	TTTY14
0.396571	4.67956	11.39	6.45615e-16	3.32114e-15	24.7776	PCGF5
0.396479	7.28079	40.7788	5.88274e-42	4.06627e-40	85.1505	PRDM2
0.396295	0.832733	3.80699	0.000364217	0.000705723	-1.00682	ITGA10
0.395906	1.14205	5.09658	4.64036e-06	1.09799e-05	3.13893	SLC25A34
0.395805	4.40408	13.8536	2.48985e-19	1.66341e-18	32.8016	ETS2
0.395519	5.80787	17.3756	1.20113e-23	1.12411e-22	42.5656	USPL1
0.394805	3.49536	10.904	3.3349e-15	1.63733e-14	23.4432	TRAPPC2B
0.394374	3.80539	12.1564	5.1488e-17	2.89735e-16	27.5672	Z95331.1
0.394367	2.23709	7.89193	1.57331e-10	5.40347e-10	13.0048	TAGLN
0.394155	4.07856	11.1521	1.43713e-15	7.23181e-15	24.1296	SNHG3
0.393891	1.05858	4.85191	1.09911e-05	2.50156e-05	2.31872	ZNF571-AS1
0.393668	0.299322	2.63801	0.0108988	0.0175192	-4.01841	YAP1
0.393572	5.12806	19.8342	2.58692e-26	3.1475e-25	48.931	RNF114
0.393481	6.26833	16.7709	5.98016e-23	5.31344e-22	40.8559	CNOT1
0.39318	5.54899	13.8371	2.61778e-19	1.74489e-18	32.4899	RPS6KA5
0.392787	5.55989	16.1993	2.83106e-22	2.37142e-21	39.4079	NAP1L2
0.392269	1.62125	4.42808	4.73184e-05	0.000101178	0.712807	MAP3K15
0.392162	6.42347	21.2622	9.48334e-28	1.31205e-26	52.0478	RAB11FIP3
0.392129	3.66776	13.7596	3.31335e-19	2.19023e-18	32.7079	NPIPB4
0.391816	7.01284	11.695	2.33871e-16	1.23975e-15	25.36	LDLRAD4
0.391798	5.64027	22.7694	3.48472e-29	5.53175e-28	55.5366	PDXK
0.391686	1.52502	5.25728	2.61672e-06	6.32939e-06	3.57386	AL035252.3
0.391566	1.54693	5.64923	6.35495e-07	1.63048e-06	4.96457	AP000763.3
0.391052	1.23731	4.71917	1.74483e-05	3.88363e-05	1.77629	CHDH
0.390855	5.87842	10.4764	1.44929e-14	6.77275e-14	21.3767	AC098829.1
0.390545	3.01115	9.02137	2.51178e-12	9.94122e-12	16.9145	ACD
0.390354	3.88203	11.8034	1.63485e-16	8.80462e-16	26.379	NUDT15
0.3903	4.4168	12.5281	1.55189e-17	9.06103e-17	28.6162	CRKL
0.390061	7.38897	21.2	1.09115e-27	1.50372e-26	51.764	SHOC2
0.390032	4.77046	12.906	4.66911e-18	2.82967e-17	29.7439	DDX27
0.389835	1.46887	5.62318	6.98652e-07	1.78652e-06	4.82143	NGF
0.389777	6.8476	22.9155	2.55389e-29	4.11742e-28	55.6527	STRAP
0.389297	2.71401	6.9293	5.62502e-09	1.70009e-08	9.27692	AC099489.1
0.389295	5.69079	23.571	6.46013e-30	1.11088e-28	57.2375	MTURN
0.389269	4.91521	13.3801	1.06188e-18	6.7232e-18	31.2075	MOB4
0.389183	9.12488	28.2288	8.51897e-34	2.17711e-32	65.8481	MAPK10
0.389098	3.42927	11.4264	5.71621e-16	2.95175e-15	25.2373	AL162426.1
0.388852	6.19439	18.2511	1.25873e-24	1.2901e-23	44.7852	SUMO1
0.388688	1.22024	5.70026	5.27706e-07	1.36309e-06	5.25688	OVGP1
0.388484	5.4837	19.2107	1.16088e-25	1.31883e-24	47.3335	SULT4A1
0.38842	1.73285	2.64323	0.0107516	0.0173006	-4.47579	CYP26B1
0.388294	8.3785	44.1183	9.85744e-44	8.78513e-42	89.1793	PRRC2C
0.388263	0.997332	3.09467	0.0031323	0.00541598	-3.08964	CCDC36
0.387967	6.70865	20.2506	9.68279e-27	1.21429e-25	49.6441	ABL1
0.387707	6.67864	21.0131	1.66661e-27	2.26125e-26	51.4354	CSGALNACT2
0.387562	5.24399	14.6888	2.06424e-20	1.4976e-19	35.1253	SS18L1
0.387359	2.48299	6.67878	1.42823e-08	4.18482e-08	8.41512	KCNK1
0.387034	7.68442	35.5117	7.38152e-39	3.4376e-37	77.8563	MORF4L1
0.386754	7.19372	22.3663	8.28293e-29	1.27007e-27	54.409	AFAP1
0.386654	5.28277	16.4546	1.40744e-22	1.20716e-21	40.1726	BCAS2
0.386603	1.87274	4.94202	8.01261e-06	1.8498e-05	2.36163	GAS6-AS1
0.386486	3.0071	8.97455	2.97578e-12	1.17169e-11	16.7438	RDH10
0.38648	0.946027	2.59105	0.0123076	0.0196103	-4.33059	ADGRL4
0.386105	3.87218	8.31811	3.26713e-11	1.18417e-10	14.0814	C3orf35
0.385595	3.84224	12.7201	8.41109e-18	4.99572e-17	29.3878	ZNF552
0.385485	2.51886	6.31696	5.46702e-08	1.53772e-07	7.06649	CFAP44
0.385414	3.97134	10.3099	2.58308e-14	1.18472e-13	21.242	PCDHGA10
0.385323	4.681	12.121	5.77718e-17	3.23438e-16	27.2215	GPR83
0.384518	7.27076	24.3308	1.36552e-30	2.52894e-29	58.569	SEC24B
0.384471	8.70247	19.6831	3.70903e-26	4.43291e-25	48.0212	CACNA1E
0.384331	-0.00760234	2.85181	0.00616654	0.0102379	-3.38991	LINC01498
0.384288	1.64104	7.2823	1.51215e-09	4.81568e-09	10.9224	ZNF395
0.384279	5.25772	19.5424	5.19941e-26	6.14721e-25	48.1963	ALKBH5
0.384154	7.20534	12.4299	2.12656e-17	1.2314e-16	27.7575	RYR2
0.383894	3.69779	10.845	4.07912e-15	1.99047e-14	23.1821	ZNF487
0.383725	7.66173	27.4471	3.47593e-33	8.32563e-32	64.5873	KHDRBS1
0.383384	6.1127	22.2692	1.02233e-28	1.55538e-27	54.3601	MED4
0.383254	6.51939	23.6919	5.03159e-30	8.78127e-29	57.352	RNMT
0.383213	5.44059	9.65673	2.57137e-13	1.09656e-12	18.5618	ARMCX4
0.383181	6.6943	22.7135	3.92637e-29	6.21038e-28	55.2396	GARS
0.3831	5.94141	11.0651	1.92885e-15	9.61523e-15	23.4041	SLC3A2
0.382704	5.18803	16.7771	5.88134e-23	5.23094e-22	41.0781	SEC16A
0.382489	1.34088	4.51511	3.52002e-05	7.61566e-05	1.09366	ROPN1L
0.382275	2.1594	5.51541	1.03296e-06	2.59674e-06	4.28137	AC006064.2
0.381841	6.39584	16.7036	7.16866e-23	6.33099e-22	40.6512	PRKAG2
0.381595	6.01752	22.8716	2.80311e-29	4.49855e-28	55.6905	SAR1A
0.381389	0.378156	2.45858	0.0172196	0.026752	-4.44638	GDPD4
0.381154	5.82795	12.0449	7.40391e-17	4.11232e-16	26.7217	P4HA1
0.380999	-0.229596	2.4095	0.0194485	0.0299918	-4.38223	AC025265.1
0.380615	4.9791	8.81845	5.24394e-12	2.01594e-11	15.6309	POLN
0.380165	1.5665	4.0901	0.000146042	0.000295671	-0.361006	SNRK-AS1
0.380069	0.396624	4.19495	0.00010336	0.000213167	0.345598	ALOXE3
0.380042	2.8216	7.0696	3.33694e-09	1.03055e-08	9.75281	CA13
0.37989	3.75882	9.68232	2.34782e-13	1.00512e-12	19.0773	RAB33B
0.379804	7.15973	25.4804	1.40284e-31	2.83752e-30	60.8953	HSPD1
0.379621	2.75145	5.10211	4.55019e-06	1.07752e-05	2.62046	SLC2A9
0.379525	7.307	25.8446	6.94663e-32	1.44334e-30	61.59	LRRC40
0.379428	8.5478	32.8429	4.01798e-37	1.51057e-35	73.696	PAFAH1B1
0.379186	5.47843	19.2622	1.02386e-25	1.1703e-24	47.4636	ATP6V0E1
0.379181	6.10767	24.0105	2.61601e-30	4.69894e-29	58.0825	MAPRE1
0.378977	3.23761	8.35411	2.86235e-11	1.04219e-10	14.4015	DEDD2
0.378563	5.99822	7.17566	2.24865e-09	7.04362e-09	9.33695	IQCJ-SCHIP1
0.378404	5.99629	14.596	2.71081e-20	1.94102e-19	34.701	ETV6
0.37836	6.99368	17.5288	8.04644e-24	7.68196e-23	42.7772	DNAJC1
0.37822	10.31	35.4528	8.03853e-39	3.71401e-37	77.4888	RTN4
0.377701	1.86287	5.10832	4.45089e-06	1.05472e-05	2.94255	CEBPB
0.3776	1.38834	3.84914	0.000318487	0.000621367	-1.05027	AC084882.1
0.377361	4.47684	12.4107	2.26262e-17	1.3076e-16	28.2187	ABRACL
0.377241	2.38183	2.65388	0.010457	0.0168442	-4.67576	ST18
0.377186	3.31854	5.70462	5.19395e-07	1.34281e-06	4.57672	SLC9B1
0.37674	6.33245	21.9472	2.06554e-28	3.04234e-27	53.6101	MLXIP
0.376318	5.90238	18.2461	1.27472e-24	1.3027e-23	44.8249	ZNF800
0.376039	8.01266	12.954	4.01422e-18	2.44375e-17	29.3377	LYST
0.375678	4.4975	13.972	1.74047e-19	1.17574e-18	33.1402	RAB35
0.375636	5.85423	9.25382	1.08601e-12	4.42185e-12	17.0255	NARS2
0.375484	7.94209	13.51	7.11276e-19	4.56929e-18	31.0997	SSBP2
0.375358	10.012	25.5472	1.2323e-31	2.50122e-30	60.6974	AKAP6
0.37517	5.95231	17.1125	2.4034e-23	2.20233e-22	41.8345	HNRNPH3
0.374727	2.12958	6.24556	7.11934e-08	1.98246e-07	6.93862	LRRC69
0.374069	1.51189	4.24628	8.71514e-05	0.000181186	0.159293	AC104134.1
0.373655	7.46429	23.0547	1.90245e-29	3.12235e-28	55.8678	ELF2
0.373557	6.19751	15.2122	4.52834e-21	3.43282e-20	36.4796	TRIB2
0.373552	8.49391	19.9872	1.79961e-26	2.22036e-25	48.7798	VAT1L
0.373551	5.78227	24.1854	1.83268e-30	3.3552e-29	58.5012	SREK1IP1
0.373507	0.670392	3.46836	0.00104231	0.00191963	-1.94053	AC008781.1
0.373174	4.22664	14.3636	5.38792e-20	3.77779e-19	34.3808	C4orf50
0.373167	5.6002	22.0338	1.70807e-28	2.53926e-27	53.9307	NIPA2
0.373132	4.85697	11.8326	1.48508e-16	8.03744e-16	26.2231	LYSMD2
0.373019	3.74941	13.7386	3.53195e-19	2.3286e-18	32.6182	SDE2
0.373005	2.033	3.82083	0.00034854	0.000676842	-1.38808	CFAP47
0.372922	8.24408	28.7241	3.55713e-34	9.50571e-33	66.8341	NMNAT2
0.372886	2.774	6.15967	9.77693e-08	2.68671e-07	6.41641	UBE2V1
0.372864	5.14531	19.6474	4.04037e-26	4.81908e-25	48.4752	CSNK1G2
0.372716	6.62747	15.6284	1.38769e-21	1.09451e-20	37.6082	LRCH2
0.372708	7.09934	24.0053	2.64435e-30	4.74227e-29	57.9208	CREBBP
0.372518	4.10125	11.9777	9.22279e-17	5.08717e-16	26.8958	CARMIL2
0.372418	3.78285	6.94615	5.28311e-09	1.60255e-08	9.01263	PILRA
0.372326	3.79929	8.84984	4.67834e-12	1.80976e-11	16.0552	LINC00265
0.371273	4.64751	6.47265	3.07057e-08	8.79302e-08	7.00536	BTBD11
0.3709	3.39859	13.7015	3.95601e-19	2.60134e-18	32.603	AC139768.1
0.370659	1.14179	3.44953	0.00110346	0.00202588	-2.15755	ATG9A
0.370522	6.85484	11.8568	1.37129e-16	7.44229e-16	25.923	TENT5A
0.370287	4.32634	14.3044	6.42431e-20	4.48298e-19	34.1925	PLPBP
0.370268	0.60509	4.18188	0.000107931	0.000221994	0.248808	DCAF4L1
0.370237	7.77229	30.8122	1.03011e-35	3.27637e-34	70.4888	YWHAG
0.37023	0.985611	3.991	0.000201766	0.000401906	-0.489964	CD226
0.370102	6.72327	18.4311	7.99313e-25	8.38825e-24	45.1613	APPBP2
0.370043	1.82344	4.45788	4.277e-05	9.19111e-05	0.740438	ALDOA
0.369846	4.34629	12.1322	5.57118e-17	3.12303e-16	27.3432	PEA15
0.369522	1.95247	5.02866	5.90288e-06	1.38072e-05	2.63736	LRRC8C
0.369511	4.02295	10.1053	5.27849e-14	2.36959e-13	20.5086	WARS2
0.369369	6.21836	16.5226	1.1697e-22	1.01114e-21	40.185	AL139260.1
0.369287	6.8371	27.8822	1.58253e-33	3.94666e-32	65.4958	VCP
0.36905	3.36654	11.1202	1.60076e-15	8.02759e-15	24.2175	RHBDL2
0.368356	5.22181	8.02594	9.58662e-11	3.33953e-10	12.6542	AC105402.3
0.368277	3.23837	9.29299	9.434e-13	3.86902e-12	17.8253	GZF1
0.368167	8.00138	11.2573	1.00795e-15	5.13242e-15	23.7475	VAMP2
0.368128	7.79134	19.8548	2.4632e-26	3.00531e-25	48.5462	SOX11
0.367481	2.00918	5.43788	1.36714e-06	3.39742e-06	4.05691	IFI27
0.367444	0.772051	3.1987	0.00232164	0.00408264	-2.73232	GNG13
0.367429	4.08264	7.73269	2.83773e-10	9.57746e-10	11.8536	WNT5B
0.367413	0.922938	4.3181	6.85511e-05	0.000143931	0.567615	APOA1-AS
0.367361	5.01372	15.139	5.58743e-21	4.21386e-20	36.5004	LIG4
0.367297	5.52443	16.4517	1.41849e-22	1.21603e-21	40.1169	LAMP2
0.367057	5.37587	19.094	1.54362e-25	1.73393e-24	47.0684	GNB4
0.367009	3.57399	11.6576	2.64724e-16	1.39782e-15	25.9779	SNORC
0.366982	7.61009	27.6608	2.35877e-33	5.75979e-32	64.9877	UBE2D3
0.366936	6.24077	24.726	6.18247e-31	1.17601e-29	59.5263	TMF1
0.366719	7.04457	27.4046	3.7558e-33	8.95931e-32	64.5892	ZMIZ1
0.366585	3.70438	10.4214	1.75348e-14	8.14223e-14	21.709	C2orf49
0.366557	7.48538	25.0777	3.08181e-31	6.05228e-30	60.0527	PABPC1
0.366523	1.21819	3.80598	0.00036538	0.000707899	-1.12419	LINC01191
0.366368	6.55428	25.9529	5.64535e-32	1.18701e-30	61.9067	HSPA9
0.366051	1.09043	4.23664	8.99952e-05	0.000186855	0.23277	CPO
0.366027	4.73088	11.1772	1.32009e-15	6.66193e-15	24.0468	WDR66
0.365685	3.55204	7.12751	2.68994e-09	8.37956e-09	9.75052	CAMKK1
0.365434	4.87784	16.9756	3.45817e-23	3.1216e-22	41.6841	CAMK2N2
0.36507	8.56133	38.2458	1.62213e-40	9.58914e-39	81.6362	NDFIP1
0.364937	5.88262	16.2419	2.51769e-22	2.11904e-21	39.4652	CEBPZ
0.364663	3.89097	9.49208	4.62339e-13	1.94147e-12	18.3571	TCEAL1
0.364648	1.36659	3.6468	0.00060254	0.00113946	-1.66495	RGPD1
0.364643	7.48178	20.3623	7.45884e-27	9.44827e-26	49.7992	SLC25A3
0.364012	3.61367	9.89282	1.11431e-13	4.87758e-13	19.8711	PNMA8C
0.364005	0.648424	3.58274	0.000734714	0.00137843	-1.61568	CSRP2
0.363867	3.27438	7.83933	1.91147e-10	6.51645e-10	12.4758	PHGDH
0.363759	4.62072	16.1652	3.10911e-22	2.59565e-21	39.5205	MID2
0.363736	6.29903	19.9908	1.78426e-26	2.20297e-25	49.0879	REEP3
0.363662	3.4326	7.02784	3.89806e-09	1.19668e-08	9.42034	LINC01588
0.363453	4.70694	12.9354	4.25629e-18	2.58573e-17	29.8534	SPTSSA
0.363359	0.617797	3.36134	0.00143813	0.00260194	-2.23223	SREBF2-AS1
0.363351	6.59971	16.5083	1.21597e-22	1.04908e-21	40.0813	TXNDC16
0.362538	4.84363	14.1858	9.15234e-20	6.31882e-19	33.7075	ZBTB40
0.3624	5.38215	12.9047	4.68792e-18	2.83911e-17	29.6017	RSL24D1
0.362396	6.98538	18.5767	5.54912e-25	5.92255e-24	45.4925	SRRM2
0.362313	0.657493	3.61906	0.000656716	0.00123725	-1.49703	AL158068.2
0.362061	7.69789	27.481	3.26808e-33	7.83849e-32	64.645	RBM39
0.361906	5.64877	23.1892	1.43316e-29	2.37154e-28	56.4377	GAK
0.361855	3.513	7.73552	2.80811e-10	9.47933e-10	12.0268	TCEAL6
0.361658	4.7815	10.9583	2.7724e-15	1.36997e-14	23.285	HSF1
0.361501	2.56282	6.92953	5.62016e-09	1.69907e-08	9.3073	VWA5B1
0.360855	5.56968	10.4399	1.64454e-14	7.65056e-14	21.3115	B2M
0.360764	8.07501	16.2412	2.52281e-22	2.12233e-21	39.137	CPSF6
0.360658	6.72876	24.7456	5.94656e-31	1.13482e-29	59.4897	BRD4
0.360355	4.14458	15.1829	4.92548e-21	3.72263e-20	36.8408	PHF1
0.36031	2.81641	6.29749	5.87532e-08	1.64676e-07	6.90928	DNPEP
0.359935	5.63398	18.8216	3.01853e-25	3.30401e-24	46.3358	RIMS4
0.359932	7.68554	24.8079	5.25383e-31	1.01031e-29	59.4856	SMCHD1
0.359899	5.92477	16.1213	3.5097e-22	2.92037e-21	39.1207	UBE2J1
0.359818	1.39396	5.86824	2.85583e-07	7.55801e-07	5.80574	GNG8
0.359722	6.60821	14.508	3.51295e-20	2.49199e-19	34.3346	DCUN1D4
0.359706	5.05305	10.2239	3.48639e-14	1.58536e-13	20.6583	CFAP70
0.359587	5.22673	13.5423	6.44199e-19	4.15664e-18	31.6444	LASP1
0.359398	7.12495	21.0453	1.54912e-27	2.11e-26	51.4441	SCYL2
0.359358	5.06516	18.301	1.10933e-24	1.14568e-23	45.1322	ZNF791
0.359052	6.40517	18.866	2.70408e-25	2.96537e-24	46.3113	ARL8B
0.358759	1.38946	4.21143	9.7862e-05	0.000202447	0.0884256	AC018628.2
0.358536	8.41529	22.4029	7.65261e-29	1.17857e-27	54.3355	CPEB4
0.358503	4.7004	9.95892	8.82711e-14	3.89489e-13	19.8115	SSTR2
0.358041	5.59781	13.5873	5.61039e-19	3.64012e-18	31.7086	GPR176
0.357889	5.7024	16.2151	2.71056e-22	2.277e-21	39.4239	UBQLN2
0.357813	0.357658	3.1728	0.00250261	0.00438025	-2.66417	TFF3
0.357547	4.31784	12.1294	5.62235e-17	3.15071e-16	27.3411	CNNM4
0.357159	6.59899	26.8612	1.02052e-32	2.30894e-31	63.6381	SUGT1
0.357004	9.78771	33.6722	1.12522e-37	4.4595e-36	74.8578	GAP43
0.356852	4.35838	10.4087	1.83242e-14	8.49757e-14	21.4851	METRNL
0.356808	7.68942	37.5478	4.19463e-40	2.30863e-38	80.7693	TAX1BP1
0.3567	1.89152	3.99176	0.000201273	0.000400969	-0.777078	DEPP1
0.35641	2.8687	7.8345	1.94602e-10	6.63164e-10	12.591	RNF166
0.356373	5.89409	16.5295	1.14807e-22	9.93428e-22	40.2574	FOXK1
0.356255	4.70708	10.7508	5.63091e-15	2.71077e-14	22.5884	DNAJA4
0.356249	6.40686	25.141	2.72143e-31	5.38065e-30	60.3332	UBTD2
0.356186	4.10417	4.75816	1.52403e-05	3.4186e-05	1.02723	PTH2
0.355817	9.30482	14.1099	1.14896e-19	7.85218e-19	32.7863	DLGAP2
0.355645	0.665519	4.51066	3.57395e-05	7.72851e-05	1.29344	MAP4K1
0.355109	3.23699	8.91927	3.63609e-12	1.42149e-11	16.4731	TTLL7-IT1
0.354889	0.815428	3.68502	0.000534845	0.00101803	-1.36361	LINC01068
0.354824	5.76683	15.4883	2.06185e-21	1.60675e-20	37.3558	SVIP
0.354267	5.54082	11.8877	1.23877e-16	6.74599e-16	26.2561	ITGAV
0.354042	3.44116	7.9202	1.4171e-10	4.88324e-10	12.7351	TCF3
0.354004	0.186794	2.63593	0.0109579	0.017605	-3.97073	UBE2Q2L
0.353706	7.95756	14.5845	2.80381e-20	2.00434e-19	34.3737	GPR158
0.35284	7.25196	16.0012	4.89274e-22	4.01974e-21	38.5727	ONECUT2
0.3528	0.924807	3.37061	0.0013989	0.00253436	-2.30804	AC095350.1
0.35276	0.635063	3.83707	0.000330986	0.000644391	-0.837286	SMAD1-AS1
0.352566	0.848231	2.24098	0.0292036	0.043577	-5.07041	AL158064.1
0.351882	0.888392	4.44858	4.41418e-05	9.47084e-05	1.01942	SPINT1-AS1
0.351869	0.310375	2.37946	0.0209377	0.0321163	-4.5984	AC026523.1
0.351741	0.726628	4.49722	3.74146e-05	8.07386e-05	1.23783	PRX
0.351704	7.78006	23.2545	1.24961e-29	2.07956e-28	56.2537	DNAJA1
0.351669	0.220629	2.90765	0.00529197	0.00887065	-3.31379	AC011239.1
0.35138	2.57082	5.92914	2.28423e-07	6.09949e-07	5.63911	SARNP
0.351327	0.399957	3.23653	0.00207925	0.00367776	-2.50201	AC107214.2
0.351217	6.95944	19.7001	3.56197e-26	4.28046e-25	48.2848	ITSN2
0.35089	0.332702	2.86799	0.00590034	0.00982756	-3.45831	LTBP2
0.350495	8.79576	35.0127	1.52552e-38	6.81514e-37	76.9938	HERC1
0.350415	0.67383	2.72167	0.00874862	0.0142492	-3.93113	MUC3A
0.350333	4.65587	10.9009	3.37016e-15	1.65325e-14	23.1183	CDIP1
0.35029	6.98422	19.5609	4.9728e-26	5.89119e-25	47.9416	FUBP1
0.350038	5.12186	12.5565	1.41725e-17	8.30253e-17	28.539	RBM12
0.349957	3.50688	5.1031	4.5342e-06	1.07417e-05	2.3931	KLRD1
0.349912	5.96802	19.5588	4.99833e-26	5.91744e-25	48.0985	UBAP2L
0.34986	4.92746	16.1715	3.05623e-22	2.55272e-21	39.4651	PHF2
0.349759	0.977485	3.82006	0.000349403	0.000678442	-1.00167	GPR34
0.34968	8.06974	29.1869	1.59133e-34	4.42073e-33	67.6716	PJA2
0.349424	4.78461	17.2337	1.74448e-23	1.61369e-22	42.4015	NSMF
0.349381	6.35308	15.4897	2.05373e-21	1.60112e-20	37.2545	GPR137C
0.349321	1.92086	3.79164	0.000382386	0.000739703	-1.41197	AC055839.2
0.349013	6.81572	29.6693	6.96425e-35	2.01436e-33	68.6714	IP6K2
0.348672	2.11879	6.03056	1.57344e-07	4.26046e-07	6.16001	ECT2L
0.348159	2.24819	3.02927	0.00377071	0.00644933	-3.68558	TLL2
0.348018	3.31327	7.84145	1.89655e-10	6.47062e-10	12.4794	RBM7
0.347374	6.7323	23.3311	1.0644e-29	1.78658e-28	56.5596	B4GALT5
0.347287	6.45949	20.3835	7.09856e-27	9.03584e-26	49.998	DENND5A
0.347147	3.08023	8.62322	1.0682e-11	4.01593e-11	15.4395	AC002558.3
0.346774	6.73604	11.0736	1.87429e-15	9.35387e-15	23.2978	MGAT5
0.346723	6.68133	22.5272	5.85338e-29	9.1268e-28	54.8346	AZIN1
0.346616	5.11448	13.6893	4.10586e-19	2.69641e-18	32.1248	MRPL47
0.346601	6.93036	23.6653	5.3156e-30	9.24935e-29	57.2354	RAB18
0.34624	1.52152	3.92139	0.000252664	0.000498172	-0.873995	CERS6-AS1
0.346134	7.25582	23.3569	1.00851e-29	1.69602e-28	56.5395	SMARCA5
0.345735	5.19254	14.2548	7.44781e-20	5.17661e-19	33.8367	NLGN2
0.345572	5.79411	14.4096	4.70022e-20	3.30748e-19	34.1815	AC005261.1
0.345536	1.39387	3.80901	0.000361887	0.000701441	-1.175	RDH10-AS1
0.345443	6.45965	18.0021	2.37117e-24	2.36403e-23	44.0987	METTL9
0.345259	3.3844	9.90958	1.05034e-13	4.60789e-13	19.9982	RASSF1
0.344997	7.55919	21.6129	4.32495e-28	6.20877e-27	52.6815	SLC25A36
0.344979	6.59698	16.503	1.23356e-22	1.06374e-21	40.0671	RBBP6
0.344971	3.10287	9.32025	8.55405e-13	3.5213e-12	17.9699	RAB11FIP5
0.344632	6.94619	13.017	3.29297e-18	2.01656e-17	29.6828	CAMK2N1
0.344547	8.18515	19.7586	3.09714e-26	3.73721e-25	48.2647	44626
0.344451	0.670024	3.26782	0.001897	0.00337889	-2.52312	AL391261.2
0.344264	4.21807	12.147	5.30838e-17	2.98047e-16	27.425	SHISAL1
0.344158	6.92198	19.6888	3.65927e-26	4.38238e-25	48.2619	PPP4R3A
0.34412	2.62772	5.98213	1.88019e-07	5.05985e-07	5.80982	NXT1
0.344071	1.55234	4.17287	0.000111199	0.000228395	-0.0904592	RASL10A
0.344017	4.67088	9.82782	1.40192e-13	6.09546e-13	19.3532	PHF10
0.343805	4.91459	12.0084	8.34264e-17	4.61764e-16	26.7928	GMFB
0.343785	4.28572	4.3105	7.03204e-05	0.000147447	-0.519353	HIST1H4C
0.343728	4.90782	16.214	2.71862e-22	2.28268e-21	39.5885	MAP1S
0.343295	3.96289	8.32269	3.2126e-11	1.16536e-10	14.0703	NSDHL
0.343115	2.81455	5.73072	4.72218e-07	1.2259e-06	4.83827	CHAF1A
0.342842	7.02865	15.9809	5.17728e-22	4.2416e-21	38.5465	SUB1
0.342729	1.51763	3.66885	0.00056255	0.00106752	-1.65308	GAD1
0.3427	1.97617	3.74226	0.000446935	0.000858515	-1.57722	RFPL3S
0.342544	4.39843	15.316	3.3653e-21	2.57561e-20	37.1619	HCFC1
0.342315	6.46604	13.5626	6.05226e-19	3.9138e-18	31.4737	KIAA1324
0.342213	7.82236	15.0471	7.28195e-21	5.44967e-20	35.7581	HSPA5
0.342096	5.06447	12.3287	2.94701e-17	1.69087e-16	27.8097	ZBTB1
0.341312	7.49272	16.5801	1.0009e-22	8.72963e-22	40.15	TRIM24
0.340926	1.75243	5.15991	3.70471e-06	8.83864e-06	3.16168	AC103703.1
0.340845	0.312456	3.84932	0.000318307	0.000621084	-0.73215	DLGAP1-AS1
0.340461	5.2739	14.959	9.39385e-21	6.97664e-20	35.9176	NUMA1
0.340445	5.03814	9.51718	4.22708e-13	1.7793e-12	18.1536	USP53
0.340335	6.04257	14.7797	1.58265e-20	1.15633e-19	35.2379	SEC61B
0.340021	0.529784	2.72954	0.00856795	0.0139799	-3.86731	AP001469.1
0.339844	1.82351	5.27799	2.42968e-06	5.90502e-06	3.55214	GP6
0.339835	3.91823	8.45507	1.97628e-11	7.28634e-11	14.5743	EDEM1
0.33975	0.270569	3.0581	0.00347554	0.00597325	-2.94378	OTOA
0.33962	6.35836	24.2985	1.45752e-30	2.69082e-29	58.6363	ATP6V1B2
0.339456	0.53815	2.63357	0.0110253	0.0177004	-4.09412	AC100849.1
0.339384	7.8128	16.0733	4.00722e-22	3.31549e-21	38.7007	LMBR1
0.339307	3.59167	9.7321	1.96759e-13	8.47108e-13	19.3017	LRRC4
0.339201	0.608162	2.48766	0.0160106	0.0250064	-4.45432	AC025465.1
0.339172	0.818749	3.12177	0.00289876	0.00502825	-2.95767	MAP3K8
0.33917	6.134	11.5932	3.27782e-16	1.72147e-15	25.1593	NGLY1
0.339024	5.12068	14.5264	3.3278e-20	2.36735e-19	34.6697	ZNF264
0.338919	6.85327	25.0839	3.04464e-31	5.98597e-30	60.1512	SPEN
0.338769	8.18109	23.7928	4.08658e-30	7.18199e-29	57.3401	FBXO11
0.338757	2.1487	6.57193	2.12419e-08	6.16538e-08	8.13795	AC005070.3
0.338713	1.24227	2.58597	0.0124695	0.019852	-4.44389	TTC6
0.338654	8.66985	16.7215	6.83136e-23	6.04832e-22	40.3906	FTH1
0.338334	3.65592	9.42709	5.83281e-13	2.43015e-12	18.1919	PAF1
0.338233	1.90014	6.91457	5.94196e-09	1.79311e-08	9.48951	STX19
0.338042	6.80762	28.1086	1.05514e-33	2.66933e-32	65.9122	GSPT1
0.337917	2.75781	3.56075	0.000786155	0.00147007	-2.38088	CRHBP
0.337876	6.80994	27.3048	4.50724e-33	1.06362e-31	64.4368	XRCC6
0.3376	2.20287	6.5396	2.39506e-08	6.91954e-08	7.9971	AL121845.1
0.337175	9.22396	18.9026	2.47082e-25	2.73003e-24	46.0366	PRKCE
0.336683	4.38465	11.1173	1.61636e-15	8.09885e-15	23.9304	COL18A1
0.336523	5.2676	16.6619	8.02284e-23	7.05343e-22	40.7456	TFDP1
0.336375	2.94223	3.45882	0.00107288	0.00197262	-2.74935	NR5A2
0.33612	6.28688	21.6472	4.00779e-28	5.77233e-27	52.9448	CARS
0.335881	4.96148	7.36696	1.10365e-09	3.55151e-09	10.2623	HOXB6
0.335577	4.27033	12.0491	7.304e-17	4.05811e-16	27.0895	KCNK12
0.33544	5.24201	7.42607	8.85911e-10	2.87929e-09	10.4214	ID2
0.335347	7.46299	25.4073	1.61678e-31	3.24781e-30	60.7115	ARMCX3
0.33492	6.09285	13.2249	1.71895e-18	1.06944e-17	30.4809	YARS
0.334862	9.19877	24.1168	2.10669e-30	3.82098e-29	57.8983	TMEM178B
0.334761	5.16923	13.3392	1.20548e-18	7.5913e-18	31.0224	PIP5K1C
0.334695	5.18251	13.4836	7.71478e-19	4.94337e-18	31.4709	FAM8A1
0.33433	2.14026	3.24334	0.00203821	0.00361098	-3.07413	CLIC5
0.334328	4.5946	8.5736	1.28056e-11	4.79072e-11	14.8262	ATP2B1-AS1
0.334287	6.24114	15.8463	7.53164e-22	6.07968e-21	38.291	ATP1A1
0.334241	8.37322	27.0138	7.6948e-33	1.76138e-31	63.6947	CXADR
0.334144	5.9655	13.658	4.51842e-19	2.95897e-18	31.8569	NECTIN1
0.333943	1.69132	3.80942	0.000361417	0.000700622	-1.27737	ATP2A1
0.333897	7.50669	14.3302	5.95025e-20	4.16209e-19	33.6698	TPT1
0.333686	5.69162	10.3461	2.27721e-14	1.04992e-13	20.9593	CDKN1C
0.333281	2.10623	8.00498	1.03585e-10	3.59701e-10	13.4681	AC083843.3
0.332902	5.33783	13.676	4.27575e-19	2.80423e-18	32.0358	SAFB2
0.332854	2.6847	5.76135	4.22264e-07	1.10012e-06	4.99282	PCDHB3
0.332775	0.813712	4.01797	0.000184843	0.000369791	-0.374083	CAPN13
0.332635	0.282502	2.46981	0.0167431	0.026081	-4.38976	LRCH4
0.332525	7.2863	17.4976	8.7297e-24	8.29818e-23	42.6526	SREBF2
0.332333	7.94072	31.067	6.78663e-36	2.21063e-34	70.8934	MAP3K13
0.33226	4.64318	12.9173	4.50658e-18	2.73495e-17	29.8116	KCTD7
0.332194	5.46762	10.6107	9.11402e-15	4.31772e-14	21.9291	STARD13
0.331996	0.664871	2.87958	0.00571612	0.00954154	-3.53233	AC068234.2
0.331646	2.98091	8.00228	1.04624e-10	3.63163e-10	13.1664	LINC00513
0.331566	3.79403	10.0412	6.60969e-14	2.94833e-13	20.3363	GJC1
0.331061	9.09017	19.0515	1.71304e-25	1.91687e-24	46.4229	DYNC1H1
0.330966	6.09489	13.2825	1.4373e-18	8.99311e-18	30.6602	FEM1B
0.330934	5.83788	20.9663	1.85388e-27	2.50374e-26	51.4665	ZDHHC9
0.330673	7.01752	14.9946	8.47624e-21	6.31653e-20	35.713	OAZ1
0.330452	6.39711	22.0259	1.73786e-28	2.58135e-27	53.7749	AKIRIN1
0.329951	4.60977	8.41327	2.30367e-11	8.4561e-11	14.2335	AC073167.1
0.329743	1.82595	3.92665	0.000248414	0.000490212	-0.962126	PAGE4
0.329722	6.7469	17.8943	3.12576e-24	3.08136e-23	43.7731	HBS1L
0.329704	6.75164	16.7129	6.99091e-23	6.18023e-22	40.6184	TXNL4A
0.329677	0.888983	4.26931	8.07089e-05	0.00016837	0.439043	TP53AIP1
0.329555	7.81162	7.50343	6.6454e-10	2.17552e-09	10.2769	SLC5A7
0.329378	3.12146	7.72175	2.95523e-10	9.94345e-10	12.091	LYNX1
0.3293	-0.0486685	2.514	0.0149819	0.0235422	-4.18257	FGFR4
0.329265	5.67544	14.222	8.21438e-20	5.6869e-19	33.6378	MAT2A
0.328935	7.07518	20.2902	8.82672e-27	1.1117e-25	49.6842	TET3
0.328773	2.33281	7.19097	2.12411e-09	6.66543e-09	10.3731	PCDHGA7
0.328692	6.63162	17.0184	3.08582e-23	2.79988e-22	41.4678	STARD3NL
0.328526	6.72761	9.72957	1.98537e-13	8.54342e-13	18.5917	MTHFD1L
0.328489	4.64254	9.19458	1.34407e-12	5.42727e-12	17.0824	GNL2
0.32842	7.38669	18.8744	2.64883e-25	2.91024e-24	46.1872	ATF2
0.328405	6.78152	18.4362	7.89121e-25	8.29616e-24	45.1651	DHX15
0.328058	5.62445	14.0756	1.27388e-19	8.67888e-19	33.2037	CCDC47
0.327701	0.734939	3.46919	0.00103971	0.00191545	-1.96058	PCDHA7
0.327647	0.289124	2.71255	0.0089626	0.01457	-3.82423	NOP53-AS1
0.327626	4.83797	16.3005	2.14397e-22	1.81581e-21	39.8458	AC087521.2
0.327589	1.16984	3.59397	0.000709702	0.00133336	-1.74155	TCAP
0.327503	-0.0127617	2.30144	0.0252927	0.0382385	-4.65744	AC068700.1
0.327424	6.72891	19.6685	3.84129e-26	4.58786e-25	48.2412	NUP58
0.327383	8.23525	16.8861	4.39129e-23	3.94161e-22	40.8916	DIP2C
0.327337	6.58524	20.3887	7.01297e-27	8.94817e-26	49.9902	PSMD12
0.327227	6.07967	19.5287	5.37381e-26	6.33634e-25	48.0051	NOP58
0.327201	2.16717	3.27872	0.00183717	0.0032763	-2.98452	PLEKHH2
0.327177	0.909458	2.18701	0.0331371	0.0489803	-5.20311	TACR3
0.326932	6.52562	16.5793	1.00305e-22	8.73972e-22	40.2878	TMEM41B
0.326874	0.333559	2.44157	0.0179648	0.027847	-4.46441	RAD54L
0.326747	7.48693	15.4031	2.62618e-21	2.02761e-20	36.8354	H3F3B
0.326735	7.00445	27.5673	2.79397e-33	6.77538e-32	64.8955	STAU1
0.326706	6.31449	14.6007	2.67359e-20	1.91593e-19	34.6603	DIAPH1
0.32665	6.72275	13.5906	5.55333e-19	3.60577e-18	31.519	NDUFA5
0.326627	0.894939	3.17221	0.00250692	0.00438737	-2.84288	PCDHAC2
0.326609	4.39898	11.8393	1.45241e-16	7.86308e-16	26.3608	CDADC1
0.326462	4.42537	13.603	5.34708e-19	3.47699e-18	32.0235	EHD1
0.3263	0.336795	3.37564	0.00137804	0.00249888	-2.09339	PNMA5
0.326137	4.0794	9.3166	8.66704e-13	3.56698e-12	17.6699	NXF1
0.325854	6.88831	21.0535	1.52056e-27	2.07432e-26	51.4967	RAB14
0.325784	6.27156	14.4765	3.85639e-20	2.72681e-19	34.2967	NRIP1
0.325774	3.69098	7.90261	1.51234e-10	5.20223e-10	12.5961	AL353746.1
0.325604	7.69732	10.8292	4.30549e-15	2.09569e-14	22.3187	SOX4
0.325561	2.95965	4.89009	9.61565e-06	2.20136e-05	1.82507	TMCC3
0.324604	0.810201	3.48454	0.00099236	0.00183341	-1.94547	ARMCX6
0.324603	2.75188	6.9735	4.77177e-09	1.45297e-08	9.42472	ZBTB2
0.324417	6.31664	19.9139	2.14055e-26	2.63177e-25	48.9004	SRRM1
0.324254	1.62579	4.34607	6.24054e-05	0.000131673	0.440537	SORBS3
0.324196	5.02465	9.72104	2.04632e-13	8.80139e-13	18.8852	TRMT10C
0.324059	6.50413	16.01	4.77497e-22	3.93219e-21	38.7098	SYT13
0.323927	0.756843	3.20002	0.00231275	0.00406863	-2.72164	AL121944.1
0.323918	1.52239	4.14897	0.000120331	0.000246057	-0.158062	DHDH
0.323696	0.304701	3.35824	0.00145152	0.00262427	-2.13872	AC137630.1
0.323346	4.69859	12.0001	8.57134e-17	4.73677e-16	26.8173	TAF13
0.322857	0.437971	2.87525	0.00578431	0.00964802	-3.46803	CASP8
0.322844	6.66964	11.4884	4.64637e-16	2.41708e-15	24.7178	KCTD8
0.32283	1.45338	4.1969	0.000102695	0.000211945	0.0157718	AOC2
0.32282	6.23179	19.412	7.12131e-26	8.31309e-25	47.6948	ARHGAP17
0.322681	6.85286	12.9927	3.55375e-18	2.16944e-17	29.6198	TIAM2
0.322553	8.68423	16.9268	3.93842e-23	3.54781e-22	40.9488	AKT3
0.322519	4.89273	12.5733	1.3429e-17	7.88009e-17	28.6467	SF3A1
0.322471	5.43179	13.8143	2.8052e-19	1.86556e-18	32.4403	PCF11
0.322375	7.14602	18.4136	8.35311e-25	8.7347e-24	45.0547	KLHL7
0.322353	3.23081	7.88864	1.59259e-10	5.46862e-10	12.6821	RNF125
0.322319	1.07522	3.55324	0.000804511	0.00150184	-1.83319	AC084262.1
0.322299	0.130389	2.85782	0.00606647	0.0100861	-3.41438	KIF2C
0.322209	2.21724	4.89362	9.49721e-06	2.17594e-05	2.07641	AL353796.1
0.322051	1.28623	3.56178	0.000783678	0.0014656	-1.87967	SLC32A1
0.322009	1.90511	5.55532	8.93887e-07	2.2617e-06	4.51233	PRR26
0.321981	4.45933	13.5508	6.27575e-19	4.05384e-18	31.8521	AC104827.1
0.321718	4.45785	6.75935	1.05855e-08	3.13195e-08	8.13294	ZFHX4
0.321648	2.08721	5.91814	2.37828e-07	6.34101e-07	5.75655	IGSF22
0.321597	7.57074	12.5846	1.29525e-17	7.60812e-17	28.2081	COX6C
0.32158	3.88292	8.31422	3.31421e-11	1.20074e-10	14.0636	CXorf38
0.321532	0.211454	2.97684	0.0043681	0.00740044	-3.13685	STXBP2
0.321514	0.85991	3.24612	0.00202173	0.00358431	-2.62918	KLF7-IT1
0.320643	0.213942	2.6101	0.0117171	0.018722	-4.04502	AC109454.2
0.32057	2.93027	7.81072	2.12512e-10	7.23076e-10	12.4865	AC004076.2
0.320383	6.74003	19.6112	4.40655e-26	5.24513e-25	48.1007	SMARCA1
0.320256	7.12487	14.1166	1.12624e-19	7.7059e-19	33.076	PIK3CA
0.320051	7.21418	16.4029	1.62027e-22	1.38428e-21	39.6993	ATP13A3
0.319881	2.5177	4.37699	5.62365e-05	0.00011923	0.245305	CHAC1
0.319777	3.40227	5.99236	1.81082e-07	4.88066e-07	5.60685	PCA3
0.319373	1.5062	4.22829	9.25282e-05	0.00019191	0.0972204	PIGA
0.319216	2.38111	9.1943	1.34544e-12	5.43158e-12	17.7273	AL158212.3
0.319057	7.94807	20.4305	6.36317e-27	8.13679e-26	49.9014	SMARCC1
0.319056	6.36077	19.1981	1.19684e-25	1.3583e-24	47.1459	CRK
0.318865	3.32634	5.46516	1.23888e-06	3.0892e-06	3.72425	EPHB6
0.318343	5.80894	19.0075	1.90859e-25	2.12621e-24	46.7689	BRD7
0.318316	0.360664	3.21913	0.00218759	0.00385928	-2.54391	NAMA
0.318199	3.4449	8.97039	3.02101e-12	1.18897e-11	16.5972	SIDT2
0.317995	6.15564	15.1283	5.76307e-21	4.34258e-20	36.2424	UBE2D1
0.317927	0.691026	3.61146	0.000672348	0.00126589	-1.53905	CLDN7
0.317925	3.01944	5.85069	3.0455e-07	8.05026e-07	5.20795	CDK2AP2
0.317643	4.2011	10.8024	4.71813e-15	2.28892e-14	22.8971	FZR1
0.317613	7.85656	21.4778	5.84565e-28	8.25016e-27	52.3376	WAC
0.317399	2.44885	5.43038	1.40466e-06	3.48721e-06	3.87367	AL359921.1
0.317001	5.04626	15.8634	7.17951e-22	5.81146e-21	38.5715	GNL3
0.316996	8.72668	17.509	8.47307e-24	8.06734e-23	42.5031	FBXW7
0.316896	6.53678	8.15961	5.85465e-11	2.07447e-10	12.8985	RBP4
0.316841	9.2234	15.4912	2.04455e-21	1.59468e-20	36.8804	MYT1L
0.31605	0.612363	3.05721	0.00348439	0.00598469	-3.06012	AC133528.1
0.316036	3.55541	7.10915	2.88022e-09	8.94691e-09	9.6867	AL139424.2
0.316023	1.5875	3.64755	0.000601129	0.00113704	-1.73396	AC126177.3
0.316011	0.470666	3.02417	0.00382522	0.00653683	-3.09692	SCGN
0.316009	3.44004	7.06856	3.34986e-09	1.03399e-08	9.56703	PTBP1
0.315891	6.22761	13.6146	5.15984e-19	3.36146e-18	31.6752	PNN
[truncated: 15,558 more rows]

## Sheet: npglut_6vs0
logFC	AveExpr	t	P.Value	adj.P.Val	B	gene
6.16223	1.84248	87.7633	1.79706e-59	1.50243e-56	122.407	AC068205.1
5.64561	4.31873	69.9551	2.98799e-54	9.71484e-52	113.493	NR4A3
5.22349	2.64689	44.1855	9.10736e-44	4.05832e-42	89.3816	NPAS4
5.05013	0.239846	46.5355	6.11133e-45	3.34258e-43	91.7122	AL590302.1
4.6407	-0.882265	24.9155	4.24405e-31	4.26031e-30	60.1453	AL359834.1
4.61058	4.54281	91.057	2.53922e-60	2.9684e-57	127.524	NR4A1
4.4008	-0.663843	25.8334	7.09653e-32	7.55572e-31	62.1619	AC104695.3
4.29768	2.53135	46.0937	1.0054e-44	5.30085e-43	91.8221	GEM
4.21405	3.92493	88.7481	9.93542e-60	9.18085e-57	126.068	FOSL2
4.17217	1.49153	44.8496	4.18712e-44	1.98212e-42	90.2192	FOSB
4.01852	0.357016	35.6863	5.73841e-39	1.31527e-37	78.4723	AC104695.4
3.86412	0.289605	36.8292	1.13494e-39	2.79077e-38	79.8784	AL590302.2
3.63917	-1.1683	23.788	4.12752e-30	3.82815e-29	58.0749	AC025259.3
3.55127	1.95053	58.6569	3.26159e-50	4.30554e-48	103.913	GABRQ
3.51326	0.400151	36.2238	2.66224e-39	6.31634e-38	78.7232	AP001107.5
3.4767	1.81984	24.89	4.46399e-31	4.47087e-30	60.636	CALCRL
3.28109	6.39949	110.028	1.08028e-64	3.79329e-61	137.921	ALK
3.27555	0.144516	27.7884	1.87339e-33	2.32118e-32	65.7743	TBILA
3.22083	-1.01019	14.1662	9.7074e-20	4.04444e-19	34.6709	RNF183
3.21386	3.03906	36.7457	1.27551e-39	3.1103e-38	80.2778	ARHGAP42
3.10728	1.01332	37.2596	6.23871e-40	1.60951e-38	80.6473	AC112487.1
3.06316	2.49167	27.7452	2.02496e-33	2.4984e-32	65.9818	GULP1
3.04852	8.18721	130.033	1.47596e-68	1.29567e-64	146.858	SNTG1
3.04733	2.57365	44.6955	5.00967e-44	2.34546e-42	90.3413	CES5A
2.99197	2.22436	83.3695	2.74538e-58	1.85387e-55	121.598	AC068205.2
2.97674	2.27745	45.9207	1.22338e-44	6.28036e-43	91.6828	SLC9C1
2.97513	5.64929	95.2882	2.27207e-61	3.62642e-58	130.272	ANGPT2
2.94569	-1.01279	16.0049	4.84363e-22	2.34204e-21	39.849	MMP1
2.89456	-0.794824	16.5783	1.00574e-22	5.08285e-22	41.4274	GPAT2
2.889	0.462907	31.2509	5.03056e-36	8.21596e-35	71.5522	BMF
2.88015	-1.41452	11.246	1.04692e-15	3.34804e-15	25.5286	PCK1
2.86353	1.00915	19.0931	1.54694e-25	9.59363e-25	47.9423	IGFN1
2.82357	-0.0677277	13.4249	9.24798e-19	3.60975e-18	32.4602	MYPN
2.80365	2.04479	65.9452	6.76957e-53	1.60613e-50	109.683	ARID5A
2.79643	5.05979	39.0965	5.20721e-41	1.5417e-39	83.2754	PDE3A
2.78869	9.0487	118.88	1.75434e-66	7.70024e-63	142.101	HDAC9
2.74139	3.41889	40.6096	7.29704e-42	2.43101e-40	85.4332	AP002989.1
2.67349	3.46713	65.9168	6.9253e-53	1.62117e-50	110.631	MEF2C
2.64609	6.09335	101.481	7.9858e-63	1.85844e-59	133.629	BDNF
2.63791	3.64193	49.9699	1.4769e-46	1.08949e-44	96.2363	C3orf52
2.57231	-0.431657	15.7064	1.11433e-21	5.27056e-21	39.1129	EGF
2.57017	-1.05231	14.0233	1.49088e-19	6.13151e-19	34.2648	SIK1B
2.52492	-0.921129	13.2046	1.83104e-18	7.02065e-18	31.7788	STX11
2.49574	-1.06668	9.78679	1.62095e-13	4.54763e-13	20.5613	CLDN1
2.4839	0.0197951	20.6029	4.26736e-27	3.0065e-26	51.407	DRD1
2.47074	1.76369	43.6145	1.79225e-43	7.54591e-42	88.7619	REM2
2.45387	9.92936	98.5798	3.73502e-62	6.55758e-59	132.053	PDE10A
2.44946	0.305109	31.6743	2.54008e-36	4.3005e-35	71.9402	AL161734.1
2.44379	2.21886	30.3947	2.05524e-35	3.16525e-34	70.616	RASGRP3
2.44127	3.23933	64.2172	2.75132e-52	5.5523e-50	109.203	RNF122
2.42614	3.29413	71.109	1.2574e-54	4.63502e-52	114.446	KCNJ2
2.403	3.3155	66.3531	4.88711e-53	1.22576e-50	110.92	TPD52L1
2.40088	3.70182	53.7943	3.08927e-48	3.08172e-46	100.088	ELOVL7
2.39869	1.63649	21.3106	8.50448e-28	6.37546e-27	53.1012	HAS1
2.36674	2.92856	54.0124	2.49776e-48	2.56452e-46	100.238	BHLHE40
2.36358	0.682915	21.3014	8.68229e-28	6.5032e-27	53.0807	INHBE
2.36291	2.19115	33.6039	1.24829e-37	2.42974e-36	75.7061	NR4A2
2.35623	1.90695	40.5163	8.22085e-42	2.72327e-40	85.1759	AL645608.7
2.33642	4.97038	70.8369	1.54013e-54	5.34028e-52	114.602	PPARGC1A
2.31632	2.52413	75.8681	4.0718e-56	1.9858e-53	117.295	AC090617.5
2.29862	4.58558	43.5086	2.03374e-43	8.48134e-42	88.9389	ZHX2
2.29468	1.46887	33.2193	2.24676e-37	4.25987e-36	74.9804	NGF
2.29026	4.02028	65.9859	6.55206e-53	1.57582e-50	110.812	C11orf96
2.28726	-0.920658	13.7391	3.52744e-19	1.41784e-18	33.3861	DCAF4L2
2.28542	0.861082	23.6315	5.7001e-30	5.24786e-29	58.1057	DGKK
2.25895	-0.894232	10.6023	9.38038e-15	2.82199e-14	23.3688	LINC00836
2.25673	0.280407	18.2187	1.36632e-24	7.89617e-24	45.7711	BTG3-AS1
2.2537	3.86945	41.4885	2.40423e-42	8.57949e-41	86.5217	PDGFD
2.23492	3.02432	46.8762	4.176e-45	2.34993e-43	92.8576	STC1
2.20384	0.239444	15.8427	7.60637e-22	3.64181e-21	39.5064	COL1A2
2.20274	5.85516	86.5779	3.69939e-59	2.91467e-56	125.235	FOS
2.19983	-0.974447	7.09356	3.05224e-09	6.51448e-09	10.8447	AC002074.1
2.18643	2.44756	24.911	4.28271e-31	4.2942e-30	60.6439	LIPG
2.18059	2.25991	40.9336	4.83374e-42	1.65109e-40	85.7466	PROX1
2.15031	5.27509	51.7495	2.36039e-47	2.05757e-45	98.0012	WNT2B
2.14638	3.04131	28.9158	2.54578e-34	3.44348e-33	68.0217	ARHGAP6
2.14444	4.85866	87.9308	1.62396e-59	1.42559e-56	125.934	AC027031.2
2.12663	-0.830553	10.6878	6.98965e-15	2.11837e-14	23.6583	LINC01616
2.12639	3.68679	51.636	2.6484e-47	2.29054e-45	97.9501	GREM2
2.12196	8.15032	84.4832	1.35755e-58	9.53377e-56	123.88	PCSK1
2.12171	3.84172	44.8851	4.0181e-44	1.91181e-42	90.6328	YIPF7
2.12084	2.22031	19.8527	2.47515e-26	1.64296e-25	49.6549	VEGFC
2.11505	4.62395	49.7503	1.85987e-46	1.3328e-44	95.9801	SEMA6A
2.1127	1.88384	24.8887	4.4759e-31	4.48024e-30	60.6504	ACVR1C
2.10126	3.74386	47.558	1.96428e-45	1.17302e-43	93.6531	GPAT3
2.09127	-0.43563	16.9216	3.99424e-23	2.06681e-22	42.3924	AL355990.1
2.09062	5.30257	61.3719	3.00573e-51	4.88627e-49	107.019	STAC
2.08589	4.12104	63.6112	4.53836e-52	8.85332e-50	108.886	ADRA1B
2.06899	-0.308119	13.0538	2.93344e-18	1.10877e-17	31.3284	FOSL1
2.06122	0.711043	10.0628	6.12663e-14	1.76163e-13	21.3083	NPFFR2
2.05818	-0.76671	10.8853	3.55541e-15	1.10015e-14	24.3248	HLA-E
2.0433	-0.688382	9.203	1.30391e-12	3.45448e-12	18.4791	PMAIP1
2.03451	1.69624	32.5478	6.36461e-37	1.15318e-35	74.0025	GAD2
2.02684	6.2703	40.509	8.29772e-42	2.74356e-40	84.9698	FMN1
2.01574	-0.989137	9.03358	2.40327e-12	6.26306e-12	17.9013	AC069272.1
2.01131	5.9386	50.973	5.21412e-47	4.21863e-45	97.1338	SEC24D
2.00745	0.61445	18.0916	1.88721e-24	1.07927e-23	45.4641	BPIFC
2.0013	1.42201	37.6193	3.80278e-40	1.00399e-38	81.1532	CYP39A1
1.99975	5.81576	81.4242	9.60729e-58	6.02411e-55	121.984	44623
1.98921	6.11839	59.8149	1.16467e-50	1.68992e-48	105.602	NPTX1
1.98168	2.92337	33.6789	1.11387e-37	2.18018e-36	75.8151	STAT4
1.98158	-0.0974536	12.4223	2.17958e-17	7.8016e-17	29.3409	TPBG
1.97719	2.68632	31.1287	6.13638e-36	9.95716e-35	71.8106	AF121898.1
1.96859	1.11833	17.9642	2.61301e-24	1.47513e-23	45.13	AC087164.1
1.96649	2.93073	20.8909	2.20219e-27	1.59307e-26	51.9402	PRR16
1.96616	0.0341835	9.58741	3.29063e-13	9.05257e-13	19.7256	AC006333.1
1.95291	-0.759037	11.1946	1.24482e-15	3.95786e-15	25.3581	FST
1.95147	2.86705	27.4917	3.20505e-33	3.90229e-32	65.5065	KLHL4
1.94982	5.9999	40.2518	1.15411e-41	3.72475e-40	84.6722	SNTG2
1.94593	5.31593	77.0763	1.76283e-56	8.84286e-54	119.068	BRINP2
1.94375	3.87958	29.9008	4.7048e-35	6.91811e-34	69.6085	PDE1C
1.93723	2.34388	39.302	3.97102e-41	1.20206e-39	83.699	RUBCNL
1.9281	3.5658	50.9883	5.13287e-47	4.17212e-45	97.2799	TMEM196
1.91443	6.49655	68.5643	8.64171e-54	2.57157e-51	112.834	KCNQ3
1.91347	2.08151	28.9964	2.2129e-34	3.01412e-33	68.2436	GPR3
1.90939	3.22802	29.6146	7.64468e-35	1.09476e-33	69.2233	DIO3
1.90783	2.55248	34.9018	1.79496e-38	3.83017e-37	77.6422	TGFB2
1.90323	-0.629811	13.3963	1.01011e-18	3.93312e-18	32.3725	KLHL41
1.90165	4.47673	34.8839	1.84282e-38	3.92175e-37	77.4342	PTPRK
1.90039	0.868508	20.5405	4.92996e-27	3.45255e-26	51.3746	IL6R
1.8873	5.52453	59.2566	1.9089e-50	2.57804e-48	105.15	NPAS2
1.88027	1.53898	21.9065	2.25886e-28	1.77603e-27	54.4487	SERPINI2
1.87901	3.8614	59.7472	1.23631e-50	1.77917e-48	105.597	ATF3
1.87655	-0.460914	12.3477	2.77113e-17	9.84276e-17	29.1098	LINC00229
1.86991	3.97496	55.9209	4.02785e-49	4.7461e-47	102.129	BVES
1.86811	0.601225	19.959	1.92375e-26	1.28913e-25	50.0107	CERKL
1.86579	-0.320187	12.4295	2.12953e-17	7.62869e-17	29.3686	AC108727.2
1.86357	2.98275	47.0734	3.35378e-45	1.91799e-43	93.0638	PTCHD1
1.86305	1.16027	20.4432	6.17838e-27	4.30622e-26	51.1576	HAPLN3
1.86249	0.244247	17.9382	2.79307e-24	1.57173e-23	45.0508	EDNRA
1.85271	6.61849	26.8985	9.52424e-33	1.10252e-31	63.7514	CREB5
1.85152	10.0221	72.1222	5.94691e-55	2.48595e-52	115.279	NEAT1
1.85087	5.6148	38.8488	7.23202e-41	2.09526e-39	82.8683	CTNNAL1
1.85038	5.47718	31.8947	1.78571e-36	3.07672e-35	72.6407	NR3C1
1.8499	3.54731	30.3295	2.29103e-35	3.50992e-34	70.39	AC008467.1
1.84876	4.57557	58.8872	2.65343e-50	3.52926e-48	104.859	ELF1
1.84841	2.95251	48.8158	5.01722e-46	3.29915e-44	94.9307	FAM167A
1.8467	1.68511	37.4225	4.98315e-40	1.29999e-38	81.0023	AC113404.1
1.83531	3.09489	17.9263	2.87955e-24	1.61676e-23	44.6691	RTL1
1.83373	-1.32418	9.84421	1.32299e-13	3.73137e-13	20.7637	AC104695.2
1.82764	3.7352	44.5257	6.10815e-44	2.78547e-42	90.2173	GHR
1.82725	7.65052	62.6655	1.00035e-51	1.79216e-49	107.948	SIK2
1.82188	-0.366997	13.12	2.38479e-18	9.0686e-18	31.5325	CA1
1.81906	1.43298	19.6533	3.98385e-26	2.60017e-25	49.287	AL691403.1
1.81632	-0.887605	9.57631	3.42342e-13	9.40462e-13	19.8298	TCIM
1.81268	8.02848	49.849	1.67657e-46	1.21634e-44	95.7276	SV2C
1.81244	3.98718	44.4951	6.33119e-44	2.87971e-42	90.1707	ARAP2
1.80584	0.258447	13.9992	1.6029e-19	6.57835e-19	34.1756	SIK1
1.8058	6.28464	66.7512	3.56284e-53	9.06563e-51	111.422	CREM
1.80374	2.97896	42.5561	6.42842e-43	2.46967e-41	87.8585	OPRM1
1.79993	0.356707	11.6034	3.16858e-16	1.04687e-15	26.6323	RORB
1.79632	-0.408219	11.7356	2.04507e-16	6.85086e-16	27.1362	ADGRG3
1.79631	2.29479	10.3912	1.94701e-14	5.75427e-14	22.0476	SLC7A11
1.78854	-0.822626	9.35002	7.68766e-13	2.06285e-12	19.0288	NANOS2
1.78713	0.51313	22.1462	1.33621e-28	1.07025e-27	54.8776	PTTG1
1.7794	0.241029	10.7505	5.63723e-15	1.72307e-14	23.7805	LRAT
1.77712	1.83726	23.008	2.09973e-29	1.81601e-28	56.8039	CA3
1.76834	1.88972	17.714	4.9752e-24	2.74081e-23	44.3913	AP002784.1
1.76478	0.675716	12.2995	3.23819e-17	1.14323e-16	28.85	AC090791.1
1.76288	3.82253	27.9439	1.41649e-33	1.78019e-32	66.1834	ADCYAP1
1.75996	1.93673	22.6495	4.50249e-29	3.76609e-28	56.033	LAMA3
1.75676	-0.540224	10.2029	3.75068e-14	1.09278e-13	21.9924	DPP4
1.75276	2.4255	22.4264	7.27369e-29	5.96748e-28	55.4939	AC016831.5
1.7522	4.77208	67.7227	1.66018e-53	4.61822e-51	112.224	CPXM2
1.74612	-0.60821	6.7684	1.0235e-08	2.10886e-08	9.60668	ITGA4
1.74253	1.35807	18.0634	2.02765e-24	1.15771e-23	45.3642	AC007220.1
1.74066	2.21917	31.8913	1.7955e-36	3.09056e-35	73.0407	UCN
1.73814	4.67474	48.7135	5.59942e-46	3.65461e-44	94.8685	ARHGAP24
1.73549	5.46462	64.3435	2.48019e-52	5.12291e-50	109.517	EYA1
1.71935	4.21505	41.2709	3.15832e-42	1.10901e-40	86.1972	TIPARP
1.71574	0.793269	17.7475	4.56266e-24	2.52145e-23	44.5852	LINC01679
1.71514	0.207428	17.9063	3.03096e-24	1.6996e-23	44.9497	AL161421.1
1.7108	-0.194222	9.89398	1.10977e-13	3.14206e-13	20.886	AP000331.1
1.70475	4.1345	22.4958	6.26298e-29	5.15998e-28	55.2932	CGA
1.70406	5.93498	17.8805	3.23855e-24	1.81196e-23	43.92	UTS2
1.70406	6.66964	60.777	5.02322e-51	7.80466e-49	106.403	KCTD8
1.70043	2.95699	40.2112	1.21604e-41	3.91742e-40	84.9293	AC044849.1
1.69997	2.55494	28.947	2.41103e-34	3.27129e-33	68.1461	OPN3
1.69707	4.22767	47.3305	2.52339e-45	1.48668e-43	93.3899	SRPX
1.6956	5.93331	70.6405	1.78384e-54	6.02286e-52	114.45	CREB3L2
1.68772	0.886103	13.6378	4.80541e-19	1.91268e-18	33.0459	TMEM236
1.68262	4.39051	65.3078	1.13073e-52	2.51294e-50	110.297	AC129492.1
1.68179	1.5039	31.9826	1.55238e-36	2.69054e-35	73.0517	C22orf42
1.68094	0.290119	21.31	8.51619e-28	6.38151e-27	53.0161	SNX33
1.67968	3.99619	30.8852	9.13728e-36	1.45443e-34	71.2419	LINC-PINT
1.67657	0.59701	14.2272	8.08812e-20	3.39477e-19	34.8549	PRLR
1.67581	2.25023	19.8868	2.2829e-26	1.51879e-25	49.7401	AC090921.1
1.67382	5.70205	32.6378	5.52936e-37	1.00809e-35	73.7901	HCRTR2
1.67272	1.09726	22.2698	1.02101e-28	8.26078e-28	55.2294	ZNF165
1.6715	1.53806	10.8938	3.4528e-15	1.06915e-14	23.9902	LINC02296
1.67007	-0.903524	7.97982	1.13677e-10	2.6505e-10	14.0979	TGFBR2
1.66936	5.54082	56.1559	3.23059e-49	3.88489e-47	102.302	ITGAV
1.66505	-0.0588865	9.30832	8.92863e-13	2.38963e-12	18.7851	PDLIM3
1.66485	2.23575	29.2586	1.40633e-34	1.95339e-33	68.6971	GFPT2
1.66013	3.22748	35.6186	6.32593e-39	1.44239e-37	78.6743	PTP4A1
1.65691	3.66784	44.8494	4.18844e-44	1.98212e-42	90.5962	PCOLCE2
1.65599	0.44069	12.5949	1.25352e-17	4.54805e-17	29.8453	XG
1.65528	0.634568	20.5962	4.33404e-27	3.04615e-26	51.4679	ACAN
1.65347	2.033	16.9758	3.45566e-23	1.79394e-22	42.4087	CFAP47
1.65305	0.964374	18.1124	1.78965e-24	1.02515e-23	45.5177	FAM169B
1.65254	1.5133	31.8714	1.85335e-36	3.18387e-35	72.8849	KCNA4
1.65039	4.30081	31.5133	3.29086e-36	5.49739e-35	72.2276	MAN1A1
1.65036	4.40622	52.4285	1.19139e-47	1.0838e-45	98.7513	GPR26
1.64913	4.29488	26.3269	2.77448e-32	3.06169e-31	63.0828	AP000787.1
1.64617	1.92227	17.3859	1.16908e-23	6.24828e-23	43.5238	AL136442.1
1.64504	2.84371	22.5294	5.82579e-29	4.82241e-28	55.6473	FOXO1
1.63945	0.217307	12.9238	4.41484e-18	1.64918e-17	30.9056	DAAM2
1.62001	3.87769	29.5088	9.15708e-35	1.29863e-33	68.942	AC016831.7
1.61289	-0.11282	14.335	5.86605e-20	2.48529e-19	35.1948	NR2E3
1.61127	5.84099	32.03	1.43985e-36	2.51538e-35	72.8002	CRIM1
1.60994	4.97715	67.7961	1.56774e-53	4.43948e-51	112.288	SPSB4
1.6098	4.63591	74.0563	1.4649e-55	6.42983e-53	116.908	TYRO3
1.6002	-0.377109	10.8914	3.48202e-15	1.07801e-14	24.3285	DLGAP1-AS2
1.59775	1.6695	15.3103	3.42114e-21	1.57362e-20	37.8494	MIR548XHG
1.59713	2.59857	15.0401	7.43059e-21	3.3451e-20	36.8631	ADAMTSL1
1.59091	-0.504196	5.92395	2.32814e-07	4.39944e-07	6.53787	SULT1C4
1.58948	4.11052	36.3	2.38962e-39	5.68491e-38	79.5557	AC114689.3
1.58538	7.10603	74.6969	9.28336e-56	4.28916e-53	117.363	DUSP4
1.58508	0.10352	13.0575	2.89953e-18	1.09666e-17	31.3331	GBP2
1.57988	1.57759	20.0405	1.58675e-26	1.07025e-25	50.2013	AC037450.1
1.57668	2.09345	14.4922	3.68124e-20	1.58372e-19	35.3832	ADAMTS5
1.57661	1.87049	22.7911	3.32719e-29	2.81792e-28	56.3441	BCL6
1.57301	1.16675	11.1029	1.69711e-15	5.35422e-15	24.806	SAMSN1
1.57165	3.38573	38.0992	1.97767e-40	5.45085e-39	82.1386	RELT
1.57165	0.312456	17.7834	4.15893e-24	2.31217e-23	44.6535	DLGAP1-AS1
1.56953	2.58798	22.5168	5.98567e-29	4.94776e-28	55.6637	C9orf153
1.56874	0.0959746	13.1244	2.35174e-18	8.9468e-18	31.543	RBM24
1.5632	-0.188977	12.5363	1.51167e-17	5.45313e-17	29.7013	AL355304.1
1.55925	6.05657	68.1855	1.15826e-53	3.3337e-51	112.566	SLC6A17
1.55348	6.05795	71.0679	1.29643e-54	4.64518e-52	114.765	SLC2A3
1.55291	-1.11668	6.3024	5.76954e-08	1.13535e-07	7.99328	AL589990.1
1.54571	5.66502	48.5826	6.44527e-46	4.17563e-44	94.6248	ARHGAP10
1.54529	-0.371521	7.85091	1.83129e-10	4.21942e-10	13.5752	ITK
1.54277	10.0134	41.9311	1.38624e-42	5.14548e-41	86.3725	PAM
1.54254	-0.311228	9.75147	1.83705e-13	5.13338e-13	20.3948	ASB5
1.5408	3.11555	37.1095	7.6804e-40	1.95427e-38	80.7905	MIR22HG
1.53957	5.08335	20.7129	3.31181e-27	2.35693e-26	51.0677	AL391117.1
1.532	3.39918	45.5516	1.86361e-44	9.19086e-43	91.401	SLC7A8
1.53183	7.95756	63.2562	6.09781e-52	1.16369e-49	108.424	GPR158
1.52988	2.56282	29.3807	1.14018e-34	1.60273e-33	68.8973	VWA5B1
1.52981	0.327246	16.3602	1.82083e-22	9.08448e-22	40.9266	AP003108.1
1.52708	7.40794	59.4358	1.62817e-50	2.23326e-48	105.149	SEMA3E
1.51978	1.71642	20.4068	6.72452e-27	4.67759e-26	51.0479	LATS2
1.51941	0.521204	11.2244	1.12595e-15	3.59359e-15	25.3531	CDH18-AS1
1.51822	0.57095	12.3118	3.11233e-17	1.10057e-16	28.9276	CLCN1
1.51707	4.38401	51.0042	5.04947e-47	4.14269e-45	97.3052	RHBDL3
1.5151	0.684988	11.5307	4.03522e-16	1.32448e-15	26.3549	AMIGO2
1.51482	0.141822	12.2617	3.65967e-17	1.28686e-16	28.8132	TMC8
1.51456	1.73385	24.381	1.23416e-30	1.1886e-29	59.6424	AC007785.3
1.51253	3.81207	28.4968	5.30224e-34	6.94712e-33	67.1798	AC097717.1
1.51251	5.2387	71.1769	1.19548e-54	4.56284e-52	114.861	CLN8
1.51031	1.85168	26.2073	3.47849e-32	3.80747e-31	63.2002	EVA1C
1.50767	4.67956	43.3854	2.3571e-43	9.7603e-42	88.7851	PCGF5
1.50721	0.140504	13.1682	2.0515e-18	7.83684e-18	31.6763	AL158166.2
1.5033	1.2905	8.8477	4.7149e-12	1.20846e-11	16.8335	LINC00598
1.50058	4.86969	62.2942	1.36873e-51	2.35596e-49	107.822	PPP2R1B
1.49912	1.21608	12.8438	5.68228e-18	2.11096e-17	30.5133	ATP6V0A4
1.49266	5.18973	38.5665	1.05404e-40	2.97998e-39	82.5507	FAT1
1.49198	8.1349	60.3286	7.42145e-51	1.11366e-48	105.879	HCN1
1.49036	5.2611	40.4768	8.64638e-42	2.84811e-40	85.0699	TRHDE
1.48872	3.2644	35.4926	7.58783e-39	1.70576e-37	78.4901	NAT16
1.48769	4.4395	54.0472	2.41475e-48	2.49387e-46	100.349	ADGRG1
1.48711	2.66593	48.2285	9.44905e-46	5.98906e-44	94.2176	CAMK1G
1.48341	0.412153	14.3176	6.17753e-20	2.61473e-19	35.141	AL023584.2
1.48329	2.13195	13.6226	5.03457e-19	2.00118e-18	32.7352	AL162414.1
1.47919	1.2828	12.6724	9.78971e-18	3.5793e-17	29.9554	GIPR
1.47801	6.32548	62.2163	1.46211e-51	2.49227e-49	107.678	TNFRSF9
1.47747	7.85041	64.5861	2.03324e-52	4.40712e-50	109.545	KCNH8
1.47549	4.79939	63.2156	6.30784e-52	1.19083e-49	108.596	CDC14A
1.47237	2.0783	27.143	6.0644e-33	7.16988e-32	64.9387	ANKRD37
1.47062	-0.546897	6.66874	1.48255e-08	3.01857e-08	9.25429	CLEC18B
1.46715	6.16793	54.4549	1.62716e-48	1.72097e-46	100.612	HDAC5
1.46676	9.15558	56.1731	3.17905e-49	3.84928e-47	101.98	FNDC3A
1.46339	3.61659	29.804	5.54152e-35	8.05269e-34	69.4921	RGS10
1.46211	1.93483	26.448	2.20814e-32	2.46932e-31	63.6536	LINC02334
1.45948	7.67117	50.1802	1.18537e-46	9.00934e-45	96.1159	IL1RAPL1
1.45734	2.62831	31.027	7.2442e-36	1.16471e-34	71.6532	CDH26
1.45609	5.9359	47.9634	1.26049e-45	7.81992e-44	93.9142	GABRB1
1.45483	1.49555	26.6325	1.56261e-32	1.77456e-31	63.9667	SGMS2
1.45304	-0.940476	3.98958	0.000202696	0.000310535	0.0406282	SMAD6
1.44921	3.79403	43.9752	1.16741e-43	5.06001e-42	89.5685	GJC1
1.44737	3.8255	14.3442	5.7072e-20	2.41915e-19	34.4713	FRAS1
1.44705	2.32153	27.4056	3.74962e-33	4.54014e-32	65.4156	SERTAD1
1.44603	3.44373	30.6305	1.38993e-35	2.18274e-34	70.917	SMAD3
1.44383	3.22419	47.4644	2.17707e-45	1.29131e-43	93.5195	PLEKHH3
1.44334	-0.487085	8.09604	7.40097e-11	1.74532e-10	14.4883	PON1
1.44239	5.38825	43.5656	1.89981e-43	7.96063e-42	88.9127	CDK14
1.44142	-0.536463	8.85333	4.61954e-12	1.18454e-11	17.2237	AC003659.1
1.4399	1.08216	18.2517	1.25664e-24	7.29589e-24	45.8666	ULBP1
1.43591	3.11046	37.7186	3.31922e-40	8.82962e-39	81.6291	RELB
1.43256	1.52687	18.3659	9.41906e-25	5.52524e-24	46.1161	ACMSD
1.43193	1.90025	21.7929	2.90213e-28	2.26055e-27	54.176	AC100800.1
1.43074	-0.518454	7.08858	3.10938e-09	6.63321e-09	10.8046	STAC2
1.42996	2.67381	15.0337	7.57025e-21	3.40622e-20	36.7954	LAMB4
1.4284	1.86454	18.6992	4.08932e-25	2.46038e-24	46.9011	ERF
1.42706	2.57807	28.4539	5.71879e-34	7.46505e-33	67.2822	PPP2R5A
1.42662	1.78108	14.8593	1.25489e-20	5.57352e-20	36.5225	BHLHE40-AS1
1.42536	6.50339	48.0608	1.13363e-45	7.08295e-44	93.9517	ELL2
1.42433	0.813325	10.9784	2.58933e-15	8.07046e-15	24.4606	LRRC10B
1.42191	4.99354	34.3062	4.33473e-38	8.89075e-37	76.4896	EPHA7
1.41998	-0.0205184	9.49799	4.52682e-13	1.23298e-12	19.4593	HPGD
1.41698	-0.374709	5.86017	2.94162e-07	5.52306e-07	6.30246	AC104078.2
1.41509	1.48624	23.6105	5.95346e-30	5.47251e-29	58.0708	USP2
1.41451	2.86394	25.1446	2.70196e-31	2.76608e-30	61.0607	ARHGAP29
1.41374	6.64433	52.9089	7.38222e-48	6.89413e-46	99.035	IRS2
1.41355	6.27156	62.9291	8.01594e-52	1.466e-49	108.287	NRIP1
1.41329	2.62258	27.1225	6.29782e-33	7.43083e-32	64.869	AC017101.1
1.41298	2.9606	27.1548	5.9346e-33	7.02114e-32	64.8902	POPDC3
1.41022	0.919682	14.562	2.99649e-20	1.29772e-19	35.8183	RBPMS2
1.40594	2.94223	14.4839	3.77268e-20	1.62107e-19	35.1351	NR5A2
1.40376	2.02523	18.2265	1.33951e-24	7.74885e-24	45.6878	PLPP3
1.40355	2.54618	27.3747	3.96638e-33	4.78939e-32	65.3414	ACACB
1.40269	2.52516	37.7572	3.14883e-40	8.38907e-39	81.6612	AC011379.1
1.40163	2.98091	33.8918	8.07134e-38	1.60304e-36	76.1381	LINC00513
1.40079	2.94974	33.4093	1.67941e-37	3.21542e-36	75.4017	AC018682.1
1.39805	0.896997	14.8725	1.20763e-20	5.36904e-20	36.7261	LONRF3
1.39749	1.07185	10.4774	1.44398e-14	4.29041e-14	22.6928	LINC01762
1.39379	0.982772	22.5455	5.62769e-29	4.66503e-28	55.7979	AC058791.1
1.39009	4.58298	33.5871	1.28054e-37	2.48425e-36	75.4647	DLEU2
1.38947	1.25841	14.0998	1.18436e-19	4.90536e-19	34.3906	CCDC141
1.38947	3.36965	22.6104	4.89546e-29	4.08311e-28	55.7112	ROR1
1.3874	6.70999	73.4778	2.21902e-55	9.50226e-53	116.508	SLC22A23
1.38581	0.207626	10.8973	3.4118e-15	1.05702e-14	24.2928	AP000695.2
1.3857	5.62864	29.2798	1.35599e-34	1.88833e-33	68.2235	HS3ST2
1.38178	-0.695222	5.40519	1.53818e-06	2.75009e-06	4.7449	AL359682.1
1.38173	4.67753	54.6814	1.30836e-48	1.39218e-46	100.954	FAM222A
1.38029	4.18439	45.7494	1.48664e-44	7.43616e-43	91.6142	ST3GAL1
1.38005	-0.21311	8.13384	6.43803e-11	1.52479e-10	14.5913	AP000426.1
1.37711	5.829	57.95	6.1755e-50	7.85676e-48	103.945	JUND
1.37446	-0.716135	4.48823	3.85773e-05	6.25221e-05	1.62123	LINC01997
1.37188	3.47376	35.8439	4.57606e-39	1.05852e-37	78.9815	CCDC173
1.36986	0.364841	16.4633	1.37432e-22	6.89989e-22	41.2058	AC023855.1
1.36847	0.532112	8.61665	1.09415e-11	2.74194e-11	16.177	HTR7
1.36781	3.27438	29.5242	8.91885e-35	1.26587e-33	69.0708	PHGDH
1.36774	5.32951	43.1017	3.31536e-43	1.33504e-41	88.3576	SIPA1L1
1.36647	4.44498	54.9008	1.06013e-48	1.14894e-46	101.173	CCNT2-AS1
1.36571	5.13479	31.402	3.93843e-36	6.48659e-35	71.8994	GLRA3
1.36549	-0.164269	6.99688	4.37414e-09	9.2504e-09	10.3837	PRSS55
1.36487	8.464	108.957	1.81878e-64	5.32206e-61	137.459	GRIA4
1.36424	4.68412	53.878	2.84707e-48	2.87276e-46	100.175	ZNF143
1.36302	-0.315713	8.13476	6.41626e-11	1.52004e-10	14.6022	ABCB4
1.36271	0.373916	12.5138	1.62493e-17	5.85568e-17	29.5978	SRD5A2
1.36212	0.14815	10.1608	4.34656e-14	1.2597e-13	21.7706	AC078929.1
1.36123	1.2487	15.1475	5.4527e-21	2.47436e-20	37.4083	EGR3
1.36122	2.79656	14.7631	1.661e-20	7.31982e-20	36.0057	NID1
1.35987	9.02585	53.5868	3.7843e-48	3.71179e-46	99.4792	AHI1
1.35756	1.0261	12.0226	7.96282e-17	2.74339e-16	27.9008	FAM20A
1.35728	4.4637	44.3028	7.9328e-44	3.58037e-42	89.9067	SGPP2
1.3562	3.08599	33.0103	3.10064e-37	5.78512e-36	74.7811	AIM2
1.35511	-0.745623	7.08372	3.1661e-09	6.75012e-09	10.8058	BTN2A2
1.35502	0.968623	19.3205	8.88625e-26	5.61208e-25	48.5031	SPAG4
1.3527	0.0083061	6.5981	1.92749e-08	3.89962e-08	8.89924	KANK4
1.35065	2.06764	15.058	7.05665e-21	3.18165e-20	37.0553	TAC1
1.35003	7.66323	47.2917	2.63383e-45	1.54656e-43	92.9722	DACH2
1.34838	1.3539	17.3985	1.131e-23	6.05208e-23	43.649	AF127577.2
1.34724	2.8216	25.1047	2.92264e-31	2.97638e-30	60.9888	CA13
1.34594	2.95217	20.152	1.22009e-26	8.29311e-26	50.2316	STXBP5-AS1
1.34561	2.43478	14.3442	5.7071e-20	2.41915e-19	34.8546	LUCAT1
1.34502	8.05444	44.6911	5.03519e-44	2.35114e-42	89.9366	HIVEP2
1.34435	5.64099	42.7601	5.01406e-43	1.96939e-41	87.8981	CD55
1.34338	4.70889	55.9608	3.87945e-49	4.60213e-47	102.172	PTPRH
1.34151	-0.274879	7.97173	1.17128e-10	2.72733e-10	13.9958	AC107072.1
1.3379	0.136998	9.09053	1.95621e-12	5.1315e-12	17.9728	AC108463.3
1.33636	-0.42779	6.56098	2.21236e-08	4.4631e-08	8.84948	CLDN14
1.33625	0.578502	14.7675	1.63994e-20	7.23248e-20	36.4502	NBPF14
1.3337	3.37772	36.6623	1.43371e-39	3.47675e-38	80.1538	RELL1
1.32771	4.99457	70.8273	1.55126e-54	5.34028e-52	114.596	TOB2
1.3277	3.75488	36.1636	2.89993e-39	6.83411e-38	79.4105	MSANTD1
1.32735	0.922938	15.6158	1.43773e-21	6.74748e-21	38.8533	APOA1-AS
1.32575	2.19443	33.1548	2.48103e-37	4.65378e-36	74.9991	UAP1L1
1.32507	0.00634423	11.6876	2.39635e-16	7.9804e-16	26.962	EP300-AS1
1.32458	10.1106	71.8176	7.44002e-55	3.03778e-52	115.047	VGF
1.32343	-0.978968	5.66069	6.09544e-07	1.1192e-06	5.67404	LINC02149
1.32224	-0.860105	6.29717	5.88237e-08	1.15664e-07	7.95092	GLYAT
1.32194	3.6292	34.0087	6.76787e-38	1.35954e-36	76.2551	GMEB2
1.32191	3.37196	30.2029	2.83065e-35	4.29912e-34	70.2107	COL22A1
1.31873	1.01902	10.6856	7.04272e-15	2.13409e-14	23.425	ACOT12
1.31783	0.186711	9.38236	6.84617e-13	1.84268e-12	19.0217	AC055822.1
1.31647	3.41497	40.8541	5.34603e-42	1.81197e-40	85.7457	CSRNP1
1.3147	1.57496	16.6424	8.45524e-23	4.29042e-22	41.6063	AVP
1.31373	3.63746	28.6242	4.23777e-34	5.59838e-33	67.4357	SLC24A2
1.31334	-0.281524	7.12483	2.71688e-09	5.81782e-09	10.8924	CALB1
1.31178	3.87104	36.3244	2.30836e-39	5.5065e-38	79.6249	LINC00571
1.31116	3.74827	22.3536	8.51424e-29	6.9463e-28	55.0762	HEG1
1.31095	4.17966	33.6703	1.12855e-37	2.20646e-36	75.66	LHFPL2
1.30689	3.31132	39.1926	4.5865e-41	1.36947e-39	83.6029	ZNF184
1.30509	4.11117	21.9432	2.08402e-28	1.64298e-27	54.088	KLHL1
1.30463	0.618418	11.3179	8.22083e-16	2.64734e-15	25.6491	AC009884.1
1.30436	1.68527	23.5089	7.34868e-30	6.6781e-29	57.8634	TRHDE-AS1
1.30419	7.20366	65.8048	7.57607e-53	1.74179e-50	110.595	PTPRE
1.30368	4.90466	39.1713	4.71701e-41	1.40367e-39	83.4029	RGS7BP
1.30262	2.85533	23.6907	5.04416e-30	4.66107e-29	58.1096	AL157396.1
1.30145	3.47649	33.9424	7.47836e-38	1.49542e-36	76.1718	PNRC1
1.29971	0.698528	15.9978	4.94025e-22	2.38679e-21	39.9326	CKM
1.29859	4.63828	54.0819	2.33464e-48	2.4254e-46	100.376	TMEM200A
1.29856	0.745266	9.76367	1.75932e-13	4.92089e-13	20.2685	GABRR2
1.29851	-0.402858	6.12817	1.09821e-07	2.12372e-07	7.26625	DUOXA1
1.29558	5.98752	71.4952	9.44043e-55	3.68324e-52	115.087	CAP2
1.2925	0.205339	12.5541	1.42807e-17	5.16323e-17	29.7477	AC103726.1
1.2919	0.944038	12.3566	2.69311e-17	9.58501e-17	29.0086	ALPK2
1.28868	1.2524	19.6295	4.2171e-26	2.74323e-25	49.2445	SFTPD-AS1
1.28853	2.63505	20.3677	7.36456e-27	5.1046e-26	50.8136	LVRN
1.28667	0.611409	6.74422	1.11981e-08	2.30055e-08	9.28864	CATSPERD
1.28439	0.294283	16.7361	6.56697e-23	3.35456e-22	41.9265	HSD17B14
1.2816	5.06406	55.7462	4.748e-49	5.48425e-47	101.951	TRMT9B
1.2815	0.225663	14.4845	3.76586e-20	1.61854e-19	35.6383	TFEB
1.28002	0.815428	13.3108	1.31631e-18	5.09379e-18	32.0588	LINC01068
1.27736	2.74115	24.3536	1.30417e-30	1.25328e-29	59.4875	CCDC61
1.27656	1.18223	10.5177	1.25638e-14	3.74632e-14	22.8067	AL359636.2
1.27405	3.68562	26.9674	8.38306e-33	9.77949e-32	64.418	WHRN
1.27272	7.01284	38.032	2.16616e-40	5.92386e-39	81.5657	LDLRAD4
1.27269	1.71146	14.3679	5.31906e-20	2.26118e-19	35.1053	TNS3
1.27226	0.451169	10.7401	5.84173e-15	1.7834e-14	23.7286	EPHA2
1.2699	5.37478	30.1519	3.08314e-35	4.6584e-34	69.7705	ADCY2
1.26967	6.50213	55.2392	7.67532e-49	8.63818e-47	101.339	FAM107B
1.26723	1.15815	19.6779	3.75548e-26	2.45842e-25	49.3614	AL355490.2
1.26542	5.75142	44.0275	1.09736e-43	4.79263e-42	89.421	TES
1.26395	-0.398778	11.2058	1.19879e-15	3.81705e-15	25.3913	KCNA7
1.26203	-0.319081	8.07517	7.99363e-11	1.88053e-10	14.3973	AC009955.4
1.26159	2.33972	10.1241	4.94121e-14	1.42732e-13	21.1036	ZEB2
1.26086	1.64104	23.9255	3.11257e-30	2.92232e-29	58.72	ZNF395
1.2572	1.24627	19.474	6.13038e-26	3.92814e-25	48.8719	AC009716.1
1.25714	0.470942	8.23651	4.41062e-11	1.05659e-10	14.8051	LINC00382
1.25655	5.79508	21.8437	2.59432e-28	2.0316e-27	53.5178	RGS6
1.25537	0.402547	10.9833	2.54644e-15	7.9424e-15	24.5669	TMEM213
1.2531	-0.587706	4.42667	4.75456e-05	7.65413e-05	1.41309	LINC01913
1.25288	2.01506	13.9165	2.0578e-19	8.39036e-19	33.6766	ESR1
1.25254	2.40595	26.1954	3.55788e-32	3.88952e-31	63.1554	MCUB
1.25137	3.24409	31.7782	2.15084e-36	3.6698e-35	72.823	MYOM2
1.24787	0.382393	13.0674	2.81152e-18	1.06429e-17	31.3476	AP002833.2
1.2464	1.82426	21.7034	3.53781e-28	2.73266e-27	53.9867	AC024361.1
1.24455	2.48299	21.4862	5.73634e-28	4.36175e-27	53.4153	KCNK1
1.24157	7.75869	63.0563	7.20573e-52	1.3317e-49	108.272	SLC35F3
1.24142	4.64246	38.8713	7.01832e-41	2.04346e-39	83.0424	LGI1
1.24077	5.17408	40.5651	7.72385e-42	2.56833e-40	85.1978	XBP1
1.23995	-0.516089	8.35655	2.83681e-11	6.87926e-11	15.4457	AC010731.2
1.23821	0.961337	15.2264	4.34886e-21	1.98732e-20	37.7418	AC005534.1
1.23737	5.53974	56.5119	2.31721e-49	2.84498e-47	102.636	GABRA2
1.23692	3.87489	29.5348	8.75954e-35	1.24527e-33	68.9863	RARA
1.23578	6.07492	43.27	2.70723e-43	1.11313e-41	88.4647	ZNF516
1.23497	7.28882	39.2106	4.47864e-41	1.342e-39	83.1319	ADARB1
1.22831	0.673966	15.7776	9.12682e-22	4.34018e-21	39.3236	PRR7-AS1
1.22648	2.41759	19.4412	6.6352e-26	4.23924e-25	48.6403	GLI2
1.22568	1.78984	15.2831	3.69658e-21	1.69675e-20	37.7728	PTGER4
1.22565	2.45544	24.8698	4.64605e-31	4.64262e-30	60.5736	STOM
1.22546	2.41789	27.8809	1.58616e-33	1.98067e-32	66.2724	YPEL4
1.22171	-0.438911	6.91671	5.89489e-09	1.23652e-08	10.1665	AC016831.1
1.22142	8.8466	67.2334	2.43553e-53	6.47889e-51	111.612	SIK3
1.22111	0.648424	12.0324	7.71358e-17	2.66065e-16	28.0161	CSRP2
1.22091	-0.34622	7.63488	4.07882e-10	9.20816e-10	12.7872	NFKB2
1.22071	0.679043	12.2355	3.98352e-17	1.3971e-16	28.6719	AC006355.2
1.22036	4.78996	44.5676	5.8164e-44	2.68028e-42	90.1828	PMEPA1
1.22019	0.740003	13.2755	1.46864e-18	5.66702e-18	31.9574	PGLYRP1
1.21815	4.467	36.5207	1.74947e-39	4.23078e-38	79.7715	JUNB
1.21802	4.87329	32.3319	8.93328e-37	1.59392e-35	73.4369	AC104123.1
1.21348	1.49487	18.0333	2.18995e-24	1.24672e-23	45.2802	TRIM73
1.21249	1.99018	7.24976	1.70673e-09	3.70075e-09	10.7291	TLL1
1.21176	5.16219	51.0468	4.83341e-47	3.98405e-45	97.2925	KCNK9
1.2108	3.13571	31.5645	3.03031e-36	5.07664e-35	72.485	ISG15
1.21024	4.46258	53.3163	4.9358e-48	4.70966e-46	99.6323	SYNE2
1.2058	6.54036	47.0083	3.60507e-45	2.04175e-43	92.7806	SLC38A2
1.2034	-0.456267	5.5623	8.71526e-07	1.58465e-06	5.2641	AC022075.1
1.20251	6.04389	39.6116	2.64623e-41	8.17955e-40	83.8269	SERTAD2
1.19873	4.22709	51.8933	2.04084e-47	1.79155e-45	98.2077	BTG2
1.19684	0.364762	9.67733	2.38987e-13	6.63173e-13	20.0424	LINC01141
1.19683	4.7004	33.2896	2.01703e-37	3.83673e-36	74.9863	SSTR2
1.19572	2.92007	30.4388	1.90988e-35	2.95694e-34	70.6574	FAM222A-AS1
1.19524	-0.307605	6.32686	5.27028e-08	1.0399e-07	7.99621	AC092535.4
1.19104	6.35699	57.1578	1.27442e-49	1.57571e-47	103.158	ZNF331
1.19064	0.396624	13.1566	2.1272e-18	8.10838e-18	31.627	ALOXE3
1.18836	1.01836	9.77033	1.7183e-13	4.80844e-13	20.232	IL18R1
1.18795	1.72787	23.7886	4.12195e-30	3.825e-29	58.4405	AL161443.1
1.18781	8.69437	90.9486	2.70515e-60	2.9684e-57	127.799	PSD3
1.18648	4.20947	42.851	4.48999e-43	1.77148e-41	88.1884	CCDC181
1.1861	0.275572	9.06968	2.10922e-12	5.52134e-12	17.8963	SALL1
1.18542	4.02968	21.2681	9.35852e-28	6.9829e-27	52.5872	ADAM32
1.18538	1.92208	21.819	2.73911e-28	2.13926e-27	54.2359	SLC24A1
1.18383	5.6007	64.2022	2.78544e-52	5.55726e-50	109.395	SELENOK
1.18369	7.723	39.8624	1.90899e-41	6.00646e-40	83.9469	ATP11A
1.18298	-0.623615	6.61238	1.8279e-08	3.70667e-08	9.08223	AQP1
1.18054	0.755927	11.2641	9.85173e-16	3.15633e-15	25.4531	SLC6A12
1.18005	0.418167	12.8787	5.08983e-18	1.89648e-17	30.756	AL133492.1
1.17976	2.68432	12.2025	4.43308e-17	1.55012e-16	28.0796	LINC01619
1.17962	1.51763	12.6463	1.06391e-17	3.88096e-17	29.8248	GAD1
1.17877	0.745074	9.4094	6.21399e-13	1.67767e-12	19.007	NPR3
1.1773	7.44838	52.5669	1.03746e-47	9.48681e-46	98.6084	ADCY8
1.17649	5.96431	39.5022	3.05328e-41	9.37175e-40	83.6926	SLC7A5
1.17614	0.125384	9.60408	3.101e-13	8.54697e-13	19.8341	TNFAIP3
1.17526	2.72989	31.5044	3.33811e-36	5.57103e-35	72.4247	PRXL2C
1.17484	2.62766	13.3828	1.05318e-18	4.09538e-18	31.8679	PPARG
1.17449	0.972529	11.2589	1.00256e-15	3.20912e-15	25.3893	VEGFA
1.17391	3.98697	47.854	1.42027e-45	8.74939e-44	93.9772	MFGE8
1.17358	0.525965	9.39979	6.4316e-13	1.73455e-12	19.0318	TESC
1.17306	0.265261	5.63211	6.76337e-07	1.2377e-06	5.35319	BCAS1
1.17298	0.871816	9.17158	1.46018e-12	3.85511e-12	18.129	VWF
1.17096	3.41238	30.6481	1.35021e-35	2.12227e-34	70.9529	TNFRSF12A
1.16977	4.58826	46.0827	1.01802e-44	5.35131e-43	91.9618	KLF3
1.16887	0.766818	15.0695	6.82627e-21	3.08491e-20	37.315	PLET1
1.16506	2.86392	21.0212	1.63613e-27	1.1984e-26	52.2826	ADAMTS16
1.16472	-0.572669	7.2779	1.53712e-09	3.34539e-09	11.521	SNTG2-AS1
1.16467	6.30598	49.8566	1.6633e-46	1.21172e-44	95.9213	CEMIP2
1.1615	3.42927	34.1451	5.5148e-38	1.12194e-36	76.4863	AL162426.1
1.16051	3.56847	9.84425	1.32281e-13	3.73137e-13	19.7559	ZFPM2-AS1
1.15602	6.41227	50.3989	9.4385e-47	7.23968e-45	96.4823	RHOQ
1.15598	4.38117	11.0706	1.8932e-15	5.95679e-15	23.8069	NCAPG2
1.15529	1.09148	14.0054	1.57346e-19	6.45903e-19	34.1383	DRICH1
1.15445	0.113495	2.42583	0.0186798	0.0241806	-4.40826	AL117190.2
1.15442	2.92691	29.8708	4.94917e-35	7.24105e-34	69.7075	GABRB2
1.15344	8.04051	49.8878	1.60969e-46	1.17755e-44	95.7692	FAM163A
1.15236	0.924983	11.321	8.13625e-16	2.62107e-15	25.6124	AP005671.1
1.15225	1.29237	9.69498	2.24462e-13	6.24052e-13	19.8915	TEKT5
1.15181	4.03844	38.7015	8.79957e-41	2.52441e-39	82.8927	NFIL3
1.15102	3.23998	14.9311	1.0186e-20	4.5517e-20	36.3822	LTBP1
1.15096	4.03396	30.8555	9.59481e-36	1.52449e-34	71.1986	GNG7
1.14873	-0.0536663	9.9676	8.56146e-14	2.44253e-13	21.1278	AC020663.3
1.14713	5.06857	69.0929	5.75733e-54	1.74278e-51	113.289	TUNAR
1.14533	1.41326	23.3995	9.2283e-30	8.30027e-29	57.6319	PLIN3
1.14525	-0.494922	7.41338	9.2868e-10	2.04783e-09	12.0045	AC010320.1
1.14341	4.27552	33.2176	2.25262e-37	4.26637e-36	74.9447	SGK1
1.14198	0.733376	14.3459	5.67815e-20	2.40858e-19	35.203	TBX19
1.14137	-0.676525	2.67884	0.00979539	0.0130583	-3.68187	LINC00960
1.14058	6.33839	59.7179	1.2687e-50	1.81093e-48	105.497	GLRA2
1.14039	5.44229	39.5613	2.8262e-41	8.7205e-40	83.8458	FRMD4B
1.13934	7.20534	36.8963	1.03342e-39	2.56702e-38	79.9557	RYR2
1.13866	6.21836	50.9891	5.12861e-47	4.17212e-45	97.1209	AL139260.1
1.13861	7.26078	59.6309	1.36993e-50	1.90888e-48	105.337	GNG4
1.13853	4.36321	51.9839	1.86245e-47	1.64317e-45	98.3056	DPF3
1.13829	2.58412	19.3225	8.84487e-26	5.58796e-25	48.3199	AL158071.4
1.13465	-0.885792	4.47818	3.99189e-05	6.4589e-05	1.62844	NBPF10
1.13415	2.46663	7.7795	2.38573e-10	5.46675e-10	12.5544	AC010967.1
1.13378	4.75624	35.0867	1.36907e-38	2.96385e-37	77.6948	MEF2D
1.13346	3.1339	26.9025	9.45413e-33	1.09562e-31	64.3966	FAM182B
1.1324	2.34529	13.911	2.09283e-19	8.52921e-19	33.5753	LINC00649
1.13218	4.4962	33.516	1.42699e-37	2.75315e-36	75.3701	BTG1
1.1314	2.01632	21.2817	9.07515e-28	6.78299e-27	53.0251	FAM27E3
1.12843	4.69171	17.9522	2.69476e-24	1.52079e-23	44.3548	GPR137B
1.12653	3.34855	20.2455	9.7982e-27	6.70409e-26	50.3645	RADX
1.12623	2.87337	23.2768	1.19252e-29	1.06118e-28	57.2468	KCNA1
1.12447	0.34263	7.95561	1.24318e-10	2.88788e-10	13.8257	EGFL8
1.12405	5.08191	32.866	3.87667e-37	7.15696e-36	74.2588	MPP7
1.12361	1.09621	9.59291	3.22685e-13	8.88547e-13	19.5675	AC008897.3
1.12262	8.99341	43.1656	3.06959e-43	1.24752e-41	88.0062	RALGAPA1
1.12232	6.97919	68.3939	9.857e-54	2.88432e-51	112.67	NCALD
1.12198	-0.0264442	10.0239	7.02362e-14	2.01328e-13	21.3312	LINC02019
1.12142	3.61227	41.594	2.1076e-42	7.55165e-41	86.6769	L3MBTL3
1.11944	5.39485	20.0176	1.67469e-26	1.12783e-25	49.3616	CDH6
1.11891	6.59808	59.6801	1.31166e-50	1.85716e-48	105.441	PDE8A
1.11739	4.97431	46.346	7.56225e-45	4.03557e-43	92.2204	ALPK3
1.11562	5.37587	58.0954	5.41251e-50	6.98731e-48	104.114	GNB4
1.11454	4.44908	43.7331	1.55605e-43	6.59895e-42	89.2309	CALCOCO2
1.11327	8.9336	51.403	3.35695e-47	2.84725e-45	97.2728	CDH18
1.11288	1.01717	15.6092	1.46484e-21	6.86549e-21	38.828	AC116407.2
1.11227	2.28391	11.8779	1.27942e-16	4.35241e-16	27.1193	GALNT3
1.11221	3.57417	30.1343	3.17554e-35	4.77746e-34	70.0686	HAP1
1.11093	3.36654	33.5106	1.4388e-37	2.77288e-36	75.5297	RHBDL2
1.1096	2.31881	18.2629	1.22147e-24	7.09877e-24	45.7233	PKD2L2
1.1094	-0.878894	4.27755	7.85193e-05	0.000124475	0.974607	MAP3K20-AS1
1.10683	3.2402	26.3055	2.88888e-32	3.18393e-31	63.2536	UNC5B-AS1
1.10658	4.63242	40.6245	7.15971e-42	2.39891e-40	85.3504	BAZ1A
1.10647	-0.202041	6.34055	5.00982e-08	9.89619e-08	8.01429	OR2H2
1.1043	-0.674405	7.0614	3.44034e-09	7.3188e-09	10.7127	AC144521.1
1.10361	1.89709	15.7211	1.06937e-21	5.06471e-21	38.9983	GJB7
1.10305	6.95944	61.9256	1.87178e-51	3.13693e-49	107.376	ITSN2
1.10248	6.19564	32.8595	3.91586e-37	7.22172e-36	74.0675	CEMIP
1.10092	2.89195	29.4525	1.00824e-34	1.4241e-33	68.9963	MYH14
1.09913	5.63634	28.1791	9.30691e-34	1.18751e-32	66.2705	GRIN2A
1.09911	5.59781	41.756	1.72254e-42	6.2744e-41	86.6559	GPR176
1.09903	3.98885	36.1854	2.81117e-39	6.63383e-38	79.4146	SLC6A6
1.09843	0.982115	11.6403	2.80357e-16	9.28546e-16	26.6656	PBXIP1
1.09654	1.60011	13.7991	2.93793e-19	1.18578e-18	33.4184	EMP2
1.09608	1.73144	12.7427	7.82779e-18	2.87757e-17	30.0757	STK17B
1.09492	1.31519	14.3931	4.93558e-20	2.10223e-19	35.262	C19orf38
1.09478	4.9854	62.3587	1.29595e-51	2.25278e-49	107.875	PON2
1.09334	2.61622	17.1833	1.99268e-23	1.04684e-22	42.8491	AC087286.2
1.09325	5.83738	53.9852	2.56491e-48	2.61169e-46	100.187	IQSEC3
1.09097	0.205107	8.36047	2.79628e-11	6.78472e-11	15.3404	CXCR4
1.08934	4.12859	20.4418	6.19831e-27	4.3184e-26	50.646	KCNH5
1.0879	4.02069	30.0781	3.48969e-35	5.21878e-34	69.8901	HECA
1.08707	5.96814	41.2449	3.26336e-42	1.13906e-40	85.9577	EZR
1.08684	-0.990961	3.29772	0.00173705	0.00247604	-1.9404	APOA4
1.08578	3.15063	13.513	7.04769e-19	2.77435e-18	32.1288	WDR49
1.085	1.67634	14.2056	8.6256e-20	3.61001e-19	34.6302	FAM83G
1.08453	0.667869	10.3632	2.14615e-14	6.32744e-14	22.395	C11orf87
1.08433	1.63834	10.5635	1.07259e-14	3.21357e-14	22.8427	CDK15
1.08363	2.05023	10.8241	4.38081e-15	1.34536e-14	23.6329	CA5A
1.08322	0.124092	8.29965	3.49647e-11	8.42772e-11	15.1413	AL353150.1
1.08303	6.37447	40.1513	1.31361e-41	4.19328e-40	84.4903	SNAP25-AS1
1.08194	1.61131	18.0098	2.32537e-24	1.32039e-23	45.2024	44622
1.08159	0.471078	8.753	6.65412e-12	1.69215e-11	16.7052	KIRREL3-AS2
1.08001	0.63814	7.80359	2.18206e-10	5.00593e-10	13.1914	AL137779.1
1.07921	5.10788	47.2201	2.85074e-45	1.65289e-43	93.1834	REL
1.07836	-0.129749	9.90888	1.05295e-13	2.98509e-13	20.9433	AC055717.1
1.07588	3.45391	24.4281	1.12239e-30	1.08572e-29	59.5127	TRIB1
1.07553	-0.53276	5.76921	4.10308e-07	7.61499e-07	6.0168	SH2D2A
1.07437	4.66628	38.5966	1.01238e-40	2.86682e-39	82.6709	RHOBTB1
1.07422	4.3989	11.6067	3.13452e-16	1.03581e-15	25.6292	FSTL5
1.07217	5.26981	49.8384	1.69536e-46	1.22492e-44	96.0168	ZNRF3
1.07081	3.94543	41.4076	2.6606e-42	9.37994e-41	86.4248	CREB3L1
1.07003	2.28026	19.4562	6.39906e-26	4.09134e-25	48.7045	PEG13
1.06986	1.41423	14.212	8.46408e-20	3.54494e-19	34.7047	AC116666.1
1.06936	1.86414	11.9891	8.8844e-17	3.05191e-16	27.6008	CDH9
1.06622	0.243808	8.10342	7.2023e-11	1.69984e-10	14.3932	AC007292.3
1.0652	2.27544	20.9272	2.02686e-27	1.47231e-26	52.1818	STAC3
1.06473	2.59298	23.3311	1.06456e-29	9.52619e-29	57.41	KCNQ1
1.06394	2.8269	15.7825	9.00267e-22	4.28347e-21	38.9467	TINCR
1.06347	4.79432	20.1342	1.27229e-26	8.63455e-26	49.7684	RASGRF2
1.06276	1.30202	11.8733	1.29875e-16	4.41647e-16	27.3598	NLRC5
1.06121	8.58302	46.8241	4.42544e-45	2.47444e-43	92.3525	GALNT13
1.06111	0.389338	12.6389	1.08933e-17	3.9704e-17	30.0012	AC105114.2
1.06093	4.83797	52.8441	7.87276e-48	7.31334e-46	99.1457	AC087521.2
1.05797	0.970284	11.7655	1.85262e-16	6.23113e-16	27.0781	AP001781.1
1.05729	-0.614568	6.37045	4.48473e-08	8.88696e-08	8.20603	TSPAN12
1.05729	3.60804	19.8413	2.54338e-26	1.68697e-25	49.3387	ST8SIA4
1.05691	2.07201	21.4272	6.54536e-28	4.93841e-27	53.3447	CITED2
1.05688	-0.375334	5.32774	2.03254e-06	3.61004e-06	4.42357	SLCO1C1
1.05647	7.31158	32.5223	6.62385e-37	1.19768e-35	73.3796	KHDRBS2
1.056	-0.181818	6.55648	2.24964e-08	4.53676e-08	8.80547	AC004241.3
1.05588	1.64	15.592	1.53762e-21	7.20083e-21	38.684	AC096741.1
1.05463	3.50367	23.4759	7.8714e-30	7.13833e-29	57.5414	GABRR1
1.05413	5.5555	44.5705	5.79667e-44	2.68028e-42	90.0915	LIN7A
1.05312	0.652907	14.4196	4.56248e-20	1.94994e-19	35.431	AC131182.1
1.05253	6.56994	50.9542	5.31583e-47	4.26165e-45	97.0455	SH3RF1
1.05162	4.40983	30.3455	2.2308e-35	3.42661e-34	70.2764	SPTSSB
1.05054	-0.16517	6.50336	2.73988e-08	5.49762e-08	8.60587	TRIM72
1.05038	3.47812	25.2192	2.33431e-31	2.3995e-30	61.1016	P4HA3
1.04968	4.91265	35.1009	1.34098e-38	2.91021e-37	77.6931	PPP1R15A
1.04929	6.80323	49.2157	3.27397e-46	2.22795e-44	95.1795	KIAA1217
1.04865	1.45168	12.519	1.59796e-17	5.76204e-17	29.4337	DSG2
1.04791	0.0774185	8.01199	1.00935e-10	2.35874e-10	14.0905	FXYD2
1.04726	7.88901	44.5596	5.87079e-44	2.69121e-42	89.8	KCNT2
1.04664	6.89001	61.6867	2.29493e-51	3.80113e-49	107.176	AKAP13
1.04525	1.59866	11.2919	8.9715e-16	2.87957e-15	25.3594	C5
1.04481	1.10471	6.73484	1.15955e-08	2.37914e-08	9.10269	HEYL
1.04465	1.58003	18.1949	1.45127e-24	8.3623e-24	45.6844	CFC1
1.04458	0.178784	7.90194	1.51611e-10	3.50981e-10	13.6664	AC005180.2
1.04353	3.71258	17.1979	1.9169e-23	1.00854e-22	42.6124	PRKCH
1.04338	2.87372	24.5033	9.65052e-31	9.38174e-30	59.7809	AL163952.1
1.04279	8.45632	44.0427	1.07788e-43	4.71931e-42	89.121	ESYT2
1.04262	4.09366	27.9019	1.52749e-33	1.91284e-32	66.0629	TMEM47
1.04082	4.90331	29.4044	1.09482e-34	1.54144e-33	68.57	PTPN13
1.04062	7.06195	52.1602	1.55935e-47	1.39681e-45	98.2348	PLCXD3
1.03987	2.65272	19.3678	7.92476e-26	5.03383e-25	48.4147	AL139147.1
1.03874	0.0991307	8.12447	6.66439e-11	1.57609e-10	14.5034	AC025449.2
1.03772	0.460358	8.98254	2.89091e-12	7.49604e-12	17.5474	AC095057.4
1.03729	0.778231	9.90164	1.08018e-13	3.05931e-13	20.7479	DAB2
1.03677	5.48751	38.8178	7.53629e-41	2.17981e-39	82.8462	MIR4435-2HG
1.03642	0.0663283	10.1665	4.26005e-14	1.23585e-13	21.8155	AC020916.1
1.03412	5.27031	22.0785	1.54898e-28	1.23335e-27	54.1411	SESN3
1.03409	0.219822	8.45618	1.96828e-11	4.83789e-11	15.6835	GLYCTK-AS1
1.03374	4.35305	28.6653	3.94266e-34	5.23611e-33	67.3825	ST8SIA5
1.03334	3.41351	21.5057	5.49252e-28	4.17998e-27	53.2701	TBL1X
1.03265	-0.176643	6.75933	1.05864e-08	2.17947e-08	9.53463	TREH
1.03256	0.691026	11.7396	2.01771e-16	6.76714e-16	27.0519	CLDN7
1.03229	-0.0385792	5.14782	3.86773e-06	6.732e-06	3.71433	C17orf107
1.03117	1.30737	13.2708	1.4904e-18	5.7472e-18	31.8451	CD109
1.03107	0.222571	7.21513	1.94145e-09	4.19313e-09	11.1251	DLGAP1-AS3
1.02812	1.83363	14.9389	9.95882e-21	4.45357e-20	36.7601	ADAMTS20
1.02778	1.03543	9.92455	9.96346e-14	2.83148e-13	20.7753	AL158071.1
1.02739	1.06012	12.5921	1.26474e-17	4.58594e-17	29.7523	AC026369.3
1.02729	2.68618	9.90431	1.07005e-13	3.0316e-13	20.2245	CDH20
1.02721	6.84675	49.3078	2.96876e-46	2.04402e-44	95.2741	AGPAT5
1.02663	0.528425	7.46715	7.60451e-10	1.68619e-09	11.9806	LINC00393
1.02601	4.84363	40.1753	1.27352e-41	4.08762e-40	84.7403	ZBTB40
1.02442	3.30485	35.2666	1.05319e-38	2.3056e-37	78.1566	NEDD1
1.02175	2.76138	13.0256	3.20504e-18	1.20805e-17	30.6992	IER3
1.02057	0.545305	8.01232	1.00812e-10	2.35617e-10	13.9936	C1QTNF1-AS1
1.02039	8.70486	35.1749	1.20365e-38	2.6219e-37	77.2892	SNAP25
1.0181	0.945203	10.8437	4.09757e-15	1.26146e-14	23.9879	AC069234.1
1.01809	2.45286	21.8125	2.77865e-28	2.16917e-27	54.1516	KIF17
1.01495	1.05127	9.17349	1.4502e-12	3.82931e-12	18.0931	AC104461.1
1.01438	2.2984	15.0702	6.8136e-21	3.07998e-20	37.041	SYNGAP1-AS1
1.01418	1.75433	14.8466	1.30204e-20	5.77124e-20	36.5167	RNF128
1.01383	7.65931	54.9175	1.04327e-48	1.13768e-46	100.915	PCBP3
1.01357	8.70986	56.0668	3.51212e-49	4.19472e-47	101.92	MMP16
1.01325	8.60281	94.5787	3.38024e-61	4.56514e-58	129.896	ATP1B3
1.01283	-0.068243	6.02542	1.60348e-07	3.06337e-07	6.82002	AL021918.4
1.01025	1.50261	13.178	1.98935e-18	7.61434e-18	31.5164	AL031658.2
1.00993	5.26012	43.1489	3.13198e-43	1.26993e-41	88.4261	RAB31
1.00556	2.09588	19.4509	6.48136e-26	4.14246e-25	48.7288	MAATS1
1.00521	3.6101	16.4253	1.52411e-22	7.6323e-22	40.5403	DLK1
1.00508	7.56842	47.8022	1.50295e-45	9.22631e-44	93.5524	CAMK2D
1.00402	4.18957	36.8961	1.03371e-39	2.56702e-38	80.3946	ARSK
1.00371	0.00745135	6.04305	1.50277e-07	2.87785e-07	6.88612	GRHL2
1.00361	0.755221	4.84398	1.13002e-05	1.90018e-05	2.43479	AC005208.1
1.00309	2.19554	10.7088	6.50431e-15	1.97708e-14	23.198	LINC00862
1.00299	2.68311	29.0364	2.06457e-34	2.81425e-33	68.2979	ZNF219
1.001	-0.0823668	9.72255	2.03541e-13	5.67232e-13	20.2777	CEP295NL
1.00005	5.22715	30.8994	8.92671e-36	1.42478e-34	71.0554	CLIC4
0.999846	-0.0438773	5.73144	4.70982e-07	8.70975e-07	5.7552	AC024382.1
0.999689	4.45956	41.2561	3.21751e-42	1.12754e-40	86.1792	MAPKAPK2
0.99958	4.7207	35.3282	9.62983e-39	2.13473e-37	78.0605	CAMK2A
0.99703	1.21353	11.9353	1.05959e-16	3.62424e-16	27.593	AP005059.2
0.996512	5.85676	49.2858	3.03898e-46	2.08419e-44	95.3632	INPP5A
0.99626	2.35908	19.2471	1.0624e-25	6.66399e-25	48.1812	AP002833.1
0.994388	1.89568	18.699	4.09059e-25	2.46038e-24	46.8766	BTBD16
0.993254	1.61342	15.8228	8.04212e-22	3.84101e-21	39.3408	ZBTB20-AS1
0.99255	2.98873	21.4824	5.78593e-28	4.39755e-27	53.3109	LMF1-AS1
0.991492	8.70247	50.7869	6.31554e-47	5.01728e-45	96.6541	CACNA1E
0.991143	4.36024	26.5998	1.66113e-32	1.88279e-31	63.5915	SAMD3
0.990379	5.34961	41.5356	2.26676e-42	8.1054e-41	86.4125	ATP2B4
0.990261	-0.978251	4.15556	0.000117742	0.000183963	0.591126	LINC00482
0.989141	0.482541	9.30268	9.11133e-13	2.4363e-12	18.6779	AC139722.1
0.988111	0.576767	11.1347	1.52424e-15	4.8218e-15	25.0537	KBTBD11-OT1
0.988089	2.41212	16.285	2.23676e-22	1.10841e-21	40.4601	CACNA1G
0.987416	0.1348	6.47788	3.01154e-08	6.02824e-08	8.4216	SLC22A13
0.986983	4.43948	46.4371	6.82555e-45	3.67596e-43	92.3777	NIPAL1
0.986925	5.70596	30.5246	1.65628e-35	2.57796e-34	70.3446	RASGRF1
0.986848	-0.0471535	5.67088	5.87343e-07	1.07922e-06	5.56339	CD44
0.986645	8.73804	52.3999	1.226e-47	1.10953e-45	98.3141	SCG2
0.985875	1.51465	8.74551	6.8381e-12	1.73768e-11	16.4126	LINC02259
0.985065	3.84037	31.4596	3.58836e-36	5.96599e-35	72.2256	DSEL
0.984641	0.0967628	8.41535	2.2862e-11	5.58881e-11	15.5693	DLX5
0.984487	8.08026	55.8064	4.48592e-49	5.21585e-47	101.73	LRRC7
0.983966	5.27144	26.9283	9.01218e-33	1.04786e-31	64.0334	GABPB1
0.983008	0.305309	5.45794	1.27162e-06	2.28889e-06	4.71049	ANKRD18A
0.982673	6.11112	46.5426	6.06327e-45	3.32665e-43	92.3057	KCND3
0.982487	3.70508	14.7251	1.85636e-20	8.14801e-20	35.6522	SORCS1
0.982477	8.23076	35.465	7.89728e-39	1.77079e-37	77.7709	ANKRD28
0.98133	1.2399	11.1315	1.54067e-15	4.87291e-15	24.9024	TPH2
0.981234	4.05983	29.7293	6.28998e-35	9.07422e-34	69.2938	RP2
0.980704	3.07082	17.795	4.03596e-24	2.24594e-23	44.3469	DHRS3
0.980015	6.57339	42.4084	7.70083e-43	2.92016e-41	87.3417	TMEM120B
0.979839	3.78067	32.3496	8.68723e-37	1.55159e-35	73.666	NGEF
0.978387	1.40103	10.3727	2.07651e-14	6.12419e-14	22.2533	AC110015.1
0.978296	4.70405	46.1833	9.08492e-45	4.81885e-43	92.065	B3GLCT
0.977286	0.115573	8.7351	7.10241e-12	1.8025e-11	16.7263	IL21R-AS1
0.977187	7.6929	66.931	3.09083e-53	8.09937e-51	111.463	ANKS1A
0.975986	2.3455	22.0132	1.78723e-28	1.41408e-27	54.6123	AASS
0.975505	7.96165	59.9886	9.99627e-51	1.47483e-48	105.594	SH3KBP1
0.975387	7.1491	34.0297	6.5582e-38	1.32044e-36	75.7494	PKIB
0.97482	3.39906	22.6899	4.12914e-29	3.46702e-28	55.886	BTG3
0.973654	2.95119	19.649	4.02544e-26	2.62536e-25	49.0352	DLGAP1-AS4
0.97294	5.47971	39.4861	3.11828e-41	9.55457e-40	83.7419	ADAM9
0.972757	-0.507758	4.18408	0.000107149	0.00016786	0.617959	AL109761.1
0.97244	7.71852	42.1614	1.04301e-42	3.92122e-41	86.8988	ASIC2
0.969621	5.15429	31.5775	2.96739e-36	4.98551e-35	72.1839	FRMPD3
0.968448	1.02183	7.39812	9.82923e-10	2.16391e-09	11.5936	MEG9
0.966702	4.82365	26.5685	1.76122e-32	1.99367e-31	63.4411	HMCN2
0.965867	0.946273	9.6151	2.98175e-13	8.2301e-13	19.7059	NABP1
0.96577	3.96385	30.9795	7.82936e-36	1.25305e-34	71.4161	EFCAB5
0.96571	0.124442	5.02315	6.01905e-06	1.03432e-05	3.21619	SLC26A7
0.965523	2.14342	7.4178	9.13558e-10	2.01575e-09	11.3217	SKOR2
0.965017	4.4683	9.43079	5.75603e-13	1.55762e-12	18.0289	IL1RAPL2
0.964227	1.3623	11.527	4.08493e-16	1.34029e-15	26.2058	HIST1H4E
0.963319	6.80253	61.0165	4.08282e-51	6.40018e-49	106.602	SNX25
0.962879	2.8027	13.6794	4.23178e-19	1.68973e-18	32.7422	COL4A2
0.962698	0.660971	7.70302	3.16777e-10	7.20421e-10	12.8163	GABRE
0.961724	2.12958	16.0384	4.41446e-22	2.14516e-21	39.842	LRRC69
0.961605	0.457748	9.73808	1.92633e-13	5.37689e-13	20.2476	ABCC6
0.961421	0.694671	11.4287	5.67198e-16	1.84174e-15	26.0171	AC087457.1
0.960916	6.42639	14.1966	8.8613e-20	3.70424e-19	33.477	MEG8
0.960594	2.53288	17.9978	2.39786e-24	1.35891e-23	45.0007	SLC22A14
0.960261	5.51743	46.6994	5.08646e-45	2.81713e-43	92.5563	ZCCHC2
0.960091	7.95913	39.2002	4.54053e-41	1.35806e-39	83.0405	CPNE4
0.960087	5.04363	28.7792	3.23001e-34	4.33557e-33	67.4382	ZNF571
0.959391	4.58405	38.0648	2.07198e-40	5.69291e-39	81.9611	RGS9
0.95885	6.15535	48.9003	4.58345e-46	3.03667e-44	94.9134	HES4
0.958708	5.74962	36.7683	1.23571e-39	3.02163e-38	79.974	SDCBP
0.958474	0.958076	7.97859	1.14195e-10	2.66152e-10	13.7596	COL12A1
0.958222	2.46162	20.8655	2.33373e-27	1.68683e-26	52.0094	DLGAP2-AS1
0.95716	3.91884	15.0062	8.19484e-21	3.67877e-20	36.424	GRIN3A
0.956596	4.60423	37.41	5.06971e-40	1.32061e-38	81.0534	TCEAL9
0.956551	2.27477	14.9978	8.3963e-21	3.76728e-20	36.8346	DEPDC1B
0.955533	2.85838	17.1933	1.94077e-23	1.02079e-22	42.8199	SEMA6A-AS1
0.955499	0.848231	6.07404	1.34067e-07	2.5767e-07	6.77225	AL158064.1
0.955282	5.21317	41.6876	1.87547e-42	6.78922e-41	86.6239	CDS1
0.955233	4.67694	32.8794	3.79706e-37	7.01737e-36	74.3511	SYNGAP1
0.953195	3.7946	21.4681	5.97372e-28	4.53048e-27	53.097	ESRRB
0.951861	2.44165	19.3306	8.67133e-26	5.48622e-25	48.3676	MAFF
0.951334	5.8283	45.9639	1.16475e-44	6.05015e-43	91.6804	IPMK
0.950688	0.436611	8.55387	1.37639e-11	3.42042e-11	15.9966	TCIRG1
0.9503	6.65335	20.5807	4.49283e-27	3.15396e-26	50.4811	ZNF521
0.949898	0.906708	8.36975	2.70262e-11	6.5611e-11	15.1918	ATP11A-AS1
0.947817	2.76091	19.6755	3.77709e-26	2.47165e-25	49.1323	AL162390.1
0.947711	0.208701	4.26776	8.11284e-05	0.000128461	0.69596	FBN2
0.947577	2.52614	16.8563	4.75667e-23	2.45266e-22	41.9941	AP002387.2
0.947012	1.78614	13.6562	4.54263e-19	1.81015e-18	32.9259	TRPC7
0.943452	2.49844	21.4677	5.97866e-28	4.53227e-27	53.3741	CDK20
0.943439	0.845269	9.29128	9.49202e-13	2.53617e-12	18.5704	AL392172.1
0.942948	6.5885	53.3679	4.69122e-48	4.52046e-46	99.4995	PALLD
0.942765	4.77602	33.0209	3.05005e-37	5.69677e-36	74.5539	RBBP8
0.941496	1.6696	9.42085	5.96461e-13	1.61183e-12	18.8105	NFATC2
0.940131	-0.124284	8.49006	1.73848e-11	4.28808e-11	15.8442	AL031772.1
0.939945	6.10728	28.2445	8.285e-34	1.06098e-32	66.3104	USP13
0.939576	2.53662	12.7705	7.16853e-18	2.6413e-17	29.9535	AC079193.2
0.939532	-0.284251	6.38525	4.24542e-08	8.42511e-08	8.20076	AP005131.6
0.939521	4.35838	27.4183	3.66332e-33	4.44177e-32	65.1261	METRNL
0.937866	0.153104	5.89064	2.63071e-07	4.9568e-07	6.29575	LINC02542
0.937863	4.32634	36.2517	2.55887e-39	6.07931e-38	79.4623	PLPBP
0.937207	3.93018	28.4242	6.02591e-34	7.84843e-33	67.0347	VASP
0.937116	5.07568	27.042	7.30452e-33	8.5554e-32	64.2839	RASEF
0.936999	9.72951	47.1232	3.17382e-45	1.821e-43	92.5791	MAML3
0.936945	5.71592	33.7397	1.0157e-37	1.99694e-36	75.5101	NPC1
0.936833	-0.321797	5.446	1.32764e-06	2.38557e-06	4.8244	AC020661.1
0.936535	0.818749	8.62518	1.0606e-11	2.66083e-11	16.1666	MAP3K8
0.936356	-0.101614	6.37797	4.36151e-08	8.64863e-08	8.12788	MAP3K19
0.936254	7.68432	47.1477	3.0888e-45	1.78388e-43	92.8098	FSD1L
0.935861	10.1638	66.0295	6.32735e-53	1.56464e-50	110.539	DGKI
0.935191	7.18623	58.063	5.57368e-50	7.14285e-48	103.925	NHS
0.934794	-0.454291	5.23408	2.84317e-06	4.99775e-06	4.11677	LINC00334
0.934705	-0.480079	5.24311	2.75287e-06	4.84386e-06	4.14388	FGF10
0.934376	-0.361763	4.16048	0.000115844	0.000181111	0.49613	AC012513.1
0.934108	-0.056234	9.70826	2.14125e-13	5.96254e-13	20.2232	AC093512.2
0.933807	7.12683	65.5071	9.62623e-53	2.16677e-50	110.359	CDC14B
0.932749	1.33098	9.56064	3.62006e-13	9.9324e-13	19.4064	AC078842.1
0.93261	1.50913	8.51686	1.57598e-11	3.90206e-11	15.5769	PHLDB2
0.932593	4.2096	35.2888	1.01978e-38	2.23988e-37	78.0848	SLC16A1
0.931966	0.542108	7.55364	5.51469e-10	1.23576e-09	12.3024	AP005131.1
0.931263	8.08823	48.8892	4.63805e-46	3.06129e-44	94.6915	PHACTR3
0.930354	7.94995	28.2332	8.45296e-34	1.0817e-32	66.0368	NEK1
0.928562	0.58991	9.23171	1.17592e-12	3.12529e-12	18.4184	MAGI1-AS1
0.92836	-0.229986	4.95392	7.68396e-06	1.31016e-05	3.09016	IKZF3
0.928106	-0.292953	3.44677	0.00111272	0.0016087	-1.66346	AC007344.1
0.926735	3.16327	18.6154	5.03783e-25	3.0095e-24	46.4292	PLPP4
0.926443	3.09835	21.2299	1.01986e-27	7.57111e-27	52.7119	GRAMD1C
0.92621	7.53252	37.9814	2.32036e-40	6.31605e-39	81.4331	PHF21A
0.92614	1.70202	9.97874	8.23219e-14	2.35012e-13	20.7825	TRIM59
0.924647	-0.125967	6.44461	3.40696e-08	6.79572e-08	8.38098	LINC01583
0.924435	1.57074	8.80055	5.59658e-12	1.4286e-11	16.5877	ALKAL2
0.924163	-0.307534	5.2811	2.40277e-06	4.24444e-06	4.23029	AC068491.3
0.922961	3.14947	17.3236	1.37679e-23	7.32053e-23	43.0927	CNTNAP3
0.922059	7.61919	36.3878	2.11045e-39	5.055e-38	79.1809	SMC5
0.921471	5.83662	38.7933	7.78617e-41	2.24469e-39	82.7631	SGSM1
0.920099	2.70963	20.6596	3.74431e-27	2.6529e-26	51.4788	DSC2
0.919768	6.03286	55.5747	5.5831e-49	6.40669e-47	101.707	SQSTM1
0.918933	5.59618	51.2116	4.08232e-47	3.41302e-45	97.4191	GABARAPL1
0.917662	3.56169	19.7618	3.07325e-26	2.02542e-25	49.1623	EHD4
0.917608	9.56287	46.8127	4.48228e-45	2.49826e-43	92.2444	KIRREL3
0.917549	5.75277	45.2985	2.49167e-44	1.20744e-42	90.921	CHML
0.917288	4.37909	29.5571	8.43173e-35	1.20062e-33	68.9395	B3GALT2
0.916922	4.73469	21.0034	1.70404e-27	1.24658e-26	51.8207	MLF1
0.916259	2.64404	19.5923	4.61175e-26	2.98998e-25	48.9669	AC011900.1
0.915477	4.95826	44.0484	1.07058e-43	4.69905e-42	89.5497	BEGAIN
0.913277	4.67424	25.6104	1.09038e-31	1.14359e-30	61.6239	NIM1K
0.913075	8.4907	63.3787	5.50596e-52	1.06229e-49	108.484	TMEM132D
0.913025	6.57231	39.6251	2.59993e-41	8.0506e-40	83.7721	VSNL1
0.912789	1.69639	11.5618	3.63872e-16	1.19837e-15	26.2374	AC103726.2
0.912367	1.86287	12.3406	2.83537e-17	1.00608e-16	28.7637	CEBPB
0.912334	0.178753	6.90691	6.11383e-09	1.28061e-08	10.0069	FNDC11
0.912108	0.941858	9.63095	2.81823e-13	7.78963e-13	19.7576	FRMPD3-AS1
0.911355	5.2565	38.2798	1.54942e-40	4.29071e-39	82.1528	LPIN2
0.908617	6.25492	46.6931	5.12252e-45	2.82818e-43	92.4592	SH3GL2
0.907823	1.97617	9.91662	1.02459e-13	2.90939e-13	20.4919	RFPL3S
0.907663	3.96005	28.1995	8.97401e-34	1.1467e-32	66.6279	ING2
0.907161	2.11678	9.59805	3.16834e-13	8.72711e-13	19.3132	LINC00589
0.907004	2.58729	9.05627	2.21399e-12	5.7904e-12	17.2176	COL21A1
0.906557	3.12966	14.6116	2.58946e-20	1.12672e-19	35.4774	CHRM5
0.906296	2.83687	28.3328	7.08406e-34	9.11839e-33	67.0464	LRP10
0.905528	7.92624	48.0648	1.12868e-45	7.0772e-44	93.8051	JARID2
0.905502	1.61214	7.72561	2.91321e-10	6.64508e-10	12.6337	SLC1A3
0.90491	3.87857	17.5927	6.81346e-24	3.71157e-23	43.6203	SIAH3
0.904662	1.28146	10.1674	4.24644e-14	1.23211e-13	21.5673	AC019186.1
0.904425	2.53386	21.6453	4.02394e-28	3.09183e-27	53.7671	C19orf18
0.904365	8.65496	45.5232	1.92526e-44	9.4683e-43	90.853	CLSTN2
0.904283	3.84224	29.8394	5.21872e-35	7.61639e-34	69.5238	ZNF552
0.904107	6.85286	44.7949	4.4619e-44	2.1002e-42	90.1947	UNC13A
0.903862	0.636569	8.81872	5.23865e-12	1.33957e-11	16.9145	IRF1
0.903779	4.34536	36.4187	2.02035e-39	4.84793e-38	79.696	ECI2
0.903318	5.99822	17.1297	2.29622e-23	1.20127e-22	41.9232	IQCJ-SCHIP1
0.902728	5.27784	38.3908	1.33424e-40	3.73609e-39	82.3012	FUT11
0.901913	7.65542	37.7068	3.37343e-40	8.96025e-39	81.0392	SYT4
0.900751	3.63136	22.8939	2.67381e-29	2.28549e-28	56.2789	FLCN
0.900553	0.922225	3.2697	0.00188655	0.00268195	-2.52971	SAMMSON
0.900289	10.0245	59.567	1.44961e-50	2.004e-48	105.038	PLEKHA5
0.899824	1.06997	7.66539	3.6423e-10	8.2439e-10	12.5698	CCND2
0.899444	1.52026	8.56131	1.33942e-11	3.33185e-11	15.7384	AC017074.1
0.899205	2.76858	18.2965	1.12196e-24	6.53776e-24	45.7181	AC108517.1
0.899065	5.19523	39.2343	4.34094e-41	1.30503e-39	83.4496	MXI1
0.898518	7.51723	35.6512	6.03626e-39	1.38173e-37	78.1264	LCORL
0.897799	6.63563	39.0759	5.35059e-41	1.57618e-39	83.0334	KDM4B
0.897657	5.37284	26.7352	1.29004e-32	1.47552e-31	63.6508	LUZP2
0.897629	6.10557	45.7706	1.4512e-44	7.27962e-43	91.4234	SAMD4B
0.897614	2.84033	20.8195	2.59307e-27	1.86584e-26	51.8252	PRICKLE2-AS3
0.896284	6.03388	28.3644	6.69842e-34	8.64736e-33	66.5378	IL1RAP
0.896037	1.27524	13.0737	2.7563e-18	1.04406e-17	31.238	C4orf19
0.895749	1.20701	10.6846	7.06852e-15	2.14117e-14	23.3789	AC011939.2
0.895694	6.33667	40.0928	1.41653e-41	4.48916e-40	84.4134	PRMT9
0.895302	4.31398	12.0267	7.85704e-17	2.70801e-16	27.0508	SEMA5A
0.893209	-0.26298	7.0384	3.74788e-09	7.95377e-09	10.5927	AC073655.2
0.892515	-0.521275	4.8949	9.45468e-06	1.59996e-05	2.96865	NOTCH2NLA
0.892419	4.50973	29.7721	5.84919e-35	8.46614e-34	69.2552	DUSP1
0.89213	1.64236	7.36682	1.10423e-09	2.42518e-09	11.2893	SATB1-AS1
0.891563	0.110134	7.41701	9.16242e-10	2.02142e-09	11.8376	ATP1B3-AS1
0.891315	1.36473	13.6656	4.4138e-19	1.76081e-18	33.0122	HIC1
0.890827	0.331864	9.13979	1.63754e-12	4.30973e-12	18.1453	AC131009.2
0.89038	-0.288332	6.77989	9.80712e-09	2.02307e-08	9.64023	ISM1
0.890094	8.58541	55.0996	8.7675e-49	9.74246e-47	101.004	BTBD9
0.889754	7.94209	32.025	1.45143e-36	2.52834e-35	72.5072	SSBP2
0.888141	7.52457	19.2033	1.18181e-25	7.3919e-25	47.0373	44621
0.887512	5.30122	35.3532	9.28604e-39	2.06635e-37	78.001	FBXO33
0.887195	0.997332	7.06922	3.34171e-09	7.115e-09	10.385	CCDC36
0.887174	1.97654	7.05643	3.50458e-09	7.45185e-09	10.031	LINC01090
0.886927	9.66949	50.9616	5.2754e-47	4.24863e-45	96.7457	DLGAP1
0.886193	5.35127	37.9746	2.34182e-40	6.35475e-39	81.72	ITPRID2
0.884975	4.29974	29.2823	1.35021e-34	1.88439e-33	68.4778	CAVIN4
0.884872	0.360664	8.95173	3.23233e-12	8.35567e-12	17.4599	NAMA
0.88455	7.44277	34.1054	5.85334e-38	1.18669e-36	75.8276	PLCL1
0.884129	-0.580207	3.86123	0.000306425	0.000462469	-0.379231	LINC02226
0.884114	4.05206	33.9497	7.39638e-38	1.48071e-36	76.103	VPS37B
0.883943	0.720027	7.92601	1.38694e-10	3.21629e-10	13.6098	TEX29
0.883436	7.07487	63.1035	6.92726e-52	1.29385e-49	108.37	DGKD
0.882765	-0.20855	4.96959	7.27144e-06	1.24212e-05	3.1584	AC006249.1
0.882182	5.34957	52.2667	1.40108e-47	1.26148e-45	98.5224	ANO6
0.881858	3.43378	12.6698	9.86972e-18	3.6078e-17	29.3835	CDK6
0.881205	1.72106	14.8499	1.28986e-20	5.72016e-20	36.5338	AL049552.1
0.880803	1.96157	6.61017	1.84294e-08	3.73458e-08	8.38233	AC113386.1
0.880609	2.38183	6.19637	8.53814e-08	1.66301e-07	6.72588	ST18
0.879622	5.01503	34.8785	1.8575e-38	3.94343e-37	77.3467	DOT1L
0.879175	3.702	26.0273	4.89811e-32	5.29206e-31	62.6359	AC104781.2
0.878584	6.53895	32.4567	7.342e-37	1.32073e-35	73.3796	RPS6KA6
0.877947	7.29232	29.6953	6.66418e-35	9.58256e-34	68.6991	CACNB2
0.877615	0.577086	7.46687	7.61232e-10	1.68771e-09	11.9666	MCM10
0.877342	4.29182	39.465	3.20555e-41	9.78781e-40	83.8841	AC060780.1
0.876743	0.775854	8.37731	2.62866e-11	6.38951e-11	15.2689	AC139530.3
0.875603	1.05044	8.59554	1.18188e-11	2.95377e-11	15.9949	SLC28A1
0.873496	4.19179	20.6449	3.87357e-27	2.73896e-26	51.1124	PLPP7
0.873303	-0.364014	5.13511	4.0466e-06	7.03427e-06	3.72595	AC022148.1
0.872974	1.03758	9.20876	1.27717e-12	3.38669e-12	18.2152	NLRP12
0.871875	9.88401	64.0191	3.23867e-52	6.38891e-50	108.906	MAGI2
0.871356	4.0121	32.5808	6.0449e-37	1.09866e-35	73.9933	AC067852.3
0.871204	7.69585	66.8145	3.38886e-53	8.74975e-51	111.369	ODF2L
0.868664	-0.0435236	5.74121	4.54493e-07	8.41367e-07	5.80246	LPAR1
0.868265	2.91138	18.4794	7.08007e-25	4.18816e-24	46.1504	TFAP2E
0.868233	4.20255	8.6902	8.36541e-12	2.11387e-11	15.4085	PTCHD1-AS
0.867343	4.45933	36.5173	1.75804e-39	4.24566e-38	79.8215	AC104827.1
0.866859	5.96008	24.4699	1.03201e-30	1.0016e-29	59.0967	LDLR
0.86667	4.2918	28.5133	5.14981e-34	6.76254e-33	67.126	ZC3HAV1
0.864994	1.07474	9.86236	1.24084e-13	3.50474e-13	20.5487	AC090589.2
0.864037	0.707757	8.85464	4.59754e-12	1.17907e-11	17.0315	KCNJ16
0.863398	-0.362206	5.08979	4.75356e-06	8.22087e-06	3.59115	TCERG1L-AS1
0.86266	0.170664	5.77149	4.06905e-07	7.55662e-07	5.85242	HTR1E
0.862035	7.92179	53.9817	2.57346e-48	2.61169e-46	99.9748	CAMKMT
0.861768	0.583925	9.87726	1.17722e-13	3.32825e-13	20.7155	AC009227.1
0.861724	3.357	15.8016	8.53375e-22	4.07028e-21	38.867	PCDH9-AS2
0.860511	5.73117	42.2414	9.45316e-43	3.56923e-41	87.2449	DRD2
0.860197	3.58389	22.8577	2.88762e-29	2.46226e-28	56.212	TPCN2
0.859846	0.178259	6.88829	6.55239e-09	1.37002e-08	9.93716	AC015967.1
0.859228	-0.360414	7.32405	1.29461e-09	2.83197e-09	11.6362	AL359853.2
0.85865	0.129218	7.11402	2.8284e-09	6.04703e-09	10.7785	AC090826.1
0.857969	0.234994	4.45855	4.26733e-05	6.88869e-05	1.30143	LINC02067
0.857727	0.978956	7.49315	6.90426e-10	1.53499e-09	11.9604	ITGB5
0.857235	3.0071	19.9077	2.17236e-26	1.44964e-25	49.6477	RDH10
0.857132	2.36194	15.1336	5.67567e-21	2.57421e-20	37.2077	AC023906.4
0.85694	2.61818	14.7216	1.87519e-20	8.22861e-20	35.9396	DLGAP1-AS5
0.856446	1.93673	10.8711	3.73151e-15	1.15261e-14	23.8315	GCNT4
0.855217	6.95491	48.5276	6.83878e-46	4.38206e-44	94.417	HSD17B12
0.854586	0.158682	3.97253	0.000214216	0.000327412	-0.237457	LINC01643
0.854255	0.778944	9.02249	2.50162e-12	6.51163e-12	17.6223	AC005253.1
0.854189	6.70571	28.4653	5.60476e-34	7.32163e-33	66.6154	FAT3
0.853947	0.961573	7.7007	3.19514e-10	7.26176e-10	12.7324	ANKK1
0.853795	5.02265	18.222	1.355e-24	7.8333e-24	44.9831	POC1B
0.853778	4.85153	40.6211	7.19061e-42	2.40468e-40	85.3168	DUSP3
0.85298	5.6908	21.7547	3.15772e-28	2.45202e-27	53.3378	AL390957.1
0.852585	7.74493	53.7846	3.1185e-48	3.0933e-46	99.7971	SLCO5A1
0.851507	4.62072	37.8488	2.77891e-40	7.48303e-39	81.66	MID2
0.851457	5.42031	31.1607	5.82514e-36	9.46087e-35	71.4529	PRICKLE1
0.851238	1.11096	9.08861	1.9698e-12	5.16406e-12	17.7705	UHRF1
0.851042	7.01771	40.1637	1.29269e-41	4.134e-40	84.4252	NOL4
0.850956	1.07522	9.38493	6.78339e-13	1.82718e-12	18.8487	AC084262.1
0.850795	-0.447259	4.20591	9.96686e-05	0.000156505	0.666683	MLC1
0.850488	6.52002	43.1917	2.97459e-43	1.21171e-41	88.3124	FOXN3
0.850403	1.26833	5.15001	3.83769e-06	6.68171e-06	3.33108	FOXP2
0.850313	2.64485	7.3458	1.19399e-09	2.61709e-09	10.8721	RGPD2
0.849299	1.10407	9.3109	8.84614e-13	2.36828e-12	18.559	OIT3
0.848835	9.12488	61.5875	2.49824e-51	4.09922e-49	106.899	MAPK10
0.848775	7.99765	43.9674	1.17824e-43	5.08262e-42	89.0819	KHDRBS3
0.847769	4.05336	28.0011	1.27863e-33	1.61503e-32	66.2498	POFUT2
0.847704	4.15644	31.6909	2.47359e-36	4.19603e-35	72.5487	KRTAP5-AS1
0.847624	7.77138	49.414	2.6528e-46	1.84091e-44	95.2904	LPP
0.847461	3.16451	23.0253	2.02427e-29	1.75247e-28	56.6535	GLA
0.847399	-0.281017	3.84612	0.000321571	0.000484662	-0.510029	MYOF
0.84737	3.5952	24.8208	5.12052e-31	5.09642e-30	60.2858	CDR2L
0.84698	0.760083	8.6217	1.07415e-11	2.69296e-11	16.1684	AC132219.1
0.845945	4.38298	39.8379	1.97077e-41	6.1787e-40	84.3634	SPART
0.844903	3.86504	27.5537	2.86357e-33	3.5011e-32	65.4741	AC092828.1
0.842499	3.05061	11.315	8.30082e-16	2.67212e-15	25.0148	AC009495.1
0.842472	1.64178	8.44797	2.02846e-11	4.98023e-11	15.2881	COLEC12
0.842405	-0.359448	3.89697	0.000273286	0.000414163	-0.319501	SNTB1
0.841889	0.498614	8.22347	4.62745e-11	1.10612e-10	14.7776	CARS-AS1
0.841427	4.23309	26.5555	1.80474e-32	2.04161e-31	63.5381	RBMS2
0.841393	5.03814	23.5306	7.02538e-30	6.40418e-29	57.3261	USP53
0.841336	5.92053	19.2885	9.60475e-26	6.05062e-25	47.4939	PCSK2
0.841073	2.79748	19.9635	1.9032e-26	1.27682e-25	49.825	GABRA5
0.840566	5.95095	47.0359	3.49633e-45	1.98657e-43	92.8824	KCTD20
0.839942	2.11588	7.91549	1.44202e-10	3.34136e-10	13.1434	NOSTRIN
0.838566	6.77872	46.4701	6.57705e-45	3.56399e-43	92.1436	MBNL2
0.838527	4.96573	35.3967	8.71826e-39	1.94989e-37	78.1209	CIT
0.838209	7.69193	20.4017	6.80438e-27	4.73127e-26	49.9142	PCDH7
0.83811	2.70132	18.6482	4.64239e-25	2.78179e-24	46.6253	AP001783.1
0.838101	3.81331	29.1116	1.81264e-34	2.48435e-33	68.2708	CYTOR
0.837675	1.03073	12.5836	1.2993e-17	4.70833e-17	29.7345	AP000919.2
0.837458	2.50002	13.7222	3.71292e-19	1.48865e-18	32.9479	GPR63
0.837314	3.97837	27.4775	3.28934e-33	3.99937e-32	65.3112	AC112722.1
0.837096	6.76515	49.0389	3.95233e-46	2.63845e-44	94.9936	C1orf21
0.837087	1.9032	16.3317	1.96825e-22	9.78938e-22	40.7044	BCL2L11
0.836814	6.73192	54.3468	1.80627e-48	1.89896e-46	100.451	PPME1
0.836611	6.41836	8.83675	4.90637e-12	1.25588e-11	15.4615	AC109466.1
0.835461	0.940226	10.1755	4.12794e-14	1.19871e-13	21.6794	GJC2
0.835111	1.34788	6.13035	1.0894e-07	2.10739e-07	6.80312	AL137024.1
0.835039	0.477497	6.30707	5.67065e-08	1.11664e-07	7.72237	CPLANE2
0.835011	-0.299635	3.6504	0.000595821	0.000880097	-1.07557	AL359220.1
0.834819	7.67057	48.5757	6.49338e-46	4.19133e-44	94.3928	RYR3
0.834641	5.27592	20.9453	1.94502e-27	1.41755e-26	51.5726	UTRN
0.833877	0.939078	9.7799	1.66101e-13	4.65555e-13	20.2909	AL391097.1
0.832719	7.05593	47.3607	2.44061e-45	1.44275e-43	93.1168	PNPLA8
0.832409	1.85288	14.1457	1.03223e-19	4.29454e-19	34.415	AC018638.6
0.832408	2.4351	13.6938	4.04932e-19	1.61872e-18	32.8865	IRS1
0.832127	-0.127962	5.6391	6.59365e-07	1.20764e-06	5.47607	AURKC
0.830825	6.25714	47.2218	2.84527e-45	1.65289e-43	93.0539	MOB1B
0.830786	1.69167	15.2111	4.54342e-21	2.07353e-20	37.5914	AC138512.1
0.830634	1.9745	11.0712	1.88949e-15	5.9462e-15	24.495	FAT4
0.830339	7.64732	28.7472	3.41613e-34	4.56794e-33	66.9942	AL445623.2
0.830084	7.69781	42.0251	1.23402e-42	4.59995e-41	86.7304	ST7
0.82996	1.62864	14.5351	3.24297e-20	1.40169e-19	35.6276	EFHD1
0.829138	4.73764	24.3522	1.3079e-30	1.25617e-29	59.0909	MET
0.827387	1.92787	11.565	3.60007e-16	1.18586e-15	26.1746	AC135050.3
0.825638	9.09693	39.2105	4.47919e-41	1.342e-39	82.9339	R3HDM1
0.825407	4.36463	31.6373	2.69572e-36	4.55084e-35	72.4248	SPTB
0.824354	1.4952	12.8179	6.16781e-18	2.28649e-17	30.3864	AP001033.2
0.823921	0.546892	7.89899	1.53277e-10	3.54604e-10	13.5725	LINC02362
0.823809	1.18149	9.10484	1.85766e-12	4.87883e-12	17.8124	DNMBP-AS1
0.823349	-0.456729	3.41154	0.00123742	0.00178281	-1.7339	AC211476.6
0.821735	3.31544	27.9955	1.29157e-33	1.6302e-32	66.3769	DUSP14
0.821372	9.36078	40.9481	4.74553e-42	1.62729e-40	85.1879	SGIP1
0.821362	7.23239	50.1495	1.22388e-46	9.19359e-45	96.1304	PRUNE2
0.821087	6.18494	29.2046	1.5435e-34	2.13212e-33	68.0035	CRY1
0.820459	5.72891	40.6649	6.80002e-42	2.28713e-40	85.2477	ST8SIA2
0.820392	4.50212	38.609	9.95776e-41	2.83352e-39	82.7134	COG7
0.820231	4.6035	20.285	8.9335e-27	6.1508e-26	50.1701	GRIA3
0.820227	1.95123	17.4829	9.07026e-24	4.88786e-23	43.7893	ASB14
0.820107	2.0936	20.9364	1.98497e-27	1.44367e-26	52.2289	MIR9-3HG
0.819292	3.40227	15.3565	2.99877e-21	1.38369e-20	37.5846	PCA3
0.818935	2.96272	9.4416	5.53769e-13	1.4997e-12	18.4876	MYRFL
0.817095	5.01513	29.5652	8.31637e-35	1.18515e-33	68.8296	ST7-AS2
0.816718	7.07689	49.6291	2.11332e-46	1.49025e-44	95.5932	DGKH
0.816505	2.94966	14.7326	1.81591e-20	7.98048e-20	35.8813	SYNPR
0.816016	-0.286403	4.44363	4.4889e-05	7.2364e-05	1.39974	LIPH
0.815411	5.65315	42.6051	6.05513e-43	2.3468e-41	87.7063	SLC17A5
0.814235	-0.410339	2.43977	0.0180454	0.023387	-4.20726	AP003066.1
0.814042	6.65129	41.8568	1.51987e-42	5.5942e-41	86.6417	RASSF8
0.813324	5.57472	32.1023	1.28388e-36	2.2609e-35	72.9617	TXNDC11
0.813206	0.114068	6.69096	1.36503e-08	2.78511e-08	9.23196	AC007923.4
0.813044	3.26189	21.8003	2.85483e-28	2.22568e-27	53.9561	DCUN1D3
0.813002	8.01041	39.272	4.13057e-41	1.24392e-39	83.1314	CHD2
0.81253	0.797423	5.85177	3.0335e-07	5.69009e-07	5.98403	KLB
0.812374	4.29557	11.8588	1.3624e-16	4.62215e-16	26.5	TEAD1
0.8116	-0.398133	3.70764	0.000498283	0.000740507	-0.873651	IL17B
0.81149	4.27017	14.1712	9.56307e-20	3.9881e-19	33.8503	MAMLD1
0.811444	5.84439	46.3618	7.42868e-45	3.97638e-43	92.133	RNF217
0.811129	-0.0677772	6.14624	1.02738e-07	1.98982e-07	7.28401	AL136309.2
0.810768	6.87256	45.9091	1.23951e-44	6.32344e-43	91.4899	ZDBF2
0.810552	0.8712	9.65617	2.57648e-13	7.13828e-13	19.8669	PXDC1
0.810312	-0.164384	5.22545	2.93228e-06	5.1482e-06	3.99554	AC027373.1
0.809572	5.06803	30.1704	2.9893e-35	4.53223e-34	69.8597	ZFYVE1
0.809339	4.26719	23.8294	3.79059e-30	3.53432e-29	58.1149	AP002812.2
0.809114	5.68951	33.1742	2.40805e-37	4.54116e-36	74.6396	PPFIBP1
0.809049	7.96804	67.7049	1.68346e-53	4.61822e-51	112.055	TCF12
0.808431	6.29104	33.3564	1.8208e-37	3.47855e-36	74.8302	GUCY1A2
0.807383	6.15015	23.1575	1.53195e-29	1.34684e-28	56.3283	CAST
0.807322	5.55821	47.1369	3.12569e-45	1.79927e-43	93.0437	CPLX1
0.807183	1.10958	8.63507	1.02296e-11	2.56903e-11	16.125	ORC1
0.807041	1.07912	7.18221	2.19452e-09	4.72461e-09	10.7815	AC005062.1
0.806574	6.64203	20.9777	1.80664e-27	1.31779e-26	51.4072	CCDC138
0.806046	3.01045	20.2279	1.02121e-26	6.97639e-26	50.4091	SLC41A1
0.805902	3.17409	11.8023	1.64079e-16	5.53987e-16	26.622	MYO1E
0.805156	9.24253	69.4435	4.40514e-54	1.38109e-51	113.313	SYNE1
0.804991	5.04816	25.3079	1.96278e-31	2.02589e-30	60.9527	DNMBP
0.804414	0.909982	6.74221	1.12821e-08	2.317e-08	9.19742	AL031595.2
0.804363	1.8495	13.1736	2.01718e-18	7.71246e-18	31.425	AC092040.1
0.803936	1.75666	13.7268	3.66143e-19	1.46968e-18	33.1658	APOBEC4
0.803417	7.09303	49.629	2.11353e-46	1.49025e-44	95.5914	CDKL5
0.802878	8.63691	42.6881	5.47311e-43	2.13364e-41	87.4559	LIMCH1
0.802498	6.5354	45.4027	2.21038e-44	1.08099e-42	90.9446	UBE2O
0.802305	-0.785224	2.54394	0.0138858	0.0182316	-3.87214	AC009055.1
0.801686	7.35677	33.4335	1.6184e-37	3.10539e-36	74.8055	CPEB2
0.801311	0.59728	5.79761	3.69847e-07	6.89176e-07	5.84787	PPP1R27
0.801145	0.352943	6.75338	1.08232e-08	2.22621e-08	9.39866	AL451069.2
0.800901	4.08223	24.1264	2.06588e-30	1.95846e-29	58.7713	STAG3
0.800286	0.433913	7.02882	3.88392e-09	8.23451e-09	10.3848	AP001099.1
0.799624	6.17707	42.4963	6.9154e-43	2.6337e-41	87.5015	GTF2IRD1
0.799186	3.1272	21.2702	9.31403e-28	6.95561e-27	52.7967	FAM122C
0.799105	2.97377	19.969	1.87885e-26	1.26097e-25	49.8008	ZNF433-AS1
0.798367	6.72961	62.5365	1.11527e-51	1.95808e-49	107.918	SLC36A4
0.798176	2.58912	10.4971	1.34895e-14	4.01551e-14	22.3483	NHSL1
0.797809	0.286189	6.93761	5.4538e-09	1.14687e-08	10.0968	IMPG1
0.797782	3.77725	23.3354	1.05488e-29	9.44444e-29	57.1867	ANKRD29
0.797053	4.98508	18.4964	6.78408e-25	4.02392e-24	45.6957	EBF4
0.796996	0.0470454	5.18768	3.35559e-06	5.86386e-06	3.82899	AC002401.4
0.796979	0.608342	6.54966	2.3073e-08	4.6509e-08	8.5823	AC020687.1
0.796823	9.42744	29.9206	4.54961e-35	6.7124e-34	68.8421	PCDH9
0.796597	2.67198	14.4095	4.7014e-20	2.00736e-19	34.9995	TM6SF1
0.796428	1.28912	8.81455	5.31867e-12	1.35944e-11	16.7319	PAK6
0.795076	-0.0223393	4.57103	2.90742e-05	4.75551e-05	1.74812	HLA-F
0.794764	7.02722	31.1709	5.72914e-36	9.31506e-35	71.2262	KLHL24
0.794763	5.61214	20.5539	4.77947e-27	3.34849e-26	50.5956	CDKN1A
0.794729	0.583718	7.63609	4.06053e-10	9.16922e-10	12.5978	AC073842.1
0.794028	3.94426	26.3304	2.75606e-32	3.04519e-31	63.1683	JMJD6
0.793764	4.92708	29.151	1.69323e-34	2.32978e-33	68.1286	HUNK
0.792393	0.708226	10.904	3.33523e-15	1.03384e-14	24.2486	AC007285.2
0.792334	4.3542	37.1118	7.65612e-40	1.95092e-38	80.6752	DYRK3
0.792083	4.41353	26.8753	9.94252e-33	1.14918e-31	64.1037	WNT9A
0.79187	-0.238656	5.44728	1.32153e-06	2.37557e-06	4.81412	AC097716.1
0.790862	3.57399	25.1201	2.83512e-31	2.89228e-30	60.8882	SNORC
0.790161	5.02067	35.4522	8.04522e-39	1.80166e-37	78.1912	TOR1AIP1
0.790056	4.45785	16.6011	9.45485e-23	4.78797e-22	40.8133	ZFHX4
0.788927	8.52811	37.9785	2.32931e-40	6.3306e-39	81.3183	EPHA3
0.78876	-0.0857283	5.93054	2.27253e-07	4.29852e-07	6.50466	ITGAX
0.788629	6.66561	34.3638	3.97772e-38	8.16805e-37	76.3204	QKI
0.787922	0.766872	8.22069	4.6751e-11	1.11705e-10	14.7034	COL5A3
0.787724	0.492829	8.0197	9.81023e-11	2.29498e-10	14.0372	BHLHE41
0.787691	2.86956	2.79359	0.00721959	0.0097361	-4.44346	DDX3Y
0.78768	7.71875	41.4584	2.49667e-42	8.89128e-41	86.0126	PDE7A
0.786724	2.48555	9.75158	1.8363e-13	5.13211e-13	19.7516	PRAG1
0.786621	7.46429	48.5431	6.72572e-46	4.3254e-44	94.3792	ELF2
0.786296	5.91198	49.789	1.78579e-46	1.28497e-44	95.8944	PDE6D
0.786047	-0.288409	5.92325	2.33411e-07	4.40929e-07	6.5311	AP002807.1
0.785775	4.94155	24.5528	8.73904e-31	8.5287e-30	59.4597	AC124319.1
0.785634	1.62712	11.4477	5.32286e-16	1.7319e-15	25.8777	DIO3OS
0.785546	6.67783	41.7571	1.7201e-42	6.2744e-41	86.5135	SKIL
0.785406	-0.351397	3.83428	0.000333939	0.00050287	-0.50017	AP005131.5
0.785141	3.94273	7.67545	3.50879e-10	7.94787e-10	11.7286	LINC02516
0.784958	1.80233	12.6544	1.03661e-17	3.78374e-17	29.7909	AC079226.2
0.784595	6.05245	38.3312	1.44566e-40	4.01605e-39	82.1045	MYRIP
0.784563	6.69772	36.899	1.02945e-39	2.5637e-38	80.0238	RBM20
0.783787	3.00201	10.0775	5.8178e-14	1.6742e-13	20.7502	ZBTB16
0.783295	8.98864	46.4522	6.71036e-45	3.62504e-43	91.8901	KCNH7
0.783194	8.36352	35.3165	9.79493e-39	2.16586e-37	77.5277	HOMER1
0.782476	4.06623	28.7297	3.52214e-34	4.69711e-33	67.5535	RPGR
0.782431	8.17019	39.0767	5.34506e-41	1.57618e-39	82.8519	NELL2
0.782105	5.86048	11.3977	6.29036e-16	2.03613e-15	24.6012	PCDH11X
0.781091	1.00178	6.90465	6.16545e-09	1.29111e-08	9.77467	SLC18A2
0.78065	3.11481	15.7698	9.32825e-22	4.43357e-21	38.8333	TOX3
0.780623	3.39867	15.9828	5.14944e-22	2.48581e-21	39.3665	ITGA2B
0.780429	0.169773	4.63441	2.33849e-05	3.84969e-05	1.90287	TEC
0.779794	2.00918	11.5402	3.90963e-16	1.28446e-15	26.0848	IFI27
0.779532	6.39576	49.1991	3.33231e-46	2.2589e-44	95.2083	RUBCN
0.779268	7.82184	26.2485	3.21769e-32	3.53523e-31	62.3547	ZNF536
0.77917	4.75809	29.5679	8.27816e-35	1.18066e-33	68.8855	ITGA6
0.778262	2.7979	16.1284	3.44152e-22	1.68402e-21	39.9321	GPR22
0.778039	1.73168	13.4513	8.5247e-19	3.3356e-18	32.3207	SPON1-AS1
0.777792	0.586273	6.15431	9.97244e-08	1.93295e-07	7.13688	ITPKA
0.777119	8.07731	27.2253	5.21375e-33	6.20595e-32	64.173	EML6
0.775643	2.00356	11.5206	4.17356e-16	1.36861e-15	26.0188	AC010754.1
0.77561	6.56688	28.842	2.89485e-34	3.89762e-33	67.3073	SLC7A1
0.77492	4.83015	25.0146	3.48949e-31	3.52706e-30	60.4121	BCO2
0.774483	3.27891	24.283	1.50408e-30	1.43751e-29	59.2587	KLHL25
0.774207	1.54693	11.1658	1.3721e-15	4.34914e-15	24.9467	AP000763.3
0.773897	6.75743	49.4596	2.52772e-46	1.76809e-44	95.447	FAM110B
0.773668	7.10052	30.1419	3.13537e-35	4.72918e-34	69.4897	CEP112
0.773171	5.13094	37.0306	8.57044e-40	2.16505e-38	80.4418	IGF2BP1
0.772687	1.28623	8.54623	1.41541e-11	3.51491e-11	15.7516	SLC32A1
0.771838	0.804845	4.85255	1.09667e-05	1.84551e-05	2.44304	ADAMTS3
0.770934	2.04452	10.4895	1.38483e-14	4.12022e-14	22.4844	IL10RA
0.770679	2.08234	13.655	4.55897e-19	1.81624e-18	32.8599	NOTCH2
0.770646	3.43591	15.7935	8.72752e-22	4.15931e-21	38.8183	ACTN2
0.770178	0.950097	7.13521	2.61394e-09	5.60285e-09	10.6398	AC011824.2
0.770167	6.85634	54.8743	1.08733e-48	1.17118e-46	100.952	GNB5
0.769814	5.82129	45.8789	1.2828e-44	6.50927e-43	91.5835	SUSD6
0.769757	-0.0272448	5.20955	3.1036e-06	5.43539e-06	3.92014	GPR35
0.769613	6.19142	31.608	2.82559e-36	4.75181e-35	72.0623	IFRD1
0.769485	0.488959	7.50181	6.68566e-10	1.48846e-09	12.1276	AC022424.1
0.769474	4.23664	29.2817	1.35169e-34	1.88496e-33	68.4902	NEU1
0.769034	5.17183	29.5543	8.47181e-35	1.20534e-33	68.783	CRY2
0.768997	5.39721	27.4357	3.54894e-33	4.31203e-32	64.9549	AMOTL1
0.768795	0.990897	7.67228	3.55034e-10	8.03887e-10	12.6206	ODAPH
0.767734	1.23495	5.81295	3.49672e-07	6.52689e-07	5.70128	CALCB
0.767379	2.6334	10.271	2.958e-14	8.65993e-14	21.5409	LURAP1L
0.767017	6.29066	43.0826	3.39256e-43	1.35989e-41	88.2086	PTTG1IP
0.766784	6.15897	34.143	5.53214e-38	1.12416e-36	76.0578	MCC
0.765691	0.992221	6.45701	3.25394e-08	6.49641e-08	8.12281	CHST9
0.765306	0.440872	5.9303	2.27452e-07	4.30182e-07	6.37142	AL356805.1
0.764707	6.33992	41.8037	1.62339e-42	5.95027e-41	86.6156	MPDZ
0.764569	4.69164	33.9946	6.91327e-38	1.38716e-36	76.0725	CSDC2
0.764258	7.00214	48.1007	1.08545e-45	6.83054e-44	93.9437	SNX29
0.764205	4.71769	26.8984	9.52623e-33	1.10252e-31	64.0843	NFKBIZ
0.763968	2.27549	7.50281	6.66086e-10	1.48313e-09	11.5968	COL24A1
0.763462	7.51215	49.1331	3.57492e-46	2.41403e-44	95.0148	EPB41L3
0.76335	2.4801	12.3873	2.43933e-17	8.7012e-17	28.7404	AL157871.4
0.763214	4.33219	18.1959	1.4475e-24	8.34609e-24	45.0757	EPS8
0.762846	-0.0970076	4.14656	0.000121294	0.000189311	0.405319	SH2D7
0.762322	7.14894	42.4664	7.17311e-43	2.72594e-41	87.3436	SYNJ1
0.762185	2.83494	12.0971	6.24528e-17	2.1644e-16	27.695	ANKRD9
0.761761	5.92414	15.056	7.09777e-21	3.19937e-20	36.1223	SOX5
0.761304	2.80293	11.8238	1.5286e-16	5.17102e-16	26.7977	SAMD12-AS1
0.761188	4.36352	33.1667	2.43595e-37	4.58392e-36	74.8559	GMEB1
0.760643	8.03649	42.6023	6.07599e-43	2.3497e-41	87.4125	STXBP1
0.760383	0.657493	7.59225	4.77806e-10	1.0737e-09	12.4198	AL158068.2
0.760003	8.94896	64.2838	2.60466e-52	5.31744e-50	109.205	NCOA1
0.759754	0.583298	6.71236	1.26066e-08	2.58115e-08	9.17844	AC064874.1
0.759303	0.198018	6.82025	8.43996e-09	1.75051e-08	9.68708	AC084018.2
0.759163	6.00593	26.2741	3.06548e-32	3.37011e-31	62.661	PRKD1
0.758732	2.16717	7.60313	4.58902e-10	1.03202e-09	12.0053	PLEKHH2
0.758308	1.15245	8.92224	3.59713e-12	9.28066e-12	17.1594	INSM1
0.757986	6.13884	36.8363	1.12365e-39	2.77468e-38	80.0139	ARFGAP3
0.757708	7.41768	55.041	9.271e-49	1.02372e-46	101.058	MSI2
0.757678	1.39312	8.83493	4.93882e-12	1.26401e-11	16.7611	CELA2B
0.757188	8.13153	61.0523	3.95817e-51	6.31759e-49	106.518	AGPAT4
0.75702	1.84486	9.21508	1.24842e-12	3.31245e-12	18.0204	AC108449.1
0.756923	4.75545	29.266	1.38876e-34	1.93052e-33	68.3608	FEM1C
0.756306	8.4312	32.6821	5.16073e-37	9.44807e-36	73.5019	TPST1
0.7556	-0.866097	3.44782	0.00110919	0.00160373	-1.57102	NR5A1
0.754648	1.99513	9.38945	6.67428e-13	1.79807e-12	18.609	ZBTB20-AS5
0.754037	8.10809	37.9133	2.54515e-40	6.88524e-39	81.274	ADAM23
0.753841	6.72681	40.3962	9.58758e-42	3.13462e-40	84.7645	SEMA3A
0.752879	0.253511	6.21506	7.96877e-08	1.55505e-07	7.45155	FAM186B
0.752859	6.08769	38.0538	2.10301e-40	5.76914e-39	81.7203	WIPF2
0.751841	5.21115	25.4573	1.46703e-31	1.52678e-30	61.2155	PPP1R15B
0.751775	-0.556221	4.59602	2.6685e-05	4.37695e-05	1.94162	AL512283.1
0.751333	1.37376	7.71324	3.04989e-10	6.94784e-10	12.6583	JDP2
0.751061	1.89503	12.5765	1.32933e-17	4.81416e-17	29.5169	AC069155.1
0.750569	0.909458	5.01583	6.1767e-06	1.06089e-05	2.98348	TACR3
0.750406	5.78375	47.7772	1.54463e-45	9.38377e-44	93.7288	HABP4
0.750058	4.85932	22.338	8.80584e-29	7.15098e-28	54.7991	LINC01821
0.749662	3.46785	17.823	3.75495e-24	2.09354e-23	44.3249	LRP5L
0.748615	2.33578	11.0307	2.16789e-15	6.79187e-15	24.2546	FRZB
0.748396	4.02903	22.5036	6.15819e-29	5.07841e-28	55.3457	COBL
0.748355	1.66634	9.52689	4.08306e-13	1.11609e-12	19.1947	AC073525.1
0.747398	7.21393	52.9361	7.1862e-48	6.74696e-46	99.0041	KCNJ6
0.747348	-0.327028	4.16538	0.000113984	0.000178266	0.483497	AC024560.1
0.746998	2.39434	7.65621	3.76848e-10	8.52618e-10	12.1284	AC104248.1
0.746936	0.118071	5.52166	1.00983e-06	1.82799e-06	4.99314	EFCAB12
0.74649	4.26293	15.5275	1.84508e-21	8.61314e-21	37.8492	SPHKAP
0.746375	1.83746	11.9376	1.05167e-16	3.59857e-16	27.4512	AC068790.7
0.745508	8.40785	48.9126	4.52352e-46	3.00831e-44	94.6846	CHST8
0.744804	4.06738	18.767	3.45492e-25	2.08662e-24	46.5898	P3H2
0.744451	5.62599	27.3533	4.12467e-33	4.96005e-32	64.7622	ZFYVE28
0.744388	3.6215	23.4125	8.98071e-30	8.09416e-29	57.3854	C21orf91
0.743773	0.148722	7.70868	3.10192e-10	7.05994e-10	12.9693	AC007099.1
0.743644	1.91924	8.5512	1.38992e-11	3.45307e-11	15.575	LRRC43
0.743501	5.83799	51.4577	3.17512e-47	2.71365e-45	97.6473	RAB22A
0.743118	0.977485	8.11402	6.92605e-11	1.63596e-10	14.2552	GPR34
0.743086	4.48468	25.0522	3.24053e-31	3.28867e-30	60.5584	CHMP1B
0.74304	0.939293	3.45095	0.00109874	0.0015894	-2.03129	ITGBL1
0.742613	-0.190254	2.88484	0.00563438	0.00767737	-3.21782	RGL3
0.742576	8.26317	58.6101	3.40181e-50	4.45713e-48	104.327	MAPRE2
0.742521	5.6703	24.5184	9.36316e-31	9.11247e-30	59.2491	ARG2
0.742507	1.34205	10.1711	4.1915e-14	1.21657e-13	21.5054	KIF18A
0.741838	2.04753	9.51393	4.27632e-13	1.16764e-12	19.0365	KCNF1
0.741575	7.53021	49.1203	3.62383e-46	2.43768e-44	94.9987	EPB41
0.741274	1.2279	7.78606	2.32846e-10	5.33621e-10	12.9661	AC234775.3
0.741033	3.02815	12.431	2.11911e-17	7.59601e-17	28.7301	AC007614.1
0.740599	6.35688	41.0668	4.08438e-42	1.4116e-40	85.6783	CALD1
0.740375	7.79558	53.2853	5.08863e-48	4.82925e-46	99.2963	UBE2H
0.740293	3.79929	17.5893	6.87462e-24	3.7414e-23	43.6324	LINC00265
0.740287	5.27654	33.0008	3.14641e-37	5.85186e-36	74.4348	EIF4A3
0.740019	2.1755	13.695	4.03441e-19	1.61312e-18	32.9615	HTR5A
0.739	7.74138	32.6449	5.46829e-37	9.97991e-36	73.5226	SH3RF3
0.738995	2.16802	11.0985	1.7226e-15	5.43266e-15	24.5196	LAMP3
0.73893	4.73246	33.6241	1.21043e-37	2.35866e-36	75.4993	TRIM52
0.738575	5.81397	34.5272	3.11988e-38	6.48233e-37	76.6916	DOCK11
0.738025	6.04507	37.0525	8.31365e-40	2.10624e-38	80.3329	ECE1
0.737854	1.95247	10.0366	6.71653e-14	1.92715e-13	20.9268	LRRC8C
0.737467	2.66065	9.84827	1.30419e-13	3.6801e-13	20.0462	AC005355.1
0.736541	6.2136	44.6883	5.05172e-44	2.3526e-42	90.1469	SAMD4A
0.736258	-0.235045	3.97906	0.000209733	0.000320895	-0.0954721	C1orf105
0.736142	0.249161	4.3174	6.8714e-05	0.000109326	0.843811	AC010333.2
0.73565	3.97441	18.3242	1.04625e-24	6.11076e-24	45.4896	SLC19A2
0.735428	3.87218	15.8393	7.67899e-22	3.67357e-21	38.8393	C3orf35
0.735239	2.25091	8.49939	1.68013e-11	4.15114e-11	15.2886	VSIG1
0.735224	-0.0600023	5.10624	4.484e-06	7.76617e-06	3.57754	MRC1
0.735168	3.42479	23.6827	5.12791e-30	4.72851e-29	57.9821	AC005920.2
0.734484	0.626199	7.48388	7.14604e-10	1.58673e-09	12.0253	CASKIN2
0.734258	0.146291	4.7067	1.8219e-05	3.01965e-05	2.14903	SH3TC2
0.734151	3.79205	29.9418	4.39011e-35	6.50497e-34	69.7078	SFT2D2
0.733864	5.84806	24.6088	7.81203e-31	7.65379e-30	59.4015	LRRN1
0.733775	3.22252	23.49	7.64401e-30	6.94288e-29	57.6317	AL589843.1
0.73376	5.88461	29.9188	4.56333e-35	6.7157e-34	69.2886	LGI2
0.733327	2.81417	7.29711	1.43106e-09	3.12074e-09	10.6579	AC011586.2
0.73261	0.0167509	7.93371	1.34805e-10	3.12816e-10	13.798	AC005343.1
0.732605	0.342781	6.067	1.37592e-07	2.64301e-07	6.89071	SLA2
0.732363	6.83452	34.4533	3.48202e-38	7.18376e-37	76.4329	STXBP5L
0.732275	4.56602	10.9191	3.16757e-15	9.82389e-15	23.2535	A2M
0.731707	7.18473	41.627	2.02245e-42	7.27163e-41	86.288	R3HDM2
0.731445	4.38465	24.149	1.97337e-30	1.87279e-29	58.7526	COL18A1
0.731117	1.0048	8.1989	5.06563e-11	1.20658e-10	14.5617	HES7
0.730992	3.65979	23.1684	1.4971e-29	1.31753e-28	56.8606	AC124016.1
0.730145	-0.079111	5.21711	3.02098e-06	5.29757e-06	3.96429	AL109613.1
0.730075	1.52338	7.97341	1.16399e-10	2.71072e-10	13.5751	HTR2A
0.729945	5.5687	35.5236	7.25573e-39	1.63319e-37	78.2092	MAP2K1
0.729738	6.80804	47.4773	2.14637e-45	1.27742e-43	93.2751	CTTNBP2NL
0.729091	4.01014	19.7628	3.06629e-26	2.02158e-25	49.0581	DNAH7
0.728153	5.28536	17.0068	3.18237e-23	1.655e-22	41.7281	NWD2
0.728145	-0.303227	5.79325	3.75795e-07	7.00035e-07	6.06375	SLC5A10
0.728048	1.27508	7.61211	4.43847e-10	9.99566e-10	12.3149	TEAD4
0.728007	1.62976	11.5135	4.27385e-16	1.40097e-15	26.0916	HSD17B11
0.727975	0.418386	6.63123	1.7043e-08	3.46244e-08	8.93303	DENND5B-AS1
0.727521	0.238803	5.38051	1.68124e-06	2.99915e-06	4.45193	RRAD
0.726674	5.43956	39.9992	1.59875e-41	5.03935e-40	84.4243	RRAGD
0.726545	1.89411	10.1874	3.95977e-14	1.15178e-13	21.4743	KIRREL3-AS1
0.725529	-0.276696	5.2124	3.07218e-06	5.38361e-06	3.99954	AC025031.3
0.725087	4.24514	24.647	7.23743e-31	7.11066e-30	59.7931	ATP10D
0.72498	-0.177925	5.31308	2.14238e-06	3.79937e-06	4.33519	COL15A1
0.724953	5.55847	44.5318	6.06454e-44	2.77279e-42	90.0461	EXTL3
0.724536	1.66122	7.19205	2.11562e-09	4.55866e-09	10.6368	AL355773.1
0.724209	3.74362	18.3394	1.00701e-24	5.89137e-24	45.5915	NRIP3
0.723216	0.493314	5.94793	2.13194e-07	4.03956e-07	6.41403	AC011997.2
0.722929	4.80032	35.1811	1.19278e-38	2.60144e-37	77.8282	UAP1
0.722923	-0.293905	4.34872	6.18538e-05	9.87512e-05	1.07772	LEAP2
0.722212	6.013	30.4276	1.9459e-35	3.00741e-34	70.1327	KPNA2
0.721426	0.834408	7.88328	1.6245e-10	3.75429e-10	13.4409	AP002433.2
0.721115	0.287198	5.52847	9.85232e-07	1.78437e-06	4.96426	AL031280.1
0.720952	1.67252	7.47663	7.34128e-10	1.62885e-09	11.6901	COL4A1
0.720802	7.04632	48.0484	1.14898e-45	7.15341e-44	93.8815	TRAK1
0.72076	6.05475	32.8799	3.79397e-37	7.01737e-36	74.119	ANTXR2
0.720572	-0.141912	4.10181	0.000140537	0.000218374	0.2683	AP000695.1
0.720461	-0.211396	3.47927	0.00100836	0.00146216	-1.61921	AL138694.1
0.720407	0.357278	6.78088	9.77106e-09	2.01658e-08	9.5016	AL591848.3
0.72034	3.1028	15.6376	1.35234e-21	6.36373e-21	38.4714	BAG3
0.720239	0.411415	3.14506	0.00271114	0.00380582	-2.69919	AC093655.1
0.720126	3.76495	12.7752	7.06229e-18	2.60379e-17	29.6356	TRIM66
0.720001	4.40768	23.1805	1.45962e-29	1.28777e-28	56.7189	PURB
0.719885	4.67027	26.8116	1.119e-32	1.2866e-31	63.9325	CASTOR2
0.719811	6.01691	44.1434	9.57002e-44	4.25369e-42	89.5252	ZC3H12C
0.719285	5.25359	33.4421	1.59713e-37	3.06793e-36	75.1285	WBP4
0.71921	3.33182	20.9375	1.98001e-27	1.44125e-26	51.993	C20orf96
0.719138	7.53456	33.5344	1.38741e-37	2.68565e-36	74.9393	BTAF1
0.71881	8.88338	51.4549	3.18398e-47	2.71365e-45	97.3322	ATP1B1
0.718162	0.0564215	4.86369	1.05471e-05	1.77729e-05	2.70373	SDS
0.717789	6.57586	28.0741	1.12217e-33	1.42356e-32	65.9301	AFF2
0.717635	0.387605	5.45567	1.28209e-06	2.30726e-06	4.68641	DCUN1D2-AS
0.717612	8.40918	55.5076	5.94894e-49	6.78217e-47	101.414	CDH2
0.717154	1.01884	5.54787	9.18343e-07	1.66701e-06	4.81528	PNPLA1
0.716463	-0.0753995	3.5859	0.000727581	0.00106771	-1.35446	AR
0.716238	6.47738	27.8944	1.54812e-33	1.9373e-32	65.6184	PSEN1
0.716197	0.0376959	5.38044	1.68165e-06	2.99956e-06	4.51345	AL358216.1
0.715328	5.92833	18.5764	5.55299e-25	3.30712e-24	45.7119	EIF2AK3
0.714966	5.10779	21.8912	2.33644e-28	1.83539e-27	53.7567	MYO1B
0.71465	4.98509	30.0789	3.48505e-35	5.21629e-34	69.7194	MYADM
0.714445	0.155708	5.78261	3.90698e-07	7.26717e-07	5.90071	AC083906.3
0.713857	5.24246	17.9376	2.79727e-24	1.57359e-23	44.2036	LRRTM3
0.713372	1.38893	7.28906	1.47459e-09	3.21327e-09	11.0618	USP43
0.713353	-0.221694	4.75433	1.54446e-05	2.57195e-05	2.41766	GRP
0.713077	4.75503	26.7442	1.26865e-32	1.452e-31	63.7883	GYS1
0.712994	0.124771	3.80145	0.000370674	0.000556328	-0.731952	AP001605.1
0.712755	4.23671	19.6874	3.67176e-26	2.40542e-25	48.8236	ABHD3
0.712609	0.666658	7.13793	2.58758e-09	5.54906e-09	10.7359	AC010261.2
0.712016	6.70163	32.1456	1.19866e-36	2.11933e-35	72.8591	RB1
0.71153	5.31887	23.1442	1.57522e-29	1.38211e-28	56.4507	TP53INP2
0.711449	7.87044	65.7945	7.63899e-53	1.74179e-50	110.534	STAT3
0.711338	7.29393	55.8757	4.2027e-49	4.91912e-47	101.871	EPS15
0.711283	0.607046	5.08689	4.80271e-06	8.30341e-06	3.32197	AL445685.1
0.711123	1.82595	8.46686	1.89275e-11	4.65811e-11	15.3014	PAGE4
0.711096	0.259152	6.59927	1.91914e-08	3.88318e-08	8.86031	SLC7A3
0.710321	0.0125262	4.42521	4.77804e-05	7.69121e-05	1.25632	IL31RA
0.709661	9.02971	60.6424	5.64591e-51	8.54528e-49	106.08	PTPRO
0.708664	6.2569	34.2435	4.75959e-38	9.73941e-37	76.197	TPM4
0.708569	5.66936	25.7215	8.80002e-32	9.30175e-31	61.6491	TNFRSF10B
0.707958	5.79893	35.3752	8.99417e-39	2.00649e-37	77.9558	ONECUT3
0.707556	7.84876	40.8625	5.28921e-42	1.79618e-40	85.2362	CNKSR2
0.707412	6.02704	37.5702	4.06717e-40	1.06897e-38	81.0605	LONRF1
0.707071	3.89139	23.5437	6.83719e-30	6.24342e-29	57.602	SLC22A4
0.707022	3.59416	15.0622	6.97155e-21	3.14409e-20	36.6804	RASGRP1
0.706281	6.89422	41.4362	2.5669e-42	9.11883e-41	86.081	44624
0.705986	1.82614	8.06783	8.21295e-11	1.93058e-10	13.8364	IL13RA2
0.705288	1.88459	11.8684	1.32e-16	4.48697e-16	27.2104	LPAR6
0.705092	1.89952	8.4361	2.11867e-11	5.19517e-11	15.1668	STRC
0.70493	7.78811	23.1692	1.49463e-29	1.31601e-28	56.1197	ZNF385D
0.704579	0.0676402	5.6125	7.26326e-07	1.32682e-06	5.32315	AL117379.1
0.704447	-0.0215184	3.9917	0.000201309	0.000308545	-0.106321	AC006369.1
0.704299	5.70071	34.015	6.70474e-38	1.3484e-36	75.9345	GTF2E2
0.703408	2.88882	15.6114	1.45562e-21	6.82778e-21	38.4509	IRAK2
0.703316	7.49272	34.1668	5.33862e-38	1.08862e-36	75.9157	TRIM24
0.703309	1.79518	7.91153	1.46328e-10	3.38885e-10	13.2671	SPON1
0.703027	1.943	13.3209	1.27566e-18	4.93865e-18	31.837	AC107993.1
0.702976	3.58808	24.183	1.84187e-30	1.74988e-29	58.9948	AC025048.2
0.702818	5.26119	40.9918	4.49052e-42	1.54892e-40	85.7346	GNL1
0.702447	5.9176	34.5379	3.07094e-38	6.39579e-37	76.6912	NAMPT
0.702282	-0.273767	5.72828	4.76454e-07	8.80816e-07	5.83122	AC104938.1
0.701917	3.95773	17.9941	2.42037e-24	1.37022e-23	44.6503	LCA5
0.701612	4.87545	26.677	1.438e-32	1.64154e-31	63.637	C2orf69
0.701296	0.801379	6.49539	2.8221e-08	5.65742e-08	8.3264	WFIKKN1
0.701239	8.16131	43.9605	1.18798e-43	5.11192e-42	89.0561	EDIL3
0.701221	3.05196	13.8795	2.30201e-19	9.3578e-19	33.2911	ITPR1
0.701121	0.305047	6.4908	2.87065e-08	5.75211e-08	8.4516	AL121830.1
0.700968	6.80899	23.088	1.77325e-29	1.54583e-28	56.0779	LSS
0.700954	4.98677	9.4679	5.04059e-13	1.36866e-12	18.0387	NTNG1
0.700849	0.342519	5.57033	8.46517e-07	1.54029e-06	5.10814	KIF4A
0.700611	1.7229	9.22821	1.1908e-12	3.16292e-12	18.1057	RIPOR3
0.698657	-0.130815	4.73727	1.63872e-05	2.7235e-05	2.33137	CNTNAP3C
0.698592	0.0552077	5.88131	2.72225e-07	5.12597e-07	6.30028	AC002553.2
0.698487	5.82795	22.068	1.58497e-28	1.26127e-27	54.013	P4HA1
0.697883	0.953432	6.38114	4.31051e-08	8.54943e-08	7.86537	CNN1
0.69788	3.21135	17.6289	6.20153e-24	3.39508e-23	43.8853	CCDC157
0.697738	0.507309	7.21587	1.93614e-09	4.18321e-09	11.0681	ZC3H11A
0.697158	9.02732	45.0754	3.22298e-44	1.54185e-42	90.2914	AKAP12
0.69684	0.681248	6.02232	1.6219e-07	3.09822e-07	6.62984	DIRAS3
0.69671	0.34463	5.68329	5.61384e-07	1.03326e-06	5.51522	SLCO4C1
0.696625	0.40442	4.86838	1.03753e-05	1.74918e-05	2.6359	HLA-DQB1
0.695736	4.67377	16.6779	7.68354e-23	3.91014e-22	40.9722	AL109930.1
0.695271	5.60077	34.5818	2.87764e-38	6.01461e-37	76.8078	IFT57
0.69466	1.35587	8.45583	1.97081e-11	4.84343e-11	15.404	KLC3
0.693746	0.333559	5.18079	3.43904e-06	6.00548e-06	3.73548	RAD54L
0.693577	3.52141	6.34067	5.00764e-08	9.89301e-08	6.89869	PAPPA2
0.693264	0.186258	4.39047	5.37367e-05	8.61524e-05	1.10271	AC010285.3
0.69315	5.50725	51.0616	4.76041e-47	3.94238e-45	97.2733	NDEL1
0.692774	7.28762	35.9372	4.00441e-39	9.3367e-38	78.5708	ZBTB20
0.692575	1.40143	7.39577	9.9153e-10	2.18149e-09	11.4701	TDRD5
0.69256	0.113733	4.53873	3.24732e-05	5.29272e-05	1.60756	AC104964.1
0.692394	0.131892	3.0452	0.00360484	0.00500871	-2.88341	AC121154.1
0.692227	0.612363	6.69463	1.34653e-08	2.74927e-08	9.11272	AC133528.1
0.692114	3.47258	11.8756	1.28898e-16	4.38409e-16	26.7821	CNTN3
0.691831	0.156686	4.77779	1.42346e-05	2.37608e-05	2.39368	SGK2
0.691814	0.190374	6.17672	9.18076e-08	1.78383e-07	7.32677	LINC01909
0.691674	4.56824	34.6792	2.49159e-38	5.2389e-37	77.1223	FKBP14
0.69161	5.62787	29.9934	4.02416e-35	5.97734e-34	69.4589	CYFIP1
0.69035	4.39227	24.1035	2.16435e-30	2.04739e-29	58.6538	ZBTB21
0.68991	4.65065	14.7819	1.57242e-20	6.94164e-20	35.585	BCHE
0.689767	0.0563393	6.37271	4.44733e-08	8.81583e-08	8.08112	TNXB
0.68948	3.34473	15.0773	6.67381e-21	3.01834e-20	36.79	MYO10
0.689183	4.95721	27.5349	2.96301e-33	3.61512e-32	65.221	AL512662.2
0.689028	0.554194	5.77765	3.97843e-07	7.39381e-07	5.78597	TMEM243
0.689005	3.52479	14.1473	1.02719e-19	4.27455e-19	33.9775	LYPD1
0.68882	1.22024	10.094	5.49224e-14	1.58285e-13	21.3323	OVGP1
0.68758	4.57592	11.8941	1.21298e-16	4.13039e-16	26.5484	ABCA1
0.687327	9.46634	54.3327	1.83094e-48	1.91344e-46	100.177	ERC1
0.687215	6.47547	31.4738	3.50686e-36	5.8471e-35	71.8016	FGFR1
0.686918	7.30261	37.1215	7.55422e-40	1.93056e-38	80.2624	ATP11B
0.686916	1.46372	4.86181	1.0617e-05	1.78872e-05	2.26492	PNOC
0.686163	0.169746	4.06052	0.000160889	0.000248503	0.0191645	SLC52A1
0.685527	3.13563	8.65072	9.66139e-12	2.42911e-11	15.5722	PCSK5
0.685122	0.525639	7.95999	1.2232e-10	2.84334e-10	13.8044	AC018878.1
0.684786	5.26432	12.1578	5.12486e-17	1.78632e-16	27.2579	KCNMB2-AS1
0.684002	7.41865	36.1911	2.78843e-39	6.58903e-38	78.9226	TET2
0.683595	4.10834	26.8447	1.05233e-32	1.21471e-31	64.1103	JRK
0.683242	8.73585	36.7545	1.25994e-39	3.0766e-38	79.5809	ZSWIM6
0.6832	5.82207	29.4781	9.64946e-35	1.36626e-33	68.5391	GNA13
0.683153	0.757371	7.04822	3.61332e-09	7.67656e-09	10.3777	SERTAD3
0.682363	3.84522	18.9845	2.01954e-25	1.23932e-24	47.1932	MFAP3L
0.681978	-0.231012	4.88458	9.80319e-06	1.6559e-05	2.85885	AP000919.3
0.68186	-0.309189	6.05007	1.46442e-07	2.80656e-07	6.97633	NPPA
0.681614	8.01266	23.4805	7.79521e-30	7.07655e-29	56.7536	LYST
0.681321	7.46487	21.9841	1.905e-28	1.50523e-27	53.5758	DENND4A
0.680407	5.4546	38.7852	7.87093e-41	2.2617e-39	82.809	DUSP8
0.680346	2.63559	11.1032	1.69511e-15	5.34886e-15	24.4258	TMEM200C
0.680099	0.203114	3.58026	0.000740344	0.00108545	-1.42267	CCN3
0.679597	1.6859	7.4112	9.36248e-10	2.06426e-09	11.4442	AQP3
0.679322	3.71185	17.1784	2.0187e-23	1.0602e-22	42.5649	SLITRK4
0.679263	6.17078	26.2224	3.38021e-32	3.70452e-31	62.5344	ADIPOR2
0.678974	2.85117	8.06199	8.39197e-11	1.97134e-10	13.488	VCAN
0.678849	-0.192673	4.45019	4.39017e-05	7.08048e-05	1.4029	VAC14-AS1
0.678787	4.27033	24.3637	1.27795e-30	1.22875e-29	59.2177	KCNK12
0.678722	3.03815	13.6589	4.50472e-19	1.79626e-18	32.6073	SPDYA
0.678445	5.24231	19.009	1.90153e-25	1.16977e-24	46.9315	ADGRG2
0.678299	0.678988	3.49289	0.000967474	0.00140566	-1.8278	ABCA13
0.678173	7.46194	42.1271	1.08812e-42	4.08208e-41	86.8846	COG5
0.678103	0.482547	7.20735	1.9985e-09	4.31264e-09	11.0409	NAPA-AS1
0.677987	5.14505	15.9069	6.36022e-22	3.05935e-21	38.7234	NYAP2
0.677374	1.79552	12.0715	6.78861e-17	2.34945e-16	27.9053	IGFBP4
0.677099	8.15346	57.7282	7.5566e-50	9.54469e-48	103.528	AAK1
0.677005	1.78558	14.1107	1.14647e-19	4.75629e-19	34.3272	FOXO6
0.676853	1.74342	10.1758	4.12331e-14	1.19757e-13	21.4767	MRTFA-AS1
0.67668	6.1588	39.4781	3.15104e-41	9.63814e-40	83.6342	RAB21
0.676399	6.01226	26.1511	3.86976e-32	4.2069e-31	62.4241	ENDOD1
0.676395	6.98514	42.527	6.66125e-43	2.55353e-41	87.4381	NCS1
0.676204	1.95428	13.2418	1.63074e-18	6.27322e-18	31.6107	AC006213.1
0.676089	6.39183	45.907	1.24257e-44	6.32344e-43	91.5456	TACC1
0.675965	6.577	51.1062	4.5476e-47	3.78399e-45	97.2034	CTNNA1
0.675782	7.67645	45.6827	1.6041e-44	8.00092e-43	91.1396	CDK8
0.67573	8.36801	50.4895	8.59087e-47	6.67389e-45	96.3746	MYO6
0.675569	0.270653	6.74651	1.11032e-08	2.28186e-08	9.39357	SH3PXD2A-AS1
0.675213	3.11272	10.7959	4.82561e-15	1.47988e-14	23.2287	LINC01605
0.67432	5.4805	36.4268	1.99727e-39	4.80356e-38	79.5282	ISCA1
0.674266	1.06147	4.74155	1.61454e-05	2.68563e-05	1.99876	ATP8B4
0.67415	3.74308	11.3677	6.95662e-16	2.24848e-15	25.0032	DUOX1
0.673857	-0.0853632	6.93023	5.60553e-09	1.17723e-08	10.1592	ARHGAP8
0.673531	4.12631	22.1511	1.3218e-28	1.05919e-27	54.5515	TP53BP2
0.67347	1.07634	6.61476	1.81178e-08	3.67484e-08	8.68705	AC093797.1
0.673414	4.68837	18.0635	2.02707e-24	1.15771e-23	44.6535	HBEGF
0.673194	6.32724	28.4039	6.24632e-34	8.10679e-33	66.5627	CD2AP
0.672906	-0.188111	4.36141	5.9267e-05	9.47765e-05	1.09632	PRB1
0.672518	2.11951	9.42128	5.95535e-13	1.60958e-12	18.6846	PLB1
0.672013	1.43392	7.53313	5.95121e-10	1.33035e-09	11.9696	AC025178.1
0.671917	0.735303	7.04245	3.69182e-09	7.83763e-09	10.3605	AC092666.1
0.671848	0.448954	5.057	5.33959e-06	9.20082e-06	3.27069	MLANA
0.671592	7.34738	50.3985	9.44288e-47	7.23968e-45	96.3812	TTBK2
0.671529	8.55956	30.3948	2.05509e-35	3.16525e-34	69.7435	TSHZ2
0.671418	5.70915	20.0046	1.72694e-26	1.1608e-25	49.2726	INSIG1
0.67086	1.51294	5.19048	3.3222e-06	5.80723e-06	3.39871	NR3C2
0.670791	-0.139982	3.88649	0.000282633	0.000427812	-0.401469	AL133493.1
0.670094	6.73604	21.3963	7.01509e-28	5.28374e-27	52.3541	MGAT5
0.669901	0.951339	6.5855	2.01978e-08	4.0807e-08	8.61313	ATP10A
0.669268	1.40654	10.1268	4.89563e-14	1.41462e-13	21.396	SVOPL
0.669034	4.38783	23.798	4.04309e-30	3.75381e-29	58.0251	CAPN15
0.668933	2.74238	16.0932	3.7928e-22	1.85024e-21	39.8473	DISP1
0.668436	3.89965	22.8204	3.12577e-29	2.65502e-28	56.0627	VPS18
0.668383	0.594982	6.47241	3.0733e-08	6.14695e-08	8.30023	EFEMP1
0.668327	0.753416	7.1202	2.76417e-09	5.9162e-09	10.6462	SEC14L6
0.66782	-0.102341	5.00876	6.33284e-06	1.08665e-05	3.26106	C1orf115
0.667794	3.70588	13.2695	1.49622e-18	5.76838e-18	31.2192	AC051619.6
0.667121	6.07925	20.381	7.14101e-27	4.95552e-26	50.1039	HIVEP1
0.667102	4.86322	27.8703	1.61672e-33	2.01453e-32	65.8548	TTBK1
0.667046	4.9087	29.2663	1.38783e-34	1.93052e-33	68.3343	TMED5
0.666962	5.25772	33.9022	7.94597e-38	1.57993e-36	75.8352	ALKBH5
0.666634	0.913433	8.40472	2.37711e-11	5.80216e-11	15.3382	AC010624.1
0.666295	4.36239	38.1147	1.93667e-40	5.35466e-39	82.0627	SLC25A53
0.666084	-0.234271	3.62325	0.000648234	0.000955748	-1.18646	MN1
0.666069	7.90138	37.7766	3.06644e-40	8.18198e-39	81.1081	DENND5B
0.665746	6.25821	32.1522	1.18634e-36	2.09966e-35	72.9329	BBX
0.665568	1.33583	8.09901	7.32046e-11	1.72679e-10	14.098	IL4R
0.665336	-0.0396211	3.84014	0.000327764	0.00049391	-0.573567	PLAT
0.665083	0.151032	3.27678	0.00184769	0.00262862	-2.27931	GABRA6
0.664774	5.90211	33.7067	1.06789e-37	2.09485e-36	75.4307	TBC1D8
0.664743	6.05079	18.7511	3.59471e-25	2.16956e-24	46.1313	SORCS3
0.664733	6.53645	42.172	1.02947e-42	3.87862e-41	87.0524	AGO2
0.664666	1.14838	7.64973	3.86007e-10	8.7289e-10	12.4927	PARM1
0.664614	0.818332	5.23018	2.88314e-06	5.06548e-06	3.75811	C7orf61
0.663135	5.54899	23.3277	1.07207e-29	9.57884e-29	56.7976	RPS6KA5
0.662899	8.73193	43.8875	1.29532e-43	5.5199e-42	88.9087	ARIH1
0.662314	6.93753	15.6774	1.20889e-21	5.70549e-21	37.7498	ADARB2
0.661761	6.30682	39.139	4.92273e-41	1.46241e-39	83.1619	SLC35G2
0.661753	8.67496	41.7866	1.65817e-42	6.06511e-41	86.3262	SLC38A1
0.661628	0.739563	6.5265	2.51441e-08	5.05994e-08	8.46292	AC131254.1
0.661598	1.9298	9.41427	6.10677e-13	1.64949e-12	18.7178	AC005692.3
0.661211	6.71742	43.2375	2.81523e-43	1.14946e-41	88.3435	MCU
0.661211	6.01205	36.8327	1.12927e-39	2.78423e-38	80.0274	GDAP2
0.660521	0.44142	5.9763	1.92094e-07	3.65275e-07	6.53609	AC002553.1
0.660416	2.7895	13.0561	2.91317e-18	1.10135e-17	30.7752	DUSP10
0.660215	-0.0878966	4.41462	4.95251e-05	7.95747e-05	1.24775	AC068790.3
0.65974	6.07617	35.6373	6.15837e-39	1.40785e-37	78.2977	IGF2R
0.659671	5.99048	30.8204	1.01643e-35	1.61205e-34	70.7954	KIAA0513
0.659404	3.62592	22.9754	2.24953e-29	1.93603e-28	56.4564	SPSB1
0.659394	4.11845	25.4041	1.6269e-31	1.68815e-30	61.3371	AP1S3
0.65919	1.78412	10.9331	3.02089e-15	9.38389e-15	24.0929	AL139424.3
0.658984	9.18856	49.4103	2.66327e-46	1.84091e-44	95.1473	CADPS
0.658854	3.43802	21.0609	1.49513e-27	1.0997e-26	52.2483	RNF139-AS1
0.658748	6.4856	44.0116	1.11827e-43	4.85975e-42	89.3081	GABRA3
0.658503	5.24822	26.3666	2.57414e-32	2.85137e-31	62.9741	ZNF432
0.657177	0.996449	6.49554	2.82062e-08	5.65508e-08	8.26909	ASB18
0.657166	4.64311	15.8711	7.02653e-22	3.37062e-21	38.7366	KCNK3
0.657117	0.161976	4.71837	1.74972e-05	2.90276e-05	2.17775	AC130456.2
0.656905	3.57066	13.8405	2.59062e-19	1.04994e-18	33.0289	DGKG
0.65676	-0.166424	4.95343	7.69715e-06	1.31228e-05	3.07484	PLS3
0.65617	4.90019	35.8515	4.52663e-39	1.04986e-37	78.7956	FOXP1
0.655546	5.50792	32.3506	8.6736e-37	1.55074e-35	73.3706	UNK
0.655455	2.20022	11.6002	3.20298e-16	1.05764e-15	26.232	SLITRK3
0.655421	6.39584	28.6608	3.97386e-34	5.27354e-33	67.0116	PRKAG2
0.654982	2.98208	14.108	1.15578e-19	4.79152e-19	33.986	RASD1
0.654792	1.46795	5.62067	7.05063e-07	1.28892e-06	4.93925	LRRK1
0.65422	0.957522	8.12108	6.74806e-11	1.59563e-10	14.2858	RHBDF1
0.653846	3.65592	18.2121	1.38934e-24	8.02125e-24	45.2877	PAF1
0.653595	5.69162	20.259	9.49464e-27	6.51162e-26	49.8841	CDKN1C
0.653283	5.02147	31.4357	3.72972e-36	6.17179e-35	71.9754	JOSD1
0.652801	0.892335	6.84344	7.74232e-09	1.6098e-08	9.57897	AP002490.1
0.652744	0.237924	5.74174	4.53601e-07	8.39806e-07	5.73026	C6orf201
0.651762	6.52321	24.1107	2.13317e-30	2.01898e-29	58.2707	PID1
0.651682	3.44116	14.5709	2.9185e-20	1.26488e-19	35.2736	TCF3
0.651021	0.199541	7.25007	1.70475e-09	3.69692e-09	11.261	AC012181.1
0.650568	7.33063	25.5636	1.19373e-31	1.24752e-30	61.0851	LRCH3
0.650417	7.89679	45.7768	1.44098e-44	7.24908e-43	91.2252	UBR1
0.650287	5.76336	35.9677	3.83331e-39	8.94967e-38	78.8253	BIRC2
0.65007	7.26815	32.4894	6.97454e-37	1.25592e-35	73.3336	PEAK1
0.64932	0.608162	4.75945	1.51723e-05	2.52756e-05	2.20078	AC025465.1
0.649174	6.02251	34.4906	3.29411e-38	6.8121e-37	76.6051	KIF13B
0.648978	2.9889	17.9927	2.42915e-24	1.37443e-23	44.8875	SPTY2D1OS
0.648931	-0.0409932	4.48657	3.87963e-05	6.28673e-05	1.47356	AC009053.3
0.648665	3.71614	12.4235	2.17103e-17	7.77258e-17	28.5131	HIST1H2AC
0.648518	3.16556	20.6586	3.75282e-27	2.65786e-26	51.3869	JAM2
0.648229	0.869847	6.09569	1.2379e-07	2.38544e-07	6.84613	AC010978.1
0.648082	7.06484	35.2692	1.04914e-38	2.29959e-37	77.6211	RHEB
0.647483	1.42029	8.65042	9.672e-12	2.43109e-11	16.0971	AL360091.3
0.647344	6.41963	19.5291	5.36867e-26	3.46154e-25	47.9988	CASC15
0.647076	6.14988	39.549	2.87206e-41	8.84645e-40	83.7297	44625
0.646937	7.25191	19.805	2.77273e-26	1.83632e-25	48.5465	CCNH
0.646591	2.35437	8.3968	2.44717e-11	5.9657e-11	14.8832	MAFB
0.646562	5.30485	40.1723	1.27854e-41	4.09623e-40	84.6622	USP36
0.646108	7.21303	41.3402	2.89506e-42	1.01861e-40	85.9207	GPBP1
0.645659	1.49406	9.66362	2.50917e-13	6.95729e-13	19.7341	AL139021.2
0.645198	0.320675	5.87034	2.83398e-07	5.32551e-07	6.1851	AC090236.2
0.645165	0.625057	6.56486	2.18074e-08	4.40032e-08	8.63581	AC026369.1
0.645127	5.79542	34.0304	6.55083e-38	1.32044e-36	75.9424	SYAP1
0.64503	5.46762	20.5975	4.32164e-27	3.03911e-26	50.7254	STARD13
0.645011	9.30833	60.6513	5.60229e-51	8.54528e-49	106.064	FRMD5
0.644617	7.92149	40.1238	1.36094e-41	4.32079e-40	84.2684	MBNL1
0.644377	3.61367	17.5017	8.63675e-24	4.66714e-23	43.4492	PNMA8C
0.644322	7.99709	28.7295	3.52344e-34	4.69711e-33	66.9206	KDM4C
0.643989	1.00197	5.78324	3.89804e-07	7.25209e-07	5.66829	AC007611.1
0.643805	1.91584	13.1155	2.41835e-18	9.19422e-18	31.2282	TM9SF1
0.643674	6.40445	32.092	1.30505e-36	2.29587e-35	72.8153	AHCYL1
0.643658	7.58756	20.456	5.99693e-27	4.18474e-26	50.0561	SCLT1
0.643449	4.91144	24.4273	1.12428e-30	1.08695e-29	59.2107	CLMN
0.643267	6.86098	18.9892	1.99639e-25	1.22596e-24	46.5977	CDH12
0.64309	4.32671	20.4545	6.01914e-27	4.19691e-26	50.636	MAGT1
0.642831	8.49332	39.3832	3.56872e-41	1.08778e-39	83.2279	TNRC6C
0.642684	3.1231	14.5312	3.28085e-20	1.41702e-19	35.237	ZNF774
0.642154	2.29011	11.657	2.65225e-16	8.80921e-16	26.3816	DDX60L
0.641907	6.12554	28.3245	7.18918e-34	9.23339e-33	66.4516	LMNA
0.641682	0.663419	2.43812	0.0181195	0.0234761	-4.54795	FAM160A1
0.641644	6.23423	33.108	2.66677e-37	4.99685e-36	74.451	PHYHIPL
0.641534	6.69372	29.5813	8.09077e-35	1.15581e-33	68.5834	PLXNA2
0.64124	4.28068	22.0901	1.51034e-28	1.20368e-27	54.3814	IRF2
0.641034	0.848438	8.19852	5.07264e-11	1.20809e-10	14.6019	AL160269.1
0.640005	3.2869	13.418	9.44625e-19	3.68633e-18	31.7991	UBTD1
0.63975	0.53815	4.95985	7.52517e-06	1.28396e-05	2.90598	AC100849.1
0.639401	0.58013	3.56909	0.000766243	0.00112183	-1.57696	COLEC10
0.638883	6.6822	44.2898	8.0548e-44	3.6261e-42	89.6165	TMEM65
0.638677	1.91925	10.2801	2.8654e-14	8.39163e-14	21.7914	HELZ2
0.638547	3.99691	19.3134	9.04288e-26	5.70895e-25	47.9692	GLUL
0.63827	6.86473	37.255	6.2784e-40	1.61627e-38	80.5052	ZFC3H1
0.638187	0.990965	6.00414	1.73405e-07	3.30561e-07	6.47243	ZNF185
0.637868	3.49536	17.6024	6.64393e-24	3.62597e-23	43.7445	TRAPPC2B
0.637784	8.27856	24.1138	2.11951e-30	2.00713e-29	58.045	CDH4
0.63772	2.07772	8.75809	6.53192e-12	1.6618e-11	16.295	AC092675.1
0.637444	0.651675	6.1749	9.2427e-08	1.79527e-07	7.18466	FBXO32
0.636686	4.65414	24.0736	2.30054e-30	2.17271e-29	58.5392	NUAK1
0.63578	6.52064	37.4849	4.57269e-40	1.19825e-38	80.8725	WDR44
0.635352	1.39387	6.99845	4.34865e-09	9.19759e-09	10.0063	RDH10-AS1
0.635189	2.77514	9.53298	3.99539e-13	1.09263e-12	18.8834	CD99
0.634754	4.45502	22.8976	2.65276e-29	2.26861e-28	56.102	FAM241A
0.634696	4.98195	20.3749	7.24216e-27	5.02373e-26	50.3008	AJAP1
0.634632	5.24284	16.238	2.5451e-22	1.258e-21	39.6287	ST6GALNAC5
0.634412	-0.132283	5.02237	6.03559e-06	1.03706e-05	3.3117	CCDC63
0.634166	5.52025	15.6714	1.22941e-21	5.80078e-21	37.9766	PCDH17
0.634055	3.57366	18.2752	1.18404e-24	6.88354e-24	45.4682	C1orf198
0.63399	1.22926	8.84667	4.73268e-12	1.21284e-11	16.8634	AC005532.1
0.63397	8.09366	36.9578	9.48398e-40	2.3694e-38	79.9398	MRTFA
0.633809	2.50991	13.3031	1.34822e-18	5.21612e-18	31.6512	PSMD6-AS2
0.633219	1.86555	6.81177	8.71033e-09	1.8053e-08	9.16729	AP002961.1
0.632871	-0.875515	3.66087	0.000576708	0.000852726	-1.01299	EGR4
0.632819	-0.261373	3.60747	0.000680698	0.00100151	-1.21869	LRP2
0.632577	3.94998	18.3448	9.93195e-25	5.81251e-24	45.5542	ZBTB18
0.632447	7.13319	39.008	5.85386e-41	1.7158e-39	82.8793	PSME4
0.63229	2.48999	11.2438	1.05474e-15	3.37183e-15	24.9481	ANKHD1
0.632186	2.39527	6.71858	1.23182e-08	2.52386e-08	8.64078	ADAMTSL4-AS1
0.631979	5.8869	16.0486	4.29077e-22	2.08621e-21	38.9744	ZNF141
0.63169	8.26032	34.8002	2.08418e-38	4.39807e-37	76.7821	MKLN1
0.631567	6.62747	26.4736	2.10443e-32	2.35935e-31	62.9461	LRCH2
0.631513	1.70919	7.83242	1.96102e-10	4.51181e-10	12.9951	PLAG1
0.63119	6.94256	37.1708	7.05511e-40	1.80563e-38	80.3765	PLCL2
0.631087	3.71574	13.9849	1.67386e-19	6.86314e-19	33.4295	WIPF3
0.631057	2.68297	11.5029	4.42634e-16	1.4496e-15	25.7645	ADAMTS19
0.63057	6.29873	52.141	1.58983e-47	1.41689e-45	98.2968	ZNF529
0.630334	1.64703	6.38521	4.24608e-08	8.42545e-08	7.66207	STARD13-AS
0.629944	5.6654	28.3749	6.57502e-34	8.4943e-33	66.6187	GGA2
0.629846	0.289689	6.03799	1.53103e-07	2.92941e-07	6.80455	AC068790.2
0.629718	1.14852	3.98671	0.000204593	0.00031336	-0.49481	ADAMTS6
0.629213	0.32243	5.21106	3.08696e-06	5.40842e-06	3.84057	FGF5
0.629129	0.297761	6.29325	5.96827e-08	1.17288e-07	7.72857	FGF14-IT1
0.629113	6.52981	33.0053	3.12449e-37	5.81725e-36	74.248	STAT5B
0.628988	5.04964	25.4763	1.41394e-31	1.47327e-30	61.2853	LENG8
0.628936	4.48436	23.0386	1.96805e-29	1.70632e-28	56.4008	FITM2
0.62853	8.11281	50.5013	8.48689e-47	6.62242e-45	96.4115	SLC4A10
0.628298	4.70708	18.9487	2.20555e-25	1.35064e-24	46.8983	DNAJA4
0.628287	4.15801	7.4217	9.00415e-10	1.98775e-09	10.7269	AC138305.1
0.627856	0.682869	5.07526	5.0051e-06	8.64226e-06	3.25146	AC026894.1
0.627793	3.4326	12.1249	5.70504e-17	1.98226e-16	27.6164	LINC01588
0.627198	4.78905	24.9683	3.82352e-31	3.85137e-30	60.3293	AC012291.2
0.62666	5.61346	32.0292	1.44176e-36	2.5162e-35	72.8379	KIAA0895
0.626392	4.20247	16.7887	5.70173e-23	2.92705e-22	41.3848	FN3K
0.626364	8.55166	35.9183	4.1142e-39	9.56728e-38	78.3985	BRAF
0.626232	7.28079	64.3913	2.3849e-52	4.98472e-50	109.431	PRDM2
0.625256	3.78938	23.6866	5.08683e-30	4.69803e-29	57.9214	LNX2
0.624904	8.12123	59.3455	1.76387e-50	2.40064e-48	105.005	AFF4
0.624568	4.42566	25.0198	3.45424e-31	3.49344e-30	60.5095	FAM131A
0.624376	0.00791771	4.16844	0.00011284	0.000176587	0.428389	AL353759.1
0.624201	6.60442	30.0933	3.40207e-35	5.10078e-34	69.4761	GOLPH3
0.623926	3.9728	26.8727	9.99123e-33	1.15405e-31	64.1873	SPATA2L
0.623349	7.77079	50.1484	1.22532e-46	9.19359e-45	96.0738	DIP2B
0.6232	-0.0218545	5.00779	6.35458e-06	1.09011e-05	3.23162	CCDC183
0.622483	-0.0831309	4.02517	0.000180557	0.000277757	0.0142655	AC093305.1
0.622194	6.28688	40.0588	1.48011e-41	4.68223e-40	84.383	CARS
0.621777	6.7323	41.7501	1.73523e-42	6.30753e-41	86.4983	B4GALT5
0.620694	9.47644	62.8161	8.81338e-52	1.59522e-49	107.925	ATP8A2
0.62066	6.30485	32.7024	4.99968e-37	9.16277e-36	73.8035	CYSTM1
0.620613	0.423058	5.8038	3.61571e-07	6.74039e-07	5.91496	RILPL2
0.620567	3.23081	15.1789	4.98364e-21	2.26972e-20	37.1181	RNF125
0.620389	0.850582	5.66379	6.02706e-07	1.1069e-06	5.28803	GTSE1
0.619868	2.94279	7.26179	1.63201e-09	3.54487e-09	10.4916	CCNA1
0.619318	1.86058	6.27085	6.48376e-08	1.27176e-07	7.169	CPNE8
0.6191	3.64369	12.0412	7.49439e-17	2.58708e-16	27.2793	DBF4
0.61909	3.74066	17.4953	8.7806e-24	4.73758e-23	43.4006	RERG
0.618549	3.04354	11.4696	4.94728e-16	1.61419e-15	25.5485	SERPINB8
0.618345	0.726029	5.99119	1.81863e-07	3.46272e-07	6.51063	PCDH9-AS4
0.618196	4.05939	12.5085	1.65277e-17	5.95113e-17	28.6957	AC140912.1
0.618171	7.7924	49.6573	2.05138e-46	1.45814e-44	95.5491	KLF12
0.617922	4.19989	19.9071	2.17537e-26	1.4511e-25	49.3649	SLC31A1
0.617626	1.79112	9.00418	2.67302e-12	6.94337e-12	17.2772	ISG20
0.617564	6.48382	44.0231	1.10314e-43	4.80591e-42	89.3223	TMOD3
0.616862	4.53663	24.5385	8.99227e-31	8.76122e-30	59.5029	ZNF10
0.616627	1.04726	7.04155	3.7041e-09	7.86277e-09	10.2535	LRRC3B
0.616368	0.235883	5.77357	4.03825e-07	7.50181e-07	5.86079	NT5C1A
0.616085	6.6943	36.5044	1.79013e-39	4.31721e-38	79.4645	GARS
0.61584	2.21314	11.0747	1.8671e-15	5.87784e-15	24.4544	AC090197.1
0.615592	1.24526	4.38316	5.50785e-05	8.82634e-05	0.738015	GPR37
0.614743	5.72544	35.5618	6.86666e-39	1.5576e-37	78.2404	STK40
0.614659	8.78821	44.5605	5.86458e-44	2.69121e-42	89.7076	ARFGEF3
0.613891	7.25248	32.5111	6.7418e-37	1.2165e-35	73.3702	NT5C2
0.613398	3.86506	13.5819	5.70414e-19	2.26169e-18	32.1477	KLHL13
0.613224	3.39859	22.6346	4.64865e-29	3.8828e-28	55.7725	AC139768.1
0.613208	8.23169	44.0983	1.00939e-43	4.46396e-42	89.2145	RAPGEF2
0.613105	7.07806	49.4451	2.5668e-46	1.78831e-44	95.3968	UBR4
0.613056	4.44568	16.6743	7.75735e-23	3.94656e-22	41.0177	LRP2BP
0.612879	3.56766	13.3813	1.05804e-18	4.11339e-18	31.6089	CEACAM19
0.612238	9.47076	34.0919	5.97254e-38	1.20818e-36	75.5832	SORBS2
0.612143	9.45828	47.9349	1.30017e-45	8.03771e-44	93.5118	EXOC6B
0.611957	0.180323	4.2766	7.8767e-05	0.000124857	0.739183	AL391097.2
0.611943	1.38834	6.23415	7.42605e-08	1.45124e-07	7.18904	AC084882.1
0.611709	1.86748	10.0468	6.47948e-14	1.86095e-13	20.9812	IGSF6
0.61159	-0.293587	4.55108	3.11298e-05	5.0799e-05	1.76032	C9orf139
0.611485	6.23396	40.0525	1.49221e-41	4.71201e-40	84.3819	SNRK
0.611374	6.76155	47.6472	1.78099e-45	1.07453e-43	93.4692	CARMIL1
0.610596	-0.288969	3.71895	0.000480925	0.000715316	-0.885951	AOC3
0.610182	6.02551	18.3321	1.02568e-24	5.99264e-24	45.0723	CLIC1
0.610057	0.833903	7.02347	3.96193e-09	8.39484e-09	10.261	FAM167A-AS1
0.609908	8.13721	45.464	2.06023e-44	1.01038e-42	90.8372	DLG1
0.609845	6.54859	44.4657	6.55271e-44	2.9651e-42	89.8418	MAPK14
0.609764	5.72352	42.997	3.76232e-43	1.49446e-41	88.1788	CHORDC1
0.60917	2.57466	14.1209	1.11162e-19	4.61495e-19	34.1598	AF038458.3
0.608792	4.95732	17.3502	1.28381e-23	6.84063e-23	42.7199	DOCK10
0.608598	5.53733	16.1931	2.87955e-22	1.41654e-21	39.4442	SEMA3D
0.608483	7.24466	35.8492	4.54192e-39	1.05201e-37	78.4486	HSPH1
0.608332	6.85484	19.4602	6.33706e-26	4.05446e-25	47.764	TENT5A
0.608188	5.28794	28.8715	2.74997e-34	3.71393e-33	67.5701	AC074032.1
0.607986	6.6044	34.8368	1.97503e-38	4.17779e-37	77.0399	PPA2
0.607824	6.76698	36.9188	1.0014e-39	2.49739e-38	80.0441	NUP98
0.607573	6.40686	42.8606	4.4377e-43	1.75479e-41	87.9217	UBTD2
0.60728	2.5177	8.3025	3.45999e-11	8.34207e-11	14.4848	CHAC1
0.607035	0.262015	5.48758	1.1424e-06	2.062e-06	4.83435	AC099811.1
0.606994	5.94141	17.5227	8.17642e-24	4.42656e-23	42.9811	SLC3A2
0.60697	3.34	17.6396	6.03162e-24	3.30619e-23	43.878	TTC3-AS1
0.606509	2.95348	15.8355	7.76164e-22	3.71109e-21	39.0724	MUC20
0.606385	-0.0541939	4.06088	0.000160703	0.000248237	0.105143	AC019117.1
0.60631	4.32303	18.0869	1.90995e-24	1.09193e-23	44.8007	DNAAF5
0.606087	1.89152	6.77425	1.0015e-08	2.06449e-08	9.0213	DEPP1
0.606078	0.310701	4.22069	9.48956e-05	0.000149304	0.503951	CCDC68
0.605959	0.990917	7.5278	6.07024e-10	1.35592e-09	12.0857	AL162231.2
0.605849	7.00566	36.4183	2.02124e-39	4.84793e-38	79.3002	GNAI1
0.605127	4.34629	19.8344	2.58537e-26	1.71417e-25	49.1549	PEA15
0.604386	3.93838	16.9558	3.64518e-23	1.89065e-22	41.9092	ADPRHL1
0.604307	3.34921	15.0058	8.20608e-21	3.68288e-20	36.582	IL13RA1
0.604264	1.0565	4.20414	0.000100256	0.000157372	0.216261	FAM71F1
0.603949	0.789633	7.48326	7.16256e-10	1.59e-09	11.9811	AC006043.1
0.60365	4.71687	7.57447	5.10427e-10	1.14539e-09	11.1495	RUNX1
0.603508	4.29692	21.2846	9.01562e-28	6.74424e-27	52.5671	PPFIA4
0.603099	5.64877	38.6222	9.78365e-41	2.7885e-39	82.5596	GAK
0.602579	1.58005	8.17742	5.48269e-11	1.3038e-10	14.3126	AC018638.7
0.602468	3.95202	8.67547	8.82721e-12	2.22608e-11	15.4249	ITPR2
0.60228	0.433164	5.8159	3.45918e-07	6.46026e-07	5.95941	AC008781.2
0.602213	8.71166	31.9311	1.68495e-36	2.91167e-35	72.2689	NEDD4L
0.601544	3.62547	7.54318	5.73317e-10	1.28366e-09	11.3273	ALDH1A2
0.601284	5.90238	29.1384	1.73044e-34	2.37912e-33	67.9334	ZNF800
0.6009	3.10287	16.2223	2.65739e-22	1.31166e-21	40.1152	RAB11FIP5
0.600503	2.95575	11.7204	2.15051e-16	7.1794e-16	26.4135	RASSF2
0.600203	4.29827	22.5163	5.99291e-29	4.95142e-28	55.3132	GCNT1
0.600079	-0.0117846	5.60557	7.44848e-07	1.3591e-06	5.33049	CARD8-AS1
0.59987	3.66776	21.0305	1.60203e-27	1.17587e-26	52.1319	NPIPB4
0.599766	8.49391	32.0869	1.31553e-36	2.30968e-35	72.5444	VAT1L
0.599701	7.79532	40.4233	9.26003e-42	3.03885e-40	84.6725	RMST
0.59967	4.69728	23.6232	5.79834e-30	5.33271e-29	57.593	FNIP1
0.599164	6.21694	29.1994	1.55746e-34	2.14803e-33	67.9893	SVIL
0.599104	4.64689	20.747	3.06202e-27	2.18714e-26	51.2483	SLC39A14
0.598869	2.65326	10.7203	6.25272e-15	1.90192e-14	23.1057	AC055733.2
0.598608	7.54464	35.7275	5.40862e-39	1.24292e-37	78.2345	ANKRD6
0.598389	8.90876	43.0733	3.43098e-43	1.37216e-41	87.9026	PPM1E
0.598371	4.06095	17.2735	1.57063e-23	8.32093e-23	42.7299	AC022872.1
0.598173	8.04911	45.8307	1.35522e-44	6.85693e-43	91.2716	RGL1
0.598137	5.92867	34.0685	6.18643e-38	1.24989e-36	75.9806	CCDC184
0.597891	-0.0445229	4.47929	3.97695e-05	6.43711e-05	1.45752	AC073840.1
0.597513	4.52456	16.6926	7.38471e-23	3.76243e-22	41.0484	ZFAT
0.597389	6.38403	41.1515	3.67064e-42	1.27111e-40	85.7831	PLEKHA8
0.596939	-0.0697432	4.1456	0.000121676	0.000189857	0.38426	AC005234.1
0.596601	7.56254	25.4496	1.4891e-31	1.54699e-30	60.8302	SLC44A5
0.59634	4.06134	21.7301	3.33408e-28	2.57983e-27	53.6291	TMUB1
0.596292	3.91508	11.2894	9.04563e-16	2.90177e-15	24.6917	AC246817.2
0.59627	4.29758	23.0451	1.94121e-29	1.68472e-28	56.4544	FAM53C
0.596262	4.95358	30.154	3.07262e-35	4.65051e-34	69.8534	PFKFB4
0.595138	0.879541	6.33959	5.02771e-08	9.93041e-08	7.73339	CA8
0.594737	4.71655	20.4748	5.74191e-27	4.01317e-26	50.5951	SNX16
0.594596	3.59912	6.18202	9.00286e-08	1.75023e-07	6.29253	CNTN6
0.59456	6.43086	28.6923	3.76029e-34	5.00906e-33	67.0623	UBAP1
0.59344	6.14043	30.3303	2.28815e-35	3.50986e-34	69.9484	STK10
0.593295	2.10623	14.2389	7.81007e-20	3.28277e-19	34.6381	AC083843.3
0.592899	6.47001	35.8157	4.76496e-39	1.09788e-37	78.5018	RAB8B
0.592841	0.675817	5.07821	4.95299e-06	8.55396e-06	3.26639	OVCH1
0.592347	-0.134719	3.48946	0.000977606	0.00141944	-1.58544	AL445649.1
0.592157	0.466541	5.44563	1.32939e-06	2.38846e-06	4.62435	KLF9
0.592033	4.95553	28.3274	7.15135e-34	9.19826e-33	66.6629	TBC1D1
0.59184	7.99347	8.20644	4.92698e-11	1.17435e-10	12.915	MEG3
0.591476	2.01251	10.1367	4.72905e-14	1.36761e-13	21.2558	DZIP1L
0.59106	0.731144	6.17423	9.26541e-08	1.79928e-07	7.17256	GFY
0.590582	0.49176	4.36726	5.81107e-05	9.29782e-05	0.932263	AC073912.1
0.590578	6.39482	26.2392	3.27483e-32	3.59351e-31	62.5322	HDX
0.590545	1.70026	7.55505	5.48582e-10	1.2296e-09	11.9765	SPART-AS1
0.590524	3.50749	14.5413	3.18461e-20	1.37715e-19	35.1665	KCNJ14
0.590489	6.42347	31.9965	1.51845e-36	2.63432e-35	72.6589	RAB11FIP3
0.590305	2.07258	7.00509	4.2425e-09	8.97586e-09	9.81603	AL138733.1
0.590236	3.95076	11.4551	5.19336e-16	1.69165e-15	25.2421	MSN
0.590167	6.29075	34.9546	1.66124e-38	3.55687e-37	77.26	ATL2
0.589662	5.49356	22.9055	2.60864e-29	2.23197e-28	55.9057	RANBP10
0.58916	3.88935	17.7681	4.32583e-24	2.40116e-23	44.0797	LRRC39
0.588742	4.6208	24.3976	1.19348e-30	1.15131e-29	59.2108	TMEM38B
0.588595	8.58861	37.3337	5.63162e-40	1.46048e-38	80.4152	SLC24A3
0.588253	0.946865	6.48769	2.90391e-08	5.81611e-08	8.25485	LINC02487
0.588106	0.260231	4.88599	9.75485e-06	1.64805e-05	2.73684	MACC1
0.587997	1.74641	8.74227	6.91921e-12	1.75728e-11	16.3385	AL160254.1
0.587978	-0.0802825	3.91042	0.000261731	0.000397268	-0.342062	ZFP36L1
0.587926	-0.692203	3.53855	0.000841567	0.00122821	-1.37053	HPYR1
0.587806	4.9316	21.226	1.02901e-27	7.63585e-27	52.2909	ACER2
0.587745	1.99774	7.63514	4.07484e-10	9.20036e-10	12.179	AC005899.8
0.58736	1.65884	8.03394	9.30747e-11	2.18095e-10	13.7548	SERPINE3
0.587358	0.561609	4.65987	2.14202e-05	3.53619e-05	1.87702	ALLC
0.587304	1.90014	11.9932	8.7655e-17	3.01343e-16	27.6215	STX19
0.587211	5.12068	25.1463	2.69312e-31	2.75864e-30	60.6177	ZNF264
0.587104	1.24217	6.13603	1.06681e-07	2.06482e-07	6.87433	GUCY1A1
0.586926	6.34742	39.3457	3.7489e-41	1.13875e-39	83.4324	PTDSS1
0.586757	6.86149	19.6327	4.18579e-26	2.72487e-25	48.1838	IDI1
0.586597	1.14172	6.40168	3.99467e-08	7.94544e-08	7.87986	AC011477.2
0.586455	4.95602	25.048	3.26739e-31	3.3121e-30	60.4549	NPAT
0.586449	5.515	26.9472	8.7025e-33	1.0132e-31	64.0249	RPAP3
0.586369	1.65296	9.87473	1.18778e-13	3.35648e-13	20.4415	SHANK2-AS1
0.585872	7.20266	35.3443	9.40739e-39	2.0907e-37	77.7145	PPP2R5C
0.585736	4.71782	16.2384	2.54194e-22	1.2568e-21	39.7487	PRKG2
0.585429	7.27627	47.618	1.83895e-45	1.1057e-43	93.3797	SH3PXD2A
0.585405	3.50688	8.53194	1.49136e-11	3.69985e-11	15.0258	KLRD1
0.5853	0.915837	7.6028	4.59464e-10	1.03315e-09	12.3782	SALL4
0.585253	4.93164	30.7896	1.0692e-35	1.69269e-34	70.9261	USP54
0.585218	7.79213	40.3994	9.54831e-42	3.1276e-40	84.6429	PCNX4
0.58519	-0.292166	3.72337	0.000474294	0.000705932	-0.861608	AC009102.1
0.584592	-0.356141	4.25115	8.57492e-05	0.000135435	0.777754	JPH2
0.584488	7.25104	49.8943	1.59877e-46	1.17446e-44	95.8576	RALGAPA2
0.584445	4.62435	22.7996	3.26768e-29	2.77153e-28	55.856	SRRT
0.584395	4.38735	14.3847	5.06071e-20	2.15396e-19	34.468	TNFRSF19
0.583965	5.95179	23.685	5.10286e-30	4.71035e-29	57.478	CCNL1
0.583885	8.1067	49.4903	2.44694e-46	1.71844e-44	95.3387	AP2B1
0.583867	4.2011	19.8428	2.53437e-26	1.68163e-25	49.2096	FZR1
0.58383	3.27214	9.11322	1.80229e-12	4.73765e-12	17.2197	TMOD1
0.583479	8.09904	39.0791	5.32851e-41	1.57496e-39	82.863	KCNC2
0.583439	5.52443	26.1179	4.12171e-32	4.46972e-31	62.4452	LAMP2
0.582785	4.70916	18.1351	1.68952e-24	9.69695e-24	44.8335	AC023095.1
0.58267	0.395862	3.3671	0.00141365	0.00202989	-2.08918	REC114
0.582627	6.17009	42.739	5.14418e-43	2.0115e-41	87.8027	CALU
0.582234	5.20065	30.5296	1.6428e-35	2.56151e-34	70.4426	IFNGR1
0.581962	6.09285	22.9686	2.28197e-29	1.96202e-28	55.9345	YARS
0.581489	5.75234	31.6274	2.73887e-36	4.61925e-35	72.1641	ADNP2
0.58136	7.76262	21.0005	1.71529e-27	1.25429e-26	51.3053	TMTC2
0.581157	9.46427	42.874	4.36649e-43	1.73053e-41	87.6022	ATP2B1
0.581102	3.75183	23.3429	1.03854e-29	9.31717e-29	57.2079	PDIA5
0.581012	3.11263	12.3946	2.38282e-17	8.50482e-17	28.591	ANKRD10-IT1
0.580943	9.0831	40.5049	8.34118e-42	2.75275e-40	84.6436	KMT2C
0.580832	4.66824	25.2158	2.34978e-31	2.41355e-30	60.8487	SLC25A37
0.580763	6.67864	31.4602	3.5849e-36	5.96589e-35	71.7502	CSGALNACT2
0.58061	6.3356	20.3394	7.86792e-27	5.43846e-26	49.9617	EPB41L4A
0.580507	7.81952	43.5338	1.97333e-43	8.24899e-42	88.5779	ANKRD12
0.580456	1.66307	7.9512	1.26362e-10	2.93456e-10	13.4541	AC090772.1
0.580235	4.96427	29.0893	1.88372e-34	2.57976e-33	68.0133	RRP12
0.579886	6.59656	22.6575	4.4262e-29	3.70758e-28	55.1806	TCERG1L
0.579261	6.25692	34.9283	1.72644e-38	3.69197e-37	77.2254	NUMB
0.579042	1.06817	6.46437	3.16628e-08	6.32643e-08	8.13375	SPATA21
0.57902	4.62699	23.5516	6.72519e-30	6.14969e-29	57.4567	AC007216.4
0.578875	1.91623	9.34902	7.71517e-13	2.06992e-12	18.4879	PTGS1
0.578768	0.73959	4.862	1.06097e-05	1.78767e-05	2.50711	ADAMTS15
0.57841	2.8051	9.05411	2.23132e-12	5.83139e-12	17.1461	MYCN
0.578167	5.53472	5.54378	9.32069e-07	1.6914e-06	3.47984	CARTPT
0.577958	2.78951	12.222	4.16072e-17	1.45721e-16	28.1182	SH3BP4
0.577859	3.91742	16.3257	2.00093e-22	9.94631e-22	40.1899	AC009554.1
0.577376	8.62772	47.0444	3.46356e-45	1.97434e-43	92.5975	PRICKLE2
0.577336	1.49009	6.69125	1.36357e-08	2.78245e-08	8.83167	SLC7A9
0.577276	1.52582	8.88374	4.13639e-12	1.06313e-11	16.9183	UCKL1-AS1
0.577133	8.3375	35.8414	4.5926e-39	1.06095e-37	78.3101	SPAG9
0.577116	6.63641	39.0109	5.83142e-41	1.71208e-39	82.9454	CLVS1
0.576591	5.75671	27.2629	4.86683e-33	5.81272e-32	64.5708	SKI
0.576437	1.51141	4.61544	2.49627e-05	4.10289e-05	1.41883	CNKSR3
0.576065	0.201374	2.46232	0.0170596	0.0221748	-4.33412	ANGPT1
0.575707	1.1919	6.89003	6.51009e-09	1.3615e-08	9.66631	AL583824.1
0.575433	5.92675	38.3862	1.34259e-40	3.75348e-39	82.1978	WDR45B
0.575388	6.53108	35.0718	1.39915e-38	3.02151e-37	77.4002	SEC23A
0.575248	6.85197	31.4402	3.70225e-36	6.13211e-35	71.6932	SIPA1L3
0.575175	4.14458	24.212	1.73636e-30	1.65142e-29	58.9349	PHF1
0.574723	1.94153	5.41162	1.50294e-06	2.689e-06	4.03566	AL162718.1
0.574425	-0.28702	4.05936	0.000161502	0.000249384	0.164445	AL590399.1
0.574319	0.204879	5.26725	2.52493e-06	4.45619e-06	4.07261	TCF7L1
0.574037	1.21749	7.49143	6.94845e-10	1.54442e-09	11.8769	EPHX4
0.574032	1.20399	5.69375	5.4039e-07	9.95554e-07	5.28394	AP002433.1
0.573945	-0.547022	2.56004	0.0133268	0.0175291	-3.88606	LINC00426
0.573757	1.58586	2.30457	0.0251035	0.0321147	-5.13709	AC007100.1
0.573695	4.71285	25.1493	2.67737e-31	2.7441e-30	60.7066	CACNB1
0.573561	6.9955	30.2735	2.51554e-35	3.84715e-34	69.7279	UBE4B
0.572883	2.54766	11.5727	3.50901e-16	1.15652e-15	26.039	SLC29A2
0.572678	-0.142634	4.10731	0.000138023	0.000214619	0.290304	AC005332.2
0.572114	0.39477	4.94682	7.87833e-06	1.3407e-05	2.90692	AL354897.1
0.571701	2.93027	13.9197	2.03796e-19	8.31332e-19	33.4506	AC004076.2
0.571404	0.66386	3.56179	0.000783657	0.00114684	-1.6238	FLT1
0.571353	1.69138	7.36012	1.13207e-09	2.48478e-09	11.2554	DAO
0.570998	4.10674	15.6667	1.24592e-21	5.87552e-21	38.2885	MORC4
0.570916	3.48229	9.32255	8.48392e-13	2.27304e-12	17.9155	ATF5
0.570188	6.89658	26.0087	5.07483e-32	5.46954e-31	62.0133	IL6ST
0.570176	0.422088	2.49151	0.0158563	0.0206765	-4.34706	CD9
0.570153	1.00618	5.08728	4.79609e-06	8.29278e-06	3.19649	TGFBR3
0.569819	4.29236	27.824	1.75693e-33	2.17842e-32	65.883	TSPYL2
0.569807	1.79933	9.00541	2.66114e-12	6.91354e-12	17.2799	CADM3-AS1
0.568967	7.53944	33.7399	1.01551e-37	1.99694e-36	75.2571	RCAN2
0.568819	4.01341	20.6294	4.0146e-27	2.83639e-26	51.1209	ZNF154
0.568663	4.07996	19.0217	1.843e-25	1.13575e-24	47.2287	SOAT1
0.568158	3.05566	10.0868	5.63238e-14	1.62191e-13	20.7648	SHROOM3
0.56798	0.138903	2.89119	0.00553697	0.00754815	-3.2768	HSPA2
0.567783	5.11597	22.1021	1.47105e-28	1.1729e-27	54.2253	TRAF4
0.567763	2.73689	8.33437	3.07763e-11	7.44166e-11	14.53	AC090518.1
0.567589	5.78227	36.7214	1.31964e-39	3.21344e-38	79.9038	SREK1IP1
0.567572	3.77609	13.0561	2.91238e-18	1.10129e-17	30.5273	HBP1
0.567288	6.86851	36.9689	9.33942e-40	2.34246e-38	80.1014	TFDP2
0.567261	3.55541	12.7515	7.61214e-18	2.80122e-17	29.6177	AL139424.2
0.567003	4.96133	23.0052	2.1122e-29	1.8259e-28	56.2252	FAM126A
0.566978	4.7602	13.177	1.99551e-18	7.63627e-18	30.656	TMTC1
0.56692	5.15009	26.6329	1.56148e-32	1.77456e-31	63.4998	NDST1
0.566814	3.55539	12.9174	4.50514e-18	1.68255e-17	30.1483	RAB9A
0.566538	2.74724	13.1955	1.8841e-18	7.22093e-18	31.2547	TMEM51
0.566458	5.78367	24.9096	4.29449e-31	4.30356e-30	60.0187	DDAH1
0.566245	7.0237	38.9285	6.50531e-41	1.90039e-39	82.7857	SMPD3
0.566011	-0.0392966	2.69138	0.0094777	0.0126482	-3.73085	GABRP
0.565745	6.53159	38.7915	7.8051e-41	2.24646e-39	82.6633	AGAP3
0.565417	7.10598	36.9576	9.4873e-40	2.3694e-38	80.0552	CREB1
0.565318	7.14798	13.4766	7.88414e-19	3.09392e-18	31.1518	SLC2A13
0.565184	0.0287436	4.55063	3.11778e-05	5.08726e-05	1.67367	BCL2L12
0.565043	7.14602	32.2669	9.89682e-37	1.76047e-35	72.9939	KLHL7
0.564873	4.61774	2.2535	0.0283522	0.0360632	-6.19321	UTY
0.564505	2.35713	6.63684	1.66914e-08	3.39257e-08	8.35945	AL133304.3
0.564121	6.6661	41.4106	2.6506e-42	9.3635e-41	86.077	CASTOR3
0.563972	0.537611	5.14873	3.85523e-06	6.71158e-06	3.56258	FAM182A
0.56359	2.30347	6.27275	6.43846e-08	1.26302e-07	7.03343	WDR63
0.563528	6.58893	28.9284	2.4903e-34	3.37362e-33	67.4569	RRAS2
0.562761	0.965145	8.15123	6.03822e-11	1.43183e-10	14.3935	AL138820.1
0.562594	-0.235327	3.68166	0.000540499	0.000800738	-0.993068	FAM209A
0.562119	5.86164	13.7571	3.33868e-19	1.34351e-18	32.2329	ATF4
0.562051	6.56247	34.6153	2.73825e-38	5.73008e-37	76.7144	CLEC16A
0.562049	2.93038	10.3493	2.25192e-14	6.63255e-14	21.7332	CTH
0.56177	2.58285	10.2825	2.84126e-14	8.3237e-14	21.6022	CNGA3
0.561751	4.94796	30.8957	8.98193e-36	1.4323e-34	71.0979	YPEL5
0.561628	1.07197	4.0865	0.000147773	0.00022905	-0.155406	AC104035.1
0.561606	2.14915	6.70026	1.31864e-08	2.69389e-08	8.65583	LINC02335
0.561234	-0.27935	2.70323	0.00918606	0.012273	-3.62397	TEPP
0.561018	7.01392	29.4028	1.09782e-34	1.54442e-33	68.2289	RAP1GAP2
0.560138	0.47604	4.50727	3.61543e-05	5.87036e-05	1.39764	TMEM173
0.559716	6.55185	26.9125	9.28057e-33	1.07693e-31	63.7889	MGAT4A
0.55963	5.9625	26.7853	1.17515e-32	1.34851e-31	63.6422	CPD
0.559609	0.569736	4.13603	0.000125576	0.000195768	0.162871	TRIM56
0.559474	4.77617	17.0796	2.62264e-23	1.36878e-22	42.0365	WDR19
0.559118	4.36068	8.45443	1.98099e-11	4.86573e-11	14.5013	LINC02646
0.558877	6.14506	28.95	2.39874e-34	3.25713e-33	67.5626	PPP1R14C
0.558509	1.98655	7.86805	1.71872e-10	3.96681e-10	13.0485	ZNF222
0.558505	0.205796	3.23271	0.00210259	0.00297727	-2.40449	LINC02248
0.557906	5.70913	26.9859	8.10133e-33	9.46341e-32	64.0625	SERPINB9
0.557758	7.51806	44.2367	8.57433e-44	3.84029e-42	89.4565	UVRAG
0.557641	6.37879	38.3395	1.42968e-40	3.97794e-39	82.0709	AC007950.1
0.557399	1.32203	6.80601	8.89901e-09	1.84245e-08	9.31704	AC003666.1
0.557277	2.54411	11.6957	2.33294e-16	7.77515e-16	26.451	SPRY3
0.557238	-0.129417	2.9019	0.00537637	0.00734233	-3.19453	LINC02153
0.557085	6.62323	17.7513	4.51734e-24	2.49798e-23	43.4681	ANO4
0.55701	2.87857	13.9034	2.14152e-19	8.71753e-19	33.4128	NEURL1B
0.556961	5.19896	15.093	6.37967e-21	2.8868e-20	36.373	NPHP4
0.55694	6.63456	25.6489	1.01221e-31	1.06671e-30	61.3493	CDHR3
0.556902	4.82916	17.5692	7.24342e-24	3.93358e-23	43.326	CBARP
0.556674	7.47313	48.287	8.86879e-46	5.64164e-44	94.0977	PDS5A
0.556596	1.17904	5.74441	4.49207e-07	8.3202e-07	5.47696	AL390195.2
0.556015	7.23623	45.2039	2.77868e-44	1.33658e-42	90.6308	DENND4C
0.555999	3.07721	14.7571	1.69062e-20	7.44664e-20	35.9254	PHETA1
0.555898	5.65092	25.5552	1.21327e-31	1.26643e-30	61.3266	LRRTM2
0.555887	6.83152	14.0438	1.40147e-19	5.7787e-19	32.9484	ARID5B
0.555854	5.35803	31.4176	3.84011e-36	6.33654e-35	71.8882	SGSM2
0.555645	10.012	37.8137	2.91529e-40	7.81432e-39	80.9388	AKAP6
0.555335	0.065279	3.89381	0.000276075	0.000418245	-0.439627	RREB1
0.555302	2.81641	9.69807	2.22014e-13	6.17637e-13	19.4634	DNPEP
0.555232	6.70865	28.9647	2.33809e-34	3.17724e-33	67.504	ABL1
0.554992	1.68659	6.95422	5.12673e-09	1.08003e-08	9.74907	IL1R1
0.554904	-0.0200944	4.21095	9.80174e-05	0.000154036	0.581272	FUT7
0.554762	4.83817	32.5186	6.66275e-37	1.20348e-35	73.7546	ZNF155
0.554688	4.44466	17.1764	2.02898e-23	1.06496e-22	42.3755	MAGEL2
0.554667	1.32098	7.40952	9.42112e-10	2.07693e-09	11.5533	AC073333.1
0.554429	3.51577	13.3645	1.11439e-18	4.3267e-18	31.5698	TRPC3
0.554418	0.77986	6.70362	1.30225e-08	2.66227e-08	9.10433	AC005759.1
0.554328	8.24408	42.6869	5.48083e-43	2.13364e-41	87.4955	NMNAT2
0.554166	1.18656	6.81195	8.70445e-09	1.8043e-08	9.37134	AC040936.1
0.554146	6.64911	33.6338	1.19276e-37	2.3268e-36	75.209	FAM219A
0.553946	2.17494	9.4511	5.35275e-13	1.45095e-12	18.7758	ASNS
0.553713	2.08848	8.08601	7.68002e-11	1.80821e-10	13.8199	AC005828.1
0.553447	2.81219	11.0267	2.19719e-15	6.88243e-15	24.1111	AL445248.1
0.553427	6.95481	33.759	9.86433e-38	1.94375e-36	75.3604	FBXO34
0.553255	0.412829	4.49945	3.71311e-05	6.0256e-05	1.39018	MAJIN
0.55324	4.32072	17.2469	1.68469e-23	8.90682e-23	42.5956	PPP1R12C
0.553233	0.144653	4.00658	0.000191814	0.000294326	-0.108273	AC090241.2
0.553121	5.14774	22.2094	1.16433e-28	9.39004e-28	54.4559	GPR161
0.552918	1.16476	4.37132	5.73218e-05	9.17493e-05	0.732148	AC009435.1
0.552688	6.29699	18.3035	1.10247e-24	6.42631e-24	44.9524	PAG1
0.552582	4.07745	15.6256	1.39879e-21	6.57524e-21	38.1802	ABHD15-AS1
0.552425	8.14962	40.3418	1.02799e-41	3.33613e-40	84.5289	ATP2C1
0.552315	6.31449	24.6723	6.88104e-31	6.77949e-30	59.4532	DIAPH1
0.551943	4.91227	19.1366	1.39074e-25	8.65248e-25	47.3196	MAFG
0.551943	3.10818	16.23	2.60143e-22	1.28512e-21	40.1259	PPP1R3D
0.551918	1.32816	8.15887	5.8706e-11	1.39378e-10	14.3211	HIST1H4H
0.55182	5.6478	22.9468	2.38993e-29	2.05184e-28	55.9648	ACVR1
0.55174	6.67349	41.8972	1.44555e-42	5.34307e-41	86.6906	PLCB4
0.551679	6.10091	26.1639	3.77744e-32	4.11928e-31	62.4339	STAG2
0.551307	3.66569	15.0706	6.80453e-21	3.07667e-20	36.6869	ZNF713
0.551198	3.93021	3.26957	0.00188728	0.00268235	-3.52086	NTS
0.550417	6.74074	33.21	2.27913e-37	4.31192e-36	74.5388	SGMS1
0.550416	3.83258	18.1624	1.57623e-24	9.07045e-24	45.1156	ZNF460
0.550133	9.11127	47.7776	1.54398e-45	9.38377e-44	93.3705	CASK
0.550013	0.719385	4.11329	0.000135337	0.000210554	0.0366302	LINC00266-1
0.549682	4.61129	21.6958	3.59794e-28	2.77544e-27	53.427	OTUD3
0.549526	0.838558	3.77455	0.000403635	0.0006043	-1.04117	AL353803.2
0.548778	7.65945	32.3598	8.54935e-37	1.53008e-35	73.0787	HOOK3
[truncated: 15,558 more rows]

## Sheet: npglut_6vs1
logFC	AveExpr	t	P.Value	adj.P.Val	B	gene
-2.18361	6.24673	-152.526	2.98044e-72	5.23276e-68	154.288	CCDC7
-1.68959	6.50638	-128.129	3.23946e-68	2.84376e-64	145.598	BABAM2
-2.5849	6.35699	-125.48	9.8587e-68	5.76964e-64	144.533	ZNF331
2.89696	8.18721	123.284	2.52609e-67	1.10876e-63	143.938	SNTG1
-2.51872	4.22709	-111.182	6.19928e-65	2.17681e-61	137.295	BTG2
1.35108	8.464	107.561	3.61162e-64	1.05682e-60	136.757	GRIA4
2.98705	6.39949	100.159	1.60398e-62	4.023e-59	132.842	ALK
-2.19245	8.36352	-99.2371	2.62298e-62	5.75646e-59	132.49	HOMER1
-3.06069	4.467	-94.0237	4.62171e-61	9.01593e-58	129.099	JUNB
-1.64629	5.0939	-90.4891	3.54028e-60	6.21566e-57	127.241	ZRANB2-AS2
-1.44424	5.30485	-90.2916	3.97597e-60	6.34601e-57	127.21	USP36
-1.6249	6.94415	-89.4725	6.45188e-60	9.43964e-57	126.962	IMMP2L
-1.94814	6.33667	-87.8466	1.7087e-59	2.30766e-56	125.961	PRMT9
-1.17473	7.74574	-85.8607	5.75347e-59	7.21526e-56	124.801	BCAS3
-1.2852	7.10127	-85.699	6.35909e-59	7.4431e-56	124.692	CACNA1D
3.03215	2.22436	84.3198	1.50448e-58	1.65088e-55	120.908	AC068205.2
-1.63759	4.9368	-83.044	3.37861e-58	3.4822e-55	122.766	NAF1
1.2365	7.79532	82.9578	3.57007e-58	3.4822e-55	122.974	RMST
-2.02098	5.85516	-81.5451	8.88008e-58	8.20566e-55	122.021	FOS
-1.40918	5.94304	-81.0657	1.21407e-57	1.06577e-54	121.696	TMEM232
-1.52841	5.60074	-78.9261	5.01479e-57	4.1926e-54	120.255	GMDS-DT
-0.830473	8.60281	-77.6422	1.19627e-56	9.54677e-54	119.426	ATP1B3
-1.45087	5.63158	-77.1535	1.67165e-56	1.27605e-53	119.069	DPH6
0.937652	8.11281	75.0756	7.10209e-56	5.19548e-53	117.656	SLC4A10
1.86962	5.31593	73.8858	1.65514e-55	1.16237e-52	116.764	BRINP2
-1.34488	6.12264	-73.1939	2.72385e-55	1.82095e-52	116.333	SPRY4-AS1
-1.48074	5.57093	-73.1556	2.80034e-55	1.82095e-52	116.273	SLX4IP
0.869235	7.96804	72.5357	4.39421e-55	2.75533e-52	115.829	TCF12
-1.07453	9.02028	-72.3033	5.20781e-55	3.10894e-52	115.606	PLXNA4
-1.71789	4.98826	-72.2761	5.31231e-55	3.10894e-52	115.566	CCDC171
-1.12034	9.47965	-72.1013	6.03902e-55	3.42023e-52	115.43	CEP85L
-1.11967	6.93121	-71.7871	7.60915e-55	4.17481e-52	115.31	SPIDR
-1.01354	7.56069	-71.6581	8.36929e-55	4.45272e-52	115.197	UBA6-AS1
1.25515	5.98752	69.0881	5.77866e-54	2.984e-51	113.284	CAP2
1.60412	4.79939	68.465	9.32994e-54	4.68016e-51	112.701	CDC14A
2.47206	3.3155	68.0015	1.33607e-53	6.51594e-51	111.795	TPD52L1
-0.969911	7.97304	-66.6363	3.90257e-53	1.85182e-50	111.312	TBC1D5
1.45838	5.53974	66.3236	5.00359e-53	2.31179e-50	111.118	GABRA2
1.55845	4.97715	65.4759	9.87143e-53	4.44391e-50	110.4	SPSB4
1.27021	7.75869	64.3289	2.51001e-52	1.1017e-49	109.448	SLC35F3
1.49495	9.0487	63.8107	3.84691e-52	1.64732e-49	108.93	HDAC9
1.96573	5.64929	63.4198	5.32072e-52	2.22419e-49	108.766	ANGPT2
0.732984	9.24253	63.0607	7.17947e-52	2.93139e-49	108.292	SYNE1
2.14486	5.30257	62.7262	9.50554e-52	3.79293e-49	108.178	STAC
-1.50244	5.26515	-62.6232	1.03664e-51	4.04449e-49	108.091	IER2
1.05857	5.34957	62.4798	1.1699e-51	4.46519e-49	107.971	ANO6
-1.48074	7.94393	-61.6269	2.41553e-51	9.02329e-49	107.153	AC120193.1
-2.82183	2.14455	-61.3652	3.02322e-51	1.10581e-48	105.696	DUSP2
1.23107	4.56824	61.3241	3.13176e-51	1.12213e-48	106.92	FKBP14
1.39337	4.46258	61.1113	3.76183e-51	1.32093e-48	106.724	SYNE2
-1.80982	4.50973	-61.0405	3.99901e-51	1.37668e-48	106.7	DUSP1
0.650422	9.30833	60.9967	4.15305e-51	1.40221e-48	106.512	FRMD5
0.847509	6.78202	60.941	4.35808e-51	1.44367e-48	106.629	WDR17
1.33979	6.05475	60.7426	5.17539e-51	1.68267e-48	106.487	ANTXR2
-0.900817	7.40108	-60.4617	6.60767e-51	2.10929e-48	106.174	SHISA6
0.82463	9.88401	60.3926	7.01838e-51	2.20039e-48	105.938	MAGI2
-1.31821	5.03634	-59.4505	1.60704e-50	4.94995e-48	105.351	GALNT10
1.6118	3.61227	59.337	1.77723e-50	5.3798e-48	104.949	L3MBTL3
1.29764	4.36321	59.0141	2.36912e-50	6.99423e-48	104.89	DPF3
0.693253	7.25104	59.0041	2.39024e-50	6.99423e-48	104.887	RALGAPA2
2.36108	3.46713	58.2809	4.57632e-50	1.31715e-47	104.049	MEF2C
1.33286	5.06406	57.7857	7.17123e-50	2.03073e-47	103.861	TRMT9B
1.10287	6.33839	57.5975	8.51467e-50	2.37289e-47	103.663	GLRA2
1.23964	5.26981	57.3993	1.0208e-49	2.80033e-47	103.512	ZNRF3
-1.01459	7.18885	-57.2937	1.12472e-49	3.03797e-47	103.33	PRKN
1.03468	8.70986	57.0756	1.37467e-49	3.65682e-47	103.015	MMP16
0.746268	8.69437	57.0512	1.40596e-49	3.68424e-47	102.993	PSD3
-0.827912	6.53159	-56.8997	1.61708e-49	4.17515e-47	103.005	AGAP3
-1.053	6.55563	-56.7343	1.88463e-49	4.79543e-47	102.851	AC025159.1
1.20851	6.69772	56.5709	2.19346e-49	5.50151e-47	102.69	RBM20
1.37058	4.85866	56.4313	2.49772e-49	6.17641e-47	102.612	AC027031.2
-1.52429	3.83086	-56.244	2.97507e-49	7.25463e-47	102.299	CASC2
0.995682	6.5885	56.1902	3.12851e-49	7.52429e-47	102.339	PALLD
-1.20363	8.02208	-55.6767	5.06992e-49	1.20287e-46	101.748	SGCD
0.720642	8.40918	55.5931	5.48671e-49	1.2844e-46	101.639	CDH2
-1.21917	5.2587	-55.2404	7.66679e-49	1.77113e-46	101.497	AZIN1-AS1
1.60397	3.30485	54.7748	1.19611e-48	2.7273e-46	100.721	NEDD1
2.03508	3.66784	54.6818	1.3078e-48	2.94373e-46	100.798	PCOLCE2
-2.18482	2.92856	-54.4616	1.61663e-48	3.5928e-46	100.568	BHLHE40
-0.573847	10.1848	-54.2297	2.02296e-48	4.43965e-46	100.173	CPE
0.654709	6.86876	53.9301	2.70616e-48	5.86568e-46	100.146	AVL9
1.3361	8.1349	53.9032	2.77806e-48	5.94811e-46	100.018	HCN1
-2.94936	2.64689	-53.8716	2.86475e-48	6.0598e-46	100.143	NPAS4
0.814462	7.53021	53.794	3.08994e-48	6.45834e-46	99.9601	EPB41
0.859684	7.92149	53.3352	4.84486e-48	1.00072e-45	99.4744	MBNL1
-1.27874	5.24232	-53.1108	6.04515e-48	1.23412e-45	99.4303	NFE2L2
-1.08801	5.49368	-53.0725	6.27831e-48	1.26699e-45	99.3847	JMY
-0.730272	6.13533	-52.9084	7.386e-48	1.47359e-45	99.1859	LINC01578
0.983698	6.72681	52.5174	1.09007e-47	2.1282e-45	98.7509	SEMA3A
-1.55722	4.25528	-52.5166	1.09095e-47	2.1282e-45	98.8157	AC021231.1
0.954168	6.29451	52.0989	1.65862e-47	3.20004e-45	98.3615	USP25
1.00671	6.65129	51.5791	2.80608e-47	5.35503e-45	97.803	RASSF8
-1.51074	6.50339	-51.4355	3.24758e-47	6.13094e-45	97.6581	ELL2
0.769714	8.09904	51.3905	3.40014e-47	6.35067e-45	97.4887	KCNC2
0.846246	7.07689	51.2822	3.79761e-47	7.01838e-45	97.4623	DGKH
0.880542	4.98977	51.0798	4.67242e-47	8.54517e-45	97.3896	ZFP64
0.73515	8.4907	50.9154	5.53268e-47	1.00142e-44	96.962	TMEM132D
1.31485	4.77208	50.8744	5.77066e-47	1.03383e-44	97.1795	CPXM2
0.82274	7.09303	50.6877	6.99673e-47	1.24082e-44	96.8437	CDKL5
-1.06526	4.6097	-50.6397	7.35315e-47	1.29099e-44	96.9358	ARSG
0.776512	6.71742	50.6226	7.48464e-47	1.30107e-44	96.8077	MCU
0.561706	6.55508	50.4702	8.76524e-47	1.50874e-44	96.6619	VOPP1
-0.696996	7.28515	-50.4334	9.10596e-47	1.55217e-44	96.5594	RANBP2
-1.20246	4.65306	-50.3167	1.02813e-46	1.73565e-44	96.602	ZMAT1
0.880485	5.84439	50.1513	1.22168e-46	2.04276e-44	96.3832	RNF217
0.742316	6.63641	50.013	1.41177e-46	2.33834e-44	96.1742	CLVS1
2.06297	3.68679	49.9824	1.45773e-46	2.39191e-44	96.1771	GREM2
0.591407	8.94896	49.9102	1.57229e-46	2.55599e-44	95.8651	NCOA1
2.13047	2.97896	49.8903	1.60543e-46	2.58591e-44	95.858	OPRM1
0.813998	5.55847	49.8423	1.68848e-46	2.69497e-44	96.0772	EXTL3
-1.18201	5.25821	-49.8037	1.75829e-46	2.78112e-44	96.0519	LINC00882
0.843186	6.89001	49.6056	2.1664e-46	3.39602e-44	95.719	AKAP13
1.05255	6.80323	49.2363	3.20304e-46	4.97661e-44	95.332	KIAA1217
1.01924	6.56994	49.2173	3.26866e-46	5.03403e-44	95.3318	SH3RF1
1.38121	6.66964	49.2089	3.29771e-46	5.0346e-44	95.3127	KCTD8
-1.42323	3.87253	-48.9942	4.14571e-46	6.27468e-44	95.1666	IER5L
0.665507	6.34106	48.9366	4.40893e-46	6.61604e-44	95.0507	MANBA
1.36053	6.49655	48.7533	5.36501e-46	7.9825e-44	94.8358	KCNQ3
0.858966	8.08026	48.5786	6.47303e-46	9.52744e-44	94.5069	LRRC7
1.17812	7.95756	48.5731	6.51189e-46	9.52744e-44	94.5102	GPR158
1.08776	6.27156	48.3792	8.02636e-46	1.16462e-43	94.4506	NRIP1
-0.666382	8.78821	-48.3168	8.58752e-46	1.23583e-43	94.1556	ARFGEF3
0.784952	6.73121	48.2664	9.0692e-46	1.29454e-43	94.2881	STXBP4
-1.38746	2.52413	-48.1631	1.01437e-45	1.43624e-43	94.0586	AC090617.5
0.762601	5.73664	48.0823	1.10741e-45	1.55542e-43	94.1733	TMTC3
0.763835	7.74493	48.0719	1.12006e-45	1.5607e-43	93.9819	SLCO5A1
1.03753	8.9336	47.7845	1.53237e-45	2.11841e-43	93.5579	CDH18
1.36717	7.66323	47.7573	1.57861e-45	2.16528e-43	93.6411	DACH2
0.928566	6.23423	47.7158	1.65206e-45	2.24847e-43	93.7276	PHYHIPL
0.919708	6.22605	47.6752	1.72708e-45	2.33249e-43	93.6843	CDON
-0.889266	7.23688	-47.6137	1.8476e-45	2.4762e-43	93.5213	UBASH3B
0.807758	6.67932	47.5793	1.91873e-45	2.55206e-43	93.5361	JAK2
-1.00392	4.89178	-47.5548	1.97121e-45	2.60215e-43	93.6442	AC008014.1
0.608304	6.76155	47.286	2.65036e-45	3.47256e-43	93.2014	CARMIL1
0.545306	8.06851	47.2376	2.79622e-45	3.63653e-43	93.0272	CPEB3
-0.518912	8.36436	-47.1867	2.95825e-45	3.80803e-43	92.9418	SHC4
0.785186	6.25692	47.1768	2.99085e-45	3.80803e-43	93.1267	NUMB
-0.499136	7.54044	-47.1761	2.99315e-45	3.80803e-43	93.0064	ZNF518A
1.11773	5.5555	47.1073	3.23015e-45	4.07999e-43	93.109	LIN7A
1.2621	5.48751	47.0567	3.41665e-45	4.28472e-43	93.058	MIR4435-2HG
0.630529	8.13721	46.8755	4.17906e-45	5.18159e-43	92.6135	DLG1
1.67539	4.67474	46.873	4.19084e-45	5.18159e-43	92.8951	ARHGAP24
-0.630881	6.98765	-46.8464	4.31707e-45	5.30033e-43	92.6861	GPCPD1
-1.89478	4.21505	-46.8006	4.54334e-45	5.53941e-43	92.8166	TIPARP
0.762327	6.01691	46.6212	5.55188e-45	6.72237e-43	92.5242	ZC3H12C
0.74237	8.16131	46.4107	7.03077e-45	8.45474e-43	92.0841	EDIL3
1.15523	4.34536	46.3547	7.4884e-45	8.9438e-43	92.3169	ECI2
0.636482	6.54859	46.2836	8.11247e-45	9.62369e-43	92.0913	MAPK14
-1.4992	3.08597	-46.185	9.06762e-45	1.06846e-42	91.9589	ARC
0.526651	8.03847	46.1526	9.40624e-45	1.10097e-42	91.801	RNF130
1.40359	5.9359	46.1145	9.81981e-45	1.14176e-42	91.9552	GABRB1
0.720236	6.75743	45.9188	1.22592e-44	1.41602e-42	91.6536	FAM110B
-0.80775	6.87256	-45.8689	1.29754e-44	1.48895e-42	91.5812	ZDBF2
0.705544	6.02522	45.8577	1.31409e-44	1.49815e-42	91.6552	NFXL1
-1.7417	4.54281	-45.8087	1.3895e-44	1.5739e-42	91.6501	NR4A1
1.05854	6.57231	45.7885	1.42193e-44	1.60031e-42	91.5215	VSNL1
-0.707208	6.06249	-45.7654	1.45982e-44	1.63249e-42	91.5445	SIL1
1.17491	10.0221	45.7126	1.55038e-44	1.72278e-42	91.1109	NEAT1
1.13617	4.44498	45.6167	1.72988e-44	1.91016e-42	91.4811	CCNT2-AS1
0.535967	8.15346	45.5922	1.77904e-44	1.95216e-42	91.1441	AAK1
0.529694	7.17217	45.4946	1.98927e-44	2.1693e-42	91.1241	ARHGAP12
0.751549	6.2136	45.4745	2.03563e-44	2.20464e-42	91.1946	SAMD4A
1.03944	5.78367	45.4697	2.0468e-44	2.20464e-42	91.2308	DDAH1
1.02423	6.15897	45.4204	2.16611e-44	2.31892e-42	91.1376	MCC
0.682547	6.12978	45.2923	2.50974e-44	2.67051e-42	90.9926	IRAK1BP1
0.86091	4.93164	45.1008	3.12975e-44	3.30699e-42	90.8709	USP54
2.23922	2.34388	45.0965	3.14557e-44	3.30699e-42	90.4314	RUBCNL
1.02998	7.85041	44.968	3.64956e-44	3.8087e-42	90.4427	KCNH8
1.4311	5.52453	44.9641	3.66617e-44	3.8087e-42	90.6628	NPAS2
0.770317	5.46618	44.8127	4.37071e-44	4.51392e-42	90.4954	INTS8
0.633228	7.21393	44.7515	4.69329e-44	4.81872e-42	90.251	KCNJ6
0.620031	6.14862	44.7325	4.79834e-44	4.89793e-42	90.3359	FCHO2
0.615569	7.41768	44.6209	5.46497e-44	5.54615e-42	90.0769	MSI2
1.07238	4.63828	44.6125	5.51911e-44	5.56891e-42	90.3152	TMEM200A
4.81888	0.239846	44.5117	6.20933e-44	6.22956e-42	88.8602	AL590302.1
0.533671	8.5859	44.407	7.0193e-44	7.00215e-42	89.7132	KIAA1211
0.9534	5.81397	44.4012	7.06742e-44	7.01032e-42	89.978	DOCK11
1.41091	5.32951	44.324	7.73716e-44	7.63153e-42	89.9303	SIPA1L1
1.3151	5.54082	44.2238	8.70479e-44	8.53799e-42	89.7911	ITGAV
-0.681837	9.02732	-44.0967	1.01126e-43	9.86375e-42	89.298	AKAP12
0.623707	10.1638	43.9154	1.25318e-43	1.21559e-41	88.9797	DGKI
-0.687237	5.83508	-43.8825	1.30304e-43	1.257e-41	89.3572	TMEM184C
-1.38597	3.41497	-43.8046	1.4292e-43	1.37117e-41	89.3449	CSRNP1
-0.99244	5.10788	-43.7857	1.46162e-43	1.39466e-41	89.3014	REL
-0.742876	6.88759	-43.773	1.48386e-43	1.40822e-41	89.1194	TBC1D32
-0.515645	8.5053	-43.5578	1.91754e-43	1.81001e-41	88.7011	EXOC4
0.922417	4.70405	43.4512	2.17839e-43	2.04524e-41	88.9362	B3GLCT
0.747866	7.67057	43.4144	2.27659e-43	2.12607e-41	88.6071	RYR3
0.575584	7.31624	43.3591	2.43262e-43	2.25976e-41	88.5758	EEA1
0.693013	7.92179	43.3026	2.60323e-43	2.40552e-41	88.4467	CAMKMT
-0.467849	7.87044	-43.2849	2.65904e-43	2.44423e-41	88.4278	STAT3
-1.02196	8.45632	-43.2592	2.74245e-43	2.50596e-41	88.3362	ESYT2
1.18737	5.42031	43.2555	2.75474e-43	2.50596e-41	88.6444	PRICKLE1
0.898887	6.25821	43.2493	2.77544e-43	2.51177e-41	88.5518	BBX
0.55165	7.29393	43.2437	2.79428e-43	2.51586e-41	88.4369	EPS15
-1.32175	3.8614	-43.2052	2.92666e-43	2.6216e-41	88.6558	ATF3
0.506	9.02971	43.1448	3.14765e-43	2.80524e-41	88.1493	PTPRO
-1.8597	2.3979	-43.0895	3.36443e-43	2.9833e-41	88.1615	AC007681.1
0.551956	6.44078	42.9771	3.85394e-43	3.40019e-41	88.2008	FNIP2
1.02554	5.34961	42.8886	4.28977e-43	3.76577e-41	88.2045	ATP2B4
0.856951	7.06195	42.8735	4.36895e-43	3.81621e-41	88.0076	PLCXD3
-2.35303	4.92259	-42.8568	4.45818e-43	3.87487e-41	88.1954	EGR1
-0.764257	9.09563	-42.8182	4.67214e-43	4.04083e-41	87.7422	AC114316.1
1.75853	3.7352	42.7541	5.05081e-43	4.34692e-41	88.1005	GHR
0.877708	6.05245	42.7449	5.10732e-43	4.37411e-41	87.9571	MYRIP
0.556066	7.69585	42.5742	6.28804e-43	5.35918e-41	87.5749	ODF2L
1.51604	4.90331	42.5486	6.48745e-43	5.50242e-41	87.8269	PTPN13
-1.06868	4.50284	-42.4735	7.11103e-43	6.00232e-41	87.7584	FGGY
0.651874	5.77378	42.4563	7.26278e-43	6.10108e-41	87.632	SPPL2A
0.903731	4.43948	42.438	7.42709e-43	6.2094e-41	87.7192	NIPAL1
0.573399	5.74575	42.4096	7.68995e-43	6.39869e-41	87.5774	GIT2
0.628641	7.67645	42.3918	7.85962e-43	6.50903e-41	87.3513	CDK8
-0.450582	9.78771	-42.3669	8.10243e-43	6.67861e-41	87.1195	GAP43
0.700679	5.17832	42.3447	8.32658e-43	6.8313e-41	87.5539	BCL9
1.01598	3.7657	42.332	8.45693e-43	6.90596e-41	87.5836	FUT10
0.779853	10.1106	42.2181	9.72713e-43	7.90645e-41	86.9027	VGF
-1.72744	3.91134	-42.2092	9.83463e-43	7.95699e-41	87.4442	ANKRD7
0.417859	9.47644	42.1953	1.00037e-42	8.05663e-41	86.9346	ATP8A2
0.751837	6.95944	42.1592	1.04594e-42	8.3852e-41	87.1341	ITSN2
0.895525	7.01771	42.1431	1.06687e-42	8.5141e-41	87.1089	NOL4
-0.968175	3.82507	-42.1321	1.08143e-42	8.59122e-41	87.3455	CCDC191
0.561461	7.34738	42.0407	1.21056e-42	9.57375e-41	86.9468	TTBK2
0.53509	6.22345	41.979	1.30643e-42	1.02856e-40	86.9906	LHFPL4
-0.798308	7.15685	-41.9559	1.34433e-42	1.05113e-40	86.8574	ELOVL5
-0.967493	5.90288	-41.9542	1.34706e-42	1.05113e-40	86.9927	SAMD12
1.2224	7.67117	41.9488	1.35612e-42	1.05233e-40	86.7972	IL1RAPL1
0.842289	8.17019	41.9462	1.36059e-42	1.05233e-40	86.7464	NELL2
0.708697	8.98864	41.923	1.40015e-42	1.07818e-40	86.6388	KCNH7
1.23973	4.24514	41.8714	1.49263e-42	1.14437e-40	87.0266	ATP10D
0.886276	5.2387	41.7694	1.69394e-42	1.29307e-40	86.8294	CLN8
-1.01882	5.99671	-41.7619	1.70981e-42	1.29953e-40	86.7416	KSR2
0.664657	7.00214	41.7388	1.75976e-42	1.33173e-40	86.6038	SNX29
-1.54026	3.88702	-41.7278	1.78403e-42	1.34321e-40	86.8492	TAPT1-AS1
0.512696	6.23644	41.725	1.79023e-42	1.34321e-40	86.6705	ARFIP1
-1.08919	4.03122	-41.6558	1.95111e-42	1.45769e-40	86.7607	CFAP221
0.557666	8.36801	41.57	2.17156e-42	1.61552e-40	86.253	MYO6
0.547466	6.67349	41.4684	2.46565e-42	1.81842e-40	86.2981	PLCB4
0.697257	5.6195	41.4659	2.47337e-42	1.81842e-40	86.412	SLC25A24
1.13257	4.18957	41.4652	2.47537e-42	1.81842e-40	86.5216	ARSK
0.478727	7.47313	41.4289	2.59041e-42	1.89499e-40	86.1634	PDS5A
-1.03384	4.53663	-41.3482	2.86632e-42	2.08813e-40	86.3554	ZNF10
0.509077	7.23623	41.2877	3.09238e-42	2.24351e-40	86.0086	DENND4C
0.794453	4.26918	41.1672	3.59863e-42	2.60005e-40	86.1457	TDRD7
1.14802	4.66628	41.126	3.79041e-42	2.72739e-40	86.071	RHOBTB1
0.549727	9.18856	41.119	3.82373e-42	2.74013e-40	85.6006	CADPS
1.36384	5.38825	41.0927	3.95316e-42	2.82137e-40	85.9613	CDK14
1.04875	4.44908	41.0642	4.0978e-42	2.91276e-40	86.0066	CALCOCO2
-1.06685	3.26405	-40.9885	4.50905e-42	3.19215e-40	85.879	DMGDH
0.772498	6.17707	40.9544	4.70774e-42	3.31943e-40	85.6989	GTF2IRD1
-0.742199	7.71077	-40.9185	4.92673e-42	3.45994e-40	85.4878	EPHB1
-0.53167	6.91991	-40.9067	5.00102e-42	3.49813e-40	85.5541	TACC2
-1.32285	4.46801	-40.8966	5.06526e-42	3.529e-40	85.7903	RAD51B
-1.83265	3.30963	-40.8553	5.33782e-42	3.70419e-40	85.7262	KIF6
1.17525	5.3931	40.821	5.57541e-42	3.85384e-40	85.6162	ETV1
-0.946842	6.40809	-40.7631	6.00121e-42	4.13189e-40	85.4272	NDST3
0.565519	7.07928	40.7479	6.11815e-42	4.19595e-40	85.3351	VPS54
0.624026	6.35508	40.6787	6.68142e-42	4.56443e-40	85.3255	SLAIN1
-0.86671	5.51365	-40.6726	6.73373e-42	4.58233e-40	85.4108	PLEKHD1
0.828899	5.43384	40.624	7.16373e-42	4.85612e-40	85.3596	SLC38A9
0.612161	6.58062	40.6084	7.30834e-42	4.91983e-40	85.2096	COG6
0.500612	6.99339	40.6078	7.31375e-42	4.91983e-40	85.1626	STK38
-1.57081	3.06041	-40.5722	7.65368e-42	5.12884e-40	85.3324	AC104596.1
-1.33965	5.04363	-40.52	8.1817e-42	5.46183e-40	85.2529	ZNF571
0.846919	4.95553	40.3549	1.01084e-41	6.72247e-40	85.0616	TBC1D1
0.51335	6.72961	40.1545	1.30809e-41	8.64492e-40	84.6023	SLC36A4
-0.804145	5.82191	-40.1535	1.30976e-41	8.64492e-40	84.7044	LINC01184
0.522282	7.41146	40.0446	1.50759e-41	9.91338e-40	84.3858	LPGAT1
0.452832	7.0003	39.9461	1.71266e-41	1.12198e-39	84.3008	GALNT1
-0.740454	5.4471	-39.9164	1.77981e-41	1.16164e-39	84.4379	POT1-AS1
0.634617	6.16636	39.7766	2.13425e-41	1.38782e-39	84.1728	PAQR3
-0.830414	9.13521	-39.7402	2.23774e-41	1.44974e-39	83.8087	PGAP1
-1.03033	3.94811	-39.6745	2.43764e-41	1.57344e-39	84.2376	KLHDC1
0.99238	3.75183	39.6545	2.50222e-41	1.60921e-39	84.2101	PDIA5
2.55161	2.27745	39.6418	2.54382e-41	1.63e-39	84.0035	SLC9C1
0.771644	6.2033	39.6326	2.5747e-41	1.64378e-39	83.9786	FAM102B
0.497619	8.19313	39.5685	2.79966e-41	1.78093e-39	83.6774	SBF2
0.505993	8.32663	39.5236	2.96875e-41	1.88167e-39	83.6046	CHN1
-1.06135	4.78304	-39.5101	3.02191e-41	1.90848e-39	83.9706	NAB1
2.14916	3.86945	39.4675	3.19531e-41	2.00917e-39	83.9671	PDGFD
-0.595987	8.73193	-39.4627	3.21537e-41	2.00917e-39	83.4802	ARIH1
0.565172	7.67662	39.4626	3.21567e-41	2.00917e-39	83.5899	ADAM22
1.21041	4.28755	39.4394	3.31511e-41	2.06395e-39	83.9195	MIR217HG
0.561812	6.35069	39.3749	3.60817e-41	2.23093e-39	83.6205	EYA3
0.853069	4.63591	39.3747	3.60873e-41	2.23093e-39	83.8058	TYRO3
0.921179	5.35127	39.3573	3.69224e-41	2.27455e-39	83.7133	ITPRID2
0.683189	7.84876	39.354	3.7082e-41	2.27639e-39	83.4271	CNKSR2
0.405203	7.72704	39.3483	3.73645e-41	2.28574e-39	83.4326	CASC4
-0.730231	4.99457	-39.3312	3.82101e-41	2.32936e-39	83.7063	TOB2
1.1359	5.44229	39.3001	3.9808e-41	2.41837e-39	83.6261	FRMD4B
-1.02935	4.22664	-39.2582	4.20662e-41	2.54674e-39	83.6826	C4orf50
0.871439	4.29182	39.0996	5.18574e-41	3.12873e-39	83.4709	AC060780.1
0.809794	5.29936	39.0846	5.28967e-41	3.1805e-39	83.3578	TMEM67
0.681202	9.66949	39.0538	5.50992e-41	3.30163e-39	82.846	DLGAP1
4.14141	0.289605	39.0398	5.61275e-41	3.35181e-39	82.0492	AL590302.2
0.590284	10.0245	38.9764	6.10477e-41	3.63327e-39	82.7083	PLEKHA5
0.748568	5.37587	38.9662	6.18794e-41	3.67033e-39	83.1881	GNB4
0.797812	6.30408	38.9604	6.23565e-41	3.68617e-39	83.0719	BRWD3
1.19322	7.32743	38.9438	6.37391e-41	3.75526e-39	82.934	MEIS1
0.376121	8.92822	38.8243	7.47071e-41	4.38673e-39	82.609	PCNX2
0.974966	4.95721	38.7819	7.90554e-41	4.62659e-39	82.9901	AL512662.2
0.481293	7.7924	38.5762	1.04045e-40	6.0688e-39	82.3867	KLF12
0.596173	7.93741	38.5399	1.09227e-40	6.34999e-39	82.3232	PARP8
0.696059	6.35688	38.5071	1.14139e-40	6.61364e-39	82.4531	CALD1
0.8028	6.84675	38.4689	1.20133e-40	6.93809e-39	82.3433	AGPAT5
0.988543	7.40794	38.4527	1.22784e-40	7.05842e-39	82.257	SEMA3E
-0.684447	7.20852	-38.4512	1.23021e-40	7.05842e-39	82.2768	CHD1
0.634069	6.9165	38.3856	1.34364e-40	7.68415e-39	82.2232	AUH
-0.59547	8.80906	-38.3038	1.49995e-40	8.55018e-39	81.9126	PIEZO2
1.32288	4.27552	38.2926	1.52276e-40	8.65211e-39	82.3901	SGK1
0.632115	6.99811	38.2254	1.66731e-40	9.44291e-39	81.9954	PHACTR4
0.606684	6.56897	38.1154	1.93466e-40	1.09218e-38	81.8944	FBXL20
0.584575	7.10598	38.109	1.95149e-40	1.09815e-38	81.8234	CREB1
0.426491	7.34665	38.031	2.16923e-40	1.21678e-38	81.6894	HMBOX1
-0.812803	7.53456	-37.9627	2.37979e-40	1.33063e-38	81.5709	BTAF1
-0.904325	3.99848	-37.944	2.44126e-40	1.36067e-38	81.929	AC093157.1
0.568288	6.4856	37.8866	2.63932e-40	1.46641e-38	81.5891	GABRA3
-0.918638	4.94346	-37.8501	2.774e-40	1.53637e-38	81.7234	RFX3-AS1
-1.48722	3.2276	-37.8052	2.94925e-40	1.6283e-38	81.7331	SPATA17
0.545053	6.6822	37.7028	3.39174e-40	1.86673e-38	81.3118	TMEM65
0.63106	7.54464	37.5635	4.10484e-40	2.25214e-38	81.0214	ANKRD6
1.41679	3.5658	37.5499	4.18251e-40	2.28761e-38	81.3995	TMEM196
-0.369984	7.5509	-37.5391	4.24471e-40	2.31442e-38	80.9853	CSNK1A1
-0.58191	5.67326	-37.532	4.28615e-40	2.32978e-38	81.1984	SLC43A2
0.467439	7.77079	37.5248	4.32868e-40	2.34564e-38	80.9431	DIP2B
0.920191	7.95913	37.4764	4.62643e-40	2.49927e-38	80.8553	CPNE4
1.14817	4.4637	37.4409	4.85817e-40	2.61641e-38	81.2092	SGPP2
-1.11986	4.551	-37.4239	4.97311e-40	2.67012e-38	81.1729	C4orf33
0.71727	5.65315	37.3988	5.14797e-40	2.75557e-38	81.0158	SLC17A5
0.755942	5.72891	37.3832	5.26016e-40	2.80707e-38	80.9846	ST8SIA2
0.471608	8.71832	37.3773	5.3029e-40	2.8213e-38	80.64	SSH2
1.24537	3.97496	37.3563	5.45917e-40	2.89567e-38	81.1242	BVES
0.507031	7.14826	37.3119	5.80398e-40	3.06929e-38	80.7141	PATJ
-0.748829	5.75044	-37.2662	6.18196e-40	3.25936e-38	80.8182	ZRANB3
-0.523788	7.43013	-37.2481	6.33905e-40	3.33218e-38	80.5938	SDCCAG8
0.697217	6.07886	37.2452	6.36472e-40	3.33568e-38	80.7498	AGO4
-1.14805	2.96688	-37.2333	6.46964e-40	3.38058e-38	80.9201	EIF1B-AS1
0.464876	7.5778	37.2266	6.5298e-40	3.40189e-38	80.5477	MTMR7
-1.24077	4.02028	-37.2104	6.67868e-40	3.46916e-38	80.896	C11orf96
1.16266	4.57557	37.1472	7.28948e-40	3.77526e-38	80.7867	ELF1
0.853907	6.50213	37.1247	7.52078e-40	3.8836e-38	80.5252	FAM107B
0.447321	7.92434	37.1169	7.60225e-40	3.91415e-38	80.3566	RFX7
0.484437	8.04911	37.0303	8.57433e-40	4.40174e-38	80.2206	RGL1
-0.786259	6.01641	-36.9997	8.94722e-40	4.57978e-38	80.4071	MIDN
0.538134	6.38403	36.984	9.14497e-40	4.66739e-38	80.3434	PLEKHA8
0.412219	7.52888	36.9684	9.34581e-40	4.75607e-38	80.1887	RPS6KC1
2.15336	1.95053	36.8813	1.05528e-39	5.3548e-38	80.2888	GABRQ
0.65694	5.46327	36.8562	1.09279e-39	5.52912e-38	80.281	KAT2B
0.867968	7.88901	36.8515	1.1001e-39	5.55011e-38	79.9838	KCNT2
0.771267	5.13094	36.8404	1.11716e-39	5.62008e-38	80.2995	IGF2BP1
0.630076	4.83817	36.8266	1.13893e-39	5.71317e-38	80.3158	ZNF155
0.548383	5.88296	36.7994	1.18311e-39	5.91792e-38	80.1471	AKAP10
-1.1701	3.11886	-36.6816	1.39536e-39	6.95978e-38	80.1759	PLPP6
0.870894	4.96573	36.6667	1.42494e-39	7.08718e-38	80.0741	CIT
-0.823283	5.84084	-36.6567	1.44498e-39	7.16654e-38	79.9482	CNTLN
0.873683	5.2565	36.6155	1.53116e-39	7.57258e-38	79.965	LPIN2
1.32602	3.87104	36.5972	1.57108e-39	7.74818e-38	80.0724	LINC00571
0.558145	7.02576	36.5667	1.63977e-39	8.06427e-38	79.6758	RAB28
0.484447	6.577	36.563	1.64839e-39	8.08401e-38	79.7227	CTNNA1
0.53249	6.37879	36.5207	1.74942e-39	8.55559e-38	79.6874	AC007950.1
0.7333	4.83797	36.504	1.79118e-39	8.73548e-38	79.8575	AC087521.2
2.45372	3.41889	36.4944	1.81551e-39	8.81681e-38	79.9336	AP002989.1
0.768776	7.56842	36.4935	1.8179e-39	8.81681e-38	79.5088	CAMK2D
-0.991192	3.47662	-36.4756	1.86435e-39	9.01718e-38	79.9067	DLL1
0.683069	5.22803	36.4637	1.89597e-39	9.14494e-38	79.7544	WDSUB1
0.402937	7.69935	36.4496	1.93386e-39	9.30212e-38	79.4326	GOLGA4
0.965106	3.78938	36.3848	2.1192e-39	1.01658e-37	79.777	LNX2
0.619272	6.94256	36.3763	2.14481e-39	1.02606e-37	79.4127	PLCL2
0.504257	7.79759	36.3602	2.19429e-39	1.04688e-37	79.2946	ZNF609
0.475765	6.89423	36.2943	2.40902e-39	1.14621e-37	79.3013	PLEKHA6
0.996668	4.4395	36.2574	2.5382e-39	1.20441e-37	79.5477	ADGRG1
0.699847	4.66327	36.1987	2.75856e-39	1.30545e-37	79.4452	INTS9
0.530815	6.83927	36.1901	2.79258e-39	1.31799e-37	79.1587	MRTFB
-0.589699	8.5049	-36.1794	2.83553e-39	1.33468e-37	78.9595	ATRNL1
-0.804037	4.15733	-36.1202	3.08441e-39	1.44794e-37	79.3774	NAB2
-0.564388	6.31007	-36.091	3.21529e-39	1.50535e-37	79.0769	FYTTD1
0.660848	6.33992	36.0498	3.40974e-39	1.59124e-37	79.016	MPDZ
-0.513471	11.2414	-36.0483	3.41686e-39	1.59124e-37	78.5044	NRG3
0.547124	6.03487	35.9775	3.78042e-39	1.75589e-37	78.9519	STAM2
-0.897372	3.7961	-35.9628	3.86032e-39	1.78827e-37	79.1724	CARF
-1.4308	4.36455	-35.9513	3.92458e-39	1.81326e-37	79.113	AC087280.2
-0.759304	6.73844	-35.9467	3.95009e-39	1.82026e-37	78.8184	KIAA0825
0.419988	7.63781	35.9301	4.04514e-39	1.85918e-37	78.6908	MAST2
0.763165	5.10119	35.8954	4.25069e-39	1.94855e-37	78.9557	DHX32
-0.807397	5.34457	-35.8718	4.39679e-39	2.01027e-37	78.8872	UBTF
0.690854	6.37539	35.8284	4.67945e-39	2.13395e-37	78.6922	SS18
0.55707	6.37437	35.8208	4.73033e-39	2.15157e-37	78.6812	SLC30A7
0.532193	7.29299	35.7988	4.8823e-39	2.21495e-37	78.5387	ITCH
0.402821	8.46756	35.7271	5.41187e-39	2.44887e-37	78.3075	FMNL2
0.862145	5.6478	35.696	5.6586e-39	2.55394e-37	78.5944	ACVR1
-1.5937	3.02078	-35.6464	6.07798e-39	2.73618e-37	78.7136	LINC00271
0.450242	7.51806	35.6297	6.22615e-39	2.79571e-37	78.2664	UVRAG
0.87396	3.98697	35.6204	6.30959e-39	2.82596e-37	78.6733	MFGE8
-0.683491	4.93889	-35.5862	6.62868e-39	2.96131e-37	78.525	STX18-AS1
0.989464	4.45502	35.5274	7.21644e-39	3.21571e-37	78.4992	FAM241A
0.542017	6.28148	35.5115	7.38387e-39	3.27854e-37	78.2415	TBC1D12
-1.57986	4.31873	-35.5105	7.39479e-39	3.27854e-37	78.3411	NR4A3
0.816666	6.66561	35.4863	7.65801e-39	3.38669e-37	78.156	QKI
0.482287	5.83353	35.475	7.78383e-39	3.43225e-37	78.2466	CCDC93
-2.12741	2.53135	-35.4736	7.80012e-39	3.43225e-37	78.4679	GEM
-0.518715	11.2987	-35.4713	7.82562e-39	3.43486e-37	77.6567	CNTNAP2
0.580258	7.23239	35.3667	9.10636e-39	3.98704e-37	77.9126	PRUNE2
0.513143	7.29037	35.3433	9.42062e-39	4.11437e-37	77.8724	OSBP2
0.468411	7.50317	35.324	9.68909e-39	4.22113e-37	77.8204	PTEN
0.622346	6.25714	35.316	9.80252e-39	4.25997e-37	77.9568	MOB1B
-2.37898	1.49153	-35.3076	9.92258e-39	4.3015e-37	78.2107	FOSB
0.555031	5.74253	35.2667	1.05306e-38	4.55382e-37	77.9543	SUPT20H
-0.74768	7.93953	-35.256	1.06959e-38	4.61397e-37	77.6714	WWOX
-0.873684	4.81008	-35.246	1.08518e-38	4.66971e-37	78.0429	MEI4
0.541691	6.86851	35.2134	1.13789e-38	4.8846e-37	77.7301	TFDP2
1.81317	5.70205	35.2069	1.14872e-38	4.91906e-37	77.8675	HCRTR2
0.799316	8.58302	35.1969	1.16571e-38	4.97964e-37	77.5157	GALNT13
0.40504	7.01524	35.1771	1.19971e-38	5.11247e-37	77.659	SLMAP
-0.767571	4.9994	-35.1503	1.24763e-38	5.30379e-37	77.879	GALNT18
0.530443	8.31071	35.1405	1.26564e-38	5.36734e-37	77.4617	VPS13C
0.619741	6.95491	35.1054	1.3322e-38	5.63601e-37	77.5592	HSD17B12
-1.32889	4.02244	-35.0902	1.36212e-38	5.74874e-37	77.8951	AC079760.1
0.548329	5.62757	35.0376	1.47104e-38	6.19354e-37	77.6314	MIOS
-1.84962	2.58383	-35.0168	1.51641e-38	6.3693e-37	77.7505	AC068875.1
0.565253	5.90924	35.0043	1.54452e-38	6.47189e-37	77.5431	CDKL2
-1.00475	6.31091	-34.9967	1.56184e-38	6.52402e-37	77.4782	KCNH1
0.549476	6.01737	34.9955	1.5644e-38	6.52402e-37	77.5162	SLC7A14
0.440635	6.81511	34.9824	1.59472e-38	6.63473e-37	77.3949	TMEM165
0.498391	6.12416	34.9806	1.59899e-38	6.63677e-37	77.4806	WDR11
-0.859862	5.45641	-34.9715	1.6206e-38	6.71058e-37	77.5526	UNC5B
-1.59334	2.04171	-34.9603	1.64737e-38	6.8054e-37	77.5071	CC2D2B
2.90337	1.01332	34.9038	1.78959e-38	7.37556e-37	77.0295	AC112487.1
0.75916	6.63456	34.842	1.95975e-38	8.05791e-37	77.2083	CDHR3
0.519761	6.34742	34.7658	2.19269e-38	8.9777e-37	77.1305	PTDSS1
0.508908	6.48505	34.7655	2.19367e-38	8.9777e-37	77.1136	RC3H2
0.560436	7.46194	34.7354	2.29313e-38	9.36291e-37	76.9502	COG5
0.422876	8.92229	34.7322	2.30387e-38	9.38394e-37	76.7909	CDC42BPA
0.708736	5.73117	34.7307	2.30897e-38	9.38394e-37	77.1594	DRD2
-0.669945	6.02166	-34.7053	2.39727e-38	9.7203e-37	77.0825	ATG10
0.543089	7.10641	34.6988	2.42051e-38	9.79193e-37	76.937	XRN1
-1.29058	3.43676	-34.6733	2.51341e-38	1.01443e-36	77.3097	KATNAL2
1.08845	4.40622	34.659	2.56698e-38	1.03368e-36	77.2212	GPR26
-0.364328	8.12123	-34.5923	2.83321e-38	1.13828e-36	76.6611	AFF4
-1.05353	4.27611	-34.5485	3.02322e-38	1.21184e-36	77.071	SLC13A3
-1.32356	2.90424	-34.5316	3.09994e-38	1.23977e-36	77.0845	RIOX2
0.480838	8.90876	34.5297	3.10859e-38	1.2404e-36	76.4875	PPM1E
1.43475	4.99354	34.5128	3.18736e-38	1.26894e-36	76.9326	EPHA7
-0.800209	6.73116	-34.4993	3.25189e-38	1.2917e-36	76.6828	CA10
-0.905286	4.72782	-34.4679	3.40696e-38	1.35025e-36	76.8977	DSE
-1.10133	4.6442	-34.4539	3.47851e-38	1.3755e-36	76.8874	RFLNA
0.439349	7.522	34.4261	3.62575e-38	1.4305e-36	76.4793	SOS 2
0.769295	6.21836	34.4234	3.64004e-38	1.43292e-36	76.6325	AL139260.1
0.727721	6.11112	34.4205	3.65585e-38	1.43592e-36	76.6426	KCND3
0.656091	5.92415	34.4155	3.68341e-38	1.44352e-36	76.662	C2CD3
0.621989	6.77872	34.4116	3.70454e-38	1.44856e-36	76.5438	MBNL2
0.968242	5.39721	34.4048	3.74207e-38	1.45999e-36	76.7181	AMOTL1
0.648047	6.70999	34.3497	4.06242e-38	1.58146e-36	76.4565	SLC22A23
1.50146	4.11052	34.2072	5.02505e-38	1.95035e-36	76.577	AC114689.3
-1.5656	2.64833	-34.2063	5.03224e-38	1.95035e-36	76.5809	RGS22
0.674365	6.52002	34.1868	5.18112e-38	2.00363e-36	76.2366	FOXN3
-1.11659	3.77369	-34.1295	5.64506e-38	2.17825e-36	76.4875	AC007262.2
0.482966	7.91965	34.1169	5.75318e-38	2.2151e-36	75.967	XPO1
-0.764028	6.49423	-34.0983	5.91612e-38	2.27285e-36	76.1061	BCKDHB
1.3449	2.98275	34.0575	6.2897e-38	2.4111e-36	76.3845	PTCHD1
1.06528	3.96385	34.0559	6.305e-38	2.4117e-36	76.3661	EFCAB5
0.459506	7.67126	34.0064	6.79143e-38	2.59211e-36	75.8253	MAGI3
0.439214	7.97434	33.9576	7.3088e-38	2.78353e-36	75.718	DOCK7
1.11765	3.79403	33.9301	7.61769e-38	2.89338e-36	76.1865	GJC1
0.535466	6.66178	33.9291	7.63022e-38	2.89338e-36	75.8276	SESN1
0.45119	7.23897	33.9231	7.69873e-38	2.91307e-36	75.7479	PCMTD1
0.655462	7.28762	33.9178	7.76063e-38	2.93018e-36	75.7336	ZBTB20
1.56447	3.63746	33.9151	7.79244e-38	2.93588e-36	76.1728	SLC24A2
-0.657308	7.24666	-33.8624	8.43731e-38	3.17203e-36	75.6542	AC107223.1
0.475225	6.48382	33.8109	9.12024e-38	3.42145e-36	75.6685	TMOD3
0.878023	7.44277	33.7647	9.78071e-38	3.66141e-36	75.4807	PLCL1
0.915732	6.52321	33.7439	1.00928e-37	3.77021e-36	75.5617	PID1
1.84259	4.47673	33.7019	1.07564e-37	4.00957e-36	75.7679	PTPRK
0.631079	6.59808	33.6488	1.16593e-37	4.3369e-36	75.4033	PDE8A
0.561821	6.17918	33.6401	1.18136e-37	4.38503e-36	75.4476	UBE3D
-0.795794	5.01139	-33.6034	1.24913e-37	4.62678e-36	75.5512	ABCC4
0.903458	5.46462	33.6007	1.25438e-37	4.63645e-36	75.4791	EYA1
0.479086	7.12683	33.5769	1.3005e-37	4.79684e-36	75.2277	CDC14B
0.603438	5.85343	33.5738	1.30673e-37	4.80969e-36	75.3895	ZNF483
0.618969	5.8441	33.5326	1.3914e-37	5.11062e-36	75.3276	RNPC3
-0.867887	3.95232	-33.5169	1.42507e-37	5.22339e-36	75.5435	ETV3
0.60917	5.54403	33.4934	1.47694e-37	5.4022e-36	75.3103	CHPT1
0.396388	8.6809	33.479	1.50982e-37	5.51101e-36	74.9062	ANKIB1
1.07099	3.27891	33.4276	1.63301e-37	5.94829e-36	75.4416	KLHL25
0.826984	4.96133	33.4177	1.6579e-37	6.02644e-36	75.2757	FAM126A
-1.15775	4.77557	-33.398	1.70851e-37	6.19759e-36	75.2643	CCDC102B
0.49689	6.00124	33.3514	1.83481e-37	6.64202e-36	75.0266	MIER1
-0.373249	7.86233	-33.3402	1.8665e-37	6.74282e-36	74.7785	GABBR2
0.908469	4.63242	33.3089	1.9581e-37	7.0592e-36	75.1504	BAZ1A
-0.483757	9.9305	-33.3065	1.96553e-37	7.07147e-36	74.5108	BACH2
0.459652	9.12488	33.2908	2.01336e-37	7.22874e-36	74.5676	MAPK10
0.708675	4.50212	33.2867	2.02609e-37	7.2596e-36	75.1346	COG7
1.47337	3.70182	33.2844	2.03332e-37	7.27065e-36	75.1999	ELOVL7
0.709236	6.83452	33.2824	2.03936e-37	7.27743e-36	74.8083	STXBP5L
-0.670292	5.407	-33.2788	2.05084e-37	7.30356e-36	74.9954	MGMT
-0.642781	5.69049	-33.2627	2.10209e-37	7.47093e-36	74.9302	PUS7L
0.606858	6.1581	33.2543	2.12933e-37	7.55246e-36	74.8534	AP3B1
0.605275	6.92504	33.2486	2.14796e-37	7.60319e-36	74.7455	PHC2
0.469172	8.29206	33.2268	2.22095e-37	7.84573e-36	74.5561	TMCC1
0.46426	6.42197	33.1771	2.3974e-37	8.45203e-36	74.6978	UBXN2A
0.669432	5.32532	33.1689	2.42797e-37	8.54264e-36	74.8387	APPL2
2.48633	3.04131	33.1497	2.50055e-37	8.78044e-36	75.0159	ARHGAP6
0.348181	9.63218	33.1233	2.60462e-37	9.1276e-36	74.2564	DOCK3
-0.838731	4.39051	-33.098	2.7078e-37	9.47028e-36	74.8306	AC129492.1
0.551766	7.00566	33.0891	2.74521e-37	9.57712e-36	74.4858	GNAI1
0.471085	6.75318	33.0882	2.74926e-37	9.57712e-36	74.5168	NNT
0.548976	5.95725	33.0662	2.84424e-37	9.8884e-36	74.589	CCDC66
0.545064	6.74048	33.0495	2.91823e-37	1.0116e-35	74.4578	NRG2
1.36144	3.08599	33.0489	2.92125e-37	1.0116e-35	74.8586	AIM2
1.21671	5.2611	33.015	3.07792e-37	1.06376e-35	74.6037	TRHDE
0.507628	7.20803	33.0076	3.11358e-37	1.07397e-35	74.3344	KIAA1958
0.976913	4.38401	32.9018	3.66735e-37	1.2625e-35	74.5462	RHBDL3
0.57655	7.15628	32.8918	3.72464e-37	1.27972e-35	74.159	ZSWIM5
1.7494	1.42201	32.8547	3.94521e-37	1.35285e-35	74.1026	CYP39A1
-1.0945	5.69352	-32.8372	4.0539e-37	1.38741e-35	74.2635	PLK2
0.415778	9.46634	32.7991	4.30132e-37	1.46923e-35	73.7627	ERC1
0.407115	7.47468	32.7729	4.48001e-37	1.52729e-35	73.9335	PNISR
-0.483381	7.88314	-32.7265	4.81552e-37	1.63849e-35	73.8122	USP9X
0.664523	5.37462	32.7226	4.84486e-37	1.64528e-35	74.1325	ZDHHC13
0.455092	5.97116	32.6933	5.07063e-37	1.71744e-35	74.0003	RAD54L2
0.432995	6.0559	32.6926	5.0769e-37	1.71744e-35	73.988	PRKAA2
0.561737	7.77138	32.6891	5.10417e-37	1.72334e-35	73.7666	LPP
0.41229	6.83872	32.6691	5.26622e-37	1.77465e-35	73.8461	DCAF5
0.671991	6.21694	32.6529	5.4012e-37	1.81664e-35	73.902	SVIL
0.602473	7.65931	32.5912	5.94705e-37	1.99641e-35	73.6236	PCBP3
0.763311	5.26012	32.5742	6.10739e-37	2.04633e-35	73.9128	RAB31
-0.574127	5.67399	-32.5678	6.16884e-37	2.06298e-35	73.843	CCDC18-AS1
0.77696	5.75213	32.4904	6.9633e-37	2.32423e-35	73.7107	NR2C1
-2.68421	1.11456	-32.4786	7.09323e-37	2.36311e-35	73.5608	C8orf89
0.295136	8.13319	32.4676	7.2169e-37	2.39976e-35	73.3763	NBAS
0.53465	6.4977	32.4532	7.38251e-37	2.45018e-35	73.5486	DNAJC13
0.439631	7.14182	32.4113	7.88374e-37	2.6116e-35	73.4	KATNAL1
0.452493	6.92941	32.3747	8.35126e-37	2.76126e-35	73.3676	MICU2
1.59601	1.68511	32.3597	8.5498e-37	2.8216e-35	73.4936	AC113404.1
0.521505	7.18623	32.3419	8.79279e-37	2.89634e-35	73.2821	NHS
0.673089	8.52811	32.3254	9.02412e-37	2.96698e-35	73.1063	EPHA3
0.323016	7.39679	32.3153	9.16959e-37	3.00917e-35	73.2166	RABGAP1
0.378693	8.50968	32.258	1.00358e-36	3.28728e-35	73.0007	COP 1
1.08612	3.48763	32.2507	1.01534e-36	3.31961e-35	73.6116	PCTP
0.632346	6.85601	32.2474	1.0205e-36	3.33027e-35	73.1739	CBLB
0.642744	8.10809	32.2417	1.02985e-36	3.35456e-35	73.0174	ADAM23
-0.69278	4.86696	-32.2228	1.06101e-36	3.44965e-35	73.4099	CBX4
0.453398	6.29444	32.2035	1.09377e-36	3.54958e-35	73.1773	ETFA
0.828221	7.10052	32.1747	1.14486e-36	3.70646e-35	73.026	CEP112
0.459759	7.31151	32.1738	1.14633e-36	3.70646e-35	72.9999	RELCH
0.902619	4.53584	32.1274	1.23371e-36	3.98165e-35	73.3099	ST5
-1.25865	3.77589	-32.1201	1.24819e-36	4.02099e-35	73.3799	KLF10
0.416306	7.46842	32.1165	1.25526e-36	4.03638e-35	72.8893	FAM135A
0.636435	4.95358	32.0982	1.29216e-36	4.14743e-35	73.2026	PFKFB4
0.589267	4.36682	32.0675	1.35667e-36	4.34656e-35	73.2376	FAM118B
0.439794	7.60437	32.0647	1.36271e-36	4.35439e-35	72.7898	C11orf49
-0.820078	5.96777	-32.0641	1.36408e-36	4.35439e-35	72.9972	ZBTB7C
-1.37076	2.37563	-32.062	1.36859e-36	4.36085e-35	73.26	LINC00886
0.635264	7.20366	32.0505	1.39383e-36	4.43323e-35	72.8114	PTPRE
-0.544036	6.44664	-32.0322	1.43477e-36	4.5552e-35	72.881	NUBPL
-0.58659	4.76685	-31.9871	1.54143e-36	4.87651e-35	73.0502	NR2F6
0.523526	6.07903	31.9867	1.54244e-36	4.87651e-35	72.8584	EMSY
1.1111	4.67956	31.9859	1.54431e-36	4.87651e-35	73.0569	PCGF5
0.602054	6.02251	31.913	1.73432e-36	5.46668e-35	72.7469	KIF13B
0.921528	3.81331	31.9069	1.75128e-36	5.51026e-35	73.0421	CYTOR
1.19348	4.36024	31.8954	1.78378e-36	5.60247e-35	72.9596	SAMD3
0.791387	5.62998	31.857	1.89646e-36	5.94575e-35	72.7143	CLVS2
1.34548	5.37478	31.8431	1.93886e-36	6.06783e-35	72.7272	ADCY2
-0.46293	8.57043	-31.8275	1.98776e-36	6.20982e-35	72.2987	USP15
-0.551315	5.5331	-31.8182	2.01744e-36	6.29132e-35	72.662	PDP1
0.964748	3.22419	31.7608	2.21158e-36	6.87875e-35	72.8399	PLEKHH3
1.08635	4.73764	31.7602	2.21364e-36	6.87875e-35	72.6902	MET
0.669634	5.75115	31.6994	2.43988e-36	7.56838e-35	72.4412	ANTXR1
0.381709	9.02352	31.6898	2.47766e-36	7.67199e-35	72.0297	TRIM2
0.439112	7.20776	31.671	2.55383e-36	7.89395e-35	72.199	SPATS2
0.532809	6.7027	31.6456	2.65978e-36	8.207e-35	72.2217	TLK1
-0.804851	5.65118	-31.6215	2.76481e-36	8.5161e-35	72.3272	LMCD1-AS1
0.292411	8.74773	31.5679	3.01375e-36	9.26662e-35	71.8593	RASAL2
0.771166	5.68951	31.5474	3.11494e-36	9.56102e-35	72.2017	PPFIBP1
0.465606	6.25126	31.5157	3.27788e-36	1.00436e-34	72.0707	HS2ST1
0.481699	5.66683	31.4797	3.47371e-36	1.06251e-34	72.0962	STIM1
0.968601	5.15429	31.4679	3.54034e-36	1.081e-34	72.1523	FRMPD3
1.09333	4.40983	31.4502	3.64308e-36	1.11044e-34	72.233	SPTSSB
0.571932	5.43956	31.4245	3.79779e-36	1.15559e-34	72.0384	RRAGD
0.794081	4.68412	31.4029	3.93229e-36	1.19445e-34	72.1136	ZNF143
0.600653	6.72828	31.3991	3.95668e-36	1.19978e-34	71.8157	DCBLD2
0.740104	4.76914	31.3809	4.07517e-36	1.23358e-34	72.0706	NAALAD2
-0.68657	8.13543	-31.3776	4.09642e-36	1.23788e-34	71.6125	NPAS3
0.694551	8.55956	31.3513	4.27469e-36	1.28953e-34	71.5238	TSHZ2
0.719119	5.19523	31.3309	4.41802e-36	1.33048e-34	71.9222	MXI1
0.388804	7.79439	31.2941	4.6899e-36	1.40994e-34	71.5142	HERC4
0.454266	6.60486	31.2696	4.87991e-36	1.46456e-34	71.6197	MINDY3
0.372569	8.05649	31.2584	4.96936e-36	1.48886e-34	71.4254	ITSN1
-1.28908	2.88636	-31.2542	5.00324e-36	1.49645e-34	72.0246	LINC01301
0.750871	5.69584	31.2209	5.28179e-36	1.57708e-34	71.6682	CTTNBP2
0.372225	10.1193	31.2018	5.44808e-36	1.62397e-34	71.1186	DST
0.491869	6.51614	31.1981	5.48149e-36	1.63116e-34	71.5135	ABLIM3
0.395059	6.67534	31.192	5.5354e-36	1.64348e-34	71.4824	HEATR5B
0.620443	7.68432	31.1913	5.54161e-36	1.64348e-34	71.3559	FSD1L
0.864415	4.47724	31.1779	5.66455e-36	1.67711e-34	71.7796	DCP1B
0.600961	6.47255	31.1675	5.76113e-36	1.70283e-34	71.4695	SMC6
0.462297	7.13222	31.129	6.13379e-36	1.80993e-34	71.3197	MICU1
-0.47484	8.10245	-31.1145	6.2805e-36	1.85011e-34	71.182	ACSL3
-0.781939	3.83241	-31.0952	6.48125e-36	1.90605e-34	71.7223	ZNF862
0.543859	6.6044	31.0896	6.54081e-36	1.92035e-34	71.3215	PPA2
0.748937	5.22422	31.0853	6.58644e-36	1.93052e-34	71.5157	KIF13A
0.644584	5.70071	31.0637	6.82246e-36	1.99636e-34	71.4064	GTF2E2
0.820857	4.75809	31.0596	6.86808e-36	2.00637e-34	71.5441	ITGA6
0.607021	8.70247	31.0396	7.09683e-36	2.06975e-34	70.9928	CACNA1E
-0.428979	7.24967	-31.0309	7.19841e-36	2.09589e-34	71.1431	ACYP2
0.530307	6.76515	31.0246	7.27254e-36	2.11397e-34	71.192	C1orf21
0.587429	6.03632	31.0173	7.36004e-36	2.13587e-34	71.2813	KIAA0319
-0.580021	5.8093	-30.9973	7.60467e-36	2.20322e-34	71.2798	SRSF3
-0.545782	5.83171	-30.971	7.93963e-36	2.29648e-34	71.2332	PMS1
0.611989	5.90211	30.9603	8.07911e-36	2.33298e-34	71.2055	TBC1D8
0.586074	6.88852	30.914	8.71639e-36	2.51287e-34	70.9936	ARHGAP44
0.273095	8.32153	30.911	8.75944e-36	2.52114e-34	70.8211	EHBP1
-1.84503	2.65118	-30.8918	9.0394e-36	2.59746e-34	71.4283	AC092162.2
0.423023	8.14962	30.8221	1.0135e-35	2.90751e-34	70.6914	ATP2C1
0.733178	5.83662	30.8178	1.02071e-35	2.92344e-34	70.9776	SGSM1
0.359055	8.63927	30.7998	1.05144e-35	3.00653e-34	70.6016	PCCA
0.513081	6.30807	30.7754	1.09443e-35	3.12437e-34	70.8403	PREP
0.749475	5.81576	30.696	1.2475e-35	3.55558e-34	70.7695	45354
-0.513387	7.62397	-30.6885	1.26294e-35	3.59375e-34	70.5277	SLC35F1
0.727115	5.66959	30.6814	1.27795e-35	3.63058e-34	70.7764	LRRN3
0.640158	5.29896	30.6686	1.30508e-35	3.70166e-34	70.8129	THUMPD2
0.568798	6.07617	30.6587	1.32664e-35	3.75673e-34	70.6777	IGF2R
0.461854	6.96685	30.5933	1.47811e-35	4.17894e-34	70.4478	FAM222B
0.949889	4.83015	30.5598	1.56246e-35	4.41031e-34	70.7024	BCO2
0.516629	5.94869	30.5004	1.72431e-35	4.85933e-34	70.4321	DENND6A
0.855632	4.33338	30.455	1.85905e-35	5.23067e-34	70.6034	ABHD6
0.510589	4.96564	30.3959	2.05112e-35	5.76183e-34	70.4074	WASF2
-1.9213	2.39524	-30.3221	2.31946e-35	6.50522e-34	70.4715	COL5A2
0.553101	5.76839	30.3206	2.32521e-35	6.51096e-34	70.1561	NVL
0.987363	7.31158	30.3195	2.32964e-35	6.51296e-34	69.9425	KHDRBS2
-0.769628	5.62531	-30.3158	2.34409e-35	6.54295e-34	70.1666	CALN1
0.311352	7.61968	30.3019	2.39893e-35	6.68539e-34	69.8776	TRIP12
-0.828872	4.91757	-30.2771	2.50063e-35	6.95778e-34	70.2094	SPRY4
-0.98704	3.69613	-30.2758	2.50595e-35	6.96153e-34	70.3765	LRRC8D
0.646177	5.15009	30.2674	2.54134e-35	7.03993e-34	70.1609	NDST1
0.763717	4.58405	30.2672	2.54218e-35	7.03993e-34	70.2475	RGS9
1.10165	3.37772	30.2627	2.56151e-35	7.08227e-34	70.3825	RELL1
-0.892205	2.94562	-30.2571	2.58546e-35	7.13725e-34	70.3869	SMUG1
-0.94217	5.64497	-30.2524	2.60575e-35	7.18198e-34	70.0563	ADAM12
-1.38903	2.60566	-30.2506	2.61369e-35	7.19255e-34	70.365	PLN
-0.916423	3.90012	-30.2239	2.73323e-35	7.50976e-34	70.2649	ARRDC4
0.615085	6.4192	30.2131	2.78308e-35	7.63477e-34	69.8799	ZC4H2
0.535349	7.26922	30.1677	3.00292e-35	8.225e-34	69.6912	FUT8
-0.552262	7.32051	-30.1401	3.14514e-35	8.60112e-34	69.638	SPAG16
-0.429089	6.92774	-30.1374	3.15936e-35	8.62656e-34	69.6798	RLF
-0.623716	4.75355	-30.1051	3.33495e-35	9.09187e-34	69.9452	ZNF25
-0.52354	9.33082	-30.0973	3.37926e-35	9.1984e-34	69.3433	MAML2
0.838871	4.80199	30.0924	3.40699e-35	9.25951e-34	69.9207	GALNT7
0.565596	4.40841	30.0883	3.43083e-35	9.30152e-34	69.9747	TYW5
0.337793	7.03354	30.0879	3.43304e-35	9.30152e-34	69.5843	IPO9
0.567947	4.563	30.0865	3.44109e-35	9.30897e-34	69.9481	ADCY6
0.820339	4.92708	30.0462	3.6823e-35	9.94616e-34	69.821	HUNK
0.860965	6.3356	30.0402	3.71944e-35	1.00311e-33	69.5968	EPB41L4A
0.450856	5.27689	30.036	3.74561e-35	1.00862e-33	69.749	FBXO38
0.469471	5.79399	30.0268	3.80451e-35	1.02291e-33	69.6536	TCAIM
0.415149	6.76703	29.9885	4.05748e-35	1.08925e-33	69.4503	PHC3
1.00366	3.49473	29.9727	4.16692e-35	1.11693e-33	69.8883	SKP2
0.526345	5.38747	29.9636	4.23138e-35	1.13247e-33	69.6071	DCUN1D2
0.607204	5.8158	29.9092	4.63813e-35	1.23945e-33	69.449	TSHZ3
1.31046	3.37196	29.8772	4.89604e-35	1.30638e-33	69.7334	COL22A1
-0.509906	7.33021	-29.8708	4.94891e-35	1.31848e-33	69.1771	UNC80
1.90193	2.68632	29.8404	5.21062e-35	1.3861e-33	69.6854	AF121898.1
0.546679	4.90019	29.8118	5.46899e-35	1.45233e-33	69.4254	FOXP1
0.437695	6.73861	29.811	5.47612e-35	1.45233e-33	69.1497	ABHD18
0.448367	6.68156	29.8055	5.5273e-35	1.46369e-33	69.1475	ZNF708
0.487441	5.66966	29.7745	5.82519e-35	1.54025e-33	69.2409	NHLRC2
0.400953	7.88048	29.7609	5.9616e-35	1.57395e-33	68.9227	IGF2BP2
-0.990221	4.48239	-29.7331	6.2495e-35	1.64748e-33	69.3517	HOXB2
0.663615	4.5386	29.7259	6.3262e-35	1.66521e-33	69.3369	YES1
0.528561	6.97183	29.7182	6.40887e-35	1.68444e-33	68.9595	TAF15
0.467834	6.28679	29.7068	6.53466e-35	1.71493e-33	69.0324	PHTF1
0.529473	7.0987	29.7032	6.57467e-35	1.72286e-33	68.9167	TTC39C
0.368612	7.58978	29.6925	6.6958e-35	1.75199e-33	68.8386	PKN2
0.860534	6.00593	29.6862	6.76776e-35	1.76818e-33	69.0369	PRKD1
-0.443466	8.47659	-29.679	6.85103e-35	1.78727e-33	68.7154	RAPGEF4
1.20453	3.98718	29.6628	7.04187e-35	1.83433e-33	69.2977	ARAP2
0.639046	5.59768	29.6437	7.27457e-35	1.89214e-33	69.0272	RECK
0.488422	6.37885	29.6283	7.46798e-35	1.93958e-33	68.8835	PPP2R3A
0.716599	4.6208	29.5994	7.8443e-35	2.03431e-33	69.1063	TMEM38B
1.6493	1.68527	29.5551	8.46101e-35	2.191e-33	68.9961	TRHDE-AS1
0.40367	7.51203	29.5366	8.73246e-35	2.25796e-33	68.5791	PAN3
0.364884	9.97002	29.5302	8.82859e-35	2.27946e-33	68.3034	RIMS1
0.871527	5.64068	29.4949	9.37665e-35	2.41741e-33	68.7629	MOB3B
0.428483	6.56169	29.4901	9.45402e-35	2.43379e-33	68.619	RNF216
-1.15954	3.16032	-29.4733	9.72883e-35	2.50086e-33	69.0576	CYP2C8
0.724279	3.79205	29.4639	9.8866e-35	2.53771e-33	68.9914	SFT2D2
-0.908588	3.41341	-29.4447	1.02177e-34	2.61887e-33	68.9917	CYP4V2
0.452295	6.14391	29.428	1.05135e-34	2.68939e-33	68.5712	KCTD3
0.341926	8.3146	29.4275	1.05235e-34	2.68939e-33	68.2972	MARK1
0.420456	8.4178	29.4166	1.07222e-34	2.73618e-33	68.267	UBE2E2
0.594671	5.85676	29.399	1.10502e-34	2.8158e-33	68.5604	INPP5A
-1.07648	2.91447	-29.3928	1.11684e-34	2.83815e-33	68.9269	TMEM134
0.387418	7.35038	29.3927	1.11703e-34	2.83815e-33	68.3479	LRRFIP2
1.12567	3.41238	29.3808	1.14007e-34	2.89253e-33	68.8841	TNFRSF12A
0.599309	6.74122	29.3725	1.1563e-34	2.92947e-33	68.3912	PKD2
0.390111	7.1104	29.3613	1.17889e-34	2.98239e-33	68.3232	KIAA1549
0.717183	7.53252	29.3507	1.20043e-34	3.03251e-33	68.2519	PHF21A
0.472704	5.55639	29.3452	1.21195e-34	3.05721e-33	68.5165	GK5
0.633186	6.90624	29.337	1.22906e-34	3.09592e-33	68.3072	PPM1H
0.73301	5.3365	29.3302	1.24355e-34	3.12793e-33	68.5251	ELMOD1
-1.07373	3.89584	-29.3189	1.26787e-34	3.18456e-33	68.721	ATP6AP1L
0.678343	4.68812	29.2996	1.31064e-34	3.28727e-33	68.5776	PECR
0.726198	5.08624	29.2883	1.33647e-34	3.34727e-33	68.4931	ARNTL2
-0.473214	7.83409	-29.2702	1.37862e-34	3.44793e-33	68.0771	GDAP1
0.416189	6.47234	29.2545	1.41632e-34	3.53716e-33	68.2214	SNAPC3
0.40715	6.92842	29.2283	1.4819e-34	3.6957e-33	68.1146	PDCD6IP
1.30788	2.70963	29.2036	1.54624e-34	3.85068e-33	68.5989	DSC2
0.861586	4.41353	29.1443	1.71301e-34	4.25996e-33	68.3495	WNT9A
-0.418422	6.35807	-29.107	1.82709e-34	4.53722e-33	67.9794	SLF2
0.823968	4.7207	29.0821	1.90759e-34	4.73045e-33	68.1902	CAMK2A
0.567041	6.58893	29.0355	2.0679e-34	5.12074e-33	67.8212	RRAS2
0.373626	7.32369	29.0005	2.19724e-34	5.4272e-33	67.6645	SGCE
-0.595587	4.9911	-29.0003	2.19783e-34	5.4272e-33	68.0024	GTF2H5
0.455414	5.78375	28.9659	2.33323e-34	5.75343e-33	67.815	HABP4
1.08461	2.89195	28.9441	2.4235e-34	5.96765e-33	68.1541	MYH14
-0.534065	5.4805	-28.9374	2.4517e-34	6.02864e-33	67.8076	ISCA1
0.422444	7.6929	28.9069	2.58525e-34	6.34815e-33	67.4534	ANKS1A
0.332511	6.74736	28.887	2.67654e-34	6.56314e-33	67.5389	MGA
0.530569	6.93564	28.8496	2.85675e-34	6.99526e-33	67.447	PPM1L
-0.86514	2.70519	-28.8461	2.87406e-34	7.02785e-33	67.9823	AC016705.2
-1.51523	3.28236	-28.832	2.94581e-34	7.19326e-33	67.9325	SLC16A6
-0.997588	4.28548	-28.8048	3.08894e-34	7.53229e-33	67.7693	SMC5-AS1
0.508792	6.79884	28.7994	3.11826e-34	7.59325e-33	67.3762	SHC3
0.46485	5.7914	28.7984	3.1235e-34	7.59546e-33	67.5209	CEPT1
-2.35683	0.99729	-28.7903	3.16819e-34	7.69349e-33	67.4659	THNSL1
-0.632565	5.26306	-28.7531	3.38084e-34	8.19853e-33	67.5221	AC007495.1
0.375579	8.41726	28.7507	3.39502e-34	8.22157e-33	67.0964	LCOR
0.4924	6.17128	28.7303	3.51829e-34	8.50834e-33	67.3426	DOP1B
-0.819989	5.15507	-28.6994	3.71425e-34	8.9699e-33	67.4431	AL359232.1
-1.86495	2.16352	-28.6814	3.83281e-34	9.24349e-33	67.6652	AP001372.2
-0.807514	4.90175	-28.6549	4.01561e-34	9.66156e-33	67.4057	LINC01572
0.371799	7.06954	28.6546	4.01717e-34	9.66156e-33	67.0841	RICTOR
-1.06863	4.87329	-28.6501	4.04953e-34	9.72607e-33	67.3835	AC104123.1
0.430326	6.34267	28.6313	4.18494e-34	1.00376e-32	67.1417	TTC21B
0.36624	9.45828	28.6183	4.28138e-34	1.02549e-32	66.7504	EXOC6B
-0.496857	5.65752	-28.5955	4.45654e-34	1.06599e-32	67.1797	SLC16A9
0.672096	7.56254	28.5879	4.51653e-34	1.07887e-32	66.9042	SLC44A5
0.691343	6.69687	28.5838	4.54914e-34	1.08518e-32	67.0074	CHD7
0.720069	4.78905	28.5777	4.59822e-34	1.0954e-32	67.2916	AC012291.2
0.597345	6.31605	28.5458	4.8636e-34	1.15705e-32	66.9933	WWP1
-0.665205	5.45293	-28.5241	5.0526e-34	1.2003e-32	67.0843	CDK5R1
0.473081	6.02954	28.5234	5.05906e-34	1.2003e-32	66.9944	SLC25A16
0.691193	5.18872	28.5102	5.17843e-34	1.22696e-32	67.1053	SWT1
-0.774462	4.31203	-28.5053	5.22287e-34	1.23582e-32	67.2346	IQCH
0.569258	5.28915	28.4111	6.16746e-34	1.45736e-32	66.9119	PTAR1
0.775603	4.06623	28.4085	6.19539e-34	1.46199e-32	67.1061	RPGR
0.671939	5.27873	28.3846	6.46334e-34	1.52318e-32	66.8662	WWP2
0.702651	5.57866	28.375	6.57357e-34	1.54708e-32	66.8005	WDR41
0.322376	7.08523	28.3586	6.76797e-34	1.5907e-32	66.5529	VPS13A
1.36182	2.40595	28.3524	6.84253e-34	1.60607e-32	67.1022	MCUB
-0.591849	5.05666	-28.3478	6.89763e-34	1.61684e-32	66.8345	DMAC1
-0.689398	3.34743	-28.3403	6.99048e-34	1.63642e-32	67.0702	PXMP4
0.602298	4.38298	28.3346	7.06177e-34	1.65091e-32	66.9238	SPART
0.356363	7.41966	28.3179	7.27382e-34	1.69822e-32	66.4379	USP24
0.41684	7.0522	28.3137	7.32744e-34	1.70847e-32	66.4762	VPS13D
0.384212	6.73199	28.2991	7.5199e-34	1.75102e-32	66.4925	PHTF2
0.338728	7.94349	28.2941	7.58693e-34	1.76429e-32	66.3332	ROCK2
1.12837	4.06738	28.2753	7.84419e-34	1.8217e-32	66.8674	P3H2
0.540997	4.88826	28.2636	8.00895e-34	1.85751e-32	66.7149	AC019205.1
-0.573968	5.43394	-28.2599	8.06195e-34	1.86733e-32	66.6147	BTNL9
-0.78894	3.84694	-28.2232	8.60406e-34	1.99027e-32	66.8029	PCYOX1L
0.427692	6.49377	28.1722	9.4208e-34	2.17633e-32	66.297	RYK
0.741064	5.59781	28.1355	1.00577e-33	2.32041e-32	66.3631	GPR176
0.503207	5.40715	28.1314	1.01317e-33	2.33441e-32	66.3893	CHFR
1.05024	2.72989	28.1252	1.02434e-33	2.35707e-32	66.716	PRXL2C
0.444376	8.58861	28.1218	1.03059e-33	2.36833e-32	65.9496	SLC24A3
1.4701	2.62258	28.1082	1.056e-33	2.42356e-32	66.6845	AC017101.1
0.457817	5.38433	28.0925	1.08593e-33	2.48899e-32	66.3235	FBXO16
0.318232	7.5545	28.082	1.10643e-33	2.53268e-32	65.996	ZMYM4
0.844786	6.70571	28.075	1.12044e-33	2.56139e-32	66.0906	FAT3
-0.437087	7.77188	-28.0626	1.14541e-33	2.61507e-32	65.9347	FAM172A
-0.733915	4.20439	-28.0614	1.14796e-33	2.61749e-32	66.4592	AL356599.1
-0.480081	5.34479	-28.0581	1.15484e-33	2.62978e-32	66.2655	FNDC5
0.961532	4.94423	28.0505	1.17054e-33	2.66207e-32	66.3207	NEK7
0.671788	4.70889	28.0475	1.17679e-33	2.67283e-32	66.3484	PTPRH
0.344045	7.05139	28.0436	1.1851e-33	2.68821e-32	65.9883	ANKRD13C
0.56444	5.60077	28.0197	1.23682e-33	2.80192e-32	66.1547	IFT57
1.99803	2.86705	28.0097	1.25905e-33	2.84693e-32	66.5054	KLHL4
-1.19649	1.94708	-28.0093	1.25993e-33	2.84693e-32	66.4347	SMKR1
0.625847	4.41132	28.0074	1.26433e-33	2.85319e-32	66.3337	TMEM39A
-1.24414	3.37437	-27.9949	1.29284e-33	2.91379e-32	66.4449	AC073529.1
0.540544	7.99765	27.9509	1.39887e-33	3.14871e-32	65.7046	KHDRBS3
-0.985279	3.14769	-27.9429	1.41923e-33	3.19046e-32	66.3734	DICER1-AS1
0.478947	6.45254	27.9367	1.43511e-33	3.22201e-32	65.8753	PACSIN2
0.893784	2.83687	27.877	1.59739e-33	3.58178e-32	66.2725	LRP10
-0.924034	4.2082	-27.8256	1.75214e-33	3.92376e-32	66.0294	FRG1-DT
0.40142	8.32653	27.8209	1.7668e-33	3.95156e-32	65.4312	SRGAP3
-1.0009	7.14945	-27.8071	1.81147e-33	4.04559e-32	65.5453	AC078845.1
0.814298	3.29942	27.8064	1.81345e-33	4.04559e-32	66.1214	TCTN2
-0.825998	3.79761	-27.8018	1.8286e-33	4.0742e-32	66.0503	SALL2
-0.618223	6.22733	-27.7778	1.90954e-33	4.24914e-32	65.6181	SKAP1
0.725631	4.36463	27.7696	1.93799e-33	4.307e-32	65.9076	SPTB
0.912992	4.77617	27.7483	2.01373e-33	4.46967e-32	65.8007	WDR19
0.83744	4.08414	27.7172	2.12988e-33	4.72151e-32	65.8596	SNAP23
0.619581	3.53029	27.6717	2.31265e-33	5.12021e-32	65.8535	RAB23
0.296762	8.24389	27.6549	2.38403e-33	5.27158e-32	65.1366	EVL
0.411035	7.72226	27.62	2.53926e-33	5.60777e-32	65.1324	AHCYL2
-0.553354	5.23925	-27.6193	2.54252e-33	5.60792e-32	65.4839	CNIH3
0.986843	4.22767	27.6125	2.57411e-33	5.67046e-32	65.6339	SRPX
1.90485	1.46887	27.605	2.60936e-33	5.74092e-32	65.6273	NGF
0.479691	5.87096	27.5979	2.64311e-33	5.8079e-32	65.3441	HSD17B4
-0.30309	8.63811	-27.5818	2.72138e-33	5.9724e-32	64.9574	YWHAZ
-0.655813	6.56804	-27.5778	2.74114e-33	6.00827e-32	65.2028	AL022068.1
-0.364705	7.78394	-27.5738	2.76118e-33	6.04464e-32	65.0402	ACACA
0.451717	7.43482	27.5566	2.84887e-33	6.22885e-32	65.0504	NLK
0.457675	6.74074	27.5537	2.8639e-33	6.25392e-32	65.134	SGMS1
1.08224	5.24284	27.5409	2.93113e-33	6.38551e-32	65.3409	ST6GALNAC5
1.5929	1.85168	27.5408	2.93143e-33	6.38551e-32	65.5817	EVA1C
1.02097	4.01014	27.5397	2.93741e-33	6.39059e-32	65.5455	DNAH7
0.864059	3.84037	27.5382	2.94558e-33	6.40044e-32	65.567	DSEL
0.691237	4.5894	27.5361	2.95685e-33	6.41699e-32	65.4456	TMLHE
-0.327229	8.26198	-27.5205	3.0417e-33	6.59298e-32	64.8868	ITFG1
0.478115	5.71695	27.5193	3.04826e-33	6.59905e-32	65.2242	SEC22A
0.385454	7.07487	27.5117	3.09098e-33	6.68329e-32	65.0108	DGKD
0.443332	7.10804	27.4811	3.26769e-33	7.05668e-32	64.9517	EPB41L5
-0.809839	4.94511	-27.474	3.31015e-33	7.1396e-32	65.2643	PPP1R10
0.81037	4.10385	27.4688	3.34181e-33	7.19905e-32	65.4022	KIAA1671
0.412703	6.73226	27.4663	3.35652e-33	7.22186e-32	64.9751	VPS50
0.920839	3.39918	27.4645	3.36809e-33	7.2379e-32	65.4828	SLC7A8
0.89228	4.12104	27.4561	3.41996e-33	7.34037e-32	65.356	ADRA1B
0.648499	5.23752	27.4517	3.44737e-33	7.39017e-32	65.1781	SAP130
0.911627	6.41963	27.3917	3.84544e-33	8.23346e-32	64.8811	CASC15
0.598026	5.51989	27.3872	3.87712e-33	8.29118e-32	65.0113	ABCB7
0.821093	3.81864	27.379	3.93568e-33	8.40618e-32	65.2807	PGM1
0.664794	6.29104	27.3754	3.96188e-33	8.45185e-32	64.8679	GUCY1A2
-0.623201	6.02754	-27.3635	4.04879e-33	8.62678e-32	64.8855	KLHL9
0.775759	4.80165	27.3527	4.12913e-33	8.7873e-32	65.0708	AP4E1
0.402546	6.46228	27.35	4.14959e-33	8.82014e-32	64.7977	AQR
-1.15339	3.40863	-27.3397	4.22888e-33	8.97781e-32	65.2526	LINC00158
1.40587	2.54618	27.3372	4.24767e-33	9.0068e-32	65.2962	ACACB
-0.477205	5.325	-27.3293	4.30932e-33	9.1265e-32	64.933	CCNT1
0.692793	4.58826	27.3156	4.4192e-33	9.34795e-32	65.0337	KLF3
-1.69039	1.3025	-27.2958	4.58164e-33	9.67988e-32	64.9956	MAB21L3
0.678898	7.32006	27.2869	4.65719e-33	9.82768e-32	64.5662	SPRED1
0.427615	5.83172	27.2638	4.85873e-33	1.02407e-31	64.7329	EPG5
0.893619	5.10779	27.2588	4.90303e-33	1.03217e-31	64.8429	MYO1B
0.466446	5.54097	27.2242	5.22391e-33	1.0984e-31	64.7064	MBD2
0.463121	6.05243	27.2117	5.34515e-33	1.12255e-31	64.6021	PIK3CB
0.348056	6.93144	27.1961	5.5004e-33	1.15377e-31	64.4461	USP48
0.415255	7.09621	27.1378	6.12218e-33	1.28266e-31	64.3163	DDHD1
0.61915	4.49787	27.1302	6.20855e-33	1.29921e-31	64.7109	PRMT8
-0.429801	6.45411	-27.1269	6.24639e-33	1.30557e-31	64.3835	FAM189A1
0.48753	7.14894	27.114	6.39648e-33	1.33535e-31	64.2639	SYNJ1
0.4712	5.49878	27.0854	6.74265e-33	1.40595e-31	64.4548	FIG4
0.476054	5.5464	27.0523	7.16612e-33	1.49248e-31	64.3839	DGCR9
0.354974	7.08047	26.998	7.92246e-33	1.64804e-31	64.0565	LRCH1
0.462114	6.60026	26.9707	8.33299e-33	1.73139e-31	64.0707	PLPP1
1.1542	2.57767	26.9647	8.4245e-33	1.74833e-31	64.6138	RIPK2
0.54714	5.50792	26.9466	8.71188e-33	1.80553e-31	64.1922	UNK
-0.863054	9.03779	-26.9461	8.7207e-33	1.80553e-31	63.7312	ROBO1
0.507364	6.42581	26.9158	9.22286e-33	1.90564e-31	63.9921	GPRIN3
0.256125	9.12149	26.9156	9.2259e-33	1.90564e-31	63.6669	ABLIM1
0.384274	7.03553	26.9061	9.38979e-33	1.93721e-31	63.8902	EXOC2
0.54548	5.28686	26.8921	9.63672e-33	1.98582e-31	64.129	SPOPL
-0.827788	3.47787	-26.8716	1.00102e-32	2.0593e-31	64.3802	CCDC24
-0.721187	6.37447	-26.8713	1.00168e-32	2.0593e-31	63.9075	SNAP25-AS1
0.542791	4.44931	26.8533	1.03572e-32	2.12679e-31	64.2032	GPR89B
-0.745617	4.80161	-26.8406	1.06035e-32	2.17483e-31	64.1122	IVNS1ABP
0.392397	7.33365	26.8338	1.07378e-32	2.19982e-31	63.7158	SCN8A
-0.37237	6.60291	-26.8209	1.09979e-32	2.25047e-31	63.7887	PCBP1-AS1
0.386982	7.13316	26.8025	1.13806e-32	2.32606e-31	63.6822	ARHGAP5
-0.528158	4.65603	-26.7885	1.16824e-32	2.38498e-31	64.0409	SLC2A11
0.469674	4.9854	26.7864	1.17264e-32	2.39118e-31	63.9773	PON2
0.748113	3.99931	26.7533	1.24729e-32	2.54044e-31	64.0911	ASB7
0.366958	6.52379	26.7419	1.2741e-32	2.59205e-31	63.6513	CLOCK
0.61428	5.27534	26.7152	1.33909e-32	2.72111e-31	63.7982	ETFDH
0.617964	6.39152	26.7122	1.34644e-32	2.73289e-31	63.6144	MIR181A2HG
2.96396	2.49167	26.7114	1.34846e-32	2.73382e-31	64.1383	GULP1
0.357688	7.22761	26.7014	1.37382e-32	2.78203e-31	63.4797	TRPC1
0.473459	5.93407	26.6884	1.40753e-32	2.847e-31	63.6391	IFT88
-0.617358	4.96399	-26.6831	1.42167e-32	2.87229e-31	63.7882	CUBN
0.528992	5.95796	26.6775	1.43663e-32	2.89919e-31	63.6137	UXS1
0.411642	6.58182	26.6657	1.4685e-32	2.96011e-31	63.4988	SMURF1
-0.546348	5.06213	-26.6483	1.51715e-32	3.05466e-31	63.7052	PIGF
-0.764597	4.81908	-26.6416	1.53605e-32	3.08916e-31	63.7344	NANOS1
-0.318743	7.1847	-26.6355	1.55385e-32	3.12138e-31	63.3571	TTC19
0.617977	4.57662	26.6213	1.59565e-32	3.20169e-31	63.7429	TRAF6
0.355599	7.81952	26.6143	1.61653e-32	3.23988e-31	63.2408	ANKRD12
0.313849	9.63728	26.6066	1.6401e-32	3.28339e-31	63.028	EIF4G3
1.16608	3.09835	26.5997	1.66141e-32	3.32226e-31	63.9156	GRAMD1C
0.709341	9.42744	26.569	1.7597e-32	3.5148e-31	62.978	PCDH9
-0.633463	5.04696	-26.5541	1.80953e-32	3.61022e-31	63.5295	CCDC85B
0.395703	7.66135	26.5461	1.83693e-32	3.6601e-31	63.131	ACVR2A
-0.500532	5.70683	-26.5456	1.8387e-32	3.6601e-31	63.4023	AC007389.1
0.544634	5.32145	26.5377	1.86603e-32	3.7103e-31	63.4534	SERAC1
0.50684	6.52981	26.5363	1.87075e-32	3.71548e-31	63.2593	STAT5B
0.482275	6.34915	26.5191	1.9324e-32	3.83357e-31	63.253	RNF149
0.439818	6.93204	26.5157	1.94469e-32	3.8536e-31	63.1649	PPP3CC
0.633857	5.93331	26.5093	1.96823e-32	3.89585e-31	63.291	CREB3L2
-0.820115	4.49456	-26.5066	1.97826e-32	3.91096e-31	63.5348	AC016044.1
-0.643231	4.79885	-26.506	1.98032e-32	3.91096e-31	63.4816	IGSF21
-1.19236	2.61928	-26.5001	2.00239e-32	3.9501e-31	63.7503	MPV17L2
0.797678	4.18439	26.4858	2.05672e-32	4.05274e-31	63.5474	ST3GAL1
0.405916	6.58655	26.4824	2.07019e-32	4.0747e-31	63.1497	LRP12
-0.821552	5.14247	-26.4737	2.10426e-32	4.13712e-31	63.3582	LINC02389
0.310676	7.63309	26.4642	2.14221e-32	4.20702e-31	62.9779	SMAP1
-1.07318	2.6119	-26.4576	2.16862e-32	4.25413e-31	63.6713	PNMA3
-1.04792	2.46693	-26.4541	2.183e-32	4.27756e-31	63.6649	CETN3
0.672943	5.12245	26.4328	2.27218e-32	4.44734e-31	63.2892	FAM81A
0.621868	5.27784	26.4179	2.33697e-32	4.56907e-31	63.2307	FUT11
0.543137	4.47049	26.3793	2.51331e-32	4.90835e-31	63.3024	OTUD7B
0.34406	6.26327	26.3707	2.55407e-32	4.98243e-31	62.983	AKAP8L
-0.427816	6.6155	-26.3676	2.56935e-32	5.00667e-31	62.9261	ZMYND8
-0.609693	4.27212	-26.355	2.63081e-32	5.12076e-31	63.2875	ARSD
0.524937	9.72951	26.3523	2.64458e-32	5.14184e-31	62.5322	MAML3
-0.483824	6.43949	-26.3288	2.76442e-32	5.36891e-31	62.8764	PUM3
1.03705	3.24409	26.3255	2.78184e-32	5.39677e-31	63.3821	MYOM2
0.524883	5.98972	26.3025	2.90502e-32	5.62951e-31	62.895	PXYLP1
0.880907	7.01284	26.2944	2.94985e-32	5.7101e-31	62.7293	LDLRAD4
-0.493569	6.67783	-26.2928	2.95886e-32	5.72123e-31	62.7691	SKIL
0.414498	5.55632	26.2841	3.00813e-32	5.81008e-31	62.9302	AAGAB
-0.764575	5.05545	-26.2752	3.05892e-32	5.9017e-31	62.9939	AC004540.1
0.42915	7.96294	26.2398	3.271e-32	6.30395e-31	62.5092	APBB2
-1.11974	3.74386	-26.217	3.41511e-32	6.57446e-31	63.0538	GPAT3
-0.675912	3.63025	-26.2088	3.46884e-32	6.67058e-31	63.1115	MRPL10
0.446753	7.23489	26.2065	3.48421e-32	6.69282e-31	62.5332	KIAA1324L
-0.468212	5.77426	-26.1901	3.59421e-32	6.89655e-31	62.7122	PWWP3A
0.739774	4.23605	26.1677	3.74995e-32	7.18754e-31	62.9402	FSIP1
0.460592	7.32413	26.1646	3.77229e-32	7.22248e-31	62.4416	SEZ6L
0.47274	5.81393	26.1303	4.02629e-32	7.70039e-31	62.5911	AK3
-0.795293	4.03975	-26.1159	4.13755e-32	7.90457e-31	62.8673	DDX25
0.274871	8.41196	26.1055	4.22046e-32	8.05419e-31	62.1988	FARP1
0.340507	6.98303	26.0966	4.29253e-32	8.18284e-31	62.3553	RCOR3
-0.583815	5.09168	-26.0516	4.67619e-32	8.90453e-31	62.5605	AC010478.1
1.13484	3.25951	26.0325	4.84996e-32	9.22542e-31	62.824	FZD6
-0.348072	7.25604	-26.0084	5.07773e-32	9.64823e-31	62.1465	JAM3
0.798728	2.66593	26.002	5.14028e-32	9.75653e-31	62.8082	CAMK1G
0.412586	5.32426	25.9996	5.16395e-32	9.79087e-31	62.4208	MYH9
0.463138	6.29066	25.9832	5.32789e-32	1.00908e-30	62.2318	PTTG1IP
0.414533	6.83423	25.9816	5.34385e-32	1.01101e-30	62.1523	RIC8B
0.663475	4.84363	25.9769	5.39276e-32	1.01917e-30	62.4597	ZBTB40
-0.437194	5.68317	-25.9744	5.41853e-32	1.02294e-30	62.3096	DOC2B
-0.562651	5.89409	-25.9699	5.46522e-32	1.03064e-30	62.2674	FOXK1
0.591365	6.80864	25.95	5.67703e-32	1.06944e-30	62.0943	FAM135B
0.285008	8.77184	25.9416	5.76863e-32	1.08553e-30	61.842	ATP8A1
0.426915	6.82331	25.9371	5.81891e-32	1.09382e-30	62.0682	UBAP2
-0.444271	7.19269	-25.9341	5.8521e-32	1.09888e-30	62.0127	AL049828.1
0.474587	5.51474	25.9201	6.01138e-32	1.12758e-30	62.2341	CAB39L
0.35116	7.16195	25.9129	6.09423e-32	1.1419e-30	61.9748	PPP1R12B
0.575565	6.1082	25.8994	6.25346e-32	1.17049e-30	62.0989	MAPK4
0.8882	3.77725	25.8871	6.40259e-32	1.19713e-30	62.4752	ANKRD29
-0.548802	7.04039	-25.8764	6.53539e-32	1.22066e-30	61.9204	ESRRG
1.34119	1.5133	25.8738	6.56828e-32	1.2255e-30	62.4422	KCNA4
0.415187	5.70656	25.8717	6.59403e-32	1.229e-30	62.1091	MMP24
1.06999	2.98091	25.8703	6.61166e-32	1.23098e-30	62.5379	LINC00513
-0.577704	5.95307	-25.8669	6.65562e-32	1.23785e-30	62.0586	LINC01122
0.406801	5.87523	25.8654	6.67414e-32	1.23998e-30	62.0698	C3orf70
0.348131	6.6889	25.8618	6.72143e-32	1.24744e-30	61.9398	CSNK1G3
0.27074	8.90705	25.8381	7.03322e-32	1.30393e-30	61.6263	CHD9
0.315594	8.26623	25.8315	7.12356e-32	1.31929e-30	61.6834	SOS 1
-0.41807	6.39745	-25.8291	7.15565e-32	1.32383e-30	61.9182	ELP4
0.430859	6.36362	25.8128	7.38284e-32	1.36443e-30	61.8917	TAF3
0.353553	6.63106	25.8024	7.53213e-32	1.38943e-30	61.8327	PIK3C3
0.455874	7.90138	25.8023	7.53399e-32	1.38943e-30	61.6683	DENND5B
1.03092	2.19443	25.7818	7.837e-32	1.4438e-30	62.3798	UAP1L1
0.263981	7.17523	25.7658	8.08087e-32	1.48717e-30	61.6876	BTBD10
-0.587985	5.37584	-25.7632	8.12138e-32	1.49306e-30	61.948	RCOR1
0.596385	5.18837	25.76	8.17221e-32	1.50083e-30	61.9808	CDYL
0.424786	6.66013	25.7562	8.23175e-32	1.51019e-30	61.738	FERMT2
0.477453	7.30261	25.7534	8.27683e-32	1.51687e-30	61.6457	ATP11B
0.382983	6.79301	25.7507	8.31989e-32	1.52317e-30	61.7087	NCOA7
0.358755	8.23169	25.7487	8.35079e-32	1.52724e-30	61.5254	RAPGEF2
0.334987	7.95427	25.6859	9.42506e-32	1.72191e-30	61.4348	ARHGAP32
0.628373	6.41532	25.6485	1.01298e-31	1.84875e-30	61.563	BRINP1
-0.770198	4.48354	-25.6434	1.02315e-31	1.86536e-30	61.8706	USP40
-1.75397	1.5634	-25.6135	1.08384e-31	1.97396e-30	61.9809	CYP4Z1
0.362426	7.42122	25.5932	1.12739e-31	2.05114e-30	61.3175	HELZ
-0.90465	2.84825	-25.5889	1.13662e-31	2.06581e-30	62.0056	TMEM17
0.517378	5.57818	25.5727	1.17287e-31	2.12949e-30	61.5465	CDK5RAP2
-1.47289	2.46535	-25.5703	1.17835e-31	2.13721e-30	61.9832	COL28A1
0.516888	4.90187	25.5557	1.21216e-31	2.19628e-30	61.6326	GOLGA7B
-0.465587	5.88435	-25.5501	1.22547e-31	2.2181e-30	61.4507	SLC20A1
-0.911676	4.08938	-25.5467	1.23352e-31	2.23037e-30	61.7561	SNHG15
-0.707842	3.49514	-25.5193	1.30073e-31	2.34948e-30	61.7924	PRIMPOL
1.81012	5.05979	25.4653	1.44442e-31	2.60633e-30	61.4062	PDE3A
-0.728475	4.77185	-25.4517	1.48306e-31	2.67249e-30	61.4481	EFCAB6
0.568103	4.29243	25.4514	1.48413e-31	2.67249e-30	61.5408	NBPF11
0.412967	7.46429	25.4477	1.49487e-31	2.68908e-30	61.0249	ELF2
0.420532	7.32656	25.4442	1.50493e-31	2.70441e-30	61.0364	ACER3
-1.01388	3.12312	-25.4398	1.51778e-31	2.72471e-30	61.69	PCNA
0.608783	5.4522	25.4335	1.53669e-31	2.75584e-30	61.2944	KSR1
0.776211	3.97837	25.4177	1.58437e-31	2.83844e-30	61.5279	AC112722.1
-1.24444	3.63643	-25.4118	1.60269e-31	2.86834e-30	61.5608	MALRD1
0.472896	5.62635	25.4024	1.63242e-31	2.91858e-30	61.2044	UHRF1BP1
-0.513991	4.53652	-25.4012	1.6362e-31	2.92235e-30	61.3922	XPC
-1.07264	2.91144	-25.3996	1.64122e-31	2.92834e-30	61.632	SNHG4
0.442878	6.30109	25.375	1.72199e-31	3.06727e-30	61.0419	CYTH3
1.23853	1.84248	25.3748	1.72258e-31	3.06727e-30	61.5753	AC068205.1
0.586159	5.62787	25.3679	1.74587e-31	3.10559e-30	61.1342	CYFIP1
1.58168	1.69624	25.3597	1.7741e-31	3.15262e-30	61.5252	GAD2
0.443046	6.71697	25.3479	1.81543e-31	3.2228e-30	60.9276	TTC7B
-0.923383	2.89355	-25.3314	1.87474e-31	3.32472e-30	61.4991	VSIG10
1.19675	3.44373	25.3182	1.92368e-31	3.40807e-30	61.4112	SMAD3
-0.565122	5.19555	-25.3151	1.93521e-31	3.42504e-30	61.1039	FAM66C
0.509557	4.47398	25.3112	1.94991e-31	3.44759e-30	61.2316	ODF2
-0.438856	5.47522	-25.3052	1.9732e-31	3.48526e-30	61.0329	HCG18
0.455803	6.37033	25.3019	1.98572e-31	3.50384e-30	60.887	WASHC4
1.10109	2.37832	25.3001	1.99282e-31	3.51284e-30	61.4593	GORAB
0.858624	4.90641	25.2942	2.01576e-31	3.54972e-30	61.1176	KANK1
0.245803	8.61199	25.261	2.15115e-31	3.78434e-30	60.5224	USP34
0.375747	6.93371	25.2451	2.21908e-31	3.89995e-30	60.6936	NME7
-0.634271	4.55128	-25.2314	2.27946e-31	4.00205e-30	61.0536	MYO19
0.514053	5.7917	25.2201	2.33039e-31	4.08739e-30	60.8161	ADAM19
1.25641	3.11481	25.2163	2.34749e-31	4.11327e-30	61.257	TOX3
0.345522	7.98307	25.2148	2.35482e-31	4.122e-30	60.5023	ATAD2B
0.405931	7.88529	25.2134	2.36096e-31	4.12863e-30	60.511	CELF2
1.02373	4.6035	25.2126	2.3649e-31	4.1314e-30	61.0108	GRIA3
-0.446449	6.5409	-25.2118	2.36859e-31	4.13374e-30	60.6816	TRA2B
0.351961	6.55925	25.1806	2.51797e-31	4.39006e-30	60.618	SCAF11
0.665796	4.2096	25.1728	2.55689e-31	4.4535e-30	61.0029	SLC16A1
-1.25828	3.29123	-25.1681	2.58027e-31	4.48977e-30	61.1337	DKK 2.00
1.39426	1.93483	25.1539	2.6535e-31	4.61263e-30	61.1481	LINC02334
0.391202	7.03816	25.1476	2.68606e-31	4.6646e-30	60.4864	PHKB
1.05964	4.33219	25.1411	2.72072e-31	4.72013e-30	60.919	EPS8
1.34564	3.60804	25.1273	2.79538e-31	4.84486e-30	61.013	ST8SIA4
0.380888	6.73566	25.1242	2.81255e-31	4.86982e-30	60.4815	NUP93
-0.808555	5.09101	-25.1174	2.85038e-31	4.93045e-30	60.7291	SLC39A11
-0.741097	3.62095	-25.1049	2.92163e-31	5.04873e-30	60.963	ZNF334
0.530444	5.53703	25.0788	3.07502e-31	5.30856e-30	60.5778	ZNF782
0.669905	4.29827	25.0589	3.19806e-31	5.51555e-30	60.7629	GCNT1
-1.06681	2.87723	-25.0403	3.31762e-31	5.71614e-30	60.9287	AMIGO1
0.842562	5.37284	25.0384	3.32964e-31	5.73122e-30	60.5235	LUZP2
0.537699	4.6824	25.0317	3.37393e-31	5.80177e-30	60.6374	GDPD5
0.57495	4.36352	25.0203	3.45058e-31	5.92777e-30	60.6729	GMEB1
0.422281	7.35182	24.9939	3.63539e-31	6.23915e-30	60.1384	PAK5
-0.448163	5.18683	-24.982	3.72149e-31	6.38068e-30	60.4434	LRFN2
-0.380456	8.40785	-24.962	3.87136e-31	6.63117e-30	59.945	CHST8
0.603985	4.44962	24.9597	3.88894e-31	6.65478e-30	60.5382	HACD1
-0.496365	4.76269	-24.9519	3.94961e-31	6.75202e-30	60.4608	SAMD11
-0.389267	5.99493	-24.942	4.02774e-31	6.87889e-30	60.227	ST8SIA3
-0.373289	5.92675	-24.9408	4.03766e-31	6.88913e-30	60.2315	WDR45B
1.38447	2.29011	24.9213	4.19603e-31	7.1524e-30	60.7159	DDX60L
0.495657	8.65496	24.908	4.30754e-31	7.33536e-30	59.8111	CLSTN2
0.556496	8.05615	24.9046	4.33663e-31	7.37773e-30	59.8743	CHRM2
-0.392545	6.583	-24.902	4.35922e-31	7.40786e-30	60.0553	OXSR1
-0.330471	7.32289	-24.9016	4.36277e-31	7.40786e-30	59.9567	AIG1
-0.468739	6.28312	-24.8809	4.5451e-31	7.70997e-30	60.0593	C9orf16
-0.613977	3.63905	-24.8776	4.5756e-31	7.74998e-30	60.5133	NTHL1
-0.392363	6.24886	-24.8773	4.57751e-31	7.74998e-30	60.0578	PTPRM
0.701433	3.72825	24.8741	4.60688e-31	7.7922e-30	60.496	GCNT2
-1.4022	1.62924	-24.8723	4.62336e-31	7.81255e-30	60.5609	PIGW
-0.645253	4.26361	-24.8686	4.6576e-31	7.86283e-30	60.3857	ILF3-DT
0.461697	5.99827	24.8666	4.67642e-31	7.88702e-30	60.0758	GPD2
1.53277	3.36965	24.8549	4.78581e-31	8.06377e-30	60.5023	ROR1
0.326179	8.05419	24.8456	4.87526e-31	8.20662e-30	59.7548	RGS17
-0.721362	8.45324	-24.8307	5.02112e-31	8.44405e-30	59.6785	SLC35F4
-0.470355	4.85801	-24.8288	5.03971e-31	8.4672e-30	60.1957	KDM6B
0.828089	4.37953	24.8177	5.15197e-31	8.64753e-30	60.265	CEP162
0.545276	5.37919	24.8057	5.27616e-31	8.84751e-30	60.0577	SGPP1
0.474267	7.01392	24.8005	5.33099e-31	8.93094e-30	59.7929	RAP1GAP2
0.941444	4.056	24.7957	5.38218e-31	9.0081e-30	60.2811	NECTIN3
1.03911	3.2644	24.7888	5.45633e-31	9.1235e-30	60.3864	NAT16
1.4518	2.92337	24.747	5.92961e-31	9.90543e-30	60.3358	STAT4
-0.706407	3.51973	-24.7445	5.95891e-31	9.94492e-30	60.2642	COA7
-0.370264	6.96078	-24.7408	6.00317e-31	1.00093e-29	59.6801	BLCAP
0.361501	7.75927	24.7365	6.05487e-31	1.00859e-29	59.5696	MCF2L2
0.444751	7.21897	24.7196	6.26165e-31	1.04204e-29	59.6028	PPP1R13B
0.543516	5.30441	24.7148	6.32235e-31	1.05115e-29	59.8881	RUFY1
-0.571888	4.38107	-24.7107	6.37401e-31	1.05874e-29	60.0462	SH3YL1
1.21216	1.41326	24.6858	6.69927e-31	1.11171e-29	60.1181	PLIN3
-0.698921	4.88705	-24.6843	6.71883e-31	1.1139e-29	59.8976	AL035530.2
1.04121	3.1339	24.677	6.81744e-31	1.12919e-29	60.1829	FAM182B
0.629054	5.32984	24.6653	6.97779e-31	1.15466e-29	59.7838	RAVER2
0.476894	6.14506	24.6503	7.19068e-31	1.18876e-29	59.6152	PPP1R14C
0.324261	6.60687	24.6423	7.30593e-31	1.20668e-29	59.53	PXDN
0.521543	5.19332	24.6346	7.4193e-31	1.22425e-29	59.7459	SLC49A4
-1.2005	2.79506	-24.6053	7.86619e-31	1.29678e-29	60.0702	ANKDD1B
0.46705	6.9955	24.5989	7.96804e-31	1.31233e-29	59.3874	UBE4B
0.451467	6.09371	24.5929	8.06449e-31	1.32697e-29	59.5073	EGFR
0.372422	5.84147	24.5897	8.11663e-31	1.3343e-29	59.5422	ESCO1
0.335275	6.6661	24.5717	8.41444e-31	1.38197e-29	59.3775	CASTOR3
0.372609	6.14011	24.532	9.11112e-31	1.49499e-29	59.3772	CABIN1
-0.577564	4.99578	-24.5189	9.35256e-31	1.53317e-29	59.5443	MAGEF1
-1.34499	1.7943	-24.5056	9.60487e-31	1.57307e-29	59.8673	ELAC1
0.334479	6.17009	24.5013	9.68933e-31	1.58542e-29	59.3084	CALU
0.500198	4.69115	24.495	9.81262e-31	1.6041e-29	59.5559	IPPK
0.419956	7.07915	24.4836	1.00391e-30	1.63959e-29	59.1418	NCOA3
0.508681	4.95826	24.4718	1.028e-30	1.67738e-29	59.455	BEGAIN
1.37491	5.39485	24.4619	1.04875e-30	1.70965e-29	59.3566	CDH6
0.678848	4.9316	24.4365	1.10354e-30	1.79729e-29	59.3913	ACER2
0.429676	6.04581	24.4281	1.12254e-30	1.82654e-29	59.1796	HECTD2
0.755185	7.20534	24.4263	1.12656e-30	1.83138e-29	59.0066	RYR2
-0.711494	4.13194	-24.4082	1.16825e-30	1.8974e-29	59.4798	MRPS18B
-0.359443	8.32282	-24.3833	1.22841e-30	1.99326e-29	58.7851	SUPT3H
0.375709	6.73192	24.3825	1.23032e-30	1.99453e-29	58.9816	PPME1
0.360097	6.96466	24.3815	1.23286e-30	1.99679e-29	58.9488	SMG6
0.549255	5.12971	24.3779	1.24193e-30	2.00964e-29	59.2347	SNTB2
0.608725	5.14774	24.376	1.24667e-30	2.01544e-29	59.2274	GPR161
0.392554	8.44506	24.366	1.27188e-30	2.05432e-29	58.7361	KANSL1
-0.423266	6.35619	-24.3637	1.27787e-30	2.06209e-29	58.9976	NFKB1
0.459998	6.65817	24.3487	1.31711e-30	2.12346e-29	58.9262	SLC25A12
1.02911	2.79748	24.3401	1.34025e-30	2.15879e-29	59.5412	GABRA5
1.20199	2.45544	24.3372	1.34802e-30	2.1693e-29	59.5527	STOM
-0.88897	2.63805	-24.321	1.39294e-30	2.23954e-29	59.5107	LIN28B-AS1
0.402865	6.78395	24.3115	1.41983e-30	2.2807e-29	58.8311	TAOK3
0.495904	8.11008	24.311	1.42138e-30	2.28109e-29	58.6623	MLLT3
-0.725814	4.63429	-24.3093	1.42606e-30	2.28652e-29	59.1839	MRPS33
0.856933	6.03197	24.3052	1.43798e-30	2.30352e-29	58.9318	OLFM3
-0.82178	3.22795	-24.2987	1.4571e-30	2.33202e-29	59.4039	CATSPERE
0.366708	6.7388	24.2953	1.46713e-30	2.34594e-29	58.8038	KATNBL1
0.368068	7.39204	24.2875	1.49035e-30	2.3809e-29	58.7002	CLIP1
0.352133	8.96113	24.286	1.4948e-30	2.38583e-29	58.5152	UST
0.575508	4.67631	24.2809	1.51032e-30	2.40842e-29	59.1231	KIFC3
-0.456852	7.92624	-24.2728	1.5354e-30	2.44619e-29	58.6003	JARID2
0.339025	7.04496	24.2711	1.54063e-30	2.4523e-29	58.7129	TENT2
0.424223	4.36239	24.2458	1.62151e-30	2.5787e-29	59.1089	SLC25A53
0.279586	9.11127	24.2318	1.66813e-30	2.64913e-29	58.387	CASK
-0.491524	5.9176	-24.2316	1.66881e-30	2.64913e-29	58.7922	NAMPT
0.296535	7.53948	24.2125	1.73472e-30	2.75126e-29	58.5275	DPYSL5
-0.391521	8.69712	-24.212	1.73659e-30	2.75175e-29	58.3914	MTUS2
1.1416	3.02432	24.1872	1.82622e-30	2.89115e-29	59.1897	STC1
0.832258	3.33182	24.1541	1.95296e-30	3.08902e-29	59.1013	C20orf96
0.300784	8.133	24.1379	2.01842e-30	3.18968e-29	58.3027	MIB1
0.262443	9.70963	24.0963	2.19637e-30	3.46778e-29	58.0453	MBD5
-1.10669	1.7863	-24.0918	2.21678e-30	3.49686e-29	59.0287	KCNS2
0.477326	9.24899	24.0815	2.26368e-30	3.56763e-29	58.0632	RUNX1T1
0.913835	4.47002	24.0692	2.32133e-30	3.6552e-29	58.7265	VSTM2B
0.729488	3.78067	24.0631	2.35021e-30	3.69736e-29	58.8398	NGEF
0.487096	4.83018	24.061	2.36029e-30	3.7099e-29	58.6412	DNAL1
0.420911	6.39836	24.0479	2.42423e-30	3.80699e-29	58.3452	RNF13
-0.43524	7.85279	-24.0471	2.42827e-30	3.80993e-29	58.1479	FGF12
0.29203	8.16058	24.0456	2.43523e-30	3.81745e-29	58.1088	FAM168A
0.541879	4.39112	24.039	2.46822e-30	3.86571e-29	58.681	MTM1
0.328093	8.27534	24.0355	2.48611e-30	3.89025e-29	58.0751	SYT14
0.620807	3.94543	24.0257	2.53651e-30	3.96559e-29	58.7315	CREB3L1
0.400048	7.31723	24.0234	2.54839e-30	3.98061e-29	58.1655	PTPN4
-0.606511	7.16156	-24.0105	2.61611e-30	4.08276e-29	58.1576	MSMO1
2.20279	0.462907	23.9979	2.68442e-30	4.18565e-29	58.5285	BMF
0.262529	7.54895	23.9882	2.73823e-30	4.26576e-29	58.0632	RDX
0.430999	5.2053	23.9771	2.80076e-30	4.35931e-29	58.3973	MOK
0.378968	6.63076	23.968	2.85343e-30	4.43364e-29	58.144	CCDC92
-0.404332	7.07633	-23.968	2.85357e-30	4.43364e-29	58.0803	TSC22D2
0.552434	5.16493	23.9656	2.86733e-30	4.45108e-29	58.3817	USP45
0.323449	9.08741	23.9318	3.07285e-30	4.7659e-29	57.7694	WDFY3
0.837316	4.35522	23.9282	3.09573e-30	4.79715e-29	58.4569	HPS3
0.692015	3.73919	23.9276	3.09903e-30	4.79803e-29	58.5719	TRIM35
-0.405534	8.09393	-23.926	3.10942e-30	4.80988e-29	57.8682	AL033504.1
0.294566	6.01569	23.9165	3.1706e-30	4.9002e-29	58.1317	NAA16
-2.26691	0.556688	-23.9129	3.19424e-30	4.93239e-29	58.4061	FRK
-0.563976	5.00324	-23.909	3.21971e-30	4.96735e-29	58.2886	MCL1
0.390649	6.72138	23.8913	3.33878e-30	5.14209e-29	57.9728	GREB1
0.256243	8.0776	23.8913	3.33883e-30	5.14209e-29	57.798	GPATCH8
0.324185	7.669	23.8735	3.46279e-30	5.32832e-29	57.8106	EVI5
1.35736	2.23575	23.8727	3.46832e-30	5.33216e-29	58.6126	GFPT2
-0.556477	7.83682	-23.866	3.51648e-30	5.40148e-29	57.7714	HMGCS1
-0.585905	4.67181	-23.8357	3.74178e-30	5.74252e-29	58.2002	GOLGA1
0.640845	4.47069	23.8332	3.76108e-30	5.76709e-29	58.2393	ZFYVE26
0.320446	7.47269	23.8044	3.99023e-30	6.11313e-29	57.6907	FRYL
0.582708	4.70023	23.7747	4.24183e-30	6.49291e-29	58.0723	ATG9B
0.610129	6.59656	23.7737	4.25022e-30	6.5001e-29	57.7448	TCERG1L
1.11473	3.84172	23.7666	4.31304e-30	6.59043e-29	58.1959	YIPF7
0.356818	6.71187	23.7651	4.32643e-30	6.60514e-29	57.7096	CERS5
-1.03083	3.70118	-23.7633	4.34287e-30	6.62448e-29	58.2069	TXNIP
0.295705	7.18636	23.7522	4.44326e-30	6.77173e-29	57.618	AP3S1
-0.874184	3.6937	-23.7455	4.5048e-30	6.85956e-29	58.1911	KLHL15
-1.44744	1.02359	-23.7244	4.70489e-30	7.15803e-29	58.1495	ENPP3
-0.529632	5.27654	-23.6929	5.02099e-30	7.63234e-29	57.7842	EIF4A3
0.4451	6.0889	23.6871	5.08172e-30	7.71499e-29	57.6409	CYB5R4
0.258315	7.77078	23.6868	5.08415e-30	7.71499e-29	57.4078	MLLT10
-0.429932	7.93781	-23.6801	5.15566e-30	7.81674e-29	57.3732	ASTN2
0.250371	7.06141	23.667	5.29643e-30	8.02324e-29	57.4573	ATE1
0.437743	4.94086	23.6523	5.4605e-30	8.26466e-29	57.771	GSR
0.499053	5.28794	23.6447	5.54694e-30	8.38826e-29	57.6888	AC074032.1
-0.347252	6.92761	-23.6208	5.82718e-30	8.80446e-29	57.3764	YTHDC1
-0.629062	3.84977	-23.6138	5.91235e-30	8.92547e-29	57.896	MZT1
0.677984	5.75142	23.6049	6.02238e-30	9.08375e-29	57.5206	TES
0.229753	7.28079	23.5933	6.16919e-30	9.2972e-29	57.2714	PRDM2
0.830845	4.95732	23.5855	6.26907e-30	9.43963e-29	57.6271	DOCK10
0.708498	4.35017	23.5831	6.3011e-30	9.47973e-29	57.7403	E2F5
-0.937999	2.4283	-23.5665	6.5213e-30	9.8026e-29	57.9766	NPL
-0.318745	5.50725	-23.5346	6.96753e-30	1.04644e-28	57.4135	NDEL1
-0.827854	4.28136	-23.5314	7.01298e-30	1.05237e-28	57.638	RXYLT1
0.433768	7.49124	23.5288	7.05135e-30	1.05722e-28	57.1104	VWA8
-0.545718	4.05875	-23.5278	7.06548e-30	1.05844e-28	57.6775	CYBC1
0.740656	6.62323	23.5199	7.18295e-30	1.07512e-28	57.2088	ANO4
0.322718	8.34966	23.5047	7.41265e-30	1.10855e-28	56.9564	MAP4K3
-0.533865	4.98376	-23.4874	7.68451e-30	1.14823e-28	57.4139	CA11
-0.368224	6.32529	-23.4859	7.70915e-30	1.15093e-28	57.181	B4GAT1
0.284582	8.37562	23.4828	7.75795e-30	1.15723e-28	56.9073	PCNX1
0.31165	7.95994	23.4604	8.12822e-30	1.21144e-28	56.9091	SENP7
0.441392	5.62044	23.4574	8.17986e-30	1.21633e-28	57.2375	THOC1
0.450434	6.67978	23.4571	8.18468e-30	1.21633e-28	57.068	HIBCH
2.21034	0.601225	23.457	8.18685e-30	1.21633e-28	57.4233	CERKL
-0.452519	5.75611	-23.4569	8.18876e-30	1.21633e-28	57.2114	MSRB2
0.468203	5.889	23.4513	8.28372e-30	1.22939e-28	57.1793	ORC2
0.356628	7.32174	23.4414	8.45722e-30	1.25408e-28	56.9469	CBFA2T2
1.51008	3.22802	23.4385	8.50701e-30	1.2604e-28	57.6199	DIO3
0.465606	4.94934	23.4351	8.56869e-30	1.26847e-28	57.3134	ZNF569
1.30512	2.3985	23.4211	8.82225e-30	1.30491e-28	57.6794	PLOD2
0.29792	7.62354	23.4205	8.83242e-30	1.30531e-28	56.865	ACAP2
0.28736	7.9716	23.3973	9.26977e-30	1.36879e-28	56.7738	RBM6
0.255467	8.61102	23.3907	9.39925e-30	1.38674e-28	56.6856	ASAP1
0.399457	6.74512	23.3889	9.43507e-30	1.39086e-28	56.9141	NINL
-0.667731	3.20738	-23.3863	9.48483e-30	1.39702e-28	57.523	GEMIN8
0.405581	6.11187	23.3678	9.85834e-30	1.45082e-28	56.9664	SP3
0.547907	4.97188	23.3655	9.9069e-30	1.45675e-28	57.161	CCDC149
-0.516755	6.9865	-23.3618	9.98257e-30	1.46664e-28	56.8233	LINC01414
0.32061	6.38494	23.3597	1.00281e-29	1.47211e-28	56.9063	TANK
0.468249	7.26815	23.3565	1.00944e-29	1.48059e-28	56.7737	PEAK1
-0.639161	3.77476	-23.3557	1.01104e-29	1.48171e-28	57.3664	ATPSCKMT
-1.48491	2.11564	-23.3538	1.01511e-29	1.48642e-28	57.5425	C17orf58
-0.98768	2.69622	-23.348	1.02751e-29	1.50333e-28	57.501	THBS4
0.389774	6.32048	23.3427	1.03906e-29	1.51896e-28	56.8796	CPNE3
0.379622	6.56247	23.3389	1.04713e-29	1.52949e-28	56.8342	CLEC16A
0.998542	2.8914	23.3355	1.0548e-29	1.53941e-28	57.4642	FGD3
-0.561698	5.53294	-23.332	1.06245e-29	1.54929e-28	56.9838	LYPLAL1
-0.875575	3.71897	-23.3223	1.08431e-29	1.57985e-28	57.3042	EPS8L1
0.321644	6.7192	23.317	1.09626e-29	1.59575e-28	56.7662	MIGA1
0.838327	4.7004	23.3167	1.09704e-29	1.59575e-28	57.1059	SSTR2
0.473723	5.70093	23.3043	1.12589e-29	1.63636e-28	56.8991	GALNT16
0.363701	6.33012	23.2997	1.13673e-29	1.65075e-28	56.7871	TLK2
0.308191	6.52745	23.2826	1.17801e-29	1.70929e-28	56.7213	FBXL5
0.346673	7.01344	23.2769	1.19239e-29	1.7274e-28	56.6398	ARID2
0.528137	5.93185	23.2768	1.19246e-29	1.7274e-28	56.8018	PITPNM2
0.283788	6.72702	23.2749	1.19725e-29	1.73291e-28	56.675	THOC2
0.81027	3.45441	23.2519	1.25635e-29	1.81694e-28	57.209	ZNF765
0.877462	5.53733	23.2504	1.26036e-29	1.82124e-28	56.8128	SEMA3D
-0.932759	3.08343	-23.2434	1.27908e-29	1.84678e-28	57.233	ZBBX
0.392188	6.09601	23.2323	1.30903e-29	1.88822e-28	56.6809	PLEKHM3
1.15923	6.2703	23.232	1.30994e-29	1.88822e-28	56.6451	FMN1
0.433082	5.60224	23.2157	1.35542e-29	1.95218e-28	56.7288	TET1
0.632949	5.62599	23.2096	1.3731e-29	1.97603e-28	56.7095	ZFYVE28
-0.3066	7.69789	-23.2006	1.39929e-29	2.01206e-28	56.3878	RBM39
1.03096	3.1231	23.1904	1.42943e-29	2.05372e-28	57.1291	ZNF774
0.879997	4.08946	23.188	1.43682e-29	2.06265e-28	56.9578	AC107068.2
1.79766	1.83726	23.1852	1.44513e-29	2.07289e-28	57.183	CA3
-1.02452	1.92965	-23.1522	1.54882e-29	2.21981e-28	57.1148	AC090644.1
0.382831	6.66815	23.1401	1.58884e-29	2.2753e-28	56.3961	TPT1-AS1
0.724541	3.22252	23.1394	1.59134e-29	2.2759e-28	57.007	AL589843.1
0.615113	5.82935	23.1392	1.59185e-29	2.2759e-28	56.5258	MALT1
0.391628	6.30682	23.1323	1.61525e-29	2.30748e-28	56.4327	SLC35G2
0.301085	7.81913	23.1174	1.66656e-29	2.37885e-28	56.1963	NCOR1
-0.357251	6.55071	-23.082	1.79593e-29	2.56143e-28	56.2879	MDN1
0.320652	6.67749	23.0798	1.8042e-29	2.57113e-28	56.2664	CHD6
-1.1037	2.14121	-23.0732	1.82926e-29	2.60473e-28	56.9556	ANKRD31
0.489714	4.53936	23.0635	1.86743e-29	2.65692e-28	56.6048	STX3
-0.578734	5.92967	-23.0356	1.98057e-29	2.81562e-28	56.2871	SH3GL3
0.627844	4.7019	23.0338	1.98803e-29	2.82394e-28	56.5088	CEP120
0.301749	10.3343	23.0323	1.99436e-29	2.83063e-28	55.7393	SEMA6D
-0.333532	9.35394	-23.0306	2.00148e-29	2.83845e-28	55.8375	UNC5C
-0.362476	7.38998	-23.0287	2.00948e-29	2.84749e-28	56.0604	TBCK
0.364376	6.61372	23.0197	2.04824e-29	2.90008e-28	56.1474	KIAA1841
-0.684204	7.53035	-23.0152	2.06775e-29	2.92534e-28	56.0117	NNAT
-0.795728	7.86423	-23.0132	2.07658e-29	2.93546e-28	55.9668	NLGN1
0.424622	6.60414	23.0087	2.09659e-29	2.96136e-28	56.1239	PAXBP1
0.320686	6.17369	23.0078	2.10042e-29	2.96439e-28	56.1877	CDK12
0.29697	7.67715	22.9937	2.16399e-29	3.05166e-28	55.9489	GIGYF2
0.388272	6.30098	22.9903	2.17953e-29	3.0711e-28	56.1313	EML1
-0.866776	6.32363	-22.9868	2.196e-29	3.09184e-28	56.1187	ENC1
-0.708075	5.48737	-22.9848	2.20516e-29	3.10225e-28	56.2527	NAALADL2
1.97597	3.03906	22.9708	2.27136e-29	3.19281e-28	56.6264	ARHGAP42
0.390862	6.25436	22.9564	2.34189e-29	3.28933e-28	56.0658	ZNHIT6
0.545362	4.45933	22.9529	2.35904e-29	3.31076e-28	56.3806	AC104827.1
1.24903	2.55248	22.948	2.38365e-29	3.34263e-28	56.6688	TGFB2
-0.787076	3.84909	-22.9457	2.3956e-29	3.35671e-28	56.4782	LINC02062
0.8194	4.67424	22.9388	2.4306e-29	3.40303e-28	56.3083	NIM1K
0.412077	5.11422	22.9305	2.47409e-29	3.46117e-28	56.2076	SLC12A6
-1.24864	2.67806	-22.9235	2.51088e-29	3.50983e-28	56.6091	AC006299.1
0.346339	7.35967	22.9223	2.51713e-29	3.51577e-28	55.8355	UBE2E3
0.965994	3.2402	22.9216	2.52097e-29	3.51834e-28	56.5381	UNC5B-AS1
0.24199	10.7032	22.9192	2.53382e-29	3.53346e-28	55.459	CTNNA2
0.619663	4.95765	22.9151	2.55619e-29	3.56182e-28	56.2049	WASHC5
-1.00482	2.99238	-22.8847	2.72659e-29	3.79625e-28	56.492	SLC45A2
0.309096	8.07209	22.8737	2.79071e-29	3.88245e-28	55.6422	PTPRS
0.313062	7.2286	22.8669	2.83132e-29	3.93582e-28	55.733	UBR2
0.475249	9.44965	22.8508	2.93023e-29	4.07009e-28	55.4402	ADGRB3
1.22251	4.12859	22.8439	2.97321e-29	4.12654e-28	56.2101	KCNH5
0.540659	4.91546	22.8396	3.00093e-29	4.16172e-28	56.0505	WDR35
0.396714	6.78165	22.8364	3.02149e-29	4.18692e-28	55.729	AC118549.1
0.35329	6.73914	22.8294	3.06634e-29	4.24572e-28	55.7187	RAPGEF1
-0.679756	3.05411	-22.8276	3.07805e-29	4.25858e-28	56.3653	FEN1
0.540912	6.32548	22.8224	3.11249e-29	4.30283e-28	55.76	TNFRSF9
-0.58547	3.9627	-22.8159	3.15569e-29	4.35913e-28	56.1824	SLC6A11
0.285337	8.08774	22.8151	3.16136e-29	4.36352e-28	55.5138	GLG1
0.364906	7.12052	22.8135	3.1724e-29	4.37532e-28	55.6313	RNF38
0.526476	7.71852	22.7965	3.28888e-29	4.53241e-28	55.5168	ASIC2
0.370916	6.92983	22.7772	3.42716e-29	4.71926e-28	55.5795	PIAS2
-0.676073	4.3199	-22.7514	3.62108e-29	4.98239e-28	55.9732	CHAMP1
0.500954	6.64526	22.7509	3.62514e-29	4.98407e-28	55.5632	GRAMD1B
1.47387	3.87958	22.7456	3.66582e-29	5.03605e-28	56.032	PDE1C
-1.14903	3.63953	-22.7451	3.66979e-29	5.03757e-28	56.0843	HYAL2
0.959374	4.62395	22.7394	3.71475e-29	5.0953e-28	55.8713	SEMA6A
0.494039	6.69372	22.7359	3.74241e-29	5.12923e-28	55.5226	PLXNA2
0.363632	6.28959	22.7355	3.74627e-29	5.13053e-28	55.5827	STX7
-0.389132	6.83206	-22.7235	3.84349e-29	5.25956e-28	55.4763	AASDHPPT
-0.265475	9.854	-22.7204	3.86881e-29	5.29008e-28	55.1156	ENOX1
-0.490137	4.55767	-22.7181	3.88788e-29	5.31203e-28	55.8554	LRRC37A3
0.772404	3.42927	22.7157	3.90764e-29	5.33486e-28	56.0642	AL162426.1
-0.712357	3.08196	-22.7146	3.91685e-29	5.34329e-28	56.1175	ENTR1
-0.751738	5.43196	-22.7114	3.94411e-29	5.37629e-28	55.6731	LINC01776
-0.458421	4.94632	-22.6996	4.04498e-29	5.50953e-28	55.7384	NKRF
0.495165	6.33289	22.6982	4.05714e-29	5.52179e-28	55.4954	FLNB
0.651562	4.16882	22.6974	4.06366e-29	5.52639e-28	55.8918	SLC35D2
-0.359736	7.00516	-22.6943	4.09077e-29	5.55895e-28	55.3868	SLC16A2
-0.86651	3.22678	-22.6805	4.21335e-29	5.7211e-28	56.0198	CEP19
-0.739608	2.86497	-22.6346	4.64807e-29	6.3065e-28	55.9744	FGF1
0.663839	5.90911	22.6338	4.65615e-29	6.31259e-28	55.4243	BMP2K
0.624119	5.02457	22.6245	4.74996e-29	6.43481e-28	55.5641	TTC39B
0.426358	8.73804	22.6143	4.85491e-29	6.57191e-28	55.0025	SCG2
0.414484	6.85197	22.61	4.8998e-29	6.62757e-28	55.2265	SIPA1L3
0.460325	4.88469	22.6093	4.90705e-29	6.63226e-28	55.5582	NFYC
0.368355	7.40999	22.5955	5.05455e-29	6.82637e-28	55.121	BMPR1A
-0.83348	4.65286	-22.5933	5.07831e-29	6.85318e-28	55.5627	JADE1
0.494	3.87985	22.5905	5.10892e-29	6.8892e-28	55.7169	TXNDC12
0.381313	6.5357	22.5884	5.13274e-29	6.91601e-28	55.2262	NDUFAF2
0.495377	5.32965	22.5856	5.16304e-29	6.9515e-28	55.4219	IDE
0.820164	4.23671	22.5845	5.17575e-29	6.96327e-28	55.6321	ABHD3
0.970965	5.28536	22.5833	5.18862e-29	6.97524e-28	55.4237	NWD2
-0.585325	3.70457	-22.5805	5.22055e-29	7.01233e-28	55.7246	SMIM30
-0.384183	9.06559	-22.5801	5.2242e-29	7.01233e-28	54.8936	RORA
0.496485	4.73246	22.5644	5.40386e-29	7.24794e-28	55.4885	TRIM52
0.445669	5.05932	22.5597	5.45843e-29	7.31555e-28	55.4166	ABCB10
0.427988	6.02792	22.5585	5.47321e-29	7.32976e-28	55.24	PEX14
-0.653222	7.65052	-22.5348	5.75932e-29	7.70705e-28	54.946	SIK2
0.319284	6.62002	22.5334	5.77629e-29	7.72386e-28	55.094	DCAF10
1.38403	2.50002	22.5187	5.96174e-29	7.96578e-28	55.7632	GPR63
-0.694998	3.23474	-22.4992	6.21697e-29	8.30049e-28	55.63	SLC2A4RG
1.35816	1.61131	22.4949	6.27572e-29	8.37255e-28	55.6965	45353
0.238598	8.55419	22.4798	6.48272e-29	8.64214e-28	54.731	DNAJC6
0.384989	5.55821	22.4719	6.59369e-29	8.78342e-28	55.1293	CPLX1
0.317642	6.85588	22.4708	6.60961e-29	8.79794e-28	54.9229	VPS41
0.44397	4.56836	22.467	6.66471e-29	8.86457e-28	55.3085	DCAF17
1.16838	2.56282	22.464	6.70737e-29	8.91456e-28	55.6361	VWA5B1
0.386559	6.19551	22.4624	6.73114e-29	8.93938e-28	55.0036	CRTC3
0.47415	6.10091	22.4359	7.12575e-29	9.45629e-28	54.9602	STAG2
-0.64139	3.96479	-22.4293	7.22896e-29	9.58602e-28	55.342	C14orf39
0.390669	4.63674	22.4181	7.40566e-29	9.81292e-28	55.1914	PMM2
-0.830067	3.45068	-22.4013	7.67941e-29	1.0168e-27	55.3773	NUDCD2
0.480245	5.99048	22.4003	7.69536e-29	1.01814e-27	54.8998	KIAA0513
0.741877	3.36654	22.379	8.05813e-29	1.06534e-27	55.3469	RHBDL2
0.364237	7.96165	22.378	8.0766e-29	1.06697e-27	54.5746	SH3KBP1
0.856959	4.78457	22.3727	8.16898e-29	1.07837e-27	55.0616	IKZF2
0.553786	5.1391	22.3588	8.41837e-29	1.11045e-27	54.9626	RAPGEF5
0.352583	8.10353	22.3558	8.47435e-29	1.117e-27	54.5112	DYNC1I1
1.01453	3.86506	22.35	8.58045e-29	1.13013e-27	55.1943	KLHL13
0.598468	4.26758	22.3447	8.67971e-29	1.14235e-27	55.104	VRK3
-0.404985	4.94796	-22.3232	9.09427e-29	1.19602e-27	54.9133	YPEL5
0.428572	6.06801	22.3096	9.36541e-29	1.23075e-27	54.6888	LRIG2
0.496127	5.6654	22.3064	9.4313e-29	1.23848e-27	54.7489	GGA2
-0.27869	5.31495	-22.2917	9.73608e-29	1.27755e-27	54.7769	KLF13
0.437573	9.56287	22.2872	9.83219e-29	1.2892e-27	54.1971	KIRREL3
0.404294	7.26698	22.2854	9.87079e-29	1.29329e-27	54.4601	YEATS2
-0.574066	4.546	-22.2746	1.01037e-28	1.32283e-27	54.8906	ZNF730
0.810728	4.82365	22.2422	1.08407e-28	1.41826e-27	54.7648	HMCN2
-1.15497	5.22347	-22.2374	1.09543e-28	1.43206e-27	54.6731	CCDC175
-0.324851	6.82236	-22.2353	1.10044e-28	1.43753e-27	54.4105	ZKSCAN1
0.617352	4.5248	22.2127	1.15591e-28	1.50887e-27	54.763	INPP5B
-0.497961	4.12606	-22.1992	1.19047e-28	1.55282e-27	54.8089	PPIL1
0.747249	4.85932	22.1934	1.2056e-28	1.57139e-27	54.6516	LINC01821
-1.00112	3.60103	-22.1928	1.20714e-28	1.57223e-27	54.8921	AL136962.1
0.302521	7.61646	22.1862	1.22454e-28	1.59372e-27	54.1968	C11orf80
0.427792	4.58545	22.1772	1.24874e-28	1.62401e-27	54.6726	IKBIP
-0.573755	4.02544	-22.1607	1.29444e-28	1.6822e-27	54.7401	ALG6
1.22549	3.07082	22.1392	1.35678e-28	1.76191e-27	54.8706	DHRS3
1.15803	4.30081	22.1284	1.38914e-28	1.80259e-27	54.61	MAN1A1
-0.492058	6.87602	-22.1195	1.41635e-28	1.83655e-27	54.1466	RET
0.552089	6.45665	22.1101	1.44573e-28	1.87326e-27	54.1873	TRERF1
0.566169	6.57586	22.1026	1.46954e-28	1.90271e-27	54.1517	AFF2
0.418361	8.34281	22.0942	1.49676e-28	1.93653e-27	53.9051	FGF14
-0.70904	4.82502	-22.0723	1.57022e-28	2.03007e-27	54.3872	AL359710.1
0.703461	5.04816	22.0699	1.57835e-28	2.03908e-27	54.3413	DNMBP
-0.884805	2.94188	-22.0687	1.58254e-28	2.04299e-27	54.7326	TMEM42
-0.893574	2.52627	-22.0642	1.59808e-28	2.06154e-27	54.7723	PRMT6
0.826409	3.6623	22.055	1.63066e-28	2.10202e-27	54.5876	SWAP70
0.852128	2.92691	22.0424	1.67628e-28	2.15924e-27	54.6782	GABRB2
-1.2202	1.30497	-22.0418	1.67847e-28	2.16047e-27	54.6827	SOWAHA
0.734516	4.02903	22.0301	1.72195e-28	2.21482e-27	54.4585	COBL
-0.70054	2.91491	-22.0266	1.73554e-28	2.23066e-27	54.638	PTCD2
0.806821	3.61544	22.0101	1.7994e-28	2.31104e-27	54.4967	DPY19L1
-0.81003	3.45836	-22.0036	1.82499e-28	2.34221e-27	54.5046	PER3
0.714126	4.12421	21.9682	1.9723e-28	2.52941e-27	54.304	WIPF1
0.253494	8.82086	21.9561	2.02552e-28	2.59577e-27	53.5438	GABRB3
-0.480607	6.32324	-21.9548	2.03148e-28	2.60151e-27	53.8625	INVS
-0.318098	7.79213	-21.9537	2.03611e-28	2.60554e-27	53.6557	PCNX4
-0.774228	2.69056	-21.9524	2.04197e-28	2.61113e-27	54.5084	RWDD2B
0.489522	5.42169	21.9362	2.11615e-28	2.70402e-27	53.9747	NEK4
-0.338798	6.68133	-21.9341	2.12568e-28	2.71422e-27	53.7617	AZIN1
0.567576	4.32634	21.9314	2.13856e-28	2.72868e-27	54.1767	PLPBP
2.0762	2.93073	21.9218	2.18421e-28	2.78491e-27	54.3934	PRR16
0.324406	7.7664	21.9132	2.22591e-28	2.83601e-27	53.5713	TTC37
-0.291526	7.94266	-21.8916	2.33406e-28	2.97165e-27	53.5013	HMGB1
0.438487	4.71907	21.8903	2.3407e-28	2.97795e-27	54.0091	RMND5A
-0.601683	4.92203	-21.8884	2.35073e-28	2.98854e-27	53.9606	BRI3BP
0.77453	4.75326	21.8764	2.41381e-28	3.06651e-27	53.9713	PHF21B
0.267244	6.10623	21.8709	2.44292e-28	3.10126e-27	53.71	ZNF445
0.277489	8.26317	21.8698	2.44901e-28	3.10674e-27	53.4134	MAPRE2
0.5753	4.70348	21.8638	2.48139e-28	3.14555e-27	53.9538	TBC1D2B
0.564638	4.26722	21.8559	2.52537e-28	3.19899e-27	54.0252	MFSD9
-0.679028	3.8283	-21.8555	2.52761e-28	3.19951e-27	54.1029	TOB1
-0.394543	4.94168	-21.8481	2.56877e-28	3.24927e-27	53.8654	GCH1
0.295326	7.31997	21.8464	2.57854e-28	3.25929e-27	53.4787	MYEF2
-0.530682	5.80322	-21.8384	2.62482e-28	3.3154e-27	53.6867	GALNT14
-1.46651	2.19949	-21.8224	2.71859e-28	3.43137e-27	54.2592	FREM1
0.295057	7.11242	21.8218	2.72219e-28	3.43343e-27	53.4503	VMP1
-1.14624	1.89568	-21.8175	2.74852e-28	3.46416e-27	54.2555	BTBD16
1.21853	1.76369	21.8074	2.81014e-28	3.53928e-27	54.2342	REM2
0.847832	4.17966	21.7941	2.89419e-28	3.64253e-27	53.8963	LHFPL2
-1.04586	2.28514	-21.7895	2.92363e-28	3.67695e-27	54.1852	RHNO1
0.397097	5.30491	21.7744	3.02271e-28	3.79883e-27	53.6356	DPY19L3
-0.820517	3.70232	-21.769	3.05932e-28	3.84209e-27	53.9336	AC078785.1
0.98412	3.60122	21.767	3.07285e-28	3.85633e-27	53.9582	AFF1
-0.678992	3.4669	-21.7566	3.14456e-28	3.9435e-27	53.9526	ZNF596
0.333762	8.64196	21.7539	3.16335e-28	3.96424e-27	53.1114	SRPK2
0.744063	3.77227	21.7528	3.17114e-28	3.97117e-27	53.8946	ZNF224
0.347593	7.52331	21.7473	3.20982e-28	4.01673e-27	53.2299	SLC41A2
0.426409	6.51485	21.7387	3.2715e-28	4.09101e-27	53.3498	MFHAS1
-0.867073	2.7289	-21.7362	3.28928e-28	4.11031e-27	54.0268	LINC02035
0.35958	9.68932	21.7136	3.45863e-28	4.31886e-27	52.9076	KAZN
0.422041	7.06502	21.7107	3.48099e-28	4.3437e-27	53.2084	TBC1D19
0.31199	9.0831	21.7086	3.4974e-28	4.36107e-27	52.9603	KMT2C
-0.42285	5.98085	-21.7057	3.51929e-28	4.38526e-27	53.3598	HMGN2
1.61776	5.08335	21.6944	3.60892e-28	4.49374e-27	53.4925	AL391117.1
0.668172	4.02548	21.6931	3.61938e-28	4.50358e-27	53.7096	DHX35
0.487747	4.62072	21.6741	3.7754e-28	4.69439e-27	53.5417	MID2
1.00394	3.27438	21.6724	3.78965e-28	4.70876e-27	53.7995	PHGDH
0.962633	2.3455	21.6692	3.81628e-28	4.73851e-27	53.9181	AASS
-1.24655	3.34388	-21.6661	3.84234e-28	4.76749e-27	53.7661	TG
0.294608	8.3016	21.6658	3.84507e-28	4.7675e-27	52.9522	DAAM1
0.440169	6.44961	21.6639	3.86193e-28	4.78503e-27	53.1916	ARHGEF3
-1.27101	2.45529	-21.659	3.90388e-28	4.83359e-27	53.8814	MATR3
-0.3149	7.06786	-21.6563	3.92705e-28	4.85886e-27	53.0839	LONRF2
0.432354	5.5456	21.6505	3.97806e-28	4.9185e-27	53.3121	GLYATL2
2.5466	0.144516	21.6459	4.01928e-28	4.96598e-27	53.6161	TBILA
-0.405334	6.95643	-21.6443	4.03348e-28	4.98001e-27	53.0735	FARS2
0.276117	6.80816	21.6065	4.38723e-28	5.41297e-27	53.0085	ANKFY1
0.920977	2.87372	21.5979	4.47176e-28	5.51339e-27	53.7012	AL163952.1
0.534784	4.38313	21.5891	4.56037e-28	5.61869e-27	53.4035	WASHC2C
-0.639584	5.07133	-21.5877	4.57429e-28	5.63189e-27	53.2557	AC103876.1
-0.778382	6.00339	-21.5864	4.58792e-28	5.64472e-27	53.0814	ABTB2
1.07827	3.16327	21.5847	4.60496e-28	5.66171e-27	53.6264	PLPP4
0.300838	6.71404	21.5628	4.83532e-28	5.94077e-27	52.9237	TNPO3
0.368272	10.3999	21.5614	4.85086e-28	5.9557e-27	52.4905	NKAIN3
-0.317252	6.4104	-21.5264	5.24433e-28	6.43429e-27	52.8869	DDX10
0.450829	5.15455	21.5258	5.25109e-28	6.43809e-27	53.1045	TMEM62
0.297477	6.8557	21.5224	5.29143e-28	6.48302e-27	52.8118	PPP4R1
-0.922886	3.54941	-21.5123	5.41111e-28	6.62502e-27	53.3901	FGF18
1.03766	4.26293	21.4962	5.60995e-28	6.85783e-27	53.2161	SPHKAP
0.577631	4.06504	21.496	5.61211e-28	6.85783e-27	53.2593	NECAP2
-0.464165	4.94754	-21.4959	5.61297e-28	6.85783e-27	53.0724	HMCES
0.430667	5.79893	21.4936	5.64276e-28	6.88942e-27	52.9111	ONECUT3
0.497503	5.66161	21.4893	5.69695e-28	6.95075e-27	52.9277	RIC1
0.486704	4.93675	21.4879	5.71506e-28	6.968e-27	53.0617	MINPP1
-0.72071	3.24696	-21.4858	5.74181e-28	6.99577e-27	53.3886	SCN2B
0.537303	5.24822	21.4713	5.93044e-28	7.22058e-27	52.9615	ZNF432
0.694439	5.22715	21.4453	6.28646e-28	7.64874e-27	52.9044	CLIC4
-0.621372	8.70486	-21.4442	6.30091e-28	7.66102e-27	52.3986	SNAP25
0.379799	6.32767	21.4403	6.35634e-28	7.72307e-27	52.7049	MAP3K4
0.552988	3.98083	21.4181	6.68019e-28	8.11093e-27	53.1003	METTL4
-0.521749	7.19561	-21.4113	6.783e-28	8.23007e-27	52.5126	MDK
0.57468	4.44743	21.4091	6.81648e-28	8.26498e-27	52.9832	ZNF93
-0.50514	4.81966	-21.4039	6.89732e-28	8.35722e-27	52.8914	ACP2
0.925639	4.03166	21.4	6.95714e-28	8.42389e-27	53.048	ABCD2
0.504761	5.25617	21.3973	6.99943e-28	8.46498e-27	52.7926	CATSPER2
-0.330098	4.84177	-21.3972	7.00071e-28	8.46498e-27	52.8706	TXLNA
-0.444642	4.44348	-21.3921	7.08167e-28	8.55698e-27	52.9421	CENPJ
-0.361763	7.921	-21.3827	7.23248e-28	8.73319e-27	52.3553	HOXB5
-0.71013	3.36473	-21.3756	7.34939e-28	8.86827e-27	53.119	LIMD2
0.687854	4.6832	21.366	7.50907e-28	9.05473e-27	52.8365	ZNF280C
0.527211	5.03515	21.3578	7.64889e-28	9.21546e-27	52.7465	STXBP3
0.259762	8.00248	21.3575	7.65287e-28	9.21546e-27	52.2888	LRRFIP1
-0.204412	8.56133	-21.3568	7.66498e-28	9.22372e-27	52.221	NDFIP1
0.335698	6.0764	21.3524	7.74143e-28	9.30933e-27	52.546	UGGT1
0.294325	9.55101	21.345	7.87081e-28	9.45844e-27	52.087	PPP2R2B
0.610552	8.07731	21.3426	7.91416e-28	9.50403e-27	52.2448	EML6
0.646318	4.56265	21.3402	7.95736e-28	9.54937e-27	52.8028	BEND7
0.266193	6.58172	21.335	8.04998e-28	9.65392e-27	52.4266	ZFYVE16
-0.754412	5.05305	-21.3046	8.61968e-28	1.03277e-26	52.6176	CFAP70
0.307099	5.20595	21.3044	8.62354e-28	1.03277e-26	52.5915	DNASE1
0.874086	2.71801	21.3015	8.68049e-28	1.03888e-26	53.0596	NIPSNAP3B
0.507643	5.96363	21.2965	8.77821e-28	1.04986e-26	52.4375	MIR100HG
-0.703808	3.37562	-21.2847	9.01431e-28	1.07736e-26	52.9059	PRDM5
-0.877914	3.39576	-21.2778	9.15613e-28	1.09357e-26	52.8861	MBLAC2
-0.520836	3.75295	-21.2738	9.23754e-28	1.10254e-26	52.8102	FAM66D
0.474306	5.00483	21.2723	9.26992e-28	1.10565e-26	52.5574	GNPAT
-1.11883	3.14227	-21.2656	9.4115e-28	1.12178e-26	52.8979	LINC01376
0.374842	5.82201	21.2544	9.65226e-28	1.14969e-26	52.3643	SH3BGRL
0.564301	5.24061	21.2453	9.85068e-28	1.17253e-26	52.4502	EFL1
1.17966	2.86392	21.2446	9.86664e-28	1.17364e-26	52.905	ADAMTS16
0.314457	5.54477	21.2411	9.94501e-28	1.18216e-26	52.3822	SYNGR1
-0.493816	5.28634	-21.2299	1.01991e-27	1.21154e-26	52.4039	AHNAK2
-0.748752	5.96008	-21.2292	1.02167e-27	1.2128e-26	52.2735	LDLR
0.418213	6.85513	21.2259	1.02913e-27	1.22084e-26	52.1367	ADAM10
0.776231	4.10674	21.2173	1.04944e-27	1.24409e-26	52.6168	MORC4
0.872051	3.38573	21.212	1.06193e-27	1.25805e-26	52.7355	RELT
1.64889	1.93673	21.2078	1.07223e-27	1.2694e-26	52.8999	LAMA3
-0.455409	5.39412	-21.1899	1.1163e-27	1.32068e-26	52.2924	C12orf45
-0.540347	5.25853	-21.1859	1.12649e-27	1.33184e-26	52.3075	ZC3H6
-0.518409	4.64023	-21.1508	1.21963e-27	1.44098e-26	52.351	SLC52A2
-0.974364	2.69121	-21.1319	1.27288e-27	1.50289e-26	52.6674	NUDT12
-0.746985	4.10261	-21.1133	1.32751e-27	1.56634e-26	52.3742	MAMDC2-AS1
0.395748	7.18565	21.0899	1.39999e-27	1.65075e-26	51.7783	FZD3
-0.376968	5.76449	-21.0872	1.40858e-27	1.65976e-26	51.9904	SLC35E3
0.823319	5.63634	21.0836	1.42024e-27	1.67237e-26	52.003	GRIN2A
-0.37679	9.15545	-21.0832	1.42144e-27	1.67267e-26	51.5286	FBXL17
0.287642	7.13594	21.0762	1.44399e-27	1.69806e-26	51.7544	GNPTAB
0.559719	5.32352	21.0716	1.45943e-27	1.71507e-26	52.0357	STARD9
0.472131	5.18363	21.0704	1.46333e-27	1.71851e-26	52.0599	ZKSCAN7-AS1
0.263313	8.70343	21.0679	1.47152e-27	1.72698e-26	51.5433	CLASP1
0.454611	5.23985	21.0447	1.55106e-27	1.8191e-26	51.9899	PTPDC1
-0.682934	3.3461	-21.0355	1.58384e-27	1.8563e-26	52.3457	AL157834.1
-1.0331	2.6228	-21.0194	1.64288e-27	1.92349e-26	52.4216	AC079950.1
0.619326	3.69618	21.0193	1.64336e-27	1.92349e-26	52.2489	NPHP1
-0.443478	5.75671	-21.0104	1.67697e-27	1.9605e-26	51.8101	SKI
-0.632997	3.48545	-21.0103	1.67721e-27	1.9605e-26	52.2593	SIRT5
0.426264	5.84874	21.0059	1.69414e-27	1.97898e-26	51.7897	TAF1B
-0.835834	5.06763	-21.0042	1.70089e-27	1.98555e-26	51.9247	CHSY3
-0.394563	6.05608	-21.0022	1.70862e-27	1.99324e-26	51.7449	COX10-AS1
-0.349874	6.62975	-20.9976	1.72642e-27	2.0113e-26	51.6447	LINGO1
0.347352	6.95317	20.9975	1.72706e-27	2.0113e-26	51.5979	PPP6R2
0.30959	6.54766	20.9973	1.72754e-27	2.0113e-26	51.6562	SFXN1
0.309107	10.4839	20.9966	1.73046e-27	2.01337e-26	51.1899	NAV2
-0.803671	2.21655	-20.9899	1.75724e-27	2.04317e-26	52.389	AC021086.1
-0.519761	6.75854	-20.9595	1.88284e-27	2.18776e-26	51.537	SASH1
0.330419	5.76083	20.9544	1.90517e-27	2.21224e-26	51.6847	RAB15
0.707651	3.52853	20.9521	1.9151e-27	2.2223e-26	52.1275	TMEM255A
0.853186	3.14679	20.9514	1.91795e-27	2.22414e-26	52.1969	IFFO1
0.405868	5.41585	20.9464	1.94034e-27	2.24861e-26	51.7301	C9orf85
-0.723878	2.82629	-20.9451	1.94607e-27	2.25376e-26	52.2209	AC027097.2
0.94896	3.71574	20.9355	1.98881e-27	2.30175e-26	52.0504	WIPF3
0.379328	5.41239	20.9316	2.00678e-27	2.32101e-26	51.6961	ZNF346
0.527959	4.57729	20.927	2.0278e-27	2.34281e-26	51.8527	TMEM150C
-0.431312	5.15719	-20.9269	2.02829e-27	2.34281e-26	51.7304	SIRT1
-0.264415	10.3104	-20.925	2.03706e-27	2.35139e-26	51.0407	DCLK1
1.09709	1.5039	20.923	2.0467e-27	2.36097e-26	52.244	C22orf42
0.530621	5.57472	20.9216	2.053e-27	2.36667e-26	51.6408	TXNDC11
0.757448	4.71782	20.9213	2.05434e-27	2.36667e-26	51.8092	PRKG2
0.821228	5.9386	20.9167	2.07603e-27	2.39009e-26	51.5579	SEC24D
0.324511	5.95352	20.9105	2.10591e-27	2.42291e-26	51.5507	ZNF106
0.314523	7.89686	20.8978	2.16753e-27	2.49217e-26	51.2445	DMXL2
0.494207	5.50511	20.8923	2.19504e-27	2.52215e-26	51.5885	TRIP4
0.31092	9.63155	20.8785	2.26534e-27	2.60122e-26	51.0049	CNTN1
0.438131	6.3308	20.8652	2.3354e-27	2.67991e-26	51.3841	UBE2E1
0.591422	4.04868	20.8552	2.38935e-27	2.74003e-26	51.7982	MAP3K21
0.264596	8.31018	20.8544	2.39359e-27	2.7431e-26	51.0944	ARHGEF12
0.417274	7.71602	20.8414	2.46586e-27	2.82407e-26	51.1354	PPP1R1C
0.374662	6.38563	20.8326	2.51605e-27	2.87968e-26	51.3004	ATG5
-0.518497	7.45009	-20.8309	2.52591e-27	2.88909e-26	51.1447	YBX1
-0.299295	5.72461	-20.825	2.56036e-27	2.92658e-26	51.3917	LIPA
0.568188	4.22673	20.8115	2.64119e-27	3.01701e-26	51.6587	RASGEF1C
-0.611916	7.74284	-20.8031	2.69203e-27	3.07308e-26	51.0419	HMGCR
0.309299	7.01824	20.7984	2.72166e-27	3.10488e-26	51.1279	ZNF532
1.11648	2.13634	20.7964	2.73401e-27	3.11694e-26	51.9632	MIR193BHG
0.540633	4.11845	20.7909	2.76849e-27	3.15421e-26	51.6327	AP1S3
0.290901	5.92232	20.7872	2.79231e-27	3.17929e-26	51.2704	USP31
0.543545	3.90332	20.7823	2.82373e-27	3.21297e-26	51.6587	MTO1
-0.354593	6.5746	-20.7784	2.84937e-27	3.24005e-26	51.1447	HLCS
-0.244625	13.8749	-20.7718	2.89252e-27	3.28699e-26	50.346	MT-CO3
-0.613249	3.81907	-20.77	2.90496e-27	3.29899e-26	51.6375	CASP9
-0.453805	5.54827	-20.7688	2.91289e-27	3.30428e-26	51.2916	DUT
0.273769	7.76754	20.7687	2.91338e-27	3.30428e-26	50.9594	ADD2
0.709759	5.12713	20.7656	2.93389e-27	3.32539e-26	51.3657	SDC2
0.495222	4.6414	20.7607	2.96724e-27	3.36102e-26	51.454	PCGF6
0.317246	6.68045	20.7585	2.98262e-27	3.37627e-26	51.0825	NCOA6
0.237247	8.38609	20.7491	3.04748e-27	3.44746e-26	50.8404	STK39
0.828504	5.24246	20.7483	3.05339e-27	3.45192e-26	51.302	LRRTM3
-1.11378	1.36351	-20.7411	3.10377e-27	3.50662e-26	51.8283	LINC02427
0.308219	7.83833	20.7296	3.18677e-27	3.59808e-26	50.8602	GNG2
0.418687	6.15752	20.7234	3.23268e-27	3.64757e-26	51.0824	LRRC1
-0.49608	7.35677	-20.7147	3.29787e-27	3.71874e-26	50.882	CPEB2
0.312192	5.69623	20.7102	3.33266e-27	3.75555e-26	51.1306	FASTKD1
-0.395675	5.3942	-20.6962	3.44162e-27	3.87585e-26	51.151	CYB5D2
0.294688	9.04002	20.6869	3.5165e-27	3.95764e-26	50.6218	PRKACB
-0.321148	6.72524	-20.6863	3.52067e-27	3.95979e-26	50.9066	NUDT3
0.308937	6.40482	20.6843	3.5369e-27	3.97551e-26	50.9503	MAPKBP1
0.412581	6.33943	20.6653	3.69584e-27	4.1515e-26	50.9168	ALS2
0.277264	6.75449	20.6631	3.71437e-27	4.16964e-26	50.8481	CBL
0.57356	3.64044	20.6579	3.75924e-27	4.21732e-26	51.4192	ATL3
0.340324	7.57756	20.6258	4.04777e-27	4.5381e-26	50.65	MBOAT2
0.495006	5.67477	20.6195	4.10681e-27	4.60136e-26	50.922	ZNF277
-0.266506	7.89431	-20.6181	4.12036e-27	4.6136e-26	50.5922	NEO1
-1.02645	2.22467	-20.603	4.26665e-27	4.77435e-26	51.5088	DBP
-0.309593	6.00833	-20.5951	4.34511e-27	4.85905e-26	50.8065	SEL1L3
-0.735529	3.63935	-20.5932	4.36398e-27	4.87705e-26	51.2655	SLC26A2
-0.871847	4.39338	-20.5896	4.40062e-27	4.91487e-26	51.099	AC018467.1
0.282727	5.06668	20.5874	4.4229e-27	4.93661e-26	50.9622	MARF1
0.507203	5.47971	20.5841	4.45705e-27	4.97157e-26	50.8711	ADAM9
-0.497265	6.57329	-20.5819	4.48024e-27	4.99426e-26	50.6851	NRN1
0.313497	7.69074	20.5781	4.51983e-27	5.03519e-26	50.5238	MEF2A
0.448605	7.28852	20.5585	4.72912e-27	5.265e-26	50.5298	ST8SIA1
-0.831214	2.82827	-20.5364	4.97673e-27	5.53716e-26	51.2741	LPXN
-0.906885	4.37466	-20.534	5.00549e-27	5.56564e-26	50.972	SUGCT
0.357151	7.94417	20.5311	5.03839e-27	5.59867e-26	50.3826	SCMH1
0.742664	2.9889	20.5253	5.10648e-27	5.67074e-26	51.2377	SPTY2D1OS
0.378373	6.1842	20.518	5.19367e-27	5.76392e-26	50.597	G2E3
0.246103	7.88388	20.5136	5.24773e-27	5.82024e-26	50.3483	TTC17
-0.987131	2.45094	-20.5041	5.36346e-27	5.94484e-26	51.2503	FBXO4
-0.717237	3.57271	-20.499	5.42785e-27	6.01242e-26	51.059	APLF
0.431139	5.51875	20.4957	5.46941e-27	6.05463e-26	50.6601	UHRF2
0.262269	8.91936	20.4919	5.51757e-27	6.1041e-26	50.177	PTK2
-0.419515	4.80032	-20.4847	5.61061e-27	6.20312e-26	50.7647	UAP1
0.393289	5.15431	20.4771	5.71034e-27	6.30941e-26	50.6854	RESF1
0.692603	3.702	20.4762	5.72291e-27	6.31932e-26	50.9844	AC104781.2
-0.322253	6.36256	-20.4664	5.8538e-27	6.45979e-26	50.4464	DISP2
0.370438	6.95197	20.4647	5.87808e-27	6.4825e-26	50.3548	ZFYVE9
0.367283	5.68736	20.463	5.90067e-27	6.50333e-26	50.5519	PGBD5
0.263754	7.65828	20.46	5.94253e-27	6.54536e-26	50.2497	RAB3GAP2
0.440079	5.25359	20.4423	6.1911e-27	6.81487e-26	50.5821	WBP4
0.451326	5.30679	20.4379	6.25551e-27	6.88145e-26	50.5636	NDRG3
0.500544	5.52015	20.4355	6.28958e-27	6.91337e-26	50.517	MROH1
-0.422537	5.98152	-20.4353	6.2924e-27	6.91337e-26	50.4346	DDX42
-0.638872	4.80571	-20.4285	6.39365e-27	7.02022e-26	50.6366	AFG1L
0.444399	4.80921	20.4238	6.46306e-27	7.09138e-26	50.6299	ZNF337
-0.456873	6.19313	-20.4236	6.46654e-27	7.09138e-26	50.3726	MAP4K3-DT
-1.06311	2.10479	-20.4113	6.65465e-27	7.29311e-26	51.0733	MSRB1
-0.404328	4.56213	-20.4064	6.73133e-27	7.37255e-26	50.6376	PIGZ
0.44814	5.30898	20.4024	6.79411e-27	7.43667e-26	50.48	DNAJC24
-0.549024	4.32654	-20.3997	6.83659e-27	7.47851e-26	50.6715	SAMD1
-0.492822	4.91031	-20.3795	7.16564e-27	7.83357e-26	50.5022	CFAP97
0.302699	8.84901	20.3732	7.2709e-27	7.9437e-26	49.9052	PPP3CA
-0.53201	5.42885	-20.3711	7.30682e-27	7.97798e-26	50.3811	PPP1R14B
0.21975	7.12537	20.3648	7.41458e-27	8.0906e-26	50.0952	HERC2
0.35741	5.64237	20.3625	7.45457e-27	8.1287e-26	50.3237	TMX3
-0.232815	6.75217	-20.3623	7.45876e-27	8.1287e-26	50.1403	THRAP3
0.527634	6.01226	20.3615	7.47211e-27	8.13821e-26	50.2552	ENDOD1
0.334374	8.99793	20.3578	7.53737e-27	8.2042e-26	49.8523	SNAP91
-0.220662	7.65116	-20.3543	7.59903e-27	8.26619e-26	49.9999	TOP 1.00
0.338514	5.04359	20.3495	7.68539e-27	8.35495e-26	50.407	FKBP15
-0.386814	5.58411	-20.3395	7.86636e-27	8.54639e-26	50.2779	PCMTD2
0.427014	6.47509	20.3276	8.08844e-27	8.78223e-26	50.1007	DENND2A
-0.461426	4.48717	-20.3235	8.16539e-27	8.86031e-26	50.4586	NPB
0.475306	5.17237	20.3213	8.20778e-27	8.9008e-26	50.3133	ORC5
0.368719	6.52014	20.3193	8.24541e-27	8.93609e-26	50.0753	SUSD1
-0.385833	6.65498	-20.318	8.27143e-27	8.95876e-26	50.0507	HMGN1
-0.753217	4.61176	-20.3169	8.29294e-27	8.97652e-26	50.4135	AC098617.1
-0.516047	3.53887	-20.3155	8.31911e-27	8.9993e-26	50.6369	TMEM53
0.403266	5.51162	20.296	8.70724e-27	9.41011e-26	50.1903	CWF19L2
1.41747	1.78614	20.2959	8.70959e-27	9.41011e-26	50.8158	TRPC7
0.941101	7.52457	20.2884	8.86273e-27	9.56968e-26	49.8607	45352
0.503919	9.92936	20.2867	8.89912e-27	9.60306e-26	49.5731	PDE10A
-1.10168	1.8611	-20.2825	8.98598e-27	9.69084e-26	50.7838	AC011625.1
-0.532101	6.63844	-20.2781	9.07812e-27	9.7842e-26	49.959	CENPP
-0.388944	6.61122	-20.2777	9.08851e-27	9.78939e-26	49.9626	HMGCLL1
0.405313	7.33542	20.2716	9.2173e-27	9.92202e-26	49.8462	STXBP5
0.2389	7.85966	20.2688	9.27829e-27	9.98155e-26	49.7728	MAP4K5
-0.976702	4.3796	-20.2546	9.59258e-27	1.03133e-25	50.311	SOX2-OT
-0.730872	3.3059	-20.2533	9.62224e-27	1.03389e-25	50.5357	LAP3
0.310555	8.80608	20.2516	9.65915e-27	1.03722e-25	49.6214	ATXN1
-0.371725	6.38129	-20.2226	1.03377e-26	1.10941e-25	49.8669	C15orf41
-0.509679	5.34692	-20.2195	1.04146e-26	1.11698e-25	50.0369	SRSF7
0.75613	4.09366	20.2174	1.04646e-26	1.12165e-25	50.2896	TMEM47
-0.549222	4.20877	-20.2038	1.08047e-26	1.1574e-25	50.2331	AC116565.1
0.390121	6.10936	20.1997	1.09087e-26	1.16783e-25	49.856	PIKFYVE
0.366729	6.33915	20.1987	1.09341e-26	1.16983e-25	49.8169	ARFGEF2
0.609488	5.00609	20.168	1.17523e-26	1.25661e-25	49.9845	ST6GAL2
0.669614	4.9788	20.1561	1.20846e-26	1.29135e-25	49.9618	ALDH1L2
0.275153	7.95008	20.1547	1.21242e-26	1.29479e-25	49.4898	STAG1
-0.989492	3.95404	-20.1462	1.23684e-26	1.32007e-25	50.1425	SUCLG2-AS1
-0.234047	10.648	-20.1382	1.26033e-26	1.34433e-25	49.1564	RTN1
-0.571301	3.06315	-20.1327	1.2767e-26	1.36096e-25	50.2976	HENMT1
0.27978	7.75615	20.1275	1.29255e-26	1.37702e-25	49.4491	OSBPL6
0.597203	3.46665	20.1272	1.29343e-26	1.37712e-25	50.2131	ZNF75D
0.393276	6.39771	20.1268	1.29462e-26	1.37756e-25	49.6372	CNNM2
0.530558	5.85028	20.1256	1.29831e-26	1.38064e-25	49.7238	TARSL2
0.314732	7.39892	20.124	1.30336e-26	1.38518e-25	49.4859	TSPAN5
-1.18669	1.85677	-20.1181	1.32159e-26	1.4037e-25	50.3993	FBXO15
0.424548	5.38392	20.1144	1.33306e-26	1.41502e-25	49.7821	LIMK2
-0.983874	2.65525	-20.1047	1.36376e-26	1.44674e-25	50.2941	BBS10
0.530511	4.91144	20.1007	1.37654e-26	1.45942e-25	49.8418	CLMN
-0.514222	5.36525	-20.0989	1.38255e-26	1.4649e-25	49.7464	CEP128
-0.661664	4.73014	-20.0946	1.39647e-26	1.47876e-25	49.8617	LIX1-AS1
0.304768	6.72322	20.0901	1.41138e-26	1.49365e-25	49.4981	RAB11FIP4
0.59984	5.84806	20.077	1.45584e-26	1.53978e-25	49.6065	LRRN1
0.384833	5.52618	20.0765	1.45728e-26	1.54036e-25	49.6647	ZER1
-0.899705	3.25704	-20.0657	1.49503e-26	1.57932e-25	50.0977	AC015813.1
0.447632	5.58804	20.0603	1.51434e-26	1.59876e-25	49.6153	TECPR2
-0.933618	2.41398	-20.0476	1.56021e-26	1.64619e-25	50.188	LINC00240
-0.702477	3.56862	-20.0251	1.64542e-26	1.73506e-25	49.9371	RMI1
-0.787865	2.0661	-20.0212	1.66043e-26	1.74983e-25	50.1632	MTAP
-0.663958	4.09122	-20.0207	1.66258e-26	1.75104e-25	49.8217	TEX264
0.575477	3.62592	20.0164	1.67949e-26	1.7678e-25	49.9148	SPSB1
0.463919	5.01333	20.0114	1.6995e-26	1.78778e-25	49.6079	ITGA7
-0.585276	4.00436	-20.0055	1.72337e-26	1.81181e-25	49.8037	GRM4
0.582249	3.58808	19.996	1.7625e-26	1.85184e-25	49.8739	AC025048.2
-0.241688	7.68639	-19.9932	1.77423e-26	1.86305e-25	49.134	PAK1
-0.546328	4.22777	-19.9926	1.77683e-26	1.86466e-25	49.7247	BDH1
-0.516483	6.17078	-19.9853	1.80756e-26	1.89578e-25	49.3279	ADIPOR2
0.628533	3.16556	19.9803	1.82913e-26	1.91726e-25	49.9212	JAM2
0.402022	5.80804	19.9665	1.88993e-26	1.97981e-25	49.3498	ASAP2
-0.581292	4.35637	-19.9641	1.90037e-26	1.98955e-25	49.62	TAMM41
-0.638043	3.16116	-19.9622	1.90935e-26	1.99776e-25	49.8738	LINC01341
0.389584	5.70258	19.9601	1.91863e-26	2.00628e-25	49.3547	MPHOSPH9
0.358986	7.59963	19.9524	1.95391e-26	2.04195e-25	49.0492	MIAT
0.345141	6.14386	19.9507	1.96203e-26	2.04922e-25	49.2559	NFX1
-0.563863	3.94296	-19.9465	1.98154e-26	2.06836e-25	49.6771	TARS2
0.79899	2.97377	19.9244	2.08776e-26	2.17795e-25	49.8213	ZNF433-AS1
0.393777	5.71324	19.9178	2.12103e-26	2.21133e-25	49.2503	COG3
0.449532	5.16369	19.9147	2.13645e-26	2.2261e-25	49.346	TMEM184B
0.243962	7.45904	19.9071	2.17555e-26	2.26549e-25	48.9583	SCFD1
0.268737	6.43444	19.9031	2.19603e-26	2.28546e-25	49.0949	IREB2
-0.398109	5.5116	-19.8982	2.22188e-26	2.31099e-25	49.2388	FBXW4
0.391691	5.70025	19.8889	2.27119e-26	2.36088e-25	49.1837	EXOG
0.283314	8.61646	19.884	2.29806e-26	2.3874e-25	48.7624	TSC22D1
0.453981	5.64474	19.8744	2.35092e-26	2.43954e-25	49.1585	SYT9
-0.767757	2.7655	-19.8744	2.35103e-26	2.43954e-25	49.7307	SLC29A1
0.318947	6.75907	19.8725	2.36171e-26	2.44918e-25	48.9714	RANBP9
0.374391	5.26683	19.866	2.39815e-26	2.4855e-25	49.2093	SLC25A27
0.280273	6.85977	19.856	2.45603e-26	2.54398e-25	48.9173	HLTF
-1.06114	2.2987	-19.8514	2.48278e-26	2.57017e-25	49.7372	MARVELD1
-0.865458	2.34003	-19.851	2.48541e-26	2.57138e-25	49.734	GLS2
-0.429514	3.91351	-19.8493	2.49549e-26	2.58029e-25	49.4522	RTN4R
-2.01323	0.357016	-19.8451	2.5207e-26	2.60482e-25	49.7582	AC104695.4
-0.577621	3.05588	-19.8418	2.54007e-26	2.6233e-25	49.6069	KIF22
0.247606	6.42226	19.8351	2.58093e-26	2.66393e-25	48.9329	RARS2
-0.430046	6.05795	-19.8251	2.64322e-26	2.72662e-25	48.954	SLC2A3
0.356245	6.01205	19.8237	2.6523e-26	2.73438e-25	48.9697	GDAP2
0.455549	5.97395	19.8079	2.75411e-26	2.83767e-25	48.9391	DUBR
-1.77182	1.0548	-19.7996	2.80877e-26	2.89229e-25	49.6232	CYP4A22-AS1
0.26588	7.18367	19.7947	2.84174e-26	2.92453e-25	48.7239	ZNF827
0.339887	5.80927	19.7839	2.91584e-26	2.99903e-25	48.911	GLUD1
0.391075	5.82881	19.7827	2.9242e-26	3.00587e-25	48.905	IFT81
0.478064	4.5798	19.7753	2.97656e-26	3.0579e-25	49.1314	KCTD1
0.420358	5.29713	19.7723	2.99735e-26	3.07745e-25	48.9766	SLC35D1
0.462882	4.27808	19.7717	3.00162e-26	3.08004e-25	49.1869	LIMA1
0.267773	7.4636	19.7706	3.00947e-26	3.08629e-25	48.6282	DTNB
0.489704	6.9488	19.7645	3.05401e-26	3.13014e-25	48.6836	ARHGEF11
-0.627538	3.76985	-19.7637	3.05986e-26	3.1343e-25	49.2699	AP002026.1
0.30738	7.51215	19.7575	3.1051e-26	3.17879e-25	48.5886	EPB41L3
0.630663	4.49416	19.7443	3.20494e-26	3.27909e-25	49.0755	PTCH1
-0.293139	8.03491	-19.7366	3.26394e-26	3.33576e-25	48.4743	FER
-0.431737	5.04909	-19.7366	3.26413e-26	3.33576e-25	48.938	DNAJC19
0.462668	4.95602	19.7252	3.35412e-26	3.42572e-25	48.9305	NPAT
0.457403	4.62279	19.7053	3.51762e-26	3.5895e-25	48.9544	NBPF12
-0.2571	7.08288	-19.7052	3.51856e-26	3.5895e-25	48.5207	GABPB1-AS1
0.377556	5.71586	19.7016	3.54885e-26	3.6183e-25	48.728	KDM3B
0.399255	5.55047	19.6953	3.60291e-26	3.67128e-25	48.742	NUP210
0.559366	4.29692	19.6823	3.71675e-26	3.78509e-25	48.9675	PPFIA4
-0.541972	4.56583	-19.6812	3.7259e-26	3.79221e-25	48.9041	ERAP1
0.397395	9.338	19.6799	3.73803e-26	3.80235e-25	48.1891	THSD7A
0.360326	5.89492	19.6711	3.81708e-26	3.88051e-25	48.6225	DDHD2
0.418999	6.15388	19.6654	3.8696e-26	3.93163e-25	48.5637	ATP11C
0.356898	7.14452	19.664	3.88295e-26	3.94291e-25	48.4126	PIBF1
0.545681	7.76262	19.6617	3.90428e-26	3.96228e-25	48.3256	TMTC2
0.281188	7.71565	19.6517	3.99926e-26	4.05633e-25	48.3072	RASA2
-0.364509	5.80727	-19.6478	4.0367e-26	4.09194e-25	48.5799	STMP1
-0.496255	3.58158	-19.6434	4.07956e-26	4.133e-25	49.022	PSPH
0.440945	6.35805	19.6404	4.10907e-26	4.16049e-25	48.4704	IQGAP1
-0.42366	6.88418	-19.6382	4.13045e-26	4.17973e-25	48.3855	CIRBP
0.357233	6.78266	19.6325	4.18781e-26	4.23533e-25	48.3857	ANKH
1.35843	1.83363	19.6299	4.21374e-26	4.25911e-25	49.2451	ADAMTS20
0.396749	5.85186	19.6222	4.29201e-26	4.33572e-25	48.5111	KLHL20
-0.354814	6.44244	-19.6198	4.31683e-26	4.35829e-25	48.4075	TARBP1
0.36947	5.92065	19.6084	4.43636e-26	4.47639e-25	48.4663	TM7SF3
0.982602	2.57807	19.6072	4.44913e-26	4.4867e-25	49.1178	PPP2R5A
0.271601	7.93599	19.6068	4.45379e-26	4.48882e-25	48.1714	ZC2HC1A
-0.566691	3.88878	-19.602	4.50567e-26	4.5385e-25	48.8559	ARMH1
0.810067	4.58298	19.5998	4.52931e-26	4.55969e-25	48.6975	DLEU2
0.524998	5.23909	19.5976	4.55303e-26	4.58095e-25	48.5652	SPAG1
1.74504	0.225663	19.5869	4.67196e-26	4.69791e-25	48.8281	TFEB
0.631072	4.70916	19.5779	4.77351e-26	4.79729e-25	48.6257	AC023095.1
-0.62459	3.92218	-19.577	4.78388e-26	4.80495e-25	48.7868	MNT
0.553155	4.94887	19.5668	4.90311e-26	4.9219e-25	48.5489	METTL25
0.447259	4.61451	19.5663	4.90903e-26	4.92501e-25	48.6163	UEVLD
0.893907	2.59298	19.5606	4.97661e-26	4.98996e-25	49.008	KCNQ1
-0.690173	4.09101	-19.557	5.01901e-26	5.02961e-25	48.7035	AL365295.1
0.633059	3.97816	19.5443	5.17513e-26	5.1831e-25	48.7035	FBXO36
0.316205	6.04116	19.5389	5.24243e-26	5.24606e-25	48.2755	PHLPP2
-0.286031	6.08385	-19.5388	5.24397e-26	5.24606e-25	48.2675	NOL4L
-0.4147	4.52624	-19.5352	5.28995e-26	5.28905e-25	48.5591	MFSD4A
-0.281452	7.8982	-19.5326	5.32275e-26	5.31881e-25	47.9931	TOP2B
0.263405	6.92431	19.5192	5.49692e-26	5.48973e-25	48.09	HTT
0.469927	4.97431	19.5181	5.51231e-26	5.50197e-25	48.4186	ALPK3
1.30572	2.95217	19.5056	5.68012e-26	5.66624e-25	48.8095	STXBP5-AS1
0.867003	3.7946	19.494	5.84202e-26	5.82444e-25	48.6163	ESRRB
-0.965964	2.08898	-19.4799	6.04321e-26	6.0216e-25	48.8685	TMEM186
0.725574	3.93571	19.4777	6.07613e-26	6.05097e-25	48.5507	AC012414.5
-0.868233	4.62531	-19.4756	6.10624e-26	6.07751e-25	48.3871	BAX
0.801867	7.69193	19.4672	6.23199e-26	6.19915e-25	47.8593	PCDH7
-0.542782	6.27807	-19.4628	6.29759e-26	6.26086e-25	48.0493	CTNNA3
1.25631	1.15815	19.4614	6.31882e-26	6.27841e-25	48.8101	AL355490.2
-1.33599	0.738521	-19.4524	6.45864e-26	6.4137e-25	48.7234	G0S2
-0.385119	6.75164	-19.4494	6.50456e-26	6.45565e-25	47.9435	TXNL4A
0.328272	9.4145	19.4486	6.51786e-26	6.46521e-25	47.6162	CACNA1C
0.260881	8.10482	19.4414	6.63198e-26	6.57469e-25	47.7463	N4BP2L2
0.373246	5.97054	19.4359	6.72019e-26	6.65838e-25	48.0345	FAM49A
0.318717	6.05828	19.4293	6.82875e-26	6.76212e-25	48.004	STX2
0.208219	7.94072	19.4271	6.86479e-26	6.79398e-25	47.7303	MAP3K13
0.317869	6.53316	19.4263	6.87811e-26	6.80332e-25	47.9206	TRIM37
0.272705	6.66991	19.4185	7.01025e-26	6.93013e-25	47.8805	LIMS1
-0.651794	4.5353	-19.4172	7.03085e-26	6.94658e-25	48.266	HHAT
-1.05012	1.82412	-19.407	7.20649e-26	7.1161e-25	48.7102	CD3EAP
-0.690527	9.29748	-19.3891	7.52533e-26	7.42677e-25	47.4819	DCC
-0.521455	3.51648	-19.3876	7.55405e-26	7.45092e-25	48.4126	AC012368.1
-0.7654	2.39371	-19.3793	7.70742e-26	7.59738e-25	48.5938	D2HGDH
-0.350698	5.62969	-19.3791	7.71119e-26	7.59738e-25	47.9556	TSGA10
-0.451652	6.9276	-19.3722	7.83959e-26	7.71955e-25	47.7295	SCFD2
-0.574233	3.62935	-19.3512	8.25051e-26	8.11963e-25	48.2998	TRIM16
0.510603	4.66824	19.3507	8.26003e-26	8.12445e-25	48.0797	RMND5B
0.398119	6.59023	19.3495	8.2834e-26	8.14287e-25	47.7228	LMBRD1
0.459042	6.32724	19.3391	8.49502e-26	8.34623e-25	47.7374	CD2AP
0.48728	5.82669	19.3383	8.5117e-26	8.35793e-25	47.8204	ARNT
-0.517236	6.16793	-19.3349	8.58309e-26	8.42333e-25	47.7418	HDAC5
0.281409	7.96817	19.3346	8.58835e-26	8.42378e-25	47.5007	C20orf194
-0.302025	5.10379	-19.3338	8.60587e-26	8.43625e-25	47.9436	RNF138
0.215135	7.79914	19.325	8.78993e-26	8.61055e-25	47.4982	ASTN1
0.285312	7.68778	19.3249	8.79348e-26	8.61055e-25	47.5111	MNAT1
0.427262	4.64407	19.3166	8.97099e-26	8.77947e-25	48.0018	ZNF398
-1.21684	4.94835	-19.3131	9.0473e-26	8.84922e-25	47.9198	KCNQ5
0.51872	5.36447	19.3025	9.28389e-26	9.07558e-25	47.8183	ARRB1
0.319935	7.22757	19.293	9.50114e-26	9.28278e-25	47.4922	PAPSS1
0.395323	5.38948	19.2919	9.52649e-26	9.30237e-25	47.787	SSH1
0.770509	5.27592	19.2912	9.54228e-26	9.3126e-25	47.8061	UTRN
0.371841	4.93741	19.29	9.57044e-26	9.3349e-25	47.8719	ZNF587
0.4351	6.36167	19.2815	9.7691e-26	9.52338e-25	47.5917	SPATS2L
0.451599	5.60915	19.281	9.78321e-26	9.53185e-25	47.7197	SIMC1
0.609827	6.03388	19.2762	9.89792e-26	9.63826e-25	47.6301	IL1RAP
0.609806	3.83376	19.272	9.99766e-26	9.72999e-25	48.0702	CYP2U1
1.55322	0.51313	19.2579	1.03475e-25	1.00649e-24	48.2057	PTTG1
0.264388	8.70067	19.2561	1.03929e-25	1.01034e-24	47.2209	JAKMIP2
0.575773	4.67953	19.2503	1.05395e-25	1.02403e-24	47.8308	IPO8
0.597068	7.49605	19.2479	1.0603e-25	1.02962e-24	47.3458	LRFN5
0.287801	5.98938	19.2467	1.06335e-25	1.03202e-24	47.5671	PRR14L
0.317049	6.76543	19.2451	1.06752e-25	1.03549e-24	47.4393	EPN2
-0.57755	5.14135	-19.2428	1.07343e-25	1.04065e-24	47.7126	ERG28
-0.36833	5.59577	-19.2369	1.08907e-25	1.05523e-24	47.6117	MCTS1
0.560653	4.9483	19.2365	1.09017e-25	1.05572e-24	47.7395	MIA2
-0.3676	6.547	-19.236	1.09132e-25	1.05624e-24	47.4493	ZNF428
-1.11393	4.64751	-19.2326	1.10032e-25	1.06437e-24	47.7841	BTBD11
-0.424787	6.07511	-19.2193	1.13678e-25	1.09903e-24	47.4834	SCD
-1.4102	1.08852	-19.2154	1.14748e-25	1.10877e-24	48.2188	AL139275.1
-1.25823	0.983741	-19.2029	1.18304e-25	1.14249e-24	48.1803	LINC00463
0.427553	5.99525	19.2015	1.18703e-25	1.14573e-24	47.4545	BCAT1
-1.24042	1.36473	-19.2004	1.19032e-25	1.14827e-24	48.2137	HIC1
-0.477825	5.65957	-19.1989	1.19475e-25	1.15191e-24	47.5056	MTERF1
-0.208095	7.68207	-19.1895	1.2222e-25	1.17772e-24	47.1773	HNRNPA2B1
-0.278366	6.81355	-19.1889	1.22422e-25	1.17902e-24	47.2934	PWWP2A
0.504475	4.23664	19.1841	1.23849e-25	1.19211e-24	47.7611	NEU1
0.6504	4.83908	19.1795	1.25254e-25	1.20498e-24	47.6212	RAB30
-2.01667	-0.17669	-19.1762	1.26251e-25	1.21368e-24	47.7863	OMA1
0.729692	4.29122	19.1761	1.26297e-25	1.21368e-24	47.7318	TTC26
0.252304	7.19169	19.1689	1.28527e-25	1.23444e-24	47.1909	CUL5
-1.01399	2.54361	-19.1587	1.31767e-25	1.26487e-24	48.0315	ZDHHC23
0.382034	5.52888	19.1517	1.34033e-25	1.28591e-24	47.4155	CEP70
0.360458	8.63691	19.1347	1.39751e-25	1.34004e-24	46.9262	LIMCH1
0.397396	4.70746	19.1334	1.40179e-25	1.34341e-24	47.5342	LINC00342
-0.497839	4.96	-19.1315	1.4084e-25	1.349e-24	47.4745	SLC35A5
-1.11042	1.27974	-19.1212	1.44413e-25	1.38246e-24	48.0125	ZNF763
-0.381377	4.44572	-19.121	1.4449e-25	1.38246e-24	47.5593	BIVM
-0.597708	4.07017	-19.1201	1.44795e-25	1.38462e-24	47.6356	EBAG9
-0.863378	2.71206	-19.1178	1.45615e-25	1.3917e-24	47.9069	EEF1AKNMT
0.437172	5.90694	19.1098	1.48495e-25	1.41845e-24	47.2433	VGLL4
-1.26345	2.3517	-19.1043	1.50522e-25	1.43704e-24	47.9204	CLCA4-AS1
0.453486	5.28467	19.0979	1.52909e-25	1.45903e-24	47.3288	CLTCL1
1.99123	0.244247	19.0728	1.62592e-25	1.55059e-24	47.674	EDNRA
0.441302	4.43682	19.0717	1.6304e-25	1.55402e-24	47.4421	FBXO8
1.08035	2.08234	19.0524	1.70937e-25	1.6284e-24	47.8345	NOTCH2
-0.302765	6.98514	-19.0489	1.7242e-25	1.64164e-24	46.9181	NCS1
0.975875	1.95428	19.0224	1.83968e-25	1.75025e-24	47.7712	AC006213.1
-1.20629	2.43967	-19.0223	1.84027e-25	1.75025e-24	47.7057	ADAM7
0.404332	5.914	19.0125	1.88497e-25	1.7918e-24	47	TMEM161B
0.427254	7.99709	19.0116	1.88909e-25	1.79474e-24	46.6962	KDM4C
-0.305938	6.79829	-19.0084	1.90426e-25	1.80817e-24	46.8473	ARHGAP22
-0.174048	8.44616	-19.0069	1.91119e-25	1.81377e-24	46.6306	GNAO1
0.459984	4.87894	18.9999	1.94443e-25	1.84432e-24	47.1666	RASSF5
-0.22417	6.81572	-18.9983	1.95183e-25	1.85034e-24	46.819	IP6K2
-0.649348	3.61228	-18.991	1.9873e-25	1.88295e-24	47.4141	LRRC36
1.75896	0.868508	18.9896	1.99435e-25	1.88857e-24	47.6518	IL6R
-0.475258	4.28686	-18.9894	1.99539e-25	1.88857e-24	47.2654	TCTN1
0.231221	7.99316	18.9746	2.06928e-25	1.95745e-24	46.6044	BTRC
-0.638583	3.38168	-18.9688	2.09874e-25	1.98426e-24	47.4111	B4GALT7
1.19874	2.41759	18.9565	2.16333e-25	2.04422e-24	47.5556	GLI2
0.384386	5.42966	18.9561	2.1656e-25	2.04527e-24	46.9477	CNOT10
0.30616	7.38557	18.9544	2.17466e-25	2.05271e-24	46.6319	DCLK2
0.303571	6.02631	18.9488	2.20497e-25	2.08021e-24	46.8209	ZNF493
0.489117	5.26581	18.9465	2.2175e-25	2.09091e-24	46.9543	KIAA0556
-0.341672	6.03499	-18.9453	2.2241e-25	2.096e-24	46.8105	THADA
-0.511681	4.87381	-18.9414	2.24518e-25	2.11474e-24	47.0192	WWC2
1.07344	3.05566	18.9408	2.24876e-25	2.11697e-24	47.4126	SHROOM3
0.441018	4.80098	18.9403	2.25147e-25	2.11838e-24	47.0357	ACO1
-0.449227	8.12241	-18.915	2.39632e-25	2.25347e-24	46.4401	SPOCK3
0.579762	4.69661	18.9069	2.44456e-25	2.2976e-24	46.9749	CEP135
-0.560087	3.29002	-18.9045	2.45907e-25	2.31e-24	47.2706	ASB13
0.33121	6.85022	18.9026	2.47046e-25	2.31946e-24	46.5756	CFDP1
-0.589128	3.79359	-18.8999	2.48741e-25	2.33412e-24	47.1464	NR1D2
-0.903964	3.66337	-18.896	2.51137e-25	2.35534e-24	47.1657	MAFA
-0.560282	3.84797	-18.8887	2.55715e-25	2.39701e-24	47.1077	STOML1
-0.731268	3.25035	-18.8735	2.65497e-25	2.48737e-24	47.1962	GLT8D2
-0.636378	3.53645	-18.8699	2.6782e-25	2.50779e-24	47.1327	TMEM271
0.773876	3.38632	18.8569	2.76579e-25	2.58843e-24	47.137	USP28
0.315588	7.25294	18.8555	2.77561e-25	2.59624e-24	46.4011	WDFY2
-0.383795	5.03355	-18.8416	2.87267e-25	2.68559e-24	46.7377	SNHG16
-0.896354	3.26934	-18.8404	2.88114e-25	2.69208e-24	47.1073	SUCLG2
0.484515	6.09335	18.832	2.9418e-25	2.7473e-24	46.4966	BDNF
-0.535518	5.45954	-18.8312	2.94735e-25	2.75102e-24	46.6269	HOXB4
-0.346533	6.96997	-18.8235	3.00424e-25	2.80263e-24	46.3597	ZFAS1
0.354525	6.31688	18.8118	3.09232e-25	2.88326e-24	46.4297	CCDC6
-0.468514	3.76029	-18.8068	3.13075e-25	2.91754e-24	46.9277	GPR85
0.86304	3.34473	18.797	3.20808e-25	2.98802e-24	46.9968	MYO10
0.468931	3.0682	18.7967	3.21012e-25	2.98834e-24	47.0515	ZSWIM3
-0.544582	4.61491	-18.7961	3.21457e-25	2.99089e-24	46.7113	FJX1
-0.306356	5.25308	-18.7953	3.22125e-25	2.99552e-24	46.5778	RNF170
1.08278	5.79508	18.7899	3.26458e-25	3.03421e-24	46.4614	RGS6
0.651532	5.07568	18.7843	3.31044e-25	3.0752e-24	46.5843	RASEF
-0.81565	3.82164	-18.7794	3.35059e-25	3.11085e-24	46.8408	POLR3GL
-0.438951	5.06741	-18.771	3.42132e-25	3.17484e-24	46.5536	CPNE7
0.454236	5.65978	18.7535	3.57278e-25	3.31365e-24	46.3972	RCAN1
-0.756756	3.20897	-18.7525	3.58179e-25	3.32024e-24	46.9072	L3HYPDH
0.635422	2.76265	18.7517	3.58934e-25	3.32549e-24	46.9981	TMLHE-AS1
0.634885	4.51906	18.7389	3.70447e-25	3.43035e-24	46.5929	FER1L6-AS2
0.263086	8.09656	18.734	3.75059e-25	3.47123e-24	45.9882	AFDN
-0.321835	7.69987	-18.7252	3.83319e-25	3.5458e-24	46.0149	CALM3
0.301261	5.80152	18.7215	3.86828e-25	3.57459e-24	46.2899	EGLN1
-0.873257	1.98153	-18.7215	3.86839e-25	3.57459e-24	47.0227	CPT2
0.380313	5.34878	18.7175	3.9069e-25	3.60828e-24	46.3635	OFD1
0.31592	5.73236	18.7011	4.06978e-25	3.75674e-24	46.2516	NSRP1
0.336444	6.517	18.6998	4.08301e-25	3.76697e-24	46.1164	ARMH4
0.367665	6.23745	18.693	4.15283e-25	3.82937e-24	46.1436	SPTLC2
0.434364	5.48429	18.6915	4.16814e-25	3.84147e-24	46.2727	NUP205
0.751384	2.87857	18.6896	4.18775e-25	3.85752e-24	46.8224	NEURL1B
-0.572162	3.66335	-18.6882	4.20245e-25	3.86903e-24	46.6461	GTF2H3
2.57504	1.81984	18.6874	4.21041e-25	3.87433e-24	46.9049	CALCRL
0.663222	6.05079	18.66	4.50785e-25	4.14585e-24	46.0909	SORCS3
-0.717038	4.05876	-18.6389	4.75089e-25	4.36709e-24	46.4362	UPP2
0.458333	5.19515	18.6219	4.95712e-25	4.55427e-24	46.1543	PIK3C2B
1.40683	1.9745	18.6179	5.00678e-25	4.59749e-24	46.7675	FAT4
0.445748	8.59081	18.6148	5.04563e-25	4.63074e-24	45.6296	KIF26B
0.25564	7.38726	18.6043	5.17989e-25	4.75148e-24	45.7494	CTIF
-0.556785	3.55835	-18.5935	5.32143e-25	4.87876e-24	46.4354	ERLIN2
0.338525	6.7058	18.5702	5.64072e-25	5.1688e-24	45.7598	CWC27
0.415132	5.14695	18.5639	5.73001e-25	5.24787e-24	46.0169	GORASP2
0.489037	5.44812	18.5575	5.82211e-25	5.32945e-24	45.9413	TMEM164
-1.23775	2.13533	-18.5565	5.83685e-25	5.34016e-24	46.5907	TMPRSS11D
0.308255	6.55538	18.5232	6.3442e-25	5.80131e-24	45.6631	GALNT2
-0.499152	4.74465	-18.5226	6.35301e-25	5.80634e-24	45.9916	NEK3
-0.806984	5.43828	-18.5216	6.36872e-25	5.81767e-24	45.849	MIR2052HG
-0.434209	5.43179	-18.5181	6.42626e-25	5.86718e-24	45.8418	PCF11
1.11257	2.15731	18.5094	6.56765e-25	5.99315e-24	46.4803	ZNF341
0.417795	5.4137	18.5055	6.63138e-25	6.04816e-24	45.8162	MCCC1
-0.70682	3.33508	-18.5049	6.64169e-25	6.05442e-24	46.2546	LIFR-AS1
0.358446	5.73748	18.5023	6.68567e-25	6.09135e-24	45.7477	MFSD8
-0.741709	2.68567	-18.499	6.74095e-25	6.13853e-24	46.3727	AL161804.1
0.354744	6.74684	18.4925	6.85131e-25	6.23579e-24	45.5563	ARMH3
0.198085	10.0042	18.4903	6.88976e-25	6.26754e-24	45.1591	TANC2
0.305253	6.69182	18.4831	7.01382e-25	6.37709e-24	45.5403	SNX9
0.514271	7.94209	18.4811	7.05035e-25	6.40699e-24	45.3656	SSBP2
0.348247	4.8658	18.4802	7.06573e-25	6.41634e-24	45.8626	PLEKHG4B
-1.30338	1.36248	-18.4801	7.06795e-25	6.41634e-24	46.4407	AC019080.1
-0.754561	5.85423	-18.4767	7.12857e-25	6.46803e-24	45.6585	NARS2
-0.852298	2.28584	-18.4674	7.29652e-25	6.617e-24	46.353	SLC6A16
1.02811	2.94966	18.465	7.33985e-25	6.65285e-24	46.241	SYNPR
0.420906	4.9087	18.4482	7.65687e-25	6.93662e-24	45.7707	TMED5
-0.553309	8.05444	-18.4328	7.95814e-25	7.20583e-24	45.2223	HIVEP2
0.642163	4.1861	18.4266	8.08342e-25	7.31549e-24	45.877	CD58
-0.316252	6.16959	-18.4254	8.10886e-25	7.33474e-24	45.4753	SRSF2
-0.66002	4.28794	-18.4213	8.19253e-25	7.4066e-24	45.8328	AC006460.2
0.67961	3.57417	18.4207	8.20454e-25	7.41364e-24	45.9929	HAP1
0.222933	6.29873	18.4202	8.21475e-25	7.41905e-24	45.4398	ZNF529
0.453802	7.3389	18.4196	8.22709e-25	7.42638e-24	45.2871	GPM6A
0.452037	5.88461	18.4118	8.39091e-25	7.57036e-24	45.4884	LGI2
-0.718856	2.97569	-18.4053	8.52916e-25	7.69114e-24	46.0791	THAP5
0.274403	6.7323	18.4033	8.57229e-25	7.72606e-24	45.3296	B4GALT5
0.323467	5.92867	18.4005	8.63259e-25	7.77642e-24	45.4523	CCDC184
0.286074	6.28688	18.3996	8.65165e-25	7.78959e-24	45.3895	CARS
0.325738	5.35803	18.3857	8.95883e-25	8.06203e-24	45.5202	SGSM2
1.06517	3.91549	18.3845	8.98685e-25	8.0831e-24	45.8291	TRPC4
0.287219	6.21816	18.3797	9.09724e-25	8.1782e-24	45.351	FEZ2
0.240616	8.50703	18.3794	9.1039e-25	8.18e-24	45.0404	FOCAD
-0.485538	3.60308	-18.3692	9.34016e-25	8.38799e-24	45.8591	UBL4A
0.24153	7.71412	18.3683	9.36234e-25	8.40361e-24	45.1072	ZFR
0.369537	5.57514	18.3667	9.40005e-25	8.43315e-24	45.4312	GLB1
0.709997	3.20598	18.3655	9.42776e-25	8.45369e-24	45.9398	RAB11FIP1
0.267187	6.14883	18.3636	9.47216e-25	8.48917e-24	45.3225	SEMA4D
0.297963	7.2975	18.3521	9.75057e-25	8.73422e-24	45.1201	MINDY2
0.777573	6.93753	18.3499	9.80677e-25	8.78009e-24	45.1641	ADARB2
1.21398	2.57365	18.3494	9.81791e-25	8.78558e-24	45.957	CES5A
-0.293017	8.62493	-18.3407	1.00365e-24	8.97658e-24	44.9271	RPS18
0.594912	4.83939	18.3356	1.01667e-24	9.08845e-24	45.5001	FGD6
0.398616	5.27753	18.3299	1.03122e-24	9.21378e-24	45.3954	INTS4
-0.362	4.88249	-18.3241	1.04641e-24	9.34479e-24	45.4587	PIGN
0.380532	8.35663	18.322	1.05212e-24	9.39102e-24	44.9106	ZDHHC14
-1.04767	1.53624	-18.3216	1.05311e-24	9.39505e-24	46.0456	AL162595.1
1.45689	2.21886	18.3208	1.05528e-24	9.40962e-24	45.9659	RASGRP3
0.254383	7.96769	18.3205	1.0561e-24	9.41216e-24	44.9533	NCKAP1
-0.378872	6.20622	-18.3163	1.06729e-24	9.50706e-24	45.1901	COTL1
-0.474207	4.05206	-18.3096	1.0856e-24	9.66523e-24	45.5905	VPS37B
0.265334	5.48095	18.2984	1.11681e-24	9.9381e-24	45.2743	CEP97
0.410689	6.6941	18.2956	1.12462e-24	1.00025e-23	45.0609	SULF2
0.233838	8.7386	18.2954	1.12523e-24	1.00029e-23	44.7988	SCN3A
-0.729396	2.97966	-18.2935	1.13073e-24	1.00467e-23	45.7956	CTBP1-DT
0.362964	6.56252	18.2859	1.15241e-24	1.02341e-23	45.0566	ZDHHC20
0.338342	6.54378	18.2832	1.16032e-24	1.02992e-23	45.052	UHRF1BP1L
0.318231	6.99695	18.2798	1.17048e-24	1.03841e-23	44.9763	AMBRA1
0.260706	8.56502	18.2794	1.17169e-24	1.03896e-23	44.7774	KIFAP3
-0.955715	2.36646	-18.2791	1.17248e-24	1.03913e-23	45.8646	AL357052.1
-0.954284	2.00103	-18.2601	1.23037e-24	1.08989e-23	45.8635	HDDC3
0.252167	7.18408	18.2549	1.24645e-24	1.10357e-23	44.8868	ATP6V1H
0.275005	7.36191	18.2532	1.252e-24	1.10793e-23	44.8584	RASA1
0.337695	4.70662	18.2522	1.25503e-24	1.11006e-23	45.3159	ANKRD13A
0.318108	4.56406	18.2439	1.28178e-24	1.13315e-23	45.3264	POLH
-0.988775	2.76084	-18.2418	1.28848e-24	1.13849e-23	45.7013	ADAM29
0.486825	4.73946	18.2332	1.31704e-24	1.16315e-23	45.2599	ACOX3
-0.687688	3.40965	-18.2273	1.33695e-24	1.18014e-23	45.5346	RSPO4
-0.551269	4.54128	-18.2118	1.39047e-24	1.22676e-23	45.2449	PIGM
-0.443704	11.3058	-18.1975	1.4416e-24	1.27123e-23	44.2764	TUBA1A
-0.562122	3.42479	-18.1952	1.45016e-24	1.27814e-23	45.4388	AC005920.2
-0.599896	4.3324	-18.1943	1.45362e-24	1.28054e-23	45.244	DIRC3
0.896759	2.76858	18.1932	1.45753e-24	1.28334e-23	45.585	AC108517.1
0.408981	5.83828	18.1902	1.46858e-24	1.29242e-23	44.9308	ZNF780B
-0.702626	3.67564	-18.1806	1.50483e-24	1.32366e-23	45.3539	C3orf67
0.277972	6.92882	18.1773	1.51737e-24	1.33402e-23	44.7229	ABI1
0.281076	6.26218	18.176	1.52247e-24	1.33784e-23	44.8216	USP8
-0.580547	3.35794	-18.1747	1.52767e-24	1.34174e-23	45.4152	TMEM121
[truncated: 15,558 more rows]

## Sheet: nmglut_1vs0
logFC	AveExpr	t	P.Value	adj.P.Val	B	gene
8.466	4.37379	43.067	2.54483e-44	4.14686e-42	89.459	NR4A3
8.30969	3.55172	30.7232	1.63896e-36	9.13441e-35	71.5052	NPAS4
7.92946	2.13121	34.8137	2.23754e-39	1.81442e-37	77.0855	FOSB
7.00213	2.3748	27.543	4.86873e-34	1.94636e-32	66.181	GEM
6.87797	1.33024	37.7171	3.14059e-41	3.25669e-39	81.6152	AC104695.4
6.40531	3.82885	40.9336	3.91619e-43	5.27606e-41	87.6324	FOSL2
6.2703	4.7386	91.7759	2.82352e-62	6.03879e-59	130.949	NR4A1
5.6228	4.22379	83.4572	5.29041e-60	8.22899e-57	126.324	JUNB
5.43185	5.79805	100.713	1.68055e-64	4.79237e-61	137.213	FOS
5.26973	1.75195	31.6056	3.70427e-37	2.24752e-35	73.8287	DGKK
5.25851	0.458458	39.2724	3.61517e-42	4.15138e-40	83.8031	GADD45B
5.21947	0.27411	33.8125	1.05093e-38	7.81799e-37	76.3649	PCK1
5.04076	0.418449	30.4625	2.56205e-36	1.40053e-34	71.3855	EGR3
4.94681	0.943942	29.4312	1.55151e-35	7.76209e-34	69.8923	BHLHE40
4.676	2.9235	31.8878	2.32008e-37	1.47025e-35	74.6253	AC068205.1
4.6313	2.53762	39.7475	1.89787e-42	2.31946e-40	86.2398	CSRNP1
4.47276	-0.545222	26.8996	1.65146e-33	6.2102e-32	64.2266	AC025259.3
4.43783	3.71141	95.2819	3.57493e-63	8.73814e-60	132.766	ATF3
4.32295	5.51972	67.7346	5.05238e-55	3.08736e-52	115.674	TIPARP
4.19299	3.67672	115.413	9.09507e-68	5.18722e-64	142.483	BTG2
4.07129	1.89323	55.0951	4.04363e-50	1.23547e-47	102.216	AC090617.5
4.04507	3.83851	49.4351	1.46822e-47	3.2625e-45	98.4265	C11orf96
4.03359	2.79252	51.0263	2.62867e-48	6.61421e-46	99.7511	NR4A2
3.92442	6.40722	41.4821	1.91505e-43	2.80056e-41	88.8364	ELL2
3.86203	6.77053	112.848	3.14805e-67	1.34658e-63	143.593	ZNF331
3.82967	0.363124	25.2	4.71232e-32	1.50706e-30	61.9079	SIK1
3.82061	2.20377	26.9482	1.50465e-33	5.69571e-32	66.225	GPAT3
3.72687	6.38283	68.0091	4.04779e-55	2.5651e-52	115.907	SV2C
3.71861	-0.107189	21.82	6.75063e-29	1.4547e-27	54.6053	SNX33
3.71553	6.97041	82.8708	7.79843e-60	1.11193e-56	126.761	PRMT9
3.66924	4.33341	72.049	1.70778e-56	1.32819e-53	118.806	DUSP1
3.64988	0.678921	25.4701	2.73186e-32	8.95693e-31	62.7664	AL021918.4
3.56111	-0.364515	18.2703	3.90185e-25	5.60073e-24	46.3609	SIK1B
3.4891	0.942954	24.6951	1.32291e-31	4.04196e-30	61.411	ARID5A
3.47319	-0.6916	17.248	5.94687e-24	7.45428e-23	43.3461	KLF4
3.38454	2.06988	41.9842	1.00262e-43	1.51812e-41	88.9706	AL645608.7
3.34005	0.058078	17.103	8.83063e-24	1.08856e-22	43.5577	TNFAIP3
3.26848	5.70288	69.7938	9.77894e-56	6.69271e-53	117.314	ZNF571
3.18939	4.01223	80.3518	4.26171e-59	5.20842e-56	124.372	RNF122
3.15394	4.62608	65.643	2.81804e-54	1.60722e-51	113.861	AC104123.1
3.14578	-1.18662	12.7972	3.42858e-18	2.45863e-17	30.4982	EGR4
3.13788	1.32797	5.95475	1.85436e-07	5.29861e-07	6.38269	AL117190.2
3.06608	-0.873013	11.0814	1.10585e-15	6.36431e-15	25.2071	LINC01679
3.04679	4.2319	61.0913	1.43829e-52	6.47611e-50	109.905	AC129492.1
3.01522	3.575	38.3948	1.21222e-41	1.30447e-39	84.9003	RGS10
3.00653	0.125482	18.9337	7.0599e-26	1.10719e-24	48.1581	ATP1B3-AS1
3.0029	0.992673	33.4446	1.87503e-38	1.3769e-36	76.4187	AL031772.1
2.95952	2.74552	39.6336	2.21331e-42	2.66689e-40	86.428	AC044849.1
2.95646	6.25343	119.777	1.17012e-68	1.00104e-64	146.626	SLC2A3
2.94174	0.409398	21.2283	2.64248e-28	5.33796e-27	53.6842	AL355990.1
2.94094	-0.887532	16.67	2.91615e-23	3.38732e-22	41.4597	AC104695.2
2.93966	0.576701	28.5736	7.24038e-35	3.28602e-33	68.0576	AC023855.1
2.82915	1.41636	24.5049	1.96087e-31	5.80457e-30	61.2488	GABRQ
2.7929	-0.246776	19.992	5.04895e-27	8.82407e-26	50.1169	AP003108.1
2.79208	7.49285	84.4695	2.72449e-60	4.6616e-57	127.815	PCSK1
2.6887	2.6536	32.2198	1.34454e-37	8.81422e-36	75.5759	FAM43A
2.67189	-0.92572	9.74895	1.25932e-13	6.0888e-13	20.655	PBK
2.66696	8.43618	144.28	3.96964e-73	6.79205e-69	157.184	HOMER1
2.65087	4.01511	62.5782	3.86095e-53	1.78543e-50	111.114	ZNF184
2.6508	1.72844	27.3805	6.61249e-34	2.61293e-32	66.9556	ANKRD37
2.62905	-0.25115	10.7572	3.4336e-15	1.89574e-14	24.2961	LRRC10B
2.62779	1.21818	18.8927	7.83497e-26	1.22091e-24	48.5608	PDLIM3
2.59058	5.51528	51.2602	2.05034e-48	5.23602e-46	100.464	USP36
2.58267	-0.358129	11.8337	8.39166e-17	5.32769e-16	27.8262	HEYL
2.57871	5.90025	60.8311	1.81629e-52	7.96839e-50	109.805	REL
2.57492	1.77537	30.8141	1.40372e-36	8.00589e-35	72.9525	KCNJ2
2.57383	-0.202102	15.7164	4.36689e-22	4.53934e-21	39.6391	AC055764.2
2.55799	2.67678	48.819	2.89862e-47	6.25192e-45	97.2773	AC011379.1
2.50638	5.28205	106.17	9.13527e-66	3.12609e-62	139.792	FAM222A
2.4811	3.25282	40.5797	6.24289e-43	8.2166e-41	87.806	RASD1
2.46935	6.60556	56.8111	7.59604e-51	2.65241e-48	106.023	IRS2
2.46222	3.80583	44.9098	2.65462e-45	4.83197e-43	93.2922	FAM222A-AS1
2.45708	6.00708	69.7047	1.04886e-55	6.90228e-53	117.255	SLC7A5
2.42518	8.84846	87.3688	4.249e-61	8.07783e-58	129.644	ATP1B3
2.41714	4.86286	57.858	2.80466e-51	1.04321e-48	107.06	BDNF
2.40213	2.54651	38.862	6.34563e-42	7.00476e-40	85.3486	DUSP2
2.38427	4.78369	73.2599	6.8395e-57	6.15915e-54	119.793	ZNF10
2.37537	0.93266	16.1437	1.2821e-22	1.4062e-21	41.221	LATS2
2.36706	4.6984	50.1419	6.7942e-48	1.54998e-45	99.2827	HECA
2.3645	0.687545	17.0938	9.05483e-24	1.11339e-22	43.8095	ERF
2.34633	5.60979	64.9723	4.94556e-54	2.64433e-51	113.401	NAF1
2.33087	5.0994	60.6963	2.05043e-52	8.77072e-50	109.669	TOB2
2.29632	3.30684	40.5216	6.74192e-43	8.80567e-41	87.7395	CCDC61
2.28936	8.30589	32.8995	4.46924e-38	3.0959e-36	76.0762	ESYT2
2.28538	3.56947	42.4008	5.89307e-44	9.25049e-42	90.1883	RGS2
2.28196	2.30132	48.1435	6.16949e-47	1.22744e-44	96.2347	ARC
2.26249	5.53617	72.2128	1.50762e-56	1.22835e-53	119.151	EIF4A3
2.2584	5.11728	55.7295	2.16664e-50	7.12907e-48	105.026	C4orf33
2.25758	4.41568	75.3097	1.50237e-57	1.7137e-54	121.135	IER2
2.25248	0.382948	17.7691	1.46289e-24	1.9616e-23	45.4772	KCNA1
2.24653	4.21982	63.0688	2.51836e-53	1.26733e-50	111.592	KLHL15
2.22054	0.567483	16.799	2.03886e-23	2.40586e-22	43.0536	BHLHE40-AS1
2.20422	0.642264	17.971	8.56395e-25	1.18169e-23	46.044	HIC1
2.20161	2.49949	28.9045	3.97679e-35	1.89535e-33	69.9006	MIR22HG
2.17721	5.35199	29.2185	2.26482e-35	1.11354e-33	70.1974	ABTB2
2.16691	4.40395	60.4616	2.53398e-52	1.05747e-49	109.368	NFIL3
2.16242	5.57415	74.1876	3.42696e-57	3.44913e-54	120.624	TUNAR
2.15198	3.56996	40.2189	1.00834e-42	1.27797e-40	87.3755	RELB
2.15165	7.27794	50.4266	4.99623e-48	1.17307e-45	99.4226	ZDBF2
2.14033	5.81907	48.2331	5.5782e-47	1.12286e-44	97.1211	NPTX1
2.13525	6.65697	50.5103	4.56584e-48	1.1003e-45	99.5722	SNAP25-AS1
2.1346	0.161387	12.6063	6.39936e-18	4.4911e-17	30.4436	CEP295NL
2.11192	2.48099	20.6191	1.11151e-27	2.10601e-26	52.8117	PROX1
2.10287	5.26858	38.958	5.56084e-42	6.21869e-40	85.5786	ARHGAP10
2.10277	8.74473	38.5291	1.00575e-41	1.08914e-39	84.542	SNAP25
2.07489	1.86602	12.8702	2.70465e-18	1.95729e-17	31.2659	HAS1
2.07285	1.50301	19.241	3.24569e-26	5.24894e-25	49.4688	ZNF165
2.07175	0.060805	9.89892	7.31683e-14	3.61302e-13	21.3331	AC020765.2
2.06709	-0.582191	11.9084	6.51955e-17	4.17008e-16	28.1885	AC106870.1
2.06509	-1.51299	5.26701	2.33175e-06	6.01299e-06	4.6893	AL596325.2
2.05803	5.52624	66.1956	1.78043e-54	1.05046e-51	114.416	PPARGC1A
2.05719	1.32359	18.5383	1.94519e-25	2.90421e-24	47.6746	ATP11A-AS1
2.05243	3.43844	31.2817	6.36627e-37	3.7691e-35	74.0462	TRIB1
2.04551	5.8296	72.332	1.37711e-56	1.17812e-53	119.266	EZR
2.03248	1.61727	15.0827	2.7981e-21	2.68361e-20	38.1617	DUSP10
2.0162	3.98912	36.9831	8.96711e-41	8.81766e-39	82.891	EGR1
2.01273	0.788793	19.0166	5.71846e-26	9.05952e-25	48.7015	SOCS3
2.01268	4.48166	33.3051	2.33921e-38	1.69593e-36	77.2712	TACR1
2.01009	5.83869	48.4321	4.46224e-47	9.19867e-45	97.3477	HDAC5
1.9994	3.63309	35.8601	4.63618e-40	4.06795e-38	81.2653	ID1
1.99318	6.7486	73.3401	6.44064e-57	6.12219e-54	120.049	FYTTD1
1.99283	9.91131	80.9208	2.8907e-59	3.80461e-56	125.312	PDE10A
1.98724	-1.3581	6.97423	3.99341e-09	1.31272e-08	10.7109	AC104695.3
1.97783	5.47777	65.3102	3.72265e-54	2.05466e-51	113.676	NFE2L2
1.97544	7.75458	39.9221	1.50032e-42	1.86018e-40	86.6032	RANBP2
1.97454	7.47431	37.5696	3.87229e-41	3.96735e-39	83.3441	ELOVL5
1.96252	6.18757	62.5881	3.82773e-53	1.78543e-50	111.358	SLC6A17
1.95591	-0.619931	8.57494	9.52548e-12	3.90748e-11	16.5262	ZFP36L2
1.9552	1.30912	16.9345	1.40241e-23	1.6827e-22	43.449	AC087164.1
1.92826	-0.0300783	8.11397	5.3646e-11	2.07431e-10	14.8965	AL355304.1
1.92087	4.32088	50.7674	3.46538e-48	8.47038e-46	99.9321	GLA
1.91186	0.684407	12.1089	3.32569e-17	2.19362e-16	28.9095	AC114947.2
1.89978	7.61848	71.6181	2.37373e-56	1.76585e-53	118.716	SIK2
1.89229	-0.550903	7.1593	1.981e-09	6.68144e-09	11.409	PBOV1
1.88941	2.43444	25.0168	6.83868e-32	2.13912e-30	62.4951	MAFF
1.88757	6.22034	57.1918	5.27625e-51	1.92078e-48	106.415	PMEPA1
1.8773	8.43307	40.9409	3.87876e-43	5.26711e-41	87.8897	JARID2
1.86622	6.19752	36.5331	1.72248e-40	1.62827e-38	82.0004	NAMPT
1.86606	-0.0719449	8.71042	5.74721e-12	2.39958e-11	17.0725	AL133445.2
1.86414	3.27601	27.3263	7.3258e-34	2.88148e-32	66.9971	ZBTB16
1.86314	5.90054	28.7433	5.3209e-35	2.46722e-33	69.2453	LDLR
1.8556	6.65246	44.3766	5.05922e-45	9.017e-43	92.4971	IFRD1
1.85233	0.645413	14.213	3.87637e-20	3.32455e-19	35.542	PABPC4-AS1
1.84845	5.46149	50.9768	2.77107e-48	6.87144e-46	100.166	UAP1
1.84191	6.24317	59.5511	5.80608e-52	2.31028e-49	108.631	MIDN
1.83966	4.44358	41.2769	2.50003e-43	3.53517e-41	88.774	VPS37B
1.83917	2.05035	27.2441	8.5615e-34	3.3598e-32	66.8102	GPR3
1.83889	0.00324951	9.71771	1.4106e-13	6.78292e-13	20.6809	AL135905.2
1.83004	5.33272	54.5812	6.73735e-50	1.95383e-47	103.894	TOR1AIP1
1.82759	2.67942	29.087	2.86548e-35	1.39682e-33	70.2382	PEG13
1.81559	1.14963	20.753	8.0827e-28	1.55738e-26	52.9669	AL691403.1
1.81423	5.48585	47.5929	1.1506e-46	2.23714e-44	96.4181	KCNK9
1.79394	1.01379	7.0928	2.54858e-09	8.51019e-09	10.8063	RTL1
1.7822	3.8923	48.8115	2.92316e-47	6.25192e-45	97.7578	TOB1
1.77985	-1.1085	6.17996	7.99055e-08	2.3479e-07	7.8673	CDC20B
1.77631	9.13642	50.425	5.0049e-48	1.17307e-45	99.2205	ARIH1
1.76151	6.75201	43.4137	1.65189e-44	2.74406e-42	91.2904	AGAP3
1.7576	-0.295441	7.44455	6.72351e-10	2.37096e-09	12.4502	AC022217.3
1.75043	1.04657	18.7679	1.07787e-25	1.65849e-24	48.1991	AP001107.5
1.74957	0.860389	9.61076	2.08133e-13	9.85105e-13	20.2246	NFATC2
1.74118	-0.972842	5.13286	3.78609e-06	9.5701e-06	4.20675	GRK5-IT1
1.73276	1.81579	23.342	2.30097e-30	5.92024e-29	58.9329	AC107993.1
1.72958	5.17277	55.3555	3.12753e-50	1.00966e-47	104.66	RGS7BP
1.72743	3.09493	28.1974	1.4416e-34	6.26037e-33	68.6403	DCUN1D3
1.71444	5.46036	36.3045	2.40656e-40	2.26243e-38	81.7589	INSIG1
1.69884	7.05742	35.6088	6.73977e-40	5.85368e-38	80.5034	SNX25
1.69453	7.14367	27.0471	1.2454e-33	4.74583e-32	65.856	HS3ST2
1.69389	6.88117	64.3367	8.47257e-54	4.3929e-51	112.847	SKIL
1.68876	1.67743	16.0881	1.50177e-22	1.6356e-21	41.0634	SERTAD1
1.68506	5.64336	53.3647	2.29891e-49	6.34425e-47	102.656	ISCA1
1.66867	-0.180163	9.48155	3.33536e-13	1.55034e-12	19.8357	AC007938.2
1.65879	0.396791	11.1579	8.48003e-16	4.93179e-15	25.7054	AC005343.1
1.65496	1.31977	15.3016	1.46494e-21	1.44634e-20	38.8159	TESC
1.64746	7.72063	31.6181	3.62767e-37	2.21677e-35	74.0401	BTAF1
1.64484	5.76399	26.2822	5.45999e-33	1.93417e-31	64.578	CAST
1.63736	4.28286	21.7838	7.33208e-29	1.57405e-27	55.246	UNCX
1.63222	5.19598	44.7543	3.20168e-45	5.76639e-43	93.0998	JUND
1.62905	2.32051	21.2476	2.52622e-28	5.12127e-27	54.3098	HTR5A
1.62899	9.31282	29.7268	9.20673e-36	4.71638e-34	70.5388	PGAP1
1.61915	3.99996	35.9484	4.06734e-40	3.66275e-38	81.3884	ETV3
1.6167	1.18546	11.2893	5.38467e-16	3.19237e-15	26.116	STK17B
1.61075	3.00304	28.0746	1.80815e-34	7.71552e-33	68.4128	FAM167A
1.6098	9.05818	39.4321	2.90869e-42	3.43226e-40	85.7664	SIK3
1.60847	5.58721	55.2054	3.62598e-50	1.12801e-47	104.508	GABARAPL1
1.60585	5.04408	50.2136	6.28725e-48	1.45371e-45	99.36	CBX4
1.60112	8.66251	33.1339	3.07147e-38	2.1716e-36	76.416	HIVEP2
1.59473	8.60858	38.0843	1.87132e-41	1.98872e-39	83.9388	PDE7A
1.59397	3.8775	32.6136	7.08431e-38	4.77215e-36	76.2233	IER5L
1.59066	1.34092	15.8936	2.61973e-22	2.78927e-21	40.508	LIPG
1.58774	-0.230045	7.59188	3.84936e-10	1.3857e-09	12.9739	AL353150.1
1.58661	6.07325	39.2439	3.75899e-42	4.28775e-40	85.8847	SLC7A1
1.5752	0.754509	10.4432	1.0412e-14	5.5257e-14	23.2308	KBTBD11-OT1
1.56546	6.11111	35.5442	7.42286e-40	6.38216e-38	80.5365	WDR45B
1.56215	3.86372	31.3942	5.27169e-37	3.16486e-35	74.2093	RARA
1.55266	2.57319	20.3275	2.23659e-27	4.09723e-26	52.1135	JDP2
1.55201	-0.619956	5.72439	4.36224e-07	1.20793e-06	6.22434	AL031710.2
1.54625	2.80605	21.6921	9.04388e-29	1.92703e-27	55.2965	KCNK1
1.54198	5.82847	56.6215	9.11488e-51	3.11911e-48	105.886	SYAP1
1.54026	4.87374	39.3865	3.09486e-42	3.60225e-40	86.2185	PPP2R1B
1.53903	1.06695	13.4255	4.54483e-19	3.53464e-18	33.1524	NPPC
1.51105	1.80576	14.4378	1.94701e-20	1.7163e-19	36.2209	INSM1
1.5073	6.27616	38.9761	5.42383e-42	6.10538e-40	85.4893	RASGRF1
1.5039	7.86369	29.7979	8.12594e-36	4.20045e-34	70.8667	HMGCS1
1.50017	3.60513	35.8874	4.45257e-40	3.92699e-38	81.3051	RNF139-AS1
1.49908	0.866851	9.53975	2.69656e-13	1.26199e-12	19.9921	RBM24
1.49885	2.79915	5.16989	3.31311e-06	8.42057e-06	3.25226	DDX3Y
1.49721	4.50464	45.6813	1.05751e-45	1.96675e-43	94.2404	MEF2D
1.49221	0.427673	6.95647	4.27131e-09	1.39951e-08	10.5153	AC015967.1
1.48968	1.51556	9.95741	5.92425e-14	2.94235e-13	21.3821	AC011939.2
1.48477	2.69291	20.1071	3.81423e-27	6.74887e-26	51.5633	RSPH1
1.48359	0.813241	9.20793	9.10243e-13	4.06745e-12	18.823	AC018653.4
1.48104	4.01915	29.5616	1.23167e-35	6.18001e-34	71.0288	CASP9
1.47999	1.93192	14.4195	2.05935e-20	1.81066e-19	36.1407	AC024361.1
1.47943	3.67512	30.1357	4.50681e-36	2.40223e-34	72.0762	BTG3
1.47677	2.67865	27.7709	3.17772e-34	1.30386e-32	67.8456	CBX8
1.47556	3.86505	23.5685	1.41312e-30	3.73125e-29	59.3168	KLF10
1.46831	7.88634	54.9528	4.65576e-50	1.37345e-47	104.092	STAT3
1.46457	1.3033	11.0791	1.11478e-15	6.41353e-15	25.3807	LMCD1
1.46167	3.40031	23.9886	5.78008e-31	1.61597e-29	60.2923	ISG15
1.4547	-0.619636	6.99297	3.71983e-09	1.22609e-08	10.8026	AL161421.1
[truncated: 16,890 more rows]

## Sheet: nmglut_6vs0
logFC	AveExpr	t	P.Value	adj.P.Val	B	gene
[truncated: 17,110 more rows]

[truncated: 4 more sheets: nmglut_6vs1, GABA_1vs0, GABA_6vs0, GABA_6vs1]
