# Supplementary material for: Single-cell multiomics of neuronal activation reveals context-dependent genetic control of brain disorders
Source: bioRxiv. 2025 Feb 17:2025.02.17.638682. Preprint. [Version 1] doi: 10.1101/2025.02.17.638682 (PMC11870544; doi:10.1101/2025.02.17.638682)
Supplement: Supplement 23 [file media-23.xlsx]

## Sheet: GABA_6vs0
Chr	Start	End	Strand	Ave-log2FC	P-value	Adj_p
chr11	19442215	19442714	+	2.0258	1.24325e-57	2.14783e-52
chr14	103888190	103888689	+	2.55809	2.72954e-57	2.27067e-52
chr1	27542307	27542806	+	2.33886	3.94307e-57	2.27067e-52
chr2	29269314	29269813	+	2.21549	8.95754e-57	3.86874e-52
chr6	71934184	71934683	+	2.66292	2.08399e-54	7.20056e-50
chr12	130132970	130133469	+	3.00226	5.02369e-54	1.44648e-49
chr11	9565939	9566438	+	3.30846	2.61629e-53	6.45696e-49
chr11	68677418	68677917	+	1.85679	1.63039e-52	3.52081e-48
chr12	15797634	15798133	+	3.48457	2.40868e-52	4.62358e-48
chr17	33235135	33235634	+	1.83079	4.82075e-52	8.32828e-48
chr1	7401768	7402267	+	1.83743	3.44213e-51	5.40599e-47
chr5	133245458	133245957	+	2.37756	4.44291e-51	6.39628e-47
chr10	131635478	131635977	+	3.20589	8.52845e-51	1.13336e-46
chr3	115800413	115800912	+	2.44429	1.53808e-50	1.89799e-46
chr2	27720023	27720522	+	2.50364	2.72808e-50	3.142e-46
chr12	52051051	52051550	+	1.33532	3.2907e-50	3.55311e-46
chr8	125333997	125334496	+	1.84011	3.8208e-50	3.88281e-46
chr1	36299905	36300404	+	2.14744	5.0799e-50	4.87555e-46
chr6	111805526	111806025	+	2.54807	8.91849e-50	7.70375e-46
chr3	182212360	182212859	+	1.71427	8.60658e-50	7.70375e-46
chr7	1418414	1418913	+	2.07909	4.18061e-49	3.43923e-45
chr17	44138106	44138605	+	1.39606	6.85013e-49	5.37919e-45
chr21	38787410	38787909	+	2.46394	9.4214e-49	7.07666e-45
chr11	94152217	94152716	+	2.5129	1.05585e-48	7.60032e-45
chr19	30496910	30497409	+	2.60406	1.81744e-48	1.23457e-44
chr3	197516454	197516953	+	2.34031	1.85801e-48	1.23457e-44
chr11	134024337	134024836	+	2.30529	4.30751e-48	2.65772e-44
chr11	43830894	43831393	+	1.95812	4.23425e-48	2.65772e-44
chr2	7011700	7012199	+	2.3729	4.68361e-48	2.75816e-44
chr10	2949909	2950408	+	1.9362	4.78961e-48	2.75816e-44
chr2	46882033	46882532	+	1.8928	9.39975e-48	5.23836e-44
chr1	26771655	26772154	+	2.02869	1.78343e-47	9.62821e-44
chr21	30436955	30437454	+	2.65985	2.12844e-47	1.11426e-43
chr7	157932498	157932997	+	3.44684	2.31876e-47	1.14453e-43
chr6	43798798	43799297	+	1.62003	2.27609e-47	1.14453e-43
chr5	96597380	96597879	+	2.77392	3.238e-47	1.55387e-43
chr1	241047820	241048319	+	2.59139	5.01176e-47	2.34007e-43
chr1	175394701	175395200	+	1.88791	5.32857e-47	2.42252e-43
chr7	28408868	28409367	+	1.62522	7.63401e-47	3.38165e-43
chr15	88638716	88639215	+	1.4048	8.98471e-47	3.88048e-43
chr2	37506357	37506856	+	3.26073	1.05978e-46	4.46554e-43
chr16	68756218	68756717	+	2.1224	1.32021e-46	5.43041e-43
chr14	99578446	99578945	+	1.64332	1.54868e-46	6.22206e-43
chr22	42940084	42940583	+	2.14779	1.77022e-46	6.95049e-43
chr5	115435882	115436381	+	2.48784	2.34298e-46	8.99492e-43
chr15	90165652	90166151	+	2.44595	2.8759e-46	1.08008e-42
chr1	235910545	235911044	+	2.02934	4.03923e-46	1.45378e-42
chr18	24113096	24113595	+	1.44181	4.02154e-46	1.45378e-42
chr1	245176949	245177448	+	2.37801	4.58811e-46	1.61763e-42
chr3	127525294	127525793	+	2.06731	5.80989e-46	2.00742e-42
chr17	5526741	5527240	+	1.77605	8.22682e-46	2.78678e-42
chr12	57452027	57452526	+	2.23984	9.8972e-46	3.28813e-42
chr8	30804250	30804749	+	2.7874	1.1838e-45	3.85871e-42
chr10	3530434	3530933	+	2.70314	1.46674e-45	4.60713e-42
chr7	151727543	151728042	+	1.57303	1.44187e-45	4.60713e-42
chr10	75417529	75418028	+	1.80021	1.5077e-45	4.65121e-42
chr6	150835563	150836062	+	2.59521	1.53549e-45	4.65387e-42
chr2	130824408	130824907	+	1.46317	1.7966e-45	5.35135e-42
chr6	130465804	130466303	+	2.62275	4.50583e-45	1.31936e-41
chr7	30866893	30867392	+	2.93075	5.96358e-45	1.7171e-41
chr4	177595990	177596489	+	2.36453	1.24744e-44	3.52268e-41
chr3	149367012	149367511	+	2.35339	1.2704e-44	3.52268e-41
chr7	3272759	3273258	+	1.86688	1.28461e-44	3.52268e-41
chr9	116870496	116870995	+	1.9703	2.2873e-44	6.17424e-41
chr4	72112471	72112970	+	2.82743	2.51671e-44	6.68899e-41
chr3	17159026	17159525	+	2.12985	2.70833e-44	7.08921e-41
chr11	43920557	43921056	+	1.42733	3.22038e-44	8.30373e-41
chr13	49098145	49098644	+	1.97783	4.72682e-44	1.20088e-40
chr1	218585461	218585960	+	2.30526	5.47227e-44	1.35847e-40
chr8	141624961	141625460	+	2.17489	5.50436e-44	1.35847e-40
chr1	109307287	109307786	+	1.42028	5.61352e-44	1.3659e-40
chr4	10106518	10107017	+	1.5559	5.87814e-44	1.41042e-40
chr15	79178992	79179491	+	1.40892	6.15285e-44	1.45611e-40
chr16	11675496	11675995	+	1.49641	6.67571e-44	1.5585e-40
chr5	159773253	159773752	+	1.26225	7.13792e-44	1.64419e-40
chr18	44958411	44958910	+	2.36335	7.5745e-44	1.72179e-40
chr20	9218550	9219049	+	2.14556	7.77196e-44	1.74374e-40
chr11	83054859	83055358	+	2.37139	1.02361e-43	2.26716e-40
chr3	33392611	33393110	+	1.81125	1.10984e-43	2.42703e-40
chr16	19143286	19143785	+	1.90937	1.22163e-43	2.6381e-40
chr2	153543670	153544169	+	1.47793	1.52583e-43	3.25434e-40
chr1	210855464	210855963	+	2.59824	2.62524e-43	5.5309e-40
chr16	15482314	15482813	+	2.4127	4.64853e-43	9.6756e-40
chr15	69557352	69557851	+	2.61299	6.66339e-43	1.36654e-39
chr9	7320076	7320575	+	2.37614	6.72359e-43	1.36654e-39
chr11	120547772	120548271	+	1.53705	7.24255e-43	1.4549e-39
chr2	8894189	8894688	+	2.57031	7.37265e-43	1.46401e-39
chr10	120513421	120513920	+	1.93228	7.91517e-43	1.55388e-39
chr10	14383172	14383671	+	2.17492	8.04371e-43	1.56137e-39
chr8	139600761	139601260	+	2.03674	9.4611e-43	1.8161e-39
chr4	22322248	22322747	+	3.37332	1.09286e-42	2.07474e-39
chr7	95668600	95669099	+	2.5379	1.45599e-42	2.7078e-39
chr14	30385697	30386196	+	2.35431	1.45767e-42	2.7078e-39
chr11	36149613	36150112	+	2.73645	1.66791e-42	3.06539e-39
chr1	29569921	29570420	+	2.72823	1.84129e-42	3.34841e-39
chr11	117828582	117829081	+	1.88306	2.58426e-42	4.65056e-39
chr2	134683596	134684095	+	2.92447	2.97077e-42	5.29101e-39
chr4	173243243	173243742	+	2.74263	3.19275e-42	5.62833e-39
chr19	2168899	2169398	+	1.92026	5.1135e-42	8.92326e-39
chr14	89507562	89508061	+	3.05325	5.85862e-42	1.00265e-38
chr6	165988004	165988503	+	1.00658	5.86178e-42	1.00265e-38
chr8	94241976	94242475	+	2.28282	6.1632e-42	1.04219e-38
chr18	50639698	50640197	+	2.22504	6.21362e-42	1.04219e-38
chr7	73715489	73715988	+	1.44986	7.03089e-42	1.16793e-38
chr1	234975119	234975618	+	2.17612	7.15276e-42	1.17686e-38
chr5	139985622	139986121	+	3.42234	1.07766e-41	1.75638e-38
chr8	630818	631317	+	1.79025	1.13761e-41	1.83675e-38
chr4	37648035	37648534	+	1.72512	1.21718e-41	1.94703e-38
chr1	38616737	38617236	+	3.37397	1.43641e-41	2.27664e-38
chr8	61591451	61591950	+	2.05427	1.50803e-41	2.36841e-38
chr10	128629320	128629819	+	2.82123	1.71133e-41	2.66349e-38
chr3	2783077	2783576	+	3.28806	1.82516e-41	2.81529e-38
chr4	40255481	40255980	+	2.42314	1.93805e-41	2.96297e-38
chr2	126978379	126978878	+	2.79025	1.97724e-41	2.97032e-38
chr12	52215441	52215940	+	2.52713	1.97374e-41	2.97032e-38
chr8	48788674	48789173	+	1.9128	2.00249e-41	2.98231e-38
chr4	40909314	40909813	+	1.79837	2.09244e-41	3.08964e-38
chr18	5510064	5510563	+	2.32931	2.32897e-41	3.40975e-38
chr3	193301404	193301903	+	3.20898	3.03003e-41	4.39887e-38
chr3	88263337	88263836	+	2.0672	3.10896e-41	4.47584e-38
chr16	4944686	4945185	+	1.80952	3.36235e-41	4.80063e-38
chr14	100476276	100476775	+	1.71617	3.65586e-41	5.17691e-38
chr6	95325951	95326450	+	2.99701	3.79295e-41	5.32737e-38
chr20	25310273	25310772	+	1.37444	4.03692e-41	5.62431e-38
chr16	11201636	11202135	+	1.9664	5.67895e-41	7.84872e-38
chr17	68318307	68318806	+	1.63479	5.95204e-41	8.16086e-38
chr20	1399875	1400374	+	1.69287	6.0166e-41	8.18443e-38
chr5	137491085	137491584	+	2.04453	6.79519e-41	9.17133e-38
chr7	18212674	18213173	+	2.5421	6.90965e-41	9.25352e-38
chr2	22281002	22281501	+	2.24297	7.39683e-41	9.82977e-38
chr2	28276029	28276528	+	2.32943	7.67477e-41	1.01213e-37
chr16	1296838	1297337	+	2.00395	1.09536e-40	1.42994e-37
chr7	80876780	80877279	+	1.78312	1.10085e-40	1.42994e-37
chr18	24076142	24076641	+	2.16065	1.34608e-40	1.73543e-37
chr17	74042700	74043199	+	2.18741	1.52991e-40	1.95782e-37
chr2	101120558	101121057	+	3.12749	2.24381e-40	2.85029e-37
chr2	232979963	232980462	+	2.00152	2.38376e-40	3.00595e-37
chr2	29748109	29748608	+	2.7227	3.17817e-40	3.97868e-37
chr11	116164851	116165350	+	2.59146	3.25091e-40	4.04047e-37
chr13	48749640	48750139	+	2.03887	3.6219e-40	4.4694e-37
chr2	88600012	88600511	+	1.33447	3.75194e-40	4.59703e-37
chr13	50421674	50422173	+	2.00534	3.99212e-40	4.85686e-37
chr3	24748328	24748827	+	2.76395	4.56463e-40	5.51456e-37
chr9	121286949	121287448	+	1.69819	4.65466e-40	5.58426e-37
chr18	7786515	7787014	+	2.81505	5.25452e-40	6.26045e-37
chr7	95549724	95550223	+	2.85903	6.09076e-40	7.20708e-37
chr9	117224656	117225155	+	1.97887	6.29243e-40	7.39506e-37
chr21	36429978	36430477	+	1.98977	6.75003e-40	7.87925e-37
chr5	56350463	56350962	+	1.94637	7.2824e-40	8.44363e-37
chr11	46055324	46055823	+	2.95708	7.41147e-40	8.53599e-37
chr12	106779921	106780420	+	3.04669	7.66226e-40	8.76639e-37
chr7	14528106	14528605	+	2.58771	7.84407e-40	8.91535e-37
chr7	21778942	21779441	+	2.8802	8.82699e-40	9.96694e-37
chr6	82144135	82144634	+	2.10401	1.12771e-39	1.26508e-36
chr14	76203429	76203928	+	1.92151	1.17828e-39	1.31328e-36
chr8	9995666	9996165	+	2.57915	1.2309e-39	1.36313e-36
chr10	91652333	91652832	+	2.15062	1.40273e-39	1.54352e-36
chr11	41784874	41785373	+	1.71759	1.45047e-39	1.58596e-36
chr6	90087994	90088493	+	2.7637	1.46371e-39	1.59038e-36
chr5	159879127	159879626	+	1.54455	1.52448e-39	1.64605e-36
chr4	185112010	185112509	+	2.20941	1.61288e-39	1.73068e-36
chr8	141401468	141401967	+	-1.41422	1.91056e-39	2.03745e-36
chr8	94024614	94025113	+	3.26902	2.53142e-39	2.68298e-36
chr6	4125845	4126344	+	3.07702	2.6131e-39	2.75266e-36
chr8	28381462	28381961	+	2.20433	2.74367e-39	2.87269e-36
chr4	83548352	83548851	+	2.86498	3.16096e-39	3.28967e-36
chr15	85800443	85800942	+	1.97687	3.19996e-39	3.31031e-36
chr2	217489107	217489606	+	1.73659	3.27299e-39	3.34579e-36
chr19	13846912	13847411	+	1.65963	3.26521e-39	3.34579e-36
chr5	170596985	170597484	+	1.93423	3.4901e-39	3.54674e-36
chr5	63155145	63155644	+	1.4895	3.59353e-39	3.6305e-36
chr8	6649013	6649512	+	3.20524	3.65039e-39	3.6665e-36
chr22	46661383	46661882	+	1.77347	3.96825e-39	3.96272e-36
chr9	130128977	130129476	+	1.51283	4.35665e-39	4.32558e-36
chr6	106574756	106575255	+	1.71006	5.37454e-39	5.30572e-36
chr3	115790716	115791215	+	2.62354	6.11137e-39	5.96872e-36
chr15	31252220	31252719	+	2.12828	6.11525e-39	5.96872e-36
chr7	148772590	148773089	+	1.79252	6.17705e-39	5.99518e-36
chr6	140043235	140043734	+	2.25251	7.68138e-39	7.41356e-36
chr12	132286792	132287291	+	2.14973	8.19088e-39	7.86138e-36
chr6	36314148	36314647	+	2.47206	8.62101e-39	8.22849e-36
chr2	233350673	233351172	+	1.44901	1.01902e-38	9.67283e-36
chr2	236078297	236078796	+	1.50003	1.03361e-38	9.75764e-36
chr11	44955013	44955512	+	1.86367	1.07059e-38	1.00518e-35
chr12	98352386	98352885	+	2.40419	1.16404e-38	1.08117e-35
chr7	128827344	128827843	+	1.82001	1.16185e-38	1.08117e-35
chr19	33690415	33690914	+	1.33839	1.17768e-38	1.08799e-35
chr9	1759819	1760318	+	1.74364	1.42732e-38	1.31161e-35
chr11	105719357	105719856	+	1.96517	1.45999e-38	1.33453e-35
chr2	216315909	216316408	+	1.89881	1.58419e-38	1.44044e-35
chr8	131894349	131894848	+	1.51762	1.7319e-38	1.5665e-35
chr20	37856891	37857390	+	2.77719	1.79648e-38	1.60807e-35
chr12	119940700	119941199	+	1.98419	1.78732e-38	1.60807e-35
chr11	68441425	68441924	+	1.96477	1.84433e-38	1.64239e-35
chr1	244353706	244354205	+	1.79924	1.88485e-38	1.66987e-35
chr14	88476137	88476636	+	3.30854	1.99538e-38	1.75877e-35
chr21	43306979	43307478	+	1.69236	2.13981e-38	1.87651e-35
chr6	37576353	37576852	+	2.09718	2.16753e-38	1.89121e-35
chr2	10936133	10936632	+	2.47383	2.22343e-38	1.93024e-35
chr8	29990859	29991358	+	2.211	2.27225e-38	1.96276e-35
chr1	110229351	110229850	+	1.16284	2.30266e-38	1.97913e-35
chr8	141788213	141788712	+	1.30818	2.36596e-38	2.02347e-35
chr6	7468503	7469002	+	2.43406	2.8713e-38	2.44356e-35
chr15	67174857	67175356	+	1.634	2.92041e-38	2.47317e-35
chr8	122805847	122806346	+	3.18483	3.62716e-38	3.05671e-35
chr12	75977867	75978366	+	2.11177	3.82034e-38	3.20387e-35
chr2	47534141	47534640	+	1.69445	3.90911e-38	3.26248e-35
chr2	88752307	88752806	+	2.56753	4.02908e-38	3.34644e-35
chr2	54903980	54904479	+	3.13763	4.45494e-38	3.68245e-35
chr2	36889708	36890207	+	2.48857	4.88903e-38	4.02202e-35
chr10	120526209	120526708	+	3.34489	5.59692e-38	4.58255e-35
chr20	48853874	48854373	+	2.29047	5.70394e-38	4.64815e-35
chr2	207330840	207331339	+	1.806	6.04387e-38	4.90203e-35
chr3	4343147	4343646	+	3.24806	6.41265e-38	5.17683e-35
chr15	78212529	78213028	+	1.52039	6.47708e-38	5.20453e-35
chr18	58785274	58785773	+	1.44338	6.88456e-38	5.50634e-35
chr17	40251505	40252004	+	2.85046	7.30529e-38	5.78497e-35
chr10	90319467	90319966	+	1.75648	7.33338e-38	5.78497e-35
chr4	40333896	40334395	+	1.65679	7.28009e-38	5.78497e-35
chr1	245380149	245380648	+	1.77196	8.99067e-38	7.06009e-35
chr5	140190257	140190756	+	2.31193	1.00204e-37	7.83306e-35
chr3	140470909	140471408	+	1.78452	1.17444e-37	9.13943e-35
chr2	137231599	137232098	+	2.74622	1.22541e-37	9.49328e-35
chr17	2812129	2812628	+	1.53284	1.29748e-37	1.00067e-34
chr17	9676697	9677196	+	2.03801	1.43253e-37	1.09992e-34
chr10	3852261	3852760	+	1.68262	1.55773e-37	1.19076e-34
chr3	185796457	185796956	+	2.18129	1.61723e-37	1.2308e-34
chr7	92763566	92764065	+	1.8436	1.68514e-37	1.27686e-34
chr3	195182091	195182590	+	2.20101	1.75404e-37	1.32326e-34
chr6	140050112	140050611	+	1.54085	1.81239e-37	1.36134e-34
chr10	77160608	77161107	+	1.93473	1.84713e-37	1.38142e-34
chr2	30273122	30273621	+	2.35073	1.8794e-37	1.3995e-34
chr8	92128176	92128675	+	2.71715	1.89542e-37	1.40537e-34
chr2	15059808	15060307	+	1.84534	1.94822e-37	1.43834e-34
chr17	35700138	35700637	+	1.83564	2.04412e-37	1.50272e-34
chr18	47403198	47403697	+	2.488	2.07463e-37	1.51869e-34
chr11	81005631	81006130	+	3.15756	2.27095e-37	1.65539e-34
chr17	44086808	44087307	+	1.21868	2.56494e-37	1.86184e-34
chr5	176789771	176790270	+	1.45772	2.58945e-37	1.87176e-34
chr10	68153462	68153961	+	2.44514	2.64284e-37	1.90239e-34
chr1	200053504	200054003	+	1.66357	2.7309e-37	1.95762e-34
chr1	204573438	204573937	+	1.61385	2.9365e-37	2.09631e-34
chr8	140238222	140238721	+	1.30315	3.05703e-37	2.17337e-34
chr5	174410554	174411053	+	2.94323	3.09297e-37	2.18991e-34
chr14	100439156	100439655	+	1.98617	3.18379e-37	2.24501e-34
chr9	73643357	73643856	+	3.00509	3.78682e-37	2.65938e-34
chr1	171817637	171818136	+	1.96035	3.91899e-37	2.74105e-34
chr15	58332076	58332575	+	1.8266	4.54736e-37	3.16773e-34
chr22	49970704	49971203	+	1.18296	4.62413e-37	3.20828e-34
chr6	157428726	157429225	+	1.91837	4.67672e-37	3.23178e-34
chr6	35810994	35811493	+	1.08711	4.70595e-37	3.23902e-34
chr13	67619906	67620405	+	2.32476	4.81213e-37	3.29896e-34
chr5	74575635	74576134	+	2.84766	4.90137e-37	3.34686e-34
chr10	72320673	72321172	+	1.23969	5.1192e-37	3.48184e-34
chr3	9340244	9340743	+	2.5916	5.76024e-37	3.90248e-34
chr6	52352425	52352924	+	1.8628	5.886e-37	3.97211e-34
chr14	55447972	55448471	+	2.64884	6.25124e-37	4.20217e-34
chr11	43551752	43552251	+	2.47785	6.62355e-37	4.43518e-34
chr17	41403832	41404331	+	2.69413	7.75666e-37	5.17387e-34
chr12	25333745	25334244	+	2.74881	8.2508e-37	5.48231e-34
chr7	107494275	107494774	+	2.79133	8.97706e-37	5.94202e-34
chr6	30769509	30770008	+	2.01504	1.23447e-36	8.13992e-34
chr11	62427756	62428255	+	2.31035	1.40548e-36	9.23231e-34
chr4	155780612	155781111	+	3.09613	1.47185e-36	9.59532e-34
chr5	54387695	54388194	+	1.7888	1.46898e-36	9.59532e-34
chr11	66949992	66950491	+	1.89309	1.51069e-36	9.81149e-34
chr9	123894028	123894527	+	2.35923	1.62926e-36	1.05419e-33
chr8	89611746	89612245	+	2.97095	1.70478e-36	1.09894e-33
chr18	23115596	23116095	+	2.80712	1.86256e-36	1.19619e-33
chr2	209495971	209496470	+	1.60286	1.89481e-36	1.21239e-33
chr19	48637398	48637897	+	-0.98094	1.95109e-36	1.2438e-33
chr6	33590112	33590611	+	1.56325	2.19127e-36	1.39177e-33
chr17	33334744	33335243	+	1.68767	2.36648e-36	1.49755e-33
chr7	81684876	81685375	+	1.50134	3.01985e-36	1.90404e-33
chr3	141243239	141243738	+	1.21845	3.10732e-36	1.95206e-33
chr2	67040196	67040695	+	2.52642	3.162e-36	1.97922e-33
chr1	59112974	59113473	+	2.62149	3.28712e-36	2.05011e-33
chr12	105922551	105923050	+	1.94379	3.43711e-36	2.13594e-33
chr1	20411153	20411652	+	1.93181	3.45483e-36	2.13926e-33
chr1	64898012	64898511	+	2.43871	3.59742e-36	2.2196e-33
chr9	114551886	114552385	+	1.48581	3.77561e-36	2.32125e-33
chr15	33243835	33244334	+	2.18488	3.89801e-36	2.37956e-33
chr16	12120358	12120857	+	1.07331	3.89216e-36	2.37956e-33
chr4	153205761	153206260	+	2.88881	3.96901e-36	2.41437e-33
chr7	74079254	74079753	+	1.74006	4.05869e-36	2.46027e-33
chr3	142997159	142997658	+	1.73617	4.3298e-36	2.61543e-33
chr7	105770227	105770726	+	1.67059	4.53038e-36	2.72705e-33
chr1	111956180	111956679	+	1.38569	4.61375e-36	2.76759e-33
chr16	50360355	50360854	+	1.69478	4.9564e-36	2.96284e-33
chr7	9945786	9946285	+	2.22427	5.01292e-36	2.9863e-33
chr2	25618669	25619168	+	1.71961	5.29423e-36	3.14304e-33
chr15	41564305	41564804	+	1.18164	6.72016e-36	3.97592e-33
chr18	67360079	67360578	+	1.57229	6.85179e-36	4.03996e-33
chr1	94081850	94082349	+	2.28062	6.97137e-36	4.09648e-33
chr5	14268152	14268651	+	2.32276	8.01189e-36	4.6761e-33
chr15	62739027	62739526	+	2.2424	7.98607e-36	4.6761e-33
chr7	17319018	17319517	+	3.85958	9.09883e-36	5.27485e-33
chr18	44887067	44887566	+	2.16008	9.08593e-36	5.27485e-33
chr1	225454724	225455223	+	2.08143	1.03425e-35	5.97577e-33
chr11	47464381	47464880	+	1.5333	1.07642e-35	6.19873e-33
chr1	18385392	18385891	+	1.95257	1.09006e-35	6.25643e-33
chr5	150317094	150317593	+	2.11415	1.10681e-35	6.32961e-33
chr5	76790593	76791092	+	1.78958	1.11014e-35	6.32961e-33
chr1	209884643	209885142	+	1.4232	1.13363e-35	6.44226e-33
chr14	54677259	54677758	+	2.33228	1.26274e-35	7.15242e-33
chr2	205025017	205025516	+	1.79394	1.28009e-35	7.22702e-33
chr12	3820134	3820633	+	2.34287	1.38186e-35	7.77618e-33
chr2	133331430	133331929	+	1.73632	1.45967e-35	8.18736e-33
chr10	90313977	90314476	+	2.98791	1.55862e-35	8.71411e-33
chr2	237533522	237534021	+	0.984491	1.77543e-35	9.89423e-33
chr1	26907436	26907935	+	1.91481	1.7872e-35	9.92784e-33
chr1	94541665	94542164	+	1.10817	1.79603e-35	9.94486e-33
chr1	154420144	154420643	+	1.81046	1.83397e-35	1.01225e-32
chr10	131315288	131315787	+	2.06937	2.02485e-35	1.11405e-32
chr13	97141529	97142028	+	1.81256	2.19938e-35	1.20623e-32
chr1	205284579	205285078	+	1.59316	2.23911e-35	1.22413e-32
chr18	59123570	59124069	+	1.51257	2.2525e-35	1.22757e-32
chr3	198071848	198072347	+	2.50915	2.33876e-35	1.27057e-32
chr2	99880114	99880613	+	1.93306	2.47098e-35	1.3382e-32
chr6	81561003	81561502	+	2.7019	2.5985e-35	1.40286e-32
chr1	41955527	41956026	+	2.26666	2.76317e-35	1.48249e-32
chr14	58829532	58830031	+	1.76663	2.75915e-35	1.48249e-32
chr17	34465802	34466301	+	1.88402	3.24204e-35	1.73403e-32
chr16	65414260	65414759	+	3.46407	3.37501e-35	1.79958e-32
chr18	76687172	76687671	+	2.30859	3.43536e-35	1.82612e-32
chr16	62014352	62014851	+	1.99657	3.47467e-35	1.84135e-32
chr16	15462545	15463044	+	1.63742	3.52144e-35	1.86043e-32
chr15	97993233	97993732	+	2.0092	3.70216e-35	1.94994e-32
chr21	42097817	42098316	+	1.92105	3.83982e-35	2.0163e-32
chr7	95264224	95264723	+	1.47719	3.873e-35	2.02756e-32
chr6	15370654	15371153	+	2.41381	3.99554e-35	2.08079e-32
chr12	117060330	117060829	+	1.78663	3.99876e-35	2.08079e-32
chr2	157558938	157559437	+	2.3307	4.49777e-35	2.33342e-32
chr5	134092856	134093355	+	2.12732	4.82552e-35	2.49596e-32
chr1	8871211	8871710	+	1.90887	5.01101e-35	2.58417e-32
chr3	116059572	116060071	+	2.39985	5.11268e-35	2.62875e-32
chr13	62705977	62706476	+	2.83845	5.15824e-35	2.64431e-32
chr7	137978424	137978923	+	2.99659	5.26203e-35	2.68953e-32
chr6	62390370	62390869	+	2.74935	5.35644e-35	2.72972e-32
chr3	79005026	79005525	+	2.42562	5.66058e-35	2.87622e-32
chr15	47621302	47621801	+	2.04727	5.74351e-35	2.90981e-32
chr2	186863136	186863635	+	2.36233	5.99449e-35	3.02807e-32
chr12	25784585	25785084	+	2.08317	6.20604e-35	3.1258e-32
chr2	51782823	51783322	+	2.48147	6.67813e-35	3.3538e-32
chr5	115360320	115360819	+	2.03925	7.52699e-35	3.76914e-32
chr22	33823437	33823936	+	2.16023	7.72131e-35	3.85528e-32
chr17	77770589	77771088	+	1.83077	8.20602e-35	4.08549e-32
chr14	56892874	56893373	+	2.14502	8.31408e-35	4.12739e-32
chr9	134691351	134691850	+	2.36607	8.38069e-35	4.14854e-32
chr7	126700980	126701479	+	1.91932	8.7387e-35	4.3134e-32
chr5	142822002	142822501	+	2.11122	8.9307e-35	4.39561e-32
chr3	30606335	30606834	+	1.58113	9.60925e-35	4.71615e-32
chr7	37031870	37032369	+	1.76101	9.69973e-35	4.74707e-32
chr1	39192058	39192557	+	1.80923	9.77626e-35	4.77101e-32
chr1	76254095	76254594	+	1.97944	9.95855e-35	4.84628e-32
chr1	16164087	16164586	+	1.10435	1.00381e-34	4.87125e-32
chr6	52517459	52517958	+	1.43672	1.06089e-34	5.13386e-32
chr2	54809767	54810266	+	2.85593	1.09748e-34	5.29607e-32
chr1	222817478	222817977	+	2.81076	1.1889e-34	5.72127e-32
chr6	31776883	31777382	+	1.23267	1.22654e-34	5.88599e-32
chr12	79738848	79739347	+	2.18677	1.23705e-34	5.91998e-32
chr8	53727791	53728290	+	2.21763	1.44424e-34	6.89242e-32
chr1	178529895	178530394	+	2.16016	1.47458e-34	7.01783e-32
chr1	15178777	15179276	+	1.33327	1.53024e-34	7.26269e-32
chr5	6505020	6505519	+	1.53111	1.60363e-34	7.59019e-32
chr1	168408827	168409326	+	3.00695	1.62974e-34	7.69271e-32
chr17	78024805	78025304	+	2.56337	1.68346e-34	7.92461e-32
chr11	95109067	95109566	+	1.77932	1.76745e-34	8.29738e-32
chr2	214450521	214451020	+	3.00906	1.93632e-34	9.06551e-32
chr6	105327359	105327858	+	1.4802	1.95132e-34	9.11104e-32
chr10	125471862	125472361	+	2.11615	2.60097e-34	1.21116e-31
chr16	14498001	14498500	+	2.20877	2.90585e-34	1.34949e-31
chr13	75787300	75787799	+	2.9811	3.08341e-34	1.42811e-31
chr2	236769958	236770457	+	1.60078	3.34504e-34	1.54515e-31
chr7	108442016	108442515	+	1.47773	3.37947e-34	1.55689e-31
chr17	49438396	49438895	+	1.9976	3.48703e-34	1.60217e-31
chr18	8763536	8764035	+	2.07245	3.73622e-34	1.71211e-31
chr10	120156506	120157005	+	2.5755	4.11466e-34	1.88054e-31
chr9	129488455	129488954	+	1.20815	4.58014e-34	2.08776e-31
chr5	124629011	124629510	+	1.88239	4.67878e-34	2.12711e-31
chr17	82098129	82098628	+	-0.739474	4.84834e-34	2.19841e-31
chr18	59985217	59985716	+	2.27603	5.0201e-34	2.27034e-31
chr1	162905650	162906149	+	2.0952	5.04348e-34	2.27495e-31
chr1	61426877	61427376	+	1.79498	5.12196e-34	2.30433e-31
chr5	104265760	104266259	+	2.73635	5.34226e-34	2.3972e-31
chr2	209638331	209638830	+	2.49276	5.54932e-34	2.48367e-31
chr1	25442147	25442646	+	1.83708	6.66536e-34	2.96779e-31
chr5	168822568	168823067	+	1.7649	6.66371e-34	2.96779e-31
chr12	176381	176880	+	1.57257	7.21136e-34	3.20264e-31
chr9	98989588	98990087	+	1.90649	7.46924e-34	3.30866e-31
chr7	28037220	28037719	+	2.83755	7.59014e-34	3.35362e-31
chr13	78160750	78161249	+	3.0908	8.6602e-34	3.81665e-31
chr15	33201832	33202331	+	1.32525	9.04524e-34	3.9762e-31
chr3	69695611	69696110	+	1.82587	9.72444e-34	4.26392e-31
chr6	3209091	3209590	+	1.1806	1.00689e-33	4.40377e-31
chr8	125664348	125664847	+	1.55867	1.01469e-33	4.42667e-31
chr1	209039253	209039752	+	2.09612	1.03887e-33	4.52076e-31
chr15	93829101	93829600	+	2.18141	1.04674e-33	4.54358e-31
chr3	59559743	59560242	+	2.72536	1.08463e-33	4.69624e-31
chr1	147538948	147539447	+	2.76397	1.13917e-33	4.90777e-31
chr20	57558958	57559457	+	1.74172	1.13683e-33	4.90777e-31
chr8	10152188	10152687	+	1.9676	1.19188e-33	5.12207e-31
chr6	155188836	155189335	+	1.50502	1.20236e-33	5.1543e-31
chr2	29304363	29304862	+	3.23539	1.2361e-33	5.28581e-31
chr9	32604134	32604633	+	1.84618	1.34867e-33	5.75294e-31
chr17	33871628	33872127	+	1.58192	1.38872e-33	5.90921e-31
chr13	35891888	35892387	+	2.05477	1.58873e-33	6.74367e-31
chr4	26787895	26788394	+	1.48157	1.66692e-33	7.05822e-31
chr3	72745309	72745808	+	2.04628	1.6955e-33	7.16168e-31
chr3	108472127	108472626	+	2.03184	1.71317e-33	7.21869e-31
chr10	92101277	92101776	+	1.86574	1.73405e-33	7.28888e-31
chr19	38683568	38684067	+	1.5037	1.7976e-33	7.53767e-31
chr8	127041774	127042273	+	2.04014	1.88577e-33	7.88493e-31
chr2	221818548	221819047	+	1.50595	1.88955e-33	7.88493e-31
chr5	147568099	147568598	+	2.8043	2.09356e-33	8.71521e-31
chr9	119810862	119811361	+	1.91683	2.18765e-33	9.08501e-31
chr5	14165455	14165954	+	2.60765	2.24514e-33	9.3014e-31
chr9	34454713	34455212	+	1.57336	2.26117e-33	9.34538e-31
chr6	90368949	90369448	+	1.87465	2.27291e-33	9.37151e-31
chr22	35312143	35312642	+	1.3009	2.3816e-33	9.79626e-31
chr9	121281825	121282324	+	1.93013	2.39852e-33	9.84243e-31
chr2	134167006	134167505	+	1.62655	2.74221e-33	1.11995e-30
chr1	211735611	211736110	+	1.33676	2.7363e-33	1.11995e-30
chr13	45367353	45367852	+	2.14436	2.8005e-33	1.14107e-30
chr10	132571852	132572351	+	1.07426	2.82012e-33	1.14635e-30
chr9	113622909	113623408	+	1.13657	2.90879e-33	1.17962e-30
chr2	109239732	109240231	+	1.97522	2.92006e-33	1.18142e-30
chr7	76300135	76300634	+	2.3917	2.95238e-33	1.19002e-30
chr1	16013092	16013591	+	1.88204	2.95509e-33	1.19002e-30
chr2	172297654	172298153	+	1.26822	3.08612e-33	1.23989e-30
chr1	102837474	102837973	+	2.80935	3.12898e-33	1.25363e-30
chr21	36210029	36210528	+	2.18866	3.13483e-33	1.25363e-30
chr3	172129841	172130340	+	2.11446	3.39757e-33	1.35557e-30
chr4	40254923	40255422	+	2.14727	3.49191e-33	1.39e-30
chr2	6186663	6187162	+	2.17871	3.73736e-33	1.48428e-30
chr5	56058313	56058812	+	1.85042	3.76231e-33	1.49076e-30
chr2	133710533	133711032	+	2.25343	4.03619e-33	1.59562e-30
chr13	95749816	95750315	+	2.45115	4.10062e-33	1.6174e-30
chr1	90403089	90403588	+	1.81595	4.12319e-33	1.62259e-30
chr15	70022982	70023481	+	2.46899	4.29021e-33	1.68448e-30
chr18	46536383	46536882	+	1.69096	4.91785e-33	1.92218e-30
chr14	75450243	75450742	+	1.55908	4.91215e-33	1.92218e-30
chr14	98843630	98844129	+	2.45012	5.05101e-33	1.96977e-30
chr7	13041565	13042064	+	2.28681	5.13517e-33	1.99808e-30
chr1	183060317	183060816	+	1.57609	5.23262e-33	2.03142e-30
chr6	125558798	125559297	+	1.78499	5.91973e-33	2.29302e-30
chr10	102855882	102856381	+	1.47524	5.96507e-33	2.30541e-30
chr2	29106876	29107375	+	1.74439	6.19679e-33	2.38962e-30
chr1	202029100	202029599	+	2.44395	6.29587e-33	2.42171e-30
chr1	7299270	7299769	+	1.79129	6.30803e-33	2.42171e-30
chr12	117393992	117394491	+	2.27864	6.58759e-33	2.52343e-30
chr11	125368727	125369226	+	2.06184	6.85977e-33	2.62187e-30
chr8	139776062	139776561	+	1.93751	6.91176e-33	2.63591e-30
chr8	41792290	41792789	+	1.08436	7.06274e-33	2.68756e-30
chr2	196987852	196988351	+	1.94711	7.50556e-33	2.84979e-30
chr7	103735381	103735880	+	1.92462	7.94623e-33	3.01049e-30
chr16	85037014	85037513	+	1.84203	8.61021e-33	3.2549e-30
chr14	78903793	78904292	+	2.1446	9.00337e-33	3.3961e-30
chr11	113519979	113520478	+	2.82482	9.10478e-33	3.42586e-30
chr1	3900593	3901092	+	-0.750133	9.12192e-33	3.42586e-30
chr14	65356269	65356768	+	2.78157	9.4418e-33	3.5383e-30
chr3	61682854	61683353	+	1.56775	1.02317e-32	3.82602e-30
chr5	2149042	2149541	+	1.45278	1.05251e-32	3.92724e-30
chr12	15446761	15447260	+	3.05151	1.13702e-32	4.23343e-30
chr13	44013634	44014133	+	2.21697	1.15875e-32	4.30505e-30
chr9	99433535	99434034	+	2.93798	1.19522e-32	4.43101e-30
chr2	238644039	238644538	+	2.53725	1.22225e-32	4.52039e-30
chr16	67917794	67918293	+	1.785	1.22456e-32	4.52039e-30
chr3	89145956	89146455	+	2.78549	1.25146e-32	4.60984e-30
chr1	114473314	114473813	+	1.98103	1.25767e-32	4.62284e-30
chr3	16101435	16101934	+	2.75597	1.27093e-32	4.66166e-30
chr10	95544714	95545213	+	1.52082	1.40154e-32	5.12986e-30
chr8	11853921	11854420	+	1.61864	1.49405e-32	5.45689e-30
chr13	29877492	29877991	+	1.42533	1.51253e-32	5.51273e-30
chr22	24727020	24727519	+	2.35231	1.52522e-32	5.54726e-30
chr17	74051229	74051728	+	1.58068	1.82461e-32	6.62224e-30
chr8	118897140	118897639	+	2.54366	1.84072e-32	6.6667e-30
chr15	73810009	73810508	+	1.43933	1.96015e-32	7.08439e-30
chr1	234700196	234700695	+	1.10484	1.98527e-32	7.1602e-30
chr7	95693460	95693959	+	2.46088	1.99091e-32	7.16557e-30
chr6	151390180	151390679	+	-0.624872	2.14324e-32	7.69781e-30
chr4	113468246	113468745	+	2.28085	2.23822e-32	8.02226e-30
chr2	233974518	233975017	+	2.16554	2.27843e-32	8.14946e-30
chr8	19134395	19134894	+	2.84102	2.30022e-32	8.2104e-30
chr2	42896794	42897293	+	2.15443	2.32206e-32	8.27127e-30
chr13	112906098	112906597	+	1.33991	2.35892e-32	8.3853e-30
chr11	106482839	106483338	+	2.56616	2.38796e-32	8.47106e-30
chr10	35041156	35041655	+	1.93114	2.41705e-32	8.55672e-30
chr5	96652175	96652674	+	2.39712	2.47242e-32	8.717e-30
chr6	6678227	6678726	+	1.54366	2.46996e-32	8.717e-30
chr4	165580261	165580760	+	2.87619	2.53166e-32	8.90767e-30
chr7	137754431	137754930	+	1.47406	2.55146e-32	8.95912e-30
chr14	76348794	76349293	+	1.72217	2.66664e-32	9.34454e-30
chr11	112285948	112286447	+	1.86098	2.73675e-32	9.57082e-30
chr12	15372781	15373280	+	3.22187	2.74615e-32	9.58429e-30
chr13	98484775	98485274	+	1.7048	2.89346e-32	1.0078e-29
chr15	51726234	51726733	+	1.95877	2.91305e-32	1.01259e-29
chr10	63707219	63707718	+	2.81601	2.93322e-32	1.01551e-29
chr20	23152391	23152890	+	1.44513	2.92951e-32	1.01551e-29
chr13	110156491	110156990	+	2.14583	3.04203e-32	1.05108e-29
chr12	68565462	68565961	+	2.09039	3.06876e-32	1.0582e-29
chr7	3244339	3244838	+	2.19738	3.09027e-32	1.06349e-29
chr13	20174747	20175246	+	1.905	3.18454e-32	1.09375e-29
chr12	118463643	118464142	+	1.78795	3.27707e-32	1.12206e-29
chr14	65006320	65006819	+	1.75526	3.27994e-32	1.12206e-29
chr5	88785786	88786285	+	1.95816	3.39979e-32	1.16076e-29
chr7	155307047	155307546	+	2.84133	3.48912e-32	1.18891e-29
chr11	117786454	117786953	+	1.22675	3.67384e-32	1.24939e-29
chr14	35669777	35670276	+	1.59618	3.70576e-32	1.25777e-29
chr5	174198547	174199046	+	1.83158	4.05463e-32	1.37348e-29
chr16	9072900	9073399	+	1.63089	4.07479e-32	1.37761e-29
chr10	117221138	117221637	+	1.28797	4.23596e-32	1.4293e-29
chr1	67700722	67701221	+	1.95049	4.34041e-32	1.46169e-29
chr3	50217240	50217739	+	1.74783	4.58815e-32	1.54211e-29
chr20	8756374	8756873	+	2.20975	4.81458e-32	1.61373e-29
chr3	172467181	172467680	+	1.962	4.81992e-32	1.61373e-29
chr6	52610934	52611433	+	2.6574	5.01596e-32	1.67612e-29
chr6	89504693	89505192	+	2.75809	5.07114e-32	1.69128e-29
chr10	103908193	103908692	+	1.80861	5.63943e-32	1.87719e-29
chr1	57489568	57490067	+	2.67702	5.69427e-32	1.8918e-29
chr8	138255422	138255921	+	2.42403	5.77975e-32	1.91599e-29
chr11	126593006	126593505	+	1.52055	5.78927e-32	1.91599e-29
chr1	200483456	200483955	+	2.22409	6.30145e-32	2.08152e-29
chr5	116652250	116652749	+	1.6018	6.43715e-32	2.12228e-29
chr1	67883053	67883552	+	3.24172	6.53585e-32	2.15072e-29
chr20	51001645	51002144	+	2.41273	6.70156e-32	2.20105e-29
chr7	131244192	131244691	+	1.61653	7.03636e-32	2.30663e-29
chr1	207304804	207305303	+	3.0944	7.72667e-32	2.52813e-29
chr16	26672149	26672648	+	1.95182	7.74883e-32	2.53059e-29
chr12	106150529	106151028	+	1.43201	7.95407e-32	2.59271e-29
chr22	32469751	32470250	+	1.39274	8.4959e-32	2.76411e-29
chr17	59829201	59829700	+	1.42657	9.00853e-32	2.92538e-29
chr15	70505504	70506003	+	1.22732	9.2756e-32	3.00646e-29
chr13	26022509	26023008	+	1.25707	9.33065e-32	3.01864e-29
chr6	56749502	56750001	+	2.5032	9.46229e-32	3.05551e-29
chr12	6613864	6614363	+	-1.17528	9.57655e-32	3.08663e-29
chr15	69143613	69144112	+	1.31584	9.6198e-32	3.0948e-29
chr9	69605353	69605852	+	2.21673	1.00213e-31	3.21796e-29
chr10	24901820	24902319	+	1.79655	1.00871e-31	3.23309e-29
chr17	69539919	69540418	+	2.71062	1.13615e-31	3.63483e-29
chr4	183563790	183564289	+	1.70817	1.14159e-31	3.64547e-29
chr1	1064106	1064605	+	1.274	1.21816e-31	3.88281e-29
chr6	107576834	107577333	+	1.84938	1.23707e-31	3.93581e-29
chr22	38984921	38985420	+	2.62648	1.28053e-31	4.06659e-29
chr13	100132070	100132569	+	2.39191	1.31191e-31	4.15862e-29
chr14	32544977	32545476	+	2.16614	1.36991e-31	4.3345e-29
chr16	55672452	55672951	+	1.85791	1.41392e-31	4.46559e-29
chr1	195591889	195592388	+	2.82803	1.45994e-31	4.6025e-29
chr12	6921860	6922359	+	1.60595	1.46815e-31	4.61998e-29
chr1	211942768	211943267	+	1.65974	1.47567e-31	4.63517e-29
chr11	83865626	83866125	+	2.61396	1.50809e-31	4.72841e-29
chr13	114065056	114065555	+	1.43515	1.56415e-31	4.89531e-29
chr18	25136389	25136888	+	1.96568	1.62008e-31	5.06117e-29
chr5	4348381	4348880	+	2.54302	1.62979e-31	5.08233e-29
chr8	26185288	26185787	+	1.87661	1.63862e-31	5.10067e-29
chr8	117106551	117107050	+	1.57269	1.7084e-31	5.30829e-29
chr2	96148477	96148976	+	0.867157	1.74853e-31	5.42323e-29
chr7	55441813	55442312	+	1.21101	1.80933e-31	5.60175e-29
chr17	32274974	32275473	+	1.20516	1.87142e-31	5.78362e-29
chr1	245715190	245715689	+	1.84347	1.88255e-31	5.80763e-29
chr2	69616559	69617058	+	3.3066	1.97279e-31	6.07517e-29
chr6	152458556	152459055	+	1.92915	2.04853e-31	6.2972e-29
chr3	80677741	80678240	+	1.44562	2.06055e-31	6.32288e-29
chr10	2767236	2767735	+	2.21693	2.08545e-31	6.37663e-29
chr1	181812140	181812639	+	1.83068	2.08245e-31	6.37663e-29
chr15	65954259	65954758	+	1.26638	2.26197e-31	6.90415e-29
chr4	169229519	169230018	+	2.92293	2.35564e-31	7.1774e-29
chr20	59063617	59064116	+	1.55194	2.4557e-31	7.46909e-29
chr9	110016277	110016776	+	2.60769	2.49778e-31	7.58371e-29
chr6	56335769	56336268	+	3.02201	2.5799e-31	7.81706e-29
chr10	64113355	64113854	+	2.56846	2.58368e-31	7.81706e-29
chr11	8328778	8329277	+	1.27847	2.65573e-31	8.02099e-29
chr5	35857716	35858215	+	2.69234	2.66593e-31	8.03774e-29
chr16	17593217	17593716	+	2.427	2.80062e-31	8.42913e-29
chr16	68490993	68491492	+	1.48224	2.93322e-31	8.81287e-29
chr4	24067709	24068208	+	1.38046	2.96792e-31	8.90165e-29
chr7	157933408	157933907	+	2.45975	3.31382e-31	9.92186e-29
chr5	116032026	116032525	+	2.79149	3.4399e-31	1.02736e-28
chr1	84365585	84366084	+	1.96127	3.4432e-31	1.02736e-28
chr5	95824388	95824887	+	2.60227	3.58928e-31	1.0691e-28
chr6	166257782	166258281	+	2.56648	3.70206e-31	1.1008e-28
chr17	55722885	55723384	+	1.64263	3.72075e-31	1.10446e-28
chr3	151219097	151219596	+	1.81132	3.82979e-31	1.13487e-28
chr10	104582528	104583027	+	1.39621	3.90096e-31	1.15398e-28
chr7	50197536	50198035	+	2.07427	3.9535e-31	1.16752e-28
chr1	203669658	203670157	+	1.79843	3.97168e-31	1.17089e-28
chr9	21323150	21323649	+	2.14593	4.23213e-31	1.24555e-28
chr9	27125113	27125612	+	2.08015	4.35007e-31	1.27808e-28
chr18	70384239	70384738	+	2.29126	4.76585e-31	1.39787e-28
chr1	7537989	7538488	+	1.73455	4.78527e-31	1.40118e-28
chr10	78578894	78579393	+	2.49538	4.84664e-31	1.41675e-28
chr16	327150	327649	+	1.86368	4.95765e-31	1.44675e-28
chr1	208329240	208329739	+	1.36055	4.98546e-31	1.45242e-28
chr2	181957663	181958162	+	2.83205	5.00441e-31	1.45304e-28
chr16	54446562	54447061	+	1.541	5.0019e-31	1.45304e-28
chr19	30253509	30254008	+	1.58565	5.16569e-31	1.49735e-28
chr6	157535387	157535886	+	1.73912	5.31332e-31	1.53756e-28
chr11	82997166	82997665	+	1.20212	5.3621e-31	1.54908e-28
chr2	151838945	151839444	+	1.74091	5.4358e-31	1.56517e-28
chr19	48259638	48260137	+	1.27136	5.43592e-31	1.56517e-28
chr7	13725031	13725530	+	2.02276	5.79929e-31	1.66702e-28
chr3	35777687	35778186	+	2.24841	5.88416e-31	1.68861e-28
chr3	170572856	170573355	+	2.69465	6.21753e-31	1.78132e-28
chr1	21638595	21639094	+	1.96961	6.29927e-31	1.80175e-28
chr5	174520428	174520927	+	1.95175	6.51661e-31	1.86083e-28
chr9	16626599	16627098	+	1.49825	6.69156e-31	1.90764e-28
chr10	77350615	77351114	+	2.8307	6.94856e-31	1.97764e-28
chr5	1516095	1516594	+	2.03211	7.08503e-31	2.01316e-28
chr3	87247350	87247849	+	2.49305	8.07315e-31	2.29016e-28
chr8	53885880	53886379	+	2.82234	8.25003e-31	2.3365e-28
chr6	111568349	111568848	+	1.64711	8.40959e-31	2.37779e-28
chr5	77989940	77990439	+	2.57563	8.49723e-31	2.39865e-28
chr6	90222621	90223120	+	2.38277	8.62813e-31	2.43163e-28
chr12	127810014	127810513	+	1.79063	8.77735e-31	2.46965e-28
chr12	3310879	3311378	+	1.4222	8.8883e-31	2.4968e-28
chr4	4386704	4387203	+	-0.863586	9.51447e-31	2.66836e-28
chr9	136693753	136694252	+	1.71861	9.66092e-31	2.70067e-28
chr3	17179724	17180223	+	1.02736	9.65644e-31	2.70067e-28
chr17	27471625	27472124	+	1.93363	9.70202e-31	2.70777e-28
chr17	72421136	72421635	+	1.50148	1.10047e-30	3.06638e-28
chr2	138072251	138072750	+	1.89268	1.11291e-30	3.09109e-28
chr1	114122862	114123361	+	1.62019	1.11146e-30	3.09109e-28
chr13	34435279	34435778	+	2.53558	1.13116e-30	3.13672e-28
chr10	132517155	132517654	+	1.08315	1.13575e-30	3.14441e-28
chr10	58919821	58920320	+	1.61609	1.19403e-30	3.30048e-28
chr1	179784891	179785390	+	1.77726	1.21928e-30	3.36488e-28
chr12	25811624	25812123	+	1.41899	1.23143e-30	3.39299e-28
chr5	11149197	11149696	+	1.37886	1.24879e-30	3.43535e-28
chr14	36091025	36091524	+	2.13759	1.32408e-30	3.63666e-28
chr5	143009028	143009527	+	1.77118	1.33758e-30	3.66793e-28
chr1	27099406	27099905	+	1.11569	1.34696e-30	3.68778e-28
chr5	141743774	141744273	+	1.19326	1.3547e-30	3.70311e-28
chr6	137824108	137824607	+	1.33845	1.39524e-30	3.8079e-28
chr10	25062406	25062905	+	1.57752	1.41338e-30	3.85132e-28
chr10	114925809	114926308	+	1.54889	1.44143e-30	3.92157e-28
chr10	117885107	117885606	+	2.04839	1.44895e-30	3.93584e-28
chr3	11157316	11157815	+	1.49726	1.45317e-30	3.94109e-28
chr3	84724858	84725357	+	1.89335	1.54531e-30	4.18442e-28
chr18	24560549	24561048	+	1.75627	1.55678e-30	4.20889e-28
chr4	23333873	23334372	+	1.74321	1.58261e-30	4.27203e-28
chr6	149233254	149233753	+	2.82842	1.60226e-30	4.31834e-28
chr2	62305622	62306121	+	2.48543	1.63996e-30	4.41305e-28
chr1	168939443	168939942	+	1.62906	1.68503e-30	4.52729e-28
chr10	25907214	25907713	+	1.96822	1.77377e-30	4.75832e-28
chr10	98460754	98461253	+	1.89046	1.83682e-30	4.91341e-28
chr17	75010965	75011464	+	1.01042	1.83728e-30	4.91341e-28
chr2	26696246	26696745	+	2.00669	1.89424e-30	5.05792e-28
chr1	56688410	56688909	+	2.46649	1.91561e-30	5.10708e-28
chr1	149939040	149939539	+	1.10889	1.96177e-30	5.22207e-28
chr4	108126766	108127265	+	2.21184	1.9934e-30	5.29813e-28
chr4	126800200	126800699	+	2.03665	2.06467e-30	5.47399e-28
chr18	8890900	8891399	+	1.59644	2.06591e-30	5.47399e-28
chr7	30921067	30921566	+	2.03359	2.09355e-30	5.53874e-28
chr14	97266607	97267106	+	1.66231	2.13444e-30	5.63829e-28
chr6	157763343	157763842	+	1.82207	2.26645e-30	5.97785e-28
chr12	18865117	18865616	+	2.09089	2.33334e-30	6.13556e-28
chr3	43423157	43423656	+	1.60494	2.3314e-30	6.13556e-28
chr8	96841542	96842041	+	1.91023	2.3824e-30	6.25503e-28
chr15	47366856	47367355	+	1.49789	2.41367e-30	6.32752e-28
chr11	130146293	130146792	+	1.3187	2.47827e-30	6.48702e-28
chr18	39198337	39198836	+	2.45206	2.5624e-30	6.6971e-28
chr3	148030920	148031419	+	3.11134	2.60241e-30	6.79138e-28
chr20	34390792	34391291	+	2.52531	2.70271e-30	7.0319e-28
chr6	134908859	134909358	+	2.12413	2.70059e-30	7.0319e-28
chr12	131129705	131130204	+	1.69019	2.79804e-30	7.26898e-28
chr7	94620629	94621128	+	2.80742	2.8257e-30	7.32981e-28
chr12	81274557	81275056	+	3.10903	2.94072e-30	7.61673e-28
chr11	33039294	33039793	+	-0.74023	3.01968e-30	7.80952e-28
chr7	103880150	103880649	+	2.83884	3.04667e-30	7.86757e-28
chr12	26298823	26299322	+	2.04174	3.09763e-30	7.98723e-28
chr1	181514267	181514766	+	1.36808	3.1534e-30	8.11891e-28
chr6	16712822	16713321	+	1.69378	3.164e-30	8.13407e-28
chr11	69166440	69166939	+	2.06599	3.39995e-30	8.72766e-28
chr1	8097368	8097867	+	2.59549	3.46035e-30	8.86953e-28
chr7	29622559	29623058	+	1.82225	3.46754e-30	8.8708e-28
chr1	7574251	7574750	+	1.14206	3.47111e-30	8.8708e-28
chr10	71218128	71218627	+	1.42548	3.68861e-30	9.4127e-28
chr3	57060347	57060846	+	2.30659	3.82777e-30	9.75342e-28
chr15	85073511	85074010	+	2.95053	3.86426e-30	9.83189e-28
chr1	202235766	202236265	+	1.31547	4.0696e-30	1.03391e-27
chr15	70154016	70154515	+	1.59525	4.18339e-30	1.06126e-27
chr1	29833540	29834039	+	1.92773	4.20129e-30	1.06424e-27
chr11	118241465	118241964	+	1.67927	4.27963e-30	1.0825e-27
chr8	17735954	17736453	+	1.61108	4.29332e-30	1.08437e-27
chr13	30977696	30978195	+	1.44786	4.55574e-30	1.14897e-27
chr5	111735793	111736292	+	2.13545	4.61211e-30	1.16149e-27
chr12	24244797	24245296	+	1.57687	4.79558e-30	1.20594e-27
chr5	62233381	62233880	+	2.40307	4.81243e-30	1.20842e-27
chr5	159736143	159736642	+	2.67225	4.89634e-30	1.2277e-27
chr6	166515029	166515528	+	1.19579	5.03114e-30	1.25967e-27
chr11	27209487	27209986	+	2.69141	5.04902e-30	1.26232e-27
chr7	28808168	28808667	+	2.50926	5.15033e-30	1.28579e-27
chr11	14082367	14082866	+	2.66925	5.22055e-30	1.30144e-27
chr20	46814821	46815320	+	1.52296	5.53456e-30	1.37773e-27
chr1	22500482	22500981	+	2.42084	5.57039e-30	1.38266e-27
chr7	16235673	16236172	+	2.25168	5.56455e-30	1.38266e-27
chr4	173252247	173252746	+	1.46302	5.78777e-30	1.43456e-27
chr12	4997895	4998394	+	2.268	5.80388e-30	1.43649e-27
chr17	48241028	48241527	+	1.66376	5.83902e-30	1.44312e-27
chr3	140597634	140598133	+	1.87862	5.88524e-30	1.45247e-27
chr16	66081861	66082360	+	2.82663	5.98142e-30	1.4741e-27
chr18	75408841	75409340	+	2.42963	6.09098e-30	1.49896e-27
chr1	41870079	41870578	+	2.33795	6.25302e-30	1.53665e-27
chr21	37564327	37564826	+	0.948018	6.46251e-30	1.58588e-27
chr5	4514223	4514722	+	1.84842	6.5978e-30	1.61678e-27
chr11	115065884	115066383	+	1.92126	6.98568e-30	1.7094e-27
chr20	62703437	62703936	+	1.60287	7.16832e-30	1.75161e-27
chr10	10484960	10485459	+	2.31447	7.21205e-30	1.75981e-27
chr6	40252555	40253054	+	2.94313	7.22587e-30	1.7607e-27
chr10	49632865	49633364	+	1.52392	7.4239e-30	1.8064e-27
chr12	117487188	117487687	+	2.14852	7.44436e-30	1.80883e-27
chr6	161584007	161584506	+	2.0104	7.45569e-30	1.80904e-27
chr3	70969249	70969748	+	2.50231	7.49265e-30	1.81546e-27
chr8	21491926	21492425	+	1.74838	7.84497e-30	1.89816e-27
chr14	101073179	101073678	+	0.793834	8.10564e-30	1.95849e-27
chr1	154697631	154698130	+	3.28185	8.19136e-30	1.97644e-27
chr3	65995055	65995554	+	2.27537	8.55411e-30	2.06109e-27
chr6	82910789	82911288	+	2.47217	8.91734e-30	2.14561e-27
chr7	101952933	101953432	+	2.05203	8.94252e-30	2.14868e-27
chr12	30851459	30851958	+	1.13121	8.97874e-30	2.15439e-27
chr15	68609679	68610178	+	1.23948	9.17666e-30	2.19882e-27
chr11	61603065	61603564	+	0.878255	9.83098e-30	2.35234e-27
chr4	16637171	16637670	+	1.53044	9.91402e-30	2.36893e-27
chr7	36906391	36906890	+	2.31676	1.03393e-29	2.46714e-27
chr22	44037494	44037993	+	2.65378	1.03959e-29	2.47722e-27
chr11	71339645	71340144	+	1.69452	1.05703e-29	2.51531e-27
chr18	49588949	49589448	+	1.49589	1.06023e-29	2.51945e-27
chr3	144394007	144394506	+	2.17959	1.08829e-29	2.58259e-27
chr4	184383421	184383920	+	1.54308	1.10859e-29	2.62715e-27
chr13	44577451	44577950	+	-0.599859	1.15318e-29	2.72908e-27
chr3	63328299	63328798	+	1.67642	1.17038e-29	2.76599e-27
chr1	166915863	166916362	+	2.00816	1.20752e-29	2.84987e-27
chr1	68104100	68104599	+	2.06911	1.21343e-29	2.8599e-27
chr20	10040114	10040613	+	2.0633	1.22566e-29	2.88478e-27
chr1	23593499	23593998	+	1.15312	1.2478e-29	2.93292e-27
chr1	23591561	23592060	+	2.33002	1.41833e-29	3.3292e-27
chr10	48982576	48983075	+	1.69814	1.4662e-29	3.43689e-27
chr6	81696477	81696976	+	2.75824	1.47987e-29	3.46424e-27
chr3	126893163	126893662	+	2.06147	1.49372e-29	3.49193e-27
chr1	204523787	204524286	+	2.76043	1.56819e-29	3.66108e-27
chr13	35855548	35856047	+	1.01262	1.57296e-29	3.66725e-27
chr14	103831992	103832491	+	2.84769	1.57906e-29	3.6765e-27
chr18	42640063	42640562	+	3.45895	1.61128e-29	3.74647e-27
chr17	48043152	48043651	+	1.572	1.62703e-29	3.778e-27
chr5	41246277	41246776	+	2.7206	1.64439e-29	3.81319e-27
chr3	13218088	13218587	+	1.69967	1.69595e-29	3.92749e-27
chr21	37032820	37033319	+	2.54547	1.74331e-29	4.03175e-27
chr3	188294836	188295335	+	1.35767	1.78345e-29	4.11908e-27
chr3	42762218	42762717	+	1.69633	1.82615e-29	4.21207e-27
chr2	96532025	96532524	+	1.10906	1.94522e-29	4.48072e-27
chr6	44185278	44185777	+	1.58219	1.9639e-29	4.51773e-27
chr1	60427711	60428210	+	1.92746	1.98754e-29	4.56603e-27
chr12	107515407	107515906	+	1.76768	2.07805e-29	4.76762e-27
chr6	124487890	124488389	+	2.20912	2.1597e-29	4.94837e-27
chr2	53445556	53446055	+	2.07918	2.16952e-29	4.9643e-27
chr8	102331098	102331597	+	2.84511	2.26902e-29	5.1851e-27
chr13	42720355	42720854	+	1.32037	2.4019e-29	5.4815e-27
chr17	56174440	56174939	+	1.48153	2.47208e-29	5.63422e-27
chr7	2757833	2758332	+	1.51218	2.58271e-29	5.87861e-27
chr2	46481521	46482020	+	2.0272	2.66477e-29	6.0574e-27
chr14	93100525	93101024	+	1.6233	2.72979e-29	6.19705e-27
chr6	134673471	134673970	+	1.85117	2.7625e-29	6.26308e-27
chr7	20409772	20410271	+	2.74711	2.7934e-29	6.32484e-27
chr6	50249573	50250072	+	2.75757	2.81255e-29	6.35986e-27
chr22	21735768	21736267	+	-0.606346	2.85082e-29	6.43798e-27
chr8	27617057	27617556	+	1.74454	2.93528e-29	6.62005e-27
chr22	35076601	35077100	+	1.5612	3.07708e-29	6.93082e-27
chr2	133326499	133326998	+	2.15474	3.16888e-29	7.12828e-27
chr2	235576254	235576753	+	1.77068	3.23083e-29	7.25819e-27
chr4	101279315	101279814	+	2.53786	3.30084e-29	7.40583e-27
chr16	15590827	15591326	+	1.38049	3.43878e-29	7.70532e-27
chr1	159163539	159164038	+	1.68724	3.46164e-29	7.7465e-27
chr1	44713160	44713659	+	1.45756	3.468e-29	7.75068e-27
chr8	102756615	102757114	+	1.00313	3.65857e-29	8.16604e-27
chr10	110797354	110797853	+	2.26611	3.7757e-29	8.40684e-27
chr4	183966307	183966806	+	1.65218	3.78105e-29	8.40684e-27
chr2	99571431	99571930	+	1.03572	3.77959e-29	8.40684e-27
chr8	29658990	29659489	+	1.07783	3.95336e-29	8.77866e-27
chr10	3482198	3482697	+	1.68401	4.12493e-29	9.14787e-27
chr4	113445927	113446426	+	1.86786	4.20656e-29	9.31694e-27
chr9	8718284	8718783	+	2.0511	4.29762e-29	9.50643e-27
chr9	77987274	77987773	+	1.85872	4.34551e-29	9.60007e-27
chr19	39403757	39404256	+	1.31403	4.46668e-29	9.85515e-27
chr4	152680917	152681416	+	1.9665	4.5497e-29	1.00255e-26
chr7	83677109	83677608	+	2.49123	4.60064e-29	1.0112e-26
chr6	34490943	34491442	+	1.24199	4.59503e-29	1.0112e-26
chr11	131811227	131811726	+	2.08648	4.67802e-29	1.0269e-26
chr10	97543053	97543552	+	1.48277	4.7005e-29	1.03052e-26
chr6	90466404	90466903	+	1.49805	4.75696e-29	1.04158e-26
chr1	240987875	240988374	+	1.82457	4.84119e-29	1.05868e-26
chr8	103132692	103133191	+	1.97079	4.84838e-29	1.05891e-26
chr15	33160797	33161296	+	2.29441	4.89029e-29	1.06672e-26
chr3	73402002	73402501	+	1.70046	4.97467e-29	1.08376e-26
chr7	55132835	55133334	+	2.08453	4.99268e-29	1.08631e-26
chr8	61767170	61767669	+	2.33966	5.43303e-29	1.18064e-26
chr1	94040156	94040655	+	1.55632	5.57554e-29	1.21008e-26
chr8	16634215	16634714	+	3.13731	5.65449e-29	1.22568e-26
chr13	43802515	43803014	+	2.55559	5.83942e-29	1.26418e-26
chr13	44819142	44819641	+	2.45201	6.06105e-29	1.31051e-26
chr8	28624930	28625429	+	2.12743	6.34392e-29	1.36996e-26
chr2	29025167	29025666	+	1.55667	6.39789e-29	1.37989e-26
chr7	139340215	139340714	+	-0.640708	6.73268e-29	1.45029e-26
chr8	80616394	80616893	+	2.67543	6.84014e-29	1.4716e-26
chr11	64335027	64335526	+	1.37419	6.9536e-29	1.49415e-26
chr17	67978490	67978989	+	1.73416	7.20609e-29	1.54648e-26
chr11	133659506	133660005	+	1.85932	7.26269e-29	1.55669e-26
chr22	24996429	24996928	+	1.16701	7.30823e-29	1.56451e-26
chr8	29547958	29548457	+	3.10783	7.44718e-29	1.59229e-26
chr5	74201352	74201851	+	1.37173	7.72061e-29	1.64707e-26
chr7	101138186	101138685	+	1.06654	7.72249e-29	1.64707e-26
chr6	168856826	168857325	+	2.46229	7.7919e-29	1.65983e-26
chr9	7359756	7360255	+	2.41642	7.97633e-29	1.69494e-26
chr6	89297928	89298427	+	1.20576	7.96817e-29	1.69494e-26
chr13	53076626	53077125	+	1.53612	8.09511e-29	1.71806e-26
chr17	78935943	78936442	+	1.38443	8.22459e-29	1.7434e-26
chr11	116481194	116481693	+	1.76826	8.30344e-29	1.75581e-26
chr10	85319157	85319656	+	1.18756	8.29918e-29	1.75581e-26
chr8	129984196	129984695	+	1.26294	8.32774e-29	1.75879e-26
chr8	67692776	67693275	+	2.52704	8.82068e-29	1.86063e-26
chr3	37054381	37054880	+	2.15151	8.94466e-29	1.88448e-26
chr2	223621852	223622351	+	1.62844	9.01122e-29	1.89619e-26
chr11	117661440	117661939	+	1.41721	9.3761e-29	1.97057e-26
chr18	4211441	4211940	+	1.59194	9.91281e-29	2.07909e-26
chr10	33264216	33264715	+	1.36543	9.91653e-29	2.07909e-26
chr1	65260845	65261344	+	2.00437	1.00623e-28	2.10709e-26
chr5	176762394	176762893	+	2.18316	1.04912e-28	2.19424e-26
chr3	133136228	133136727	+	1.32742	1.08661e-28	2.2699e-26
chr1	226662721	226663220	+	1.80812	1.11579e-28	2.32806e-26
chr10	113093395	113093894	+	2.28535	1.13571e-28	2.36675e-26
chr6	82017283	82017782	+	1.94804	1.14036e-28	2.37359e-26
chr2	80280997	80281496	+	1.85935	1.1815e-28	2.45626e-26
chr16	1002662	1003161	+	1.68994	1.18696e-28	2.46464e-26
chr11	119941432	119941931	+	2.66362	1.18869e-28	2.46526e-26
chr7	126887517	126888016	+	2.25277	1.22494e-28	2.5374e-26
chr3	193928579	193929078	+	2.44243	1.24005e-28	2.56562e-26
chr5	172939513	172940012	+	0.986799	1.2961e-28	2.67838e-26
chr11	126718212	126718711	+	2.16329	1.30473e-28	2.68978e-26
chr1	233993610	233994109	+	1.09298	1.30407e-28	2.68978e-26
chr16	23952000	23952499	+	1.8509	1.35995e-28	2.80029e-26
chr11	130636966	130637465	+	2.7587	1.38947e-28	2.85765e-26
chr4	76803402	76803901	+	1.23749	1.39848e-28	2.87277e-26
chr20	44495714	44496213	+	3.11932	1.40377e-28	2.87778e-26
chr16	89343546	89344045	+	1.35787	1.40425e-28	2.87778e-26
chr8	77079336	77079835	+	2.70747	1.41978e-28	2.90616e-26
chr7	82050134	82050633	+	2.76182	1.43468e-28	2.93317e-26
chr11	73490790	73491289	+	1.72794	1.45673e-28	2.97475e-26
chr3	14432203	14432702	+	1.58142	1.47176e-28	3.00189e-26
chr18	72720107	72720606	+	1.55777	1.49852e-28	3.05286e-26
chr18	27025440	27025939	+	2.33795	1.50728e-28	3.06708e-26
chr5	127705010	127705509	+	2.18175	1.56024e-28	3.17113e-26
chr3	99938436	99938935	+	2.45005	1.59783e-28	3.24371e-26
chr1	99544377	99544876	+	1.68672	1.60415e-28	3.25271e-26
chr21	31927774	31928273	+	1.5412	1.61345e-28	3.26774e-26
chr1	57637150	57637649	+	1.33779	1.61782e-28	3.27275e-26
chr10	113221740	113222239	+	1.19785	1.64856e-28	3.33104e-26
chr22	28124333	28124832	+	2.097	1.66774e-28	3.36586e-26
chr10	108358836	108359335	+	2.36619	1.69519e-28	3.41727e-26
chr11	80146161	80146660	+	1.76663	1.69851e-28	3.41997e-26
chr8	94259043	94259542	+	1.41225	1.73574e-28	3.49085e-26
chr1	115430713	115431212	+	1.79316	1.77755e-28	3.57079e-26
chr21	43883879	43884378	+	1.14373	1.80018e-28	3.61206e-26
chr16	53864816	53865315	+	2.28483	1.81364e-28	3.63483e-26
chr6	43833133	43833632	+	1.73011	1.86701e-28	3.73747e-26
chr9	127955361	127955860	+	0.935891	1.87744e-28	3.75399e-26
chr5	57693040	57693539	+	2.3352	1.97434e-28	3.94319e-26
chr3	152719176	152719675	+	2.28453	2.04382e-28	4.07724e-26
chr5	1933313	1933812	+	2.57768	2.06302e-28	4.11079e-26
chr2	172253111	172253610	+	1.84121	2.15528e-28	4.28968e-26
chr10	93711841	93712340	+	1.77775	2.17083e-28	4.31566e-26
chr2	144099814	144100313	+	1.88636	2.17953e-28	4.32797e-26
chr5	19928979	19929478	+	2.08271	2.19627e-28	4.3562e-26
chr2	58734285	58734784	+	1.61768	2.26583e-28	4.48902e-26
chr19	38270204	38270703	+	1.64032	2.31049e-28	4.57225e-26
chr17	38554840	38555339	+	1.17437	2.34628e-28	4.63777e-26
chr16	7452023	7452522	+	1.69013	2.37712e-28	4.69335e-26
chr18	36711753	36712252	+	2.07822	2.43864e-28	4.80932e-26
chr3	15300660	15301159	+	2.37767	2.48464e-28	4.89445e-26
chr13	51479003	51479502	+	2.35826	2.51726e-28	4.94743e-26
chr13	112241309	112241808	+	1.41685	2.51674e-28	4.94743e-26
chr13	80048744	80049243	+	1.08931	2.55774e-28	5.02129e-26
chr17	67503145	67503644	+	2.95448	2.57446e-28	5.04837e-26
chr15	65275639	65276138	+	2.46016	2.58066e-28	5.05479e-26
chr10	13712942	13713441	+	2.01184	2.60601e-28	5.09867e-26
chr1	212566998	212567497	+	0.89385	2.63188e-28	5.14345e-26
chr3	127890531	127891030	+	1.52189	2.63811e-28	5.1498e-26
chr2	78644807	78645306	+	2.37788	2.67093e-28	5.2064e-26
chr12	122887308	122887807	+	2.13809	2.67313e-28	5.2064e-26
chr2	99503994	99504493	+	2.05041	2.80291e-28	5.45302e-26
chr20	52295567	52296066	+	2.03576	2.81693e-28	5.47412e-26
chr12	90085007	90085506	+	2.12617	2.93091e-28	5.68923e-26
chr16	24076341	24076840	+	1.44745	2.97118e-28	5.76091e-26
chr12	62966344	62966843	+	2.33117	3.12029e-28	6.04326e-26
chr16	9787665	9788164	+	1.59538	3.26881e-28	6.32381e-26
chr11	67045182	67045681	+	2.23656	3.30045e-28	6.37788e-26
chr3	85161495	85161994	+	3.3186	3.3269e-28	6.42181e-26
chr11	104572632	104573131	+	3.38682	3.33309e-28	6.42657e-26
chr2	43041755	43042254	+	2.08304	3.35509e-28	6.46179e-26
chr14	57089896	57090395	+	1.56843	3.41509e-28	6.57002e-26
chr2	25982390	25982889	+	-0.82235	3.54391e-28	6.81027e-26
chr8	120585245	120585744	+	1.77932	3.78491e-28	7.2653e-26
chr8	122575713	122576212	+	1.36032	3.83595e-28	7.35511e-26
chr5	36200454	36200953	+	1.48838	3.89275e-28	7.45573e-26
chr4	13640117	13640616	+	1.78261	3.90644e-28	7.47368e-26
chr2	27321012	27321511	+	1.61466	3.94046e-28	7.5221e-26
chr15	40769507	40770006	+	1.09454	3.93851e-28	7.5221e-26
chr10	44334809	44335308	+	1.12762	3.95769e-28	7.54665e-26
chr2	48221949	48222448	+	2.87539	3.9969e-28	7.61302e-26
chr13	35596506	35597005	+	2.79881	4.19578e-28	7.98303e-26
chr7	29858507	29859006	+	2.53689	4.23959e-28	8.05751e-26
chr22	37676972	37677471	+	1.05498	4.26447e-28	8.09588e-26
chr11	87926498	87926997	+	1.68803	4.36839e-28	8.28406e-26
chr1	209389156	209389655	+	2.11017	4.39213e-28	8.31996e-26
chr5	175246290	175246789	+	2.82133	4.47196e-28	8.4619e-26
chr12	51884558	51885057	+	2.31696	4.50955e-28	8.52369e-26
chr2	179665355	179665854	+	1.56413	4.52381e-28	8.54129e-26
chr12	109660812	109661311	+	2.07213	4.75352e-28	8.96521e-26
chr5	174872242	174872741	+	2.81741	4.83175e-28	9.10282e-26
chr4	71456819	71457318	+	2.24526	4.89962e-28	9.22063e-26
chr2	210309522	210310021	+	2.65876	5.05208e-28	9.4972e-26
chr17	43536220	43536719	+	1.15595	5.07219e-28	9.52463e-26
chr6	151060064	151060563	+	1.61124	5.08523e-28	9.53875e-26
chr1	66231079	66231578	+	1.68576	5.10478e-28	9.56504e-26
chr10	78521030	78521529	+	1.83261	5.12336e-28	9.58946e-26
chr9	91192891	91193390	+	1.98088	5.15983e-28	9.64726e-26
chr16	71608263	71608762	+	1.68596	5.2231e-28	9.755e-26
chr2	173934895	173935394	+	2.72653	5.25711e-28	9.80791e-26
chr5	159874233	159874732	+	2.89372	5.32e-28	9.91454e-26
chr16	57628233	57628732	+	1.24891	5.53397e-28	1.03022e-25
chr8	38527971	38528470	+	1.20992	5.6619e-28	1.0529e-25
chr19	45597556	45598055	+	2.80101	5.74223e-28	1.06669e-25
chr14	78403237	78403736	+	1.78431	6.11791e-28	1.13526e-25
chr16	66116324	66116823	+	2.85084	6.12768e-28	1.13585e-25
chr4	136277703	136278202	+	3.14297	6.1518e-28	1.1391e-25
chr22	49099438	49099937	+	1.77322	6.20631e-28	1.14796e-25
chr9	96420383	96420882	+	1.95513	6.25567e-28	1.15585e-25
chr6	15735675	15736174	+	1.79416	6.37243e-28	1.17617e-25
chr10	91588189	91588688	+	1.79141	6.56374e-28	1.21019e-25
chr8	106047433	106047932	+	2.54301	6.62288e-28	1.21979e-25
chr16	88925160	88925659	+	1.277	6.82966e-28	1.25653e-25
chr4	164440110	164440609	+	2.64697	7.01987e-28	1.29015e-25
chr10	3755006	3755505	+	1.90883	7.03384e-28	1.29135e-25
chr5	164370796	164371295	+	2.59106	7.0712e-28	1.29683e-25
chr8	10672355	10672854	+	1.23375	7.46544e-28	1.36768e-25
chr6	136610253	136610752	+	2.6815	7.55711e-28	1.38301e-25
chr9	76818245	76818744	+	1.60881	7.60779e-28	1.39081e-25
chr20	37504341	37504840	+	2.00034	7.64114e-28	1.39543e-25
chr17	2883475	2883974	+	1.04841	7.77203e-28	1.41783e-25
chr6	34496037	34496536	+	0.99105	7.92566e-28	1.44434e-25
chr21	16551461	16551960	+	3.35892	7.96547e-28	1.45006e-25
chr13	48727129	48727628	+	2.13445	8.0341e-28	1.46101e-25
chr1	168709859	168710358	+	2.07518	8.20036e-28	1.48968e-25
chr8	101949745	101950244	+	1.10936	8.25115e-28	1.49733e-25
chr2	47339997	47340496	+	1.73234	8.37827e-28	1.51881e-25
chr1	184491507	184492006	+	2.60021	8.40335e-28	1.52176e-25
chr14	25007087	25007586	+	1.49167	8.70438e-28	1.57462e-25
chr4	163701917	163702416	+	1.31771	8.80062e-28	1.59036e-25
chr12	21774690	21775189	+	1.58448	8.93831e-28	1.61356e-25
chr2	203498140	203498639	+	2.04751	9.23974e-28	1.66623e-25
chr11	11584349	11584848	+	1.59061	9.49049e-28	1.70966e-25
chr5	111668699	111669198	+	1.47822	9.51946e-28	1.7131e-25
chr11	108497554	108498053	+	1.29164	9.85108e-28	1.77093e-25
chr18	41150257	41150756	+	1.73065	9.88016e-28	1.77431e-25
chr2	200405861	200406360	+	2.30282	1.0058e-27	1.80437e-25
chr10	123848831	123849330	+	2.14096	1.01273e-27	1.81493e-25
chr6	70890318	70890817	+	1.95787	1.05473e-27	1.88822e-25
chr10	29646391	29646890	+	1.48929	1.06441e-27	1.90359e-25
chr12	126998727	126999226	+	1.37801	1.07819e-27	1.92624e-25
chr14	71665088	71665587	+	2.72481	1.08757e-27	1.94099e-25
chr20	48933226	48933725	+	0.937581	1.09568e-27	1.95345e-25
chr14	55585806	55586305	+	1.91864	1.09895e-27	1.95726e-25
chr14	64338580	64339079	+	-0.725078	1.11822e-27	1.98952e-25
chr19	39833305	39833804	+	-0.608569	1.1356e-27	2.01837e-25
chr16	81493616	81494115	+	1.36612	1.14271e-27	2.02892e-25
chr1	182556162	182556661	+	2.34913	1.16322e-27	2.06322e-25
chr10	93261901	93262400	+	2.36518	1.17402e-27	2.08024e-25
chr17	55705779	55706278	+	1.85262	1.20731e-27	2.13703e-25
chr7	84675604	84676103	+	2.59889	1.23263e-27	2.17962e-25
chr5	173764365	173764864	+	1.54682	1.23811e-27	2.18706e-25
chr18	13375215	13375714	+	1.37339	1.24056e-27	2.18916e-25
chr10	683466	683965	+	1.79403	1.30444e-27	2.29953e-25
chr5	146539938	146540437	+	2.76393	1.31045e-27	2.30777e-25
chr10	78331320	78331819	+	2.00945	1.33571e-27	2.34985e-25
chr2	223613059	223613558	+	0.968656	1.34586e-27	2.36531e-25
chr16	85168665	85169164	+	1.26639	1.3696e-27	2.40457e-25
chr14	63296236	63296735	+	1.57258	1.37296e-27	2.40803e-25
chr2	55590768	55591267	+	1.43165	1.38689e-27	2.42999e-25
chr20	62857043	62857542	+	1.70167	1.42484e-27	2.49397e-25
chr6	43926627	43927126	+	1.46262	1.4518e-27	2.53858e-25
chr10	10515432	10515931	+	2.30399	1.47705e-27	2.58011e-25
chr5	174549191	174549690	+	2.19995	1.4813e-27	2.58493e-25
chr3	56355674	56356173	+	2.45121	1.49185e-27	2.60071e-25
chr10	98340289	98340788	+	1.31532	1.5359e-27	2.67481e-25
chr21	15058905	15059404	+	2.38995	1.54886e-27	2.69466e-25
chr8	55079693	55080192	+	2.86492	1.57386e-27	2.7354e-25
chr7	27277550	27278049	+	2.46613	1.64997e-27	2.8648e-25
chr18	60053646	60054145	+	2.38294	1.71693e-27	2.97806e-25
chr2	150133538	150134037	+	1.63076	1.73654e-27	3.00905e-25
chr5	168317641	168318140	+	1.5235	1.76676e-27	3.05835e-25
chr16	15489468	15489967	+	3.06571	1.79867e-27	3.10854e-25
chr18	49017066	49017565	+	1.54492	1.79935e-27	3.10854e-25
chr9	1458457	1458956	+	2.12503	1.80424e-27	3.11076e-25
chr2	190718705	190719204	+	1.75235	1.80309e-27	3.11076e-25
chr3	15310673	15311172	+	1.41065	1.81144e-27	3.12006e-25
chr4	186557468	186557967	+	2.00098	1.84373e-27	3.17251e-25
chr12	114238731	114239230	+	1.90766	1.86851e-27	3.21196e-25
chr20	5844265	5844764	+	1.33854	1.88195e-27	3.23185e-25
chr7	8908812	8909311	+	3.07373	1.88631e-27	3.23291e-25
chr9	2506812	2507311	+	2.06236	1.885e-27	3.23291e-25
chr11	123207085	123207584	+	1.44691	1.91928e-27	3.28615e-25
chr3	130395828	130396327	+	1.61936	1.9967e-27	3.41533e-25
chr8	2997967	2998466	+	1.27426	2.01649e-27	3.44577e-25
chr6	154613237	154613736	+	2.37626	2.02245e-27	3.45254e-25
chr18	8116344	8116843	+	2.20457	2.05363e-27	3.49912e-25
chr1	7265618	7266117	+	1.68089	2.05379e-27	3.49912e-25
chr1	230104581	230105080	+	1.39386	2.05836e-27	3.50345e-25
chr8	55101892	55102391	+	-0.672025	2.06149e-27	3.50533e-25
chr2	129502734	129503233	+	2.66752	2.06821e-27	3.5133e-25
chr10	16597614	16598113	+	1.15294	2.12027e-27	3.5982e-25
chr2	29455459	29455958	+	2.3581	2.14638e-27	3.63892e-25
chr2	191486851	191487350	+	1.9788	2.22207e-27	3.76356e-25
chr6	129929415	129929914	+	2.47511	2.25619e-27	3.81761e-25
chr12	6167693	6168192	+	2.45878	2.29138e-27	3.87336e-25
chr8	20459721	20460220	+	2.60956	2.32525e-27	3.92676e-25
chr14	87869875	87870374	+	2.2196	2.34833e-27	3.96186e-25
chr2	80026304	80026803	+	2.11581	2.35546e-27	3.96614e-25
chr7	96734383	96734882	+	1.20169	2.35465e-27	3.96614e-25
chr7	142414853	142415352	+	2.56587	2.37554e-27	3.99607e-25
chr1	7783828	7784327	+	-0.592674	2.39864e-27	4.03099e-25
chr7	106064166	106064665	+	1.47379	2.41326e-27	4.05163e-25
chr18	23547770	23548269	+	1.34897	2.4868e-27	4.17105e-25
chr1	159817553	159818052	+	1.21525	2.49752e-27	4.18496e-25
chr14	56584038	56584537	+	1.74075	2.51962e-27	4.2179e-25
chr17	67441144	67441643	+	1.69844	2.53001e-27	4.23119e-25
chr12	120019928	120020427	+	2.10555	2.59333e-27	4.33289e-25
chr10	72525232	72525731	+	1.48453	2.60403e-27	4.34656e-25
chr3	190155654	190156153	+	2.23555	2.65089e-27	4.42051e-25
chr2	33275654	33276153	+	2.61153	2.73111e-27	4.54989e-25
chr16	54991223	54991722	+	1.72912	2.81e-27	4.67681e-25
chr1	181324913	181325412	+	2.14896	2.82314e-27	4.69415e-25
chr8	95114436	95114935	+	1.63686	2.85777e-27	4.74716e-25
chr7	122597169	122597668	+	1.46458	2.88235e-27	4.78144e-25
chr1	41342008	41342507	+	1.07714	2.88394e-27	4.78144e-25
chr4	150569265	150569764	+	1.8963	2.89088e-27	4.78836e-25
chr14	88327426	88327925	+	2.4362	2.94838e-27	4.87892e-25
chr11	7605331	7605830	+	2.29735	3.03234e-27	5.01306e-25
chr3	13462774	13463273	+	1.60363	3.11798e-27	5.14971e-25
chr1	3313061	3313560	+	1.60099	3.13098e-27	5.16131e-25
chr11	70916298	70916797	+	1.24867	3.12901e-27	5.16131e-25
chr6	70398900	70399399	+	2.35411	3.14743e-27	5.18348e-25
chr16	73329292	73329791	+	1.88382	3.16774e-27	5.21196e-25
chr2	100603963	100604462	+	2.48796	3.27388e-27	5.38147e-25
chr5	75320871	75321370	+	2.7889	3.29927e-27	5.41804e-25
chr11	93521048	93521547	+	1.6622	3.31722e-27	5.44235e-25
chr8	56842516	56843015	+	1.87031	3.38004e-27	5.54015e-25
chr3	54631715	54632214	+	2.83598	3.39576e-27	5.56064e-25
chr5	40054931	40055430	+	2.4219	3.43321e-27	5.61665e-25
chr8	124621008	124621507	+	2.84498	3.49333e-27	5.70959e-25
chr1	8094395	8094894	+	3.30102	3.53764e-27	5.77655e-25
chr3	192247141	192247640	+	2.9162	3.56143e-27	5.8099e-25
chr6	16494743	16495242	+	2.3719	3.57317e-27	5.82356e-25
chr1	51953038	51953537	+	1.55203	3.64479e-27	5.93468e-25
chr8	137578716	137579215	+	3.48093	3.66037e-27	5.95444e-25
chr9	121921403	121921902	+	1.60747	3.71679e-27	6.04054e-25
chr5	77391848	77392347	+	2.47639	3.75641e-27	6.09345e-25
chr6	159979172	159979671	+	1.1462	3.75566e-27	6.09345e-25
chr1	205925650	205926149	+	2.31691	3.88874e-27	6.30221e-25
chr17	2053720	2054219	+	0.974785	3.94478e-27	6.38704e-25
chr9	112193897	112194396	+	3.16996	3.95162e-27	6.39211e-25
chr1	1308063	1308562	+	-0.633883	4.00939e-27	6.4795e-25
chr3	43214612	43215111	+	1.75532	4.03841e-27	6.5203e-25
chr1	159144488	159144987	+	2.54297	4.09959e-27	6.61289e-25
chr15	94692659	94693158	+	2.48887	4.10569e-27	6.61656e-25
chr14	29037318	29037817	+	2.95554	4.2595e-27	6.85803e-25
chr5	138654470	138654969	+	1.79391	4.37573e-27	7.03861e-25
chr1	48051329	48051828	+	1.56794	4.43099e-27	7.12087e-25
chr15	66495427	66495926	+	1.69859	4.61476e-27	7.4093e-25
chr2	67311494	67311993	+	1.53198	4.67161e-27	7.49362e-25
chr1	117146971	117147470	+	1.65507	4.69175e-27	7.51894e-25
chr13	31204576	31205075	+	2.50833	4.78146e-27	7.65562e-25
chr19	18104241	18104740	+	0.822897	4.84152e-27	7.74459e-25
chr8	13027874	13028373	+	1.77952	5.02002e-27	8.0227e-25
chr8	138523331	138523830	+	2.07132	5.05294e-27	8.06784e-25
chr3	58234573	58235072	+	2.30622	5.06774e-27	8.08401e-25
chr8	8917564	8918063	+	2.65567	5.08353e-27	8.10171e-25
chr13	108915636	108916135	+	2.48916	5.11104e-27	8.13804e-25
chr5	124634625	124635124	+	1.51648	5.12386e-27	8.15094e-25
chr3	186103914	186104413	+	1.86714	5.27413e-27	8.38227e-25
chr2	233247674	233248173	+	2.05255	5.28834e-27	8.38942e-25
chr22	26661132	26661631	+	1.71448	5.28592e-27	8.38942e-25
chr17	2892464	2892963	+	1.83924	5.42067e-27	8.58594e-25
chr20	35305667	35306166	+	1.65757	5.42215e-27	8.58594e-25
chr1	201679046	201679545	+	1.68988	5.52006e-27	8.73298e-25
chr19	3655701	3656200	+	1.59822	5.65586e-27	8.93962e-25
chr11	19660079	19660578	+	2.02696	5.77228e-27	9.11529e-25
chr1	118101406	118101905	+	2.20668	5.85647e-27	9.2398e-25
chr11	79932637	79933136	+	2.05715	6.05174e-27	9.53916e-25
chr2	112021684	112022183	+	2.11814	6.15167e-27	9.68785e-25
chr3	40243013	40243512	+	2.75011	6.30915e-27	9.9268e-25
chr5	8363055	8363554	+	2.7216	6.38574e-27	1.00382e-24
chr2	200662565	200663064	+	1.96373	6.46213e-27	1.0149e-24
chr2	12176939	12177438	+	1.37367	6.52379e-27	1.02365e-24
chr11	30984376	30984875	+	1.41562	6.59327e-27	1.03362e-24
chr16	50397119	50397618	+	2.91652	6.71867e-27	1.05232e-24
chr17	4710262	4710761	+	-0.595768	6.86541e-27	1.07433e-24
chr9	118295347	118295846	+	2.2158	6.90799e-27	1.08002e-24
chr12	127393861	127394360	+	3.1742	7.22314e-27	1.12827e-24
chr14	34081712	34082211	+	1.65283	7.3276e-27	1.14355e-24
chr16	58324710	58325209	+	1.83785	7.62273e-27	1.18853e-24
chr3	125129484	125129983	+	1.10033	7.64674e-27	1.1912e-24
chr1	241775003	241775502	+	2.07219	7.9432e-27	1.23627e-24
chr11	91842368	91842867	+	2.69281	8.15737e-27	1.26846e-24
chr3	63809570	63810069	+	2.24151	8.69626e-27	1.35104e-24
chr20	60362462	60362961	+	2.24263	9.21313e-27	1.43006e-24
chr13	106087984	106088483	+	2.37336	9.37216e-27	1.45343e-24
chr3	65284543	65285042	+	1.58989	9.64303e-27	1.4941e-24
chr17	6374908	6375407	+	1.77394	9.74781e-27	1.50898e-24
chr1	30618332	30618831	+	1.65371	9.78814e-27	1.51387e-24
chr7	150990741	150991240	+	2.38183	9.95217e-27	1.53786e-24
chr1	182236129	182236628	+	1.70974	1.0186e-26	1.57258e-24
chr18	24633037	24633536	+	2.38892	1.03633e-26	1.59854e-24
chr2	86301704	86302203	+	1.25548	1.05159e-26	1.62063e-24
chr7	38865564	38866063	+	2.20771	1.05544e-26	1.6251e-24
chr18	60452357	60452856	+	2.50611	1.07383e-26	1.65195e-24
chr6	41716537	41717036	+	1.53362	1.07766e-26	1.65636e-24
chr5	121273966	121274465	+	1.77381	1.08e-26	1.65849e-24
chr10	86824135	86824634	+	1.63209	1.11038e-26	1.70362e-24
chr8	81286630	81287129	+	3.02794	1.14364e-26	1.7531e-24
chr22	48605804	48606303	+	1.15863	1.15326e-26	1.76628e-24
chr1	204763702	204764201	+	1.21097	1.17502e-26	1.798e-24
chr1	168942084	168942583	+	2.53411	1.19295e-26	1.82383e-24
chr1	203512744	203513243	+	1.71853	1.25255e-26	1.91326e-24
chr9	27867181	27867680	+	2.71181	1.26257e-26	1.92685e-24
chr6	136628973	136629472	+	2.53995	1.2668e-26	1.93161e-24
chr3	114956567	114957066	+	1.88254	1.3009e-26	1.98011e-24
chr5	115379845	115380344	+	1.26824	1.30075e-26	1.98011e-24
chr6	38391165	38391664	+	2.38663	1.34153e-26	2.04015e-24
chr2	210756771	210757270	+	2.95935	1.36169e-26	2.069e-24
chr16	55911963	55912462	+	1.41449	1.38253e-26	2.09881e-24
chr10	32077870	32078369	+	2.0107	1.38661e-26	2.10316e-24
chr2	70686770	70687269	+	1.24334	1.39721e-26	2.11737e-24
chr10	29658896	29659395	+	2.18337	1.42652e-26	2.15989e-24
chr6	160996645	160997144	+	2.01884	1.45289e-26	2.19789e-24
chr1	18314157	18314656	+	1.98007	1.50332e-26	2.27215e-24
chr16	9047706	9048205	+	1.36857	1.50461e-26	2.27215e-24
chr12	25775997	25776496	+	1.81805	1.5311e-26	2.31014e-24
chr2	216308500	216308999	+	1.38445	1.57289e-26	2.37113e-24
chr2	216775069	216775568	+	1.77904	1.61062e-26	2.42589e-24
chr9	100679840	100680339	+	2.46179	1.62004e-26	2.43794e-24
chr7	151895699	151896198	+	1.3257	1.64065e-26	2.46681e-24
chr8	141568461	141568960	+	1.62763	1.6572e-26	2.48953e-24
chr2	106850810	106851309	+	1.35835	1.68108e-26	2.52321e-24
chr11	78715601	78716100	+	1.06924	1.68625e-26	2.52877e-24
chr13	101691257	101691756	+	2.03373	1.70354e-26	2.55248e-24
chr21	14888151	14888650	+	1.1657	1.7062e-26	2.55425e-24
chr6	56404459	56404958	+	2.25371	1.72254e-26	2.57649e-24
chr18	42005750	42006249	+	2.4614	1.7482e-26	2.61261e-24
chr19	41859926	41860425	+	-0.640188	1.75768e-26	2.6245e-24
chr11	12587442	12587941	+	1.82969	1.76036e-26	2.62623e-24
chr8	143047475	143047974	+	1.28754	1.76691e-26	2.63325e-24
chr9	12814386	12814885	+	1.05649	1.76811e-26	2.63325e-24
chr2	170241811	170242310	+	2.05657	1.7718e-26	2.63647e-24
chr20	59074372	59074871	+	2.76856	1.79799e-26	2.67314e-24
chr3	36707552	36708051	+	1.71793	1.92572e-26	2.86058e-24
chr7	16660919	16661418	+	2.35813	1.955e-26	2.90158e-24
chr10	77351394	77351893	+	2.22494	1.96818e-26	2.91863e-24
chr2	196335214	196335713	+	1.85267	2.01459e-26	2.98489e-24
chr3	34357452	34357951	+	1.73127	2.04534e-26	3.02786e-24
chr2	29528921	29529420	+	1.18899	2.07334e-26	3.06668e-24
chr8	79869335	79869834	+	1.36024	2.09296e-26	3.09305e-24
chr10	78623835	78624334	+	1.90281	2.11603e-26	3.12448e-24
chr7	134174695	134175194	+	2.47427	2.14923e-26	3.17079e-24
chr1	150282198	150282697	+	-0.747902	2.27455e-26	3.35281e-24
chr11	118790918	118791417	+	-0.753421	2.29224e-26	3.376e-24
chr18	4096435	4096934	+	2.11422	2.31045e-26	3.39992e-24
chr17	42436379	42436878	+	1.09297	2.31474e-26	3.40334e-24
chr2	109148319	109148818	+	1.38852	2.42915e-26	3.56851e-24
chr2	88265522	88266021	+	2.40063	2.45171e-26	3.5986e-24
chr14	95915194	95915693	+	1.2327	2.49744e-26	3.66261e-24
chr2	28583928	28584427	+	1.4051	2.65994e-26	3.89761e-24
chr15	25850430	25850929	+	2.24105	2.70364e-26	3.95828e-24
chr19	47633551	47634050	+	1.61829	2.74147e-26	4.01028e-24
chr7	87152205	87152704	+	-0.655649	2.81825e-26	4.1191e-24
chr6	125149191	125149690	+	3.12392	2.8253e-26	4.12591e-24
chr8	35083061	35083560	+	1.96441	2.84072e-26	4.13795e-24
chr7	72546488	72546987	+	1.7499	2.83626e-26	4.13795e-24
chr17	27506516	27507015	+	1.47321	2.8385e-26	4.13795e-24
chr11	35629886	35630385	+	2.24934	2.8496e-26	4.14738e-24
chr3	151152349	151152848	+	0.97929	2.85317e-26	4.14908e-24
chr2	181810780	181811279	+	2.06643	2.87948e-26	4.18315e-24
chr3	5023266	5023765	+	1.81933	2.88144e-26	4.18315e-24
chr4	23707050	23707549	+	2.26708	2.96887e-26	4.30646e-24
chr16	72164739	72165238	+	1.51984	2.99684e-26	4.34339e-24
chr10	62250790	62251289	+	2.40534	3.00631e-26	4.35345e-24
chr22	27474927	27475426	+	1.57334	3.00916e-26	4.35393e-24
chr9	104961151	104961650	+	1.6139	3.01667e-26	4.36114e-24
chr5	154372706	154373205	+	2.06835	3.13342e-26	4.52614e-24
chr3	73472145	73472644	+	1.28868	3.14589e-26	4.54035e-24
chr10	105188694	105189193	+	1.53934	3.16419e-26	4.56296e-24
chr3	86977617	86978116	+	2.13819	3.16955e-26	4.56687e-24
chr4	173318514	173319013	+	1.42441	3.20472e-26	4.6137e-24
chr13	39148423	39148922	+	1.50776	3.22891e-26	4.64466e-24
chr11	110185011	110185510	+	1.17331	3.24464e-26	4.6634e-24
chr14	62029442	62029941	+	2.04508	3.27567e-26	4.70178e-24
chr1	72924746	72925245	+	1.84576	3.27679e-26	4.70178e-24
chr1	36861294	36861793	+	2.2694	3.30934e-26	4.74455e-24
chr20	57573120	57573619	+	1.43025	3.32316e-26	4.76041e-24
chr10	87931774	87932273	+	2.19573	3.32604e-26	4.76059e-24
chr2	9914560	9915059	+	1.49327	3.35279e-26	4.7949e-24
chr6	156698996	156699495	+	2.63374	3.3924e-26	4.84755e-24
chr15	70271375	70271874	+	1.47602	3.47934e-26	4.96766e-24
chr13	101623449	101623948	+	2.7682	3.52272e-26	5.02544e-24
chr17	59547295	59547794	+	1.46011	3.53357e-26	5.03677e-24
chr9	23041472	23041971	+	2.37815	3.56368e-26	5.07549e-24
chr10	113326092	113326591	+	2.09714	3.59357e-26	5.11385e-24
chr12	31052593	31053092	+	2.39181	3.63542e-26	5.16915e-24
chr7	51186447	51186946	+	2.35039	3.65829e-26	5.19739e-24
chr11	26285563	26286062	+	1.69869	3.67142e-26	5.21176e-24
chr13	110955170	110955669	+	1.47422	3.71781e-26	5.27328e-24
chr21	15003523	15004022	+	1.12331	3.86838e-26	5.48235e-24
chr10	2734523	2735022	+	1.24027	3.92751e-26	5.56158e-24
chr6	22141014	22141513	+	2.69656	3.94783e-26	5.58577e-24
chr2	127064603	127065102	+	1.53342	3.95693e-26	5.59407e-24
chr16	72172156	72172655	+	1.84061	3.98642e-26	5.63116e-24
chr1	14522784	14523283	+	1.25524	4.05969e-26	5.72997e-24
chr7	132277292	132277791	+	2.24039	4.07827e-26	5.7515e-24
chr16	88561219	88561718	+	1.76677	4.12237e-26	5.80894e-24
chr11	13329631	13330130	+	1.31304	4.14153e-26	5.83118e-24
chr16	21626850	21627349	+	1.78325	4.222e-26	5.93964e-24
chr2	43273447	43273946	+	2.09732	4.23356e-26	5.95106e-24
chr8	135763820	135764319	+	2.59372	4.26368e-26	5.98853e-24
chr20	11067297	11067796	+	2.13802	4.45361e-26	6.25021e-24
chr14	88422845	88423344	+	2.65418	4.53161e-26	6.35452e-24
chr15	29698263	29698762	+	1.88006	4.5615e-26	6.39124e-24
chr20	1989548	1990047	+	2.32384	4.59545e-26	6.43359e-24
chr6	138250824	138251323	+	0.924312	4.65626e-26	6.51345e-24
chr19	40503275	40503774	+	-1.27864	4.71715e-26	6.59329e-24
chr18	3816801	3817300	+	1.7638	4.75687e-26	6.64343e-24
chr13	34719147	34719646	+	1.46799	4.761e-26	6.64383e-24
chr14	97380530	97381029	+	2.61958	4.84231e-26	6.75183e-24
chr17	77365585	77366084	+	1.09437	4.89823e-26	6.8243e-24
chr14	100065513	100066012	+	1.60117	4.91308e-26	6.83947e-24
chr10	73785302	73785801	+	-0.803012	4.95699e-26	6.89505e-24
chr6	118748309	118748808	+	1.24851	5.05367e-26	7.02387e-24
chr2	96895578	96896077	+	0.969281	5.08621e-26	7.06341e-24
chr12	98402047	98402546	+	2.36239	5.10156e-26	7.07904e-24
chr14	75660899	75661398	+	-0.570505	5.13339e-26	7.11749e-24
chr8	1079540	1080039	+	1.84192	5.14914e-26	7.1336e-24
chr3	37499347	37499846	+	2.18454	5.22024e-26	7.22631e-24
chr3	14265453	14265952	+	2.02473	5.29473e-26	7.32356e-24
chr6	9405736	9406235	+	1.43066	5.30172e-26	7.32736e-24
chr16	57524488	57524987	+	1.61454	5.39519e-26	7.45058e-24
chr1	245621564	245622063	+	1.31163	5.45298e-26	7.52437e-24
chr2	216279450	216279949	+	1.32156	5.50447e-26	7.58936e-24
chr8	129857290	129857789	+	1.88794	5.62378e-26	7.74768e-24
chr5	161192753	161193252	+	2.04485	5.71863e-26	7.87206e-24
chr20	50165870	50166369	+	0.873055	5.78496e-26	7.95704e-24
chr15	86624570	86625069	+	1.58718	5.85432e-26	8.04603e-24
chr1	187001545	187002044	+	2.23555	5.882e-26	8.07764e-24
chr9	131758975	131759474	+	1.73611	6.20886e-26	8.51974e-24
chr11	120057447	120057946	+	1.91039	6.31049e-26	8.65234e-24
chr3	160162426	160162925	+	1.59345	6.3898e-26	8.75413e-24
chr20	35901959	35902458	+	1.50906	6.49422e-26	8.89014e-24
chr9	135126463	135126962	+	1.11102	6.51079e-26	8.90576e-24
chr8	22703337	22703836	+	1.70861	6.55484e-26	8.95184e-24
chr2	163044060	163044559	+	1.42603	6.55102e-26	8.95184e-24
chr8	50403173	50403672	+	1.41797	6.58543e-26	8.98651e-24
chr7	29370408	29370907	+	1.60964	6.59281e-26	8.98949e-24
chr18	21672820	21673319	+	1.86149	6.63605e-26	9.04131e-24
chr13	67119538	67120037	+	1.91637	6.82208e-26	9.28744e-24
chr20	37396416	37396915	+	-0.935062	6.94101e-26	9.4419e-24
chr9	121714120	121714619	+	1.2811	6.94998e-26	9.44667e-24
chr2	196601421	196601920	+	2.05031	7.20649e-26	9.78762e-24
chr12	120686773	120687272	+	-0.625287	7.23845e-26	9.82331e-24
chr16	84373998	84374497	+	1.83208	7.24794e-26	9.82847e-24
chr8	130349227	130349726	+	2.56176	7.25986e-26	9.83692e-24
chr17	8621493	8621992	+	2.97256	7.27778e-26	9.85346e-24
chr14	95256185	95256684	+	1.37394	7.9033e-26	1.0692e-23
chr4	145808264	145808763	+	2.4675	7.96711e-26	1.07699e-23
chr3	126472232	126472731	+	1.44241	7.99153e-26	1.07944e-23
chr19	32350399	32350898	+	2.37073	8.00263e-26	1.0801e-23
chr1	40639490	40639989	+	1.71362	8.04412e-26	1.08485e-23
chr4	170872709	170873208	+	1.69727	8.17745e-26	1.10197e-23
chr7	69800491	69800990	+	2.32947	8.23221e-26	1.10699e-23
chr20	20373041	20373540	+	1.7953	8.23388e-26	1.10699e-23
chr4	160923347	160923846	+	1.69372	8.22624e-26	1.10699e-23
chr17	45293309	45293808	+	1.45248	8.46825e-26	1.13761e-23
chr7	130010253	130010752	+	1.79012	8.57298e-26	1.15078e-23
chr2	67446429	67446928	+	1.44094	8.81142e-26	1.18187e-23
chr11	93221492	93221991	+	1.10829	8.98693e-26	1.20448e-23
chr2	61470971	61471470	+	-0.605015	9.20578e-26	1.23285e-23
chr2	27356669	27357168	+	-0.58529	9.34235e-26	1.25017e-23
chr7	120403986	120404485	+	2.5584	9.78229e-26	1.30803e-23
chr3	71228333	71228832	+	1.16185	1.00235e-25	1.33925e-23
chr18	49095100	49095599	+	2.83204	1.04991e-25	1.40171e-23
chr8	104595289	104595788	+	2.48122	1.06029e-25	1.41447e-23
chr10	2985672	2986171	+	1.78598	1.06465e-25	1.41919e-23
chr7	3573284	3573783	+	2.08423	1.06882e-25	1.42365e-23
chr17	51957734	51958233	+	1.22323	1.07074e-25	1.42511e-23
chr3	138022613	138023112	+	2.01683	1.10587e-25	1.47073e-23
chr11	12125722	12126221	+	2.03944	1.13607e-25	1.50871e-23
chr6	37791306	37791805	+	1.01785	1.13617e-25	1.50871e-23
chr18	56823941	56824440	+	2.66484	1.14041e-25	1.51318e-23
chr12	99381958	99382457	+	2.54308	1.14286e-25	1.51527e-23
chr12	97572167	97572666	+	2.49941	1.15867e-25	1.53505e-23
chr17	34858883	34859382	+	1.30882	1.16119e-25	1.53721e-23
chr17	71438719	71439218	+	1.72593	1.16543e-25	1.54164e-23
chr1	39183670	39184169	+	1.1508	1.24095e-25	1.64029e-23
chr10	101319280	101319779	+	1.20023	1.24527e-25	1.64474e-23
chr17	44738447	44738946	+	1.98567	1.24904e-25	1.64845e-23
chr11	29293802	29294301	+	3.01709	1.27467e-25	1.68099e-23
chr12	97568520	97569019	+	2.79324	1.30969e-25	1.72586e-23
chr20	49401944	49402443	+	2.49038	1.31473e-25	1.73086e-23
chr1	99671969	99672468	+	1.88553	1.31548e-25	1.73086e-23
chr4	3074266	3074765	+	-0.563428	1.32436e-25	1.74121e-23
chr15	40238988	40239487	+	0.850239	1.36627e-25	1.79494e-23
chr3	179991836	179992335	+	1.88823	1.43685e-25	1.88624e-23
chr17	47265868	47266367	+	3.28733	1.44252e-25	1.89224e-23
chr19	45428547	45429046	+	2.27471	1.45295e-25	1.90447e-23
chr19	29421115	29421614	+	1.55067	1.47261e-25	1.92878e-23
chr2	168130291	168130790	+	2.35938	1.49589e-25	1.95779e-23
chr14	69005599	69006098	+	1.71533	1.5584e-25	2.03806e-23
chr16	21100408	21100907	+	1.89532	1.60791e-25	2.10122e-23
chr15	57117959	57118458	+	2.05126	1.6322e-25	2.13134e-23
chr9	37953835	37954334	+	2.02347	1.64303e-25	2.14387e-23
chr18	30342703	30343202	+	1.97482	1.71149e-25	2.23152e-23
chr20	60644472	60644971	+	2.21496	1.71928e-25	2.23998e-23
chr1	175470902	175471401	+	2.29601	1.74475e-25	2.27145e-23
chr11	15223267	15223766	+	1.61557	1.76653e-25	2.29808e-23
chr7	113824375	113824874	+	1.84991	1.80506e-25	2.34642e-23
chr2	186726887	186727386	+	1.90626	1.81362e-25	2.35578e-23
chr5	82969187	82969686	+	1.64518	1.85086e-25	2.40234e-23
chr6	14001482	14001981	+	1.61235	1.86379e-25	2.41732e-23
chr5	59186535	59187034	+	2.77562	1.88712e-25	2.44574e-23
chr9	97398997	97399496	+	1.47609	1.91261e-25	2.47692e-23
chr5	21236803	21237302	+	2.1937	1.93059e-25	2.49833e-23
chr1	71861000	71861499	+	2.64949	1.94408e-25	2.51391e-23
chr13	46614554	46615053	+	2.28922	1.95567e-25	2.527e-23
chr7	76317935	76318434	+	-0.651187	1.99472e-25	2.57553e-23
chr12	30165949	30166448	+	2.80976	2.01774e-25	2.60116e-23
chr3	171524012	171524511	+	1.55688	2.01882e-25	2.60116e-23
chr17	17990914	17991413	+	1.37179	2.01909e-25	2.60116e-23
chr5	41835604	41836103	+	1.68867	2.04852e-25	2.63711e-23
chr4	139815834	139816333	+	1.15366	2.05941e-25	2.64915e-23
chr19	55209973	55210472	+	2.39589	2.07962e-25	2.67316e-23
chr18	63161678	63162177	+	1.43429	2.08263e-25	2.67504e-23
chr5	77302587	77303086	+	2.71974	2.13334e-25	2.73814e-23
chr4	41709720	41710219	+	1.49883	2.15699e-25	2.76644e-23
chr7	89243	89742	+	1.78462	2.18328e-25	2.79808e-23
chr4	139989314	139989813	+	1.77025	2.18985e-25	2.80443e-23
chr21	45363903	45364402	+	2.28057	2.19225e-25	2.80541e-23
chr13	45332118	45332617	+	2.51973	2.21435e-25	2.8316e-23
chr4	81421431	81421930	+	2.17539	2.24006e-25	2.86236e-23
chr13	44653197	44653696	+	2.18476	2.26892e-25	2.8971e-23
chr14	71532326	71532825	+	2.09352	2.27695e-25	2.9052e-23
chr16	15493741	15494240	+	1.98782	2.2936e-25	2.92428e-23
chr6	16319962	16320461	+	1.37937	2.3131e-25	2.94697e-23
chr9	96339652	96340151	+	1.32322	2.38083e-25	3.03102e-23
chr3	127775665	127776164	+	1.27708	2.38267e-25	3.03114e-23
chr3	62084414	62084913	+	1.29665	2.3981e-25	3.04852e-23
chr6	134363314	134363813	+	2.26318	2.42883e-25	3.08305e-23
chr7	146961558	146962057	+	2.01147	2.42822e-25	3.08305e-23
chr9	15572196	15572695	+	2.29098	2.44434e-25	3.10045e-23
chr1	239814231	239814730	+	1.35017	2.49759e-25	3.16567e-23
chr7	137648126	137648625	+	2.11534	2.52021e-25	3.192e-23
chr10	78757418	78757917	+	1.20833	2.52578e-25	3.19671e-23
chr2	1556721	1557220	+	1.59812	2.54965e-25	3.22456e-23
chr10	95517488	95517987	+	2.42965	2.56856e-25	3.24611e-23
chr15	25691153	25691652	+	1.76216	2.59074e-25	3.27173e-23
chr3	62252668	62253167	+	1.60908	2.59757e-25	3.27796e-23
chr7	55192566	55193065	+	1.48935	2.59959e-25	3.27812e-23
chr7	95642101	95642600	+	2.39372	2.62372e-25	3.30614e-23
chr18	50281418	50281917	+	-0.616341	2.66411e-25	3.35458e-23
chr13	110382217	110382716	+	2.32825	2.66914e-25	3.35847e-23
chr9	72476975	72477474	+	1.96395	2.68874e-25	3.38068e-23
chr9	137611745	137612244	+	1.30517	2.71333e-25	3.40911e-23
chr7	71633520	71634019	+	1.18017	2.76702e-25	3.47403e-23
chr7	50534795	50535294	+	1.76069	2.78388e-25	3.49267e-23
chr7	157044024	157044523	+	1.60505	2.79581e-25	3.50509e-23
chr6	130517399	130517898	+	1.9527	2.79818e-25	3.50552e-23
chr6	126063445	126063944	+	1.58923	2.80057e-25	3.50596e-23
chr3	14289505	14290004	+	1.54026	2.81445e-25	3.52079e-23
chr22	49492578	49493077	+	1.12507	2.82788e-25	3.53503e-23
chr6	101605913	101606412	+	2.57099	2.84952e-25	3.55951e-23
chr17	42252430	42252929	+	2.68831	2.87878e-25	3.59347e-23
chr5	109865433	109865932	+	1.57429	2.95858e-25	3.6904e-23
chr8	98598706	98599205	+	2.88102	2.98338e-25	3.71866e-23
chr7	80780442	80780941	+	2.48392	3.04981e-25	3.79872e-23
chr3	26608792	26609291	+	1.7697	3.05632e-25	3.80408e-23
chr18	23982349	23982848	+	1.19529	3.16512e-25	3.93666e-23
chr8	28401827	28402326	+	-0.636021	3.21835e-25	3.99999e-23
chr14	68988763	68989262	+	1.53553	3.22601e-25	4.00663e-23
chr6	33839969	33840468	+	1.41328	3.23797e-25	4.0186e-23
chr19	19663617	19664116	+	-0.616468	3.30355e-25	4.09704e-23
chr6	136969429	136969928	+	1.87609	3.5385e-25	4.38528e-23
chr3	27960100	27960599	+	2.44302	3.56039e-25	4.40924e-23
chr11	28566597	28567096	+	0.91986	3.65517e-25	4.52338e-23
chr1	48674580	48675079	+	2.01311	3.71137e-25	4.58964e-23
chr2	53507153	53507652	+	2.27438	3.72419e-25	4.60219e-23
chr2	18160345	18160844	+	2.49241	3.8125e-25	4.70796e-23
chr21	14691799	14692298	+	1.46556	3.84051e-25	4.73864e-23
chr2	84958350	84958849	+	1.36443	3.84283e-25	4.73864e-23
chr13	105195886	105196385	+	2.87526	3.86815e-25	4.76646e-23
chr10	14601932	14602431	+	1.89963	3.88758e-25	4.78699e-23
chr4	180617101	180617600	+	2.42094	3.93892e-25	4.84349e-23
chr10	75352592	75353091	+	1.61636	3.93907e-25	4.84349e-23
chr16	65070728	65071227	+	1.91825	3.94482e-25	4.84711e-23
chr15	39139874	39140373	+	1.70072	3.96243e-25	4.86528e-23
chr1	19866741	19867240	+	2.10012	3.9669e-25	4.86732e-23
chr13	101714157	101714656	+	1.3404	3.99592e-25	4.89944e-23
chr11	115941402	115941901	+	1.80576	4.05819e-25	4.97226e-23
chr19	10416450	10416949	+	1.11726	4.09544e-25	5.01434e-23
chr16	69073282	69073781	+	1.58583	4.1089e-25	5.02727e-23
chr1	108829417	108829916	+	1.97916	4.13702e-25	5.05809e-23
chr5	133051727	133052226	+	-0.609233	4.19942e-25	5.13075e-23
chr1	15459853	15460352	+	1.92813	4.20292e-25	5.13139e-23
chr11	75814772	75815271	+	-0.586116	4.2068e-25	5.13251e-23
chr6	16539516	16540015	+	1.37156	4.29444e-25	5.23573e-23
chr9	122991388	122991887	+	1.77919	4.30403e-25	5.24373e-23
chr6	38058004	38058503	+	2.43666	4.30767e-25	5.24446e-23
chr2	35468198	35468697	+	1.4231	4.37713e-25	5.32527e-23
chr4	178632360	178632859	+	1.87213	4.38527e-25	5.33142e-23
chr4	87843823	87844322	+	2.73963	4.48939e-25	5.45417e-23
chr8	14901086	14901585	+	2.59214	4.50549e-25	5.46988e-23
chr14	39955685	39956184	+	2.5599	4.51982e-25	5.48342e-23
chr2	229129853	229130352	+	1.94096	4.57152e-25	5.54225e-23
chr11	44862229	44862728	+	1.45392	4.61551e-25	5.59166e-23
chr4	25173395	25173894	+	1.85908	4.62024e-25	5.59347e-23
chr15	69151298	69151797	+	2.51154	4.66742e-25	5.64663e-23
chr3	108100874	108101373	+	1.08056	4.69146e-25	5.67175e-23
chr3	115072563	115073062	+	2.70639	4.77649e-25	5.76647e-23
chr19	38300473	38300972	+	2.08899	4.77598e-25	5.76647e-23
chr7	126483927	126484426	+	1.95184	4.83171e-25	5.82906e-23
chr12	113863063	113863562	+	1.13872	4.88445e-25	5.88857e-23
chr17	33267227	33267726	+	2.54811	4.91808e-25	5.92498e-23
chr16	27546996	27547495	+	1.45171	4.92196e-25	5.92553e-23
chr3	123158300	123158799	+	2.07611	4.98008e-25	5.99131e-23
chr18	21600580	21601079	+	-0.549426	4.9977e-25	6.00834e-23
chr1	59150934	59151433	+	1.38843	5.02685e-25	6.03917e-23
chr5	97888392	97888891	+	1.78552	5.09112e-25	6.11214e-23
chr3	34011987	34012486	+	2.15102	5.18605e-25	6.22179e-23
chr20	64280097	64280596	+	2.57168	5.25351e-25	6.29834e-23
chr11	118883621	118884120	+	1.46858	5.26943e-25	6.30867e-23
chr18	8844627	8845126	+	0.830273	5.26731e-25	6.30867e-23
chr19	5113071	5113570	+	1.40786	5.3231e-25	6.36852e-23
chr3	50666800	50667299	+	2.00332	5.34054e-25	6.38496e-23
chr2	181596183	181596682	+	1.64676	5.4118e-25	6.46568e-23
chr1	108016382	108016881	+	2.13629	5.47279e-25	6.53403e-23
chr2	182066619	182067118	+	1.62707	5.73543e-25	6.84287e-23
chr20	5835403	5835902	+	2.14483	5.74601e-25	6.85076e-23
chr11	44421197	44421696	+	2.15843	5.83749e-25	6.95503e-23
chr4	152265040	152265539	+	1.66061	5.84288e-25	6.95665e-23
chr5	168786123	168786622	+	1.58579	5.86179e-25	6.97435e-23
chr15	31236441	31236940	+	1.31235	5.86665e-25	6.97533e-23
chr7	115231079	115231578	+	1.88973	5.96046e-25	7.082e-23
chr5	9373479	9373978	+	1.46635	5.97488e-25	7.09426e-23
chr2	109332426	109332925	+	1.22338	5.99049e-25	7.1079e-23
chr6	163634409	163634908	+	1.19549	6.00211e-25	7.11681e-23
chr4	38266598	38267097	+	2.5079	6.04842e-25	7.1668e-23
chr3	157856143	157856642	+	1.00293	6.06614e-25	7.18287e-23
chr2	89170864	89171363	+	1.71372	6.26447e-25	7.41263e-23
chr9	105054517	105055016	+	3.00811	6.2877e-25	7.43502e-23
chr11	12909837	12910336	+	1.47963	6.29238e-25	7.43546e-23
chr15	31551287	31551786	+	1.22596	6.38466e-25	7.53936e-23
chr19	5435106	5435605	+	2.08785	6.43069e-25	7.58852e-23
chr5	126054484	126054983	+	1.27287	6.43928e-25	7.59347e-23
chr3	127929791	127930290	+	1.66633	6.50773e-25	7.66373e-23
chr19	17680089	17680588	+	0.782423	6.50767e-25	7.66373e-23
chr9	10062585	10063084	+	2.68502	6.60029e-25	7.76744e-23
chr9	16321280	16321779	+	2.6342	6.62237e-25	7.78812e-23
chr15	46365588	46366087	+	2.25569	6.65113e-25	7.81661e-23
chr11	117072498	117072997	+	2.4443	6.66209e-25	7.82418e-23
chr2	229679690	229680189	+	2.24935	6.68303e-25	7.84343e-23
chr10	3525763	3526262	+	1.54586	6.82566e-25	8.00539e-23
chr1	151972836	151973335	+	1.61964	6.92765e-25	8.11949e-23
chr8	141026701	141027200	+	2.13604	7.07319e-25	8.28446e-23
chr10	20890457	20890956	+	1.9564	7.10671e-25	8.31808e-23
chr6	36674850	36675349	+	1.50971	7.16167e-25	8.37673e-23
chr5	140710969	140711468	+	1.35018	7.18378e-25	8.39691e-23
chr11	65382205	65382704	+	0.962251	7.2043e-25	8.4152e-23
chr19	33435149	33435648	+	1.23307	7.26284e-25	8.47785e-23
chr2	191795675	191796174	+	1.79676	7.28638e-25	8.49887e-23
chr12	117125285	117125784	+	1.34308	7.29069e-25	8.49887e-23
chr1	10975677	10976176	+	1.7131	7.36202e-25	8.57623e-23
chr6	137852345	137852844	+	2.4652	7.3885e-25	8.59666e-23
chr12	12486589	12487088	+	1.76621	7.38951e-25	8.59666e-23
chr6	18585023	18585522	+	1.65564	7.44132e-25	8.65111e-23
chr11	110200186	110200685	+	2.05819	7.47963e-25	8.6898e-23
chr11	86515703	86516202	+	1.45041	7.54554e-25	8.7526e-23
chr22	40711495	40711994	+	1.35523	7.54676e-25	8.7526e-23
chr11	2813493	2813992	+	1.303	7.54888e-25	8.7526e-23
chr7	46080716	46081215	+	1.51531	7.56154e-25	8.7614e-23
chr8	4285694	4286193	+	2.19695	7.79236e-25	9.02279e-23
chr22	34866745	34867244	+	2.76191	7.80441e-25	9.03069e-23
chr19	18304433	18304932	+	1.09966	8.00078e-25	9.25172e-23
chr6	41072687	41073186	+	-0.501725	8.0159e-25	9.263e-23
chr10	106672822	106673321	+	2.41938	8.06827e-25	9.31729e-23
chr10	1048831	1049330	+	-0.547226	8.14135e-25	9.3954e-23
chr18	51447241	51447740	+	1.38833	8.15475e-25	9.40459e-23
chr9	134361350	134361849	+	1.03242	8.17061e-25	9.41659e-23
chr3	43770585	43771084	+	1.19885	8.25559e-25	9.50819e-23
chr1	245458583	245459082	+	1.3915	8.31626e-25	9.57168e-23
chr2	196677347	196677846	+	1.54627	8.42057e-25	9.68528e-23
chr4	84814326	84814825	+	1.32033	8.46365e-25	9.72836e-23
chr13	110012022	110012521	+	2.40145	8.69757e-25	9.99058e-23
chr12	71663767	71664266	+	-0.583824	8.74482e-25	1.00382e-22
chr1	35505829	35506328	+	1.65186	8.76449e-25	1.00541e-22
chr18	60698819	60699318	+	1.7436	8.82233e-25	1.01137e-22
chr4	152605528	152606027	+	0.939925	8.91667e-25	1.02151e-22
chr8	81350882	81351381	+	2.63982	8.92262e-25	1.02151e-22
chr18	56286768	56287267	+	2.55051	9.1346e-25	1.04509e-22
chr22	40196583	40197082	+	1.58374	9.2448e-25	1.057e-22
chr3	178777666	178778165	+	2.24493	9.28686e-25	1.0611e-22
chr11	9460651	9461150	+	-0.517176	9.35899e-25	1.06864e-22
chr22	46462679	46463178	+	1.83827	9.40343e-25	1.073e-22
chr13	43348360	43348859	+	1.60088	9.4155e-25	1.07367e-22
chr2	8202124	8202623	+	1.61359	9.86302e-25	1.12396e-22
chr20	64202956	64203455	+	0.898034	1.0029e-24	1.14213e-22
chr10	123301026	123301525	+	1.15028	1.01854e-24	1.15917e-22
chr22	36331418	36331917	+	1.25836	1.04778e-24	1.19166e-22
chr14	25517932	25518431	+	2.37402	1.06217e-24	1.20723e-22
chr1	147434883	147435382	+	1.84702	1.06362e-24	1.20809e-22
chr16	13957327	13957826	+	1.61041	1.11969e-24	1.27093e-22
chr12	104219990	104220489	+	2.06076	1.12467e-24	1.27575e-22
chr10	90326398	90326897	+	2.7929	1.12829e-24	1.27902e-22
chr4	57928015	57928514	+	2.59218	1.13898e-24	1.29029e-22
chr12	42741932	42742431	+	1.94568	1.18405e-24	1.34047e-22
chr1	90746209	90746708	+	2.10687	1.21719e-24	1.37708e-22
chr7	92918524	92919023	+	1.96983	1.23389e-24	1.39506e-22
chr9	87212426	87212925	+	1.98154	1.23666e-24	1.39728e-22
chr10	78964944	78965443	+	1.83781	1.25511e-24	1.4172e-22
chr3	36796812	36797311	+	2.1298	1.31167e-24	1.48009e-22
chr13	93963305	93963804	+	1.16089	1.36315e-24	1.53719e-22
chr5	133240445	133240944	+	1.37531	1.37637e-24	1.55108e-22
chr7	12065970	12066469	+	2.90667	1.38131e-24	1.55563e-22
chr18	77743450	77743949	+	2.34941	1.38309e-24	1.55662e-22
chr5	35316883	35317382	+	1.91953	1.41855e-24	1.59548e-22
chr20	25237713	25238212	+	1.76213	1.43852e-24	1.6169e-22
chr2	242069748	242070247	+	1.49895	1.44178e-24	1.61951e-22
chr11	70576685	70577184	+	1.26097	1.44297e-24	1.61979e-22
chr8	120904677	120905176	+	2.46323	1.4561e-24	1.63348e-22
chr18	3511930	3512429	+	1.39866	1.46961e-24	1.64756e-22
chr3	25221925	25222424	+	2.0485	1.47693e-24	1.65469e-22
chr3	189132147	189132646	+	1.21261	1.49162e-24	1.67006e-22
chr19	15291061	15291560	+	2.18346	1.4953e-24	1.6731e-22
chr3	71974862	71975361	+	1.20726	1.51163e-24	1.69028e-22
chr6	88502928	88503427	+	1.78893	1.54113e-24	1.72214e-22
chr11	120747717	120748216	+	1.53232	1.54904e-24	1.72987e-22
chr1	2097826	2098325	+	2.18975	1.56313e-24	1.74448e-22
chr13	86437974	86438473	+	1.76224	1.56755e-24	1.74828e-22
chr12	25457965	25458464	+	1.77899	1.58317e-24	1.76342e-22
chr2	85430763	85431262	+	-0.883117	1.58295e-24	1.76342e-22
chr19	47648344	47648843	+	1.10908	1.60615e-24	1.78787e-22
chr3	188993054	188993553	+	1.7725	1.61769e-24	1.79955e-22
chr10	67790933	67791432	+	1.41691	1.64868e-24	1.83285e-22
chr1	51622397	51622896	+	1.78776	1.66011e-24	1.84437e-22
chr2	98134618	98135117	+	1.67984	1.6622e-24	1.84551e-22
chr10	79129344	79129843	+	1.72413	1.70022e-24	1.88651e-22
chr11	126696920	126697419	+	1.44575	1.7185e-24	1.90557e-22
chr10	116098434	116098933	+	1.43521	1.72929e-24	1.91629e-22
chr3	194089475	194089974	+	1.89362	1.73337e-24	1.91959e-22
chr17	72952593	72953092	+	2.10187	1.75524e-24	1.94132e-22
chr7	158431944	158432443	+	1.49181	1.75433e-24	1.94132e-22
chr20	59988100	59988599	+	1.89017	1.76471e-24	1.95055e-22
chr22	23219772	23220271	+	1.05714	1.77185e-24	1.95718e-22
chr10	116974579	116975078	+	1.79957	1.80375e-24	1.99115e-22
chr10	114680693	114681192	+	1.76746	1.85424e-24	2.04557e-22
chr17	73786412	73786911	+	1.72103	1.86594e-24	2.05716e-22
chr6	49541159	49541658	+	2.11838	1.87241e-24	2.06298e-22
chr6	19368486	19368985	+	1.78084	1.94402e-24	2.13915e-22
chr10	91340820	91341319	+	1.48084	1.94363e-24	2.13915e-22
chr10	14532913	14533412	+	1.93749	1.96504e-24	2.1609e-22
chr3	124131411	124131910	+	1.69607	1.98215e-24	2.17833e-22
chr5	152688574	152689073	+	1.94678	1.9885e-24	2.18392e-22
chr1	14265560	14266059	+	1.69059	1.99325e-24	2.18775e-22
chr7	150399989	150400488	+	1.08303	1.99583e-24	2.18919e-22
chr9	127578920	127579419	+	1.6885	2.024e-24	2.21868e-22
chr12	30219037	30219536	+	1.88363	2.0593e-24	2.25595e-22
chr7	79317555	79318054	+	1.7396	2.06798e-24	2.26402e-22
chr2	45681582	45682081	+	2.16795	2.07639e-24	2.27178e-22
chr2	54545745	54546244	+	2.07279	2.1482e-24	2.34886e-22
chr1	68384359	68384858	+	2.19224	2.15098e-24	2.35042e-22
chr1	61765499	61765998	+	2.53483	2.20252e-24	2.40521e-22
chr12	104604045	104604544	+	1.27636	2.23538e-24	2.43956e-22
chr16	53130534	53131033	+	-0.520306	2.29292e-24	2.50077e-22
chr6	25504650	25505149	+	2.1478	2.33005e-24	2.53966e-22
chr2	172102664	172103163	+	-0.700122	2.34081e-24	2.54978e-22
chr1	209416019	209416518	+	2.06846	2.34607e-24	2.55391e-22
chr2	28508255	28508754	+	1.80415	2.38366e-24	2.59319e-22
chr8	138542273	138542772	+	2.53621	2.40003e-24	2.60936e-22
chr2	168710768	168711267	+	2.01147	2.48936e-24	2.70477e-22
chr3	45688995	45689494	+	-0.55181	2.50563e-24	2.72074e-22
chr5	143659604	143660103	+	1.86766	2.51877e-24	2.73329e-22
chr8	106045840	106046339	+	2.83445	2.5705e-24	2.78768e-22
chr5	91266238	91266737	+	2.32917	2.59396e-24	2.81136e-22
chr14	33714896	33715395	+	2.11868	2.61412e-24	2.83143e-22
chr5	4557724	4558223	+	0.945185	2.65757e-24	2.87669e-22
chr7	55024758	55025257	+	2.00191	2.69241e-24	2.91257e-22
chr4	14345430	14345929	+	1.96212	2.77299e-24	2.99786e-22
chr4	11514753	11515252	+	1.74991	2.82329e-24	3.05033e-22
chr14	64826268	64826767	+	2.16016	2.84614e-24	3.07311e-22
chr1	21252110	21252609	+	1.84325	2.87086e-24	3.09638e-22
chr11	113447909	113448408	+	1.37454	2.87128e-24	3.09638e-22
chr16	87919838	87920337	+	1.86087	2.88218e-24	3.1062e-22
chr13	97254840	97255339	+	2.14811	3.04051e-24	3.27478e-22
chr5	175347012	175347511	+	2.34367	3.07404e-24	3.30884e-22
chr6	7505336	7505835	+	1.71612	3.10786e-24	3.34315e-22
chr6	155223999	155224498	+	1.58552	3.13269e-24	3.36777e-22
chr1	29649918	29650417	+	1.36419	3.15046e-24	3.38477e-22
chr9	107190019	107190518	+	1.86051	3.15457e-24	3.38707e-22
chr3	135084330	135084829	+	1.34783	3.17626e-24	3.40825e-22
chr2	24855695	24856194	+	1.17988	3.28168e-24	3.51918e-22
chr3	190386253	190386752	+	2.34655	3.28455e-24	3.52007e-22
chr6	135271122	135271621	+	-1.20902	3.31049e-24	3.54567e-22
chr9	19659961	19660460	+	1.01333	3.32982e-24	3.56417e-22
chr17	50050939	50051438	+	1.44538	3.34708e-24	3.58042e-22
chr7	145529139	145529638	+	2.45362	3.35736e-24	3.58919e-22
chr14	97712943	97713442	+	3.29311	3.37354e-24	3.60427e-22
chr6	141326356	141326855	+	1.85094	3.3818e-24	3.61086e-22
chr16	49542202	49542701	+	1.03265	3.41769e-24	3.64692e-22
chr18	11005530	11006029	+	1.72087	3.44577e-24	3.67462e-22
chr13	80054765	80055264	+	1.92039	3.45623e-24	3.68349e-22
chr8	3780134	3780633	+	1.73264	3.48598e-24	3.71292e-22
chr19	4738045	4738544	+	-1.70386	3.50595e-24	3.73188e-22
chr2	223563380	223563879	+	1.42514	3.52392e-24	3.7487e-22
chr22	46754369	46754868	+	1.60091	3.52968e-24	3.75251e-22
chr18	65968251	65968750	+	2.28069	3.60192e-24	3.82696e-22
chr11	133570345	133570844	+	1.64414	3.60851e-24	3.83161e-22
chr5	87300711	87301210	+	2.72159	3.61344e-24	3.83448e-22
chr8	96055462	96055961	+	2.55101	3.64089e-24	3.86124e-22
chr2	16999932	17000431	+	1.97802	3.6705e-24	3.89026e-22
chr10	125707843	125708342	+	2.06407	3.67826e-24	3.89609e-22
chr20	36863507	36864006	+	-0.691287	3.6823e-24	3.89799e-22
chr2	10844159	10844658	+	1.13299	3.69679e-24	3.91093e-22
chr5	110258490	110258989	+	1.28521	3.71993e-24	3.933e-22
chr16	80027018	80027517	+	1.69691	3.79742e-24	4.01247e-22
chr20	61436279	61436778	+	2.41233	3.8792e-24	4.09638e-22
chr10	66538911	66539410	+	1.98617	3.92645e-24	4.14373e-22
chr5	10353426	10353925	+	-0.60388	3.9439e-24	4.15961e-22
chr13	106617461	106617960	+	2.19837	3.98759e-24	4.20142e-22
chr9	135160836	135161335	+	2.06058	3.9884e-24	4.20142e-22
chr2	43221118	43221617	+	1.35031	4.01223e-24	4.22394e-22
chr2	46873559	46874058	+	1.25821	4.0549e-24	4.26626e-22
chr6	119147203	119147702	+	2.45148	4.10576e-24	4.31715e-22
chr8	2532928	2533427	+	1.6022	4.10913e-24	4.31806e-22
chr7	18638970	18639469	+	2.38131	4.21946e-24	4.43131e-22
chr3	140292118	140292617	+	2.60061	4.25669e-24	4.46769e-22
chr18	61360371	61360870	+	3.05324	4.28338e-24	4.49297e-22
chr10	4780739	4781238	+	1.48902	4.29174e-24	4.49901e-22
chr22	36430823	36431322	+	1.94131	4.37423e-24	4.58271e-22
chr12	130142738	130143237	+	1.97226	4.38339e-24	4.58951e-22
chr1	244214256	244214755	+	1.72493	4.39328e-24	4.59708e-22
chr1	62875692	62876191	+	2.0366	4.41601e-24	4.61807e-22
chr10	20598521	20599020	+	2.58259	4.68399e-24	4.89535e-22
chr4	173685778	173686277	+	2.41149	4.70601e-24	4.91539e-22
chr8	52266725	52267224	+	1.52463	4.81754e-24	5.02885e-22
chr10	116947064	116947563	+	1.95187	4.83577e-24	5.04483e-22
chr12	106288387	106288886	+	2.42685	4.93076e-24	5.14081e-22
chr21	42474206	42474705	+	1.41646	4.97521e-24	5.18403e-22
chr3	90015905	90016404	+	2.07164	5.01895e-24	5.22645e-22
chr1	147912364	147912863	+	1.62924	5.10581e-24	5.3137e-22
chr3	165820573	165821072	+	1.83608	5.12246e-24	5.32782e-22
chr1	199687260	199687759	+	1.79553	5.12939e-24	5.33182e-22
chr4	95510779	95511278	+	1.78969	5.21938e-24	5.42209e-22
chr1	27142410	27142909	+	2.06009	5.26037e-24	5.46139e-22
chr6	2630348	2630847	+	2.76819	5.27527e-24	5.47357e-22
chr12	127052620	127053119	+	1.02852	5.33024e-24	5.52729e-22
chr8	112263681	112264180	+	2.80388	5.3892e-24	5.58508e-22
chr18	7837535	7838034	+	3.19347	5.44883e-24	5.64349e-22
chr8	134778066	134778565	+	1.21549	5.45436e-24	5.64583e-22
chr19	7829667	7830166	+	-0.519233	5.5525e-24	5.74398e-22
chr11	131624355	131624854	+	2.05702	5.60304e-24	5.7928e-22
chr1	76949461	76949960	+	2.87074	5.62835e-24	5.81548e-22
chr8	106129002	106129501	+	2.56566	5.65281e-24	5.83726e-22
chr18	7854925	7855424	+	1.47469	5.69167e-24	5.87388e-22
chr11	131908233	131908732	+	1.49375	5.705e-24	5.88412e-22
chr17	63275299	63275798	+	2.16392	5.82963e-24	6.00907e-22
chr5	125277480	125277979	+	2.6822	5.96084e-24	6.137e-22
chr1	88539705	88540204	+	2.38838	5.95932e-24	6.137e-22
chr20	10074421	10074920	+	1.74692	6.14018e-24	6.31787e-22
chr11	76444616	76445115	+	-0.556866	6.14953e-24	6.32373e-22
chr2	46331659	46332158	+	1.38456	6.2192e-24	6.39157e-22
chr18	58223943	58224442	+	1.55754	6.42148e-24	6.59553e-22
chr7	42746159	42746658	+	2.33108	6.47575e-24	6.64732e-22
chr5	79495371	79495870	+	1.55068	6.82015e-24	6.99669e-22
chr8	141157072	141157571	+	1.62805	6.84075e-24	7.01365e-22
chr7	39133012	39133511	+	1.53998	6.86797e-24	7.03739e-22
chr5	98872617	98873116	+	2.2006	6.91496e-24	7.08134e-22
chr2	70108759	70109258	+	1.43867	7.01293e-24	7.17741e-22
chr6	114364237	114364736	+	2.05575	7.03533e-24	7.19608e-22
chr1	111895402	111895901	+	1.74067	7.04222e-24	7.19886e-22
chr3	100921138	100921637	+	2.79887	7.05317e-24	7.20579e-22
chr5	60334241	60334740	+	2.63327	7.06429e-24	7.21288e-22
chr14	42193042	42193541	+	1.95059	7.15724e-24	7.30347e-22
chr15	74823310	74823809	+	1.54185	7.22959e-24	7.37294e-22
chr15	94070248	94070747	+	1.81249	7.41872e-24	7.56136e-22
chr1	4082333	4082832	+	1.48107	7.42623e-24	7.56455e-22
chr3	77475489	77475988	+	1.72912	7.57457e-24	7.71111e-22
chr10	68136040	68136539	+	2.34156	7.63366e-24	7.76669e-22
chr3	123119774	123120273	+	1.80691	7.75344e-24	7.88392e-22
chr18	58006015	58006514	+	2.82508	7.83496e-24	7.96212e-22
chr13	96700584	96701083	+	2.37628	7.9776e-24	8.1023e-22
chr20	43541161	43541660	+	1.96866	8.07636e-24	8.19779e-22
chr11	117039767	117040266	+	2.12575	8.09508e-24	8.21197e-22
chr13	98920456	98920955	+	2.98207	8.30578e-24	8.42076e-22
chr9	69532400	69532899	+	1.8534	8.33983e-24	8.44537e-22
chr13	107748864	107749363	+	1.27653	8.33701e-24	8.44537e-22
chr3	85912899	85913398	+	2.66791	8.37654e-24	8.47758e-22
chr9	31272826	31273325	+	2.58783	8.46667e-24	8.56378e-22
chr11	47993383	47993882	+	2.1138	8.52093e-24	8.61361e-22
chr1	6157632	6158131	+	1.14981	8.54023e-24	8.62808e-22
chr9	73369976	73370475	+	1.42106	8.57688e-24	8.66004e-22
chr10	81892609	81893108	+	3.02591	8.6792e-24	8.75823e-22
chr13	107322175	107322674	+	2.47541	8.6869e-24	8.76089e-22
chr9	32876997	32877496	+	2.83852	8.70776e-24	8.7768e-22
chr10	77163912	77164411	+	1.60034	8.91095e-24	8.97637e-22
chr1	31658697	31659196	+	2.18695	9.16634e-24	9.22825e-22
chr6	24887536	24888035	+	1.92049	9.19058e-24	9.24726e-22
chr3	2354715	2355214	+	1.66084	9.21618e-24	9.26228e-22
chr5	135246885	135247384	+	1.37272	9.22159e-24	9.26228e-22
chr17	17685767	17686266	+	1.27346	9.21636e-24	9.26228e-22
chr19	7098884	7099383	+	-0.604782	9.3243e-24	9.36001e-22
chr1	62436093	62436592	+	-0.553815	9.49802e-24	9.52886e-22
chr2	86249460	86249959	+	1.12261	9.54966e-24	9.5751e-22
chr8	29538559	29539058	+	2.57928	9.58196e-24	9.59674e-22
chr2	179585311	179585810	+	1.89617	9.58235e-24	9.59674e-22
chr22	36328628	36329127	+	0.984928	9.63962e-24	9.6485e-22
chr3	110027378	110027877	+	1.89976	9.794e-24	9.79735e-22
chr5	61313960	61314459	+	2.22147	9.81568e-24	9.81335e-22
chr5	138748598	138749097	+	2.51749	9.84813e-24	9.84009e-22
chr17	72422764	72423263	+	1.64516	9.92896e-24	9.91513e-22
chr7	94300932	94301431	+	1.92948	9.93988e-24	9.9203e-22
chr11	120124932	120125431	+	2.01499	1.02512e-23	1.02251e-21
chr5	11904201	11904700	+	-0.85754	1.03217e-23	1.02895e-21
chr2	214069230	214069729	+	2.18537	1.04131e-23	1.03746e-21
chr20	57545116	57545615	+	2.07109	1.04311e-23	1.03866e-21
chr2	88582025	88582524	+	2.3294	1.04654e-23	1.04119e-21
chr11	75734760	75735259	+	1.86927	1.04686e-23	1.04119e-21
chr2	202014261	202014760	+	1.19063	1.04797e-23	1.04169e-21
chr2	52082979	52083478	+	2.98593	1.05728e-23	1.05034e-21
chr17	80481258	80481757	+	1.44272	1.06346e-23	1.05588e-21
chr5	59069308	59069807	+	1.89008	1.079e-23	1.07069e-21
chr20	24502179	24502678	+	0.990929	1.08272e-23	1.07376e-21
chr2	194556503	194557002	+	1.86037	1.10363e-23	1.09387e-21
chr8	35707876	35708375	+	1.0623	1.10625e-23	1.09584e-21
chr13	44435075	44435574	+	-0.714277	1.1212e-23	1.11001e-21
chr17	48194249	48194748	+	2.27469	1.12652e-23	1.11464e-21
chr3	141331636	141332135	+	1.30849	1.13145e-23	1.11888e-21
chr6	18943468	18943967	+	2.07424	1.14377e-23	1.13042e-21
chr3	140580572	140581071	+	1.5692	1.16499e-23	1.15073e-21
chr1	88327612	88328111	+	1.20369	1.1674e-23	1.15245e-21
chr2	30293349	30293848	+	1.85125	1.18044e-23	1.16466e-21
chr11	60925286	60925785	+	-0.992474	1.18986e-23	1.17329e-21
chr11	3426431	3426930	+	2.37056	1.19441e-23	1.17646e-21
chr11	127632257	127632756	+	1.94206	1.19444e-23	1.17646e-21
chr12	117019828	117020327	+	1.41544	1.19675e-23	1.17806e-21
chr1	86733341	86733840	+	1.66932	1.20041e-23	1.18099e-21
chr2	15730394	15730893	+	1.19503	1.20231e-23	1.18218e-21
chr5	145853638	145854137	+	2.15859	1.23988e-23	1.21841e-21
chr5	81208817	81209316	+	1.18609	1.24056e-23	1.21841e-21
chr14	96053851	96054350	+	1.34065	1.2697e-23	1.24632e-21
chr22	22554307	22554806	+	2.12728	1.27138e-23	1.24655e-21
chr10	67115885	67116384	+	1.72438	1.27071e-23	1.24655e-21
chr16	84543943	84544442	+	1.54488	1.29653e-23	1.27049e-21
chr7	5529700	5530199	+	-0.578554	1.30712e-23	1.28014e-21
chr17	78735722	78736221	+	1.85395	1.31153e-23	1.28373e-21
chr5	40689393	40689892	+	2.24602	1.31312e-23	1.28456e-21
chr16	21202968	21203467	+	2.27523	1.32492e-23	1.29489e-21
chr7	141306104	141306603	+	1.59937	1.32518e-23	1.29489e-21
chr12	15933686	15934185	+	2.10642	1.32833e-23	1.29724e-21
chr11	86068904	86069403	+	-0.588554	1.34254e-23	1.31038e-21
chr12	81668413	81668912	+	2.31882	1.36307e-23	1.32966e-21
chr5	137833370	137833869	+	1.76578	1.37165e-23	1.33658e-21
chr19	49929723	49930222	+	-0.65988	1.37171e-23	1.33658e-21
chr1	217921500	217921999	+	1.9044	1.37854e-23	1.34248e-21
chr16	58366174	58366673	+	2.03935	1.38159e-23	1.34469e-21
chr13	33262016	33262515	+	1.58857	1.38297e-23	1.34528e-21
chr3	75432758	75433257	+	1.51225	1.38615e-23	1.34761e-21
chr2	87466749	87467248	+	1.52692	1.38914e-23	1.34975e-21
chr3	117853836	117854335	+	2.0337	1.39337e-23	1.3531e-21
chr3	50396458	50396957	+	1.04424	1.39599e-23	1.35488e-21
chr4	14392245	14392744	+	1.62553	1.41248e-23	1.37012e-21
chr15	98120520	98121019	+	2.19555	1.42109e-23	1.3777e-21
chr18	37574070	37574569	+	1.64245	1.44122e-23	1.39643e-21
chr12	11886249	11886748	+	2.54354	1.45153e-23	1.40406e-21
chr8	76529908	76530407	+	2.40073	1.45105e-23	1.40406e-21
chr3	56390702	56391201	+	2.30357	1.45117e-23	1.40406e-21
chr11	27796240	27796739	+	1.31457	1.50323e-23	1.45325e-21
chr14	99718372	99718871	+	1.95985	1.51055e-23	1.45952e-21
chr7	3980141	3980640	+	1.54403	1.51143e-23	1.45955e-21
chr8	106455389	106455888	+	2.78438	1.51499e-23	1.46217e-21
chr12	108562301	108562800	+	-0.565055	1.51962e-23	1.46581e-21
chr5	120160042	120160541	+	1.29859	1.5242e-23	1.46942e-21
chr7	142813240	142813739	+	1.73931	1.54116e-23	1.48493e-21
chr17	79460936	79461435	+	2.71854	1.60657e-23	1.54709e-21
chr18	63192813	63193312	+	2.62529	1.61792e-23	1.55716e-21
chr6	104711281	104711780	+	1.88388	1.64824e-23	1.58546e-21
chr4	147777414	147777913	+	2.85958	1.72593e-23	1.65926e-21
chr6	82906920	82907419	+	1.97005	1.738e-23	1.66994e-21
chr12	90076746	90077245	+	1.80421	1.78421e-23	1.71339e-21
chr2	136929523	136930022	+	1.91319	1.79608e-23	1.72383e-21
chr2	26462400	26462899	+	1.44523	1.79782e-23	1.72454e-21
chr6	150212692	150213191	+	1.46386	1.80278e-23	1.72834e-21
chr7	132145410	132145909	+	1.50546	1.82325e-23	1.74699e-21
chr4	79949099	79949598	+	1.54611	1.88489e-23	1.80506e-21
chr3	138390292	138390791	+	1.48538	1.90843e-23	1.82658e-21
chr7	10239635	10240134	+	1.64486	1.9192e-23	1.83588e-21
chr1	11691308	11691807	+	-0.808497	1.94096e-23	1.85566e-21
chr2	106044818	106045317	+	2.37087	1.94962e-23	1.86291e-21
chr8	48407750	48408249	+	1.6327	1.95326e-23	1.86536e-21
chr3	79297121	79297620	+	2.37771	1.97068e-23	1.88096e-21
chr1	206578203	206578702	+	2.23275	1.97281e-23	1.88168e-21
chr14	95157312	95157811	+	-0.515709	1.97362e-23	1.88168e-21
chr18	57497832	57498331	+	2.06144	1.98372e-23	1.89027e-21
chr3	102060746	102061245	+	2.24813	1.98646e-23	1.89184e-21
chr5	131328495	131328994	+	2.18673	1.98917e-23	1.89337e-21
chr15	71445201	71445700	+	2.03841	2.00402e-23	1.90646e-21
chr5	96565773	96566272	+	1.16554	2.0322e-23	1.9322e-21
chr19	55207042	55207541	+	1.2937	2.09821e-23	1.99386e-21
chr18	40810300	40810799	+	2.21651	2.13417e-23	2.02693e-21
chr6	130773790	130774289	+	2.35676	2.14173e-23	2.03191e-21
chr6	70151540	70152039	+	1.65941	2.14178e-23	2.03191e-21
chr8	90324200	90324699	+	1.989	2.18519e-23	2.07196e-21
chr5	33781267	33781766	+	2.10883	2.19927e-23	2.08417e-21
chr7	55365812	55366311	+	-0.577282	2.20255e-23	2.08613e-21
chr4	11408246	11408745	+	2.71465	2.23921e-23	2.11969e-21
chr16	67465632	67466131	+	1.07246	2.35985e-23	2.23267e-21
chr2	205366653	205367152	+	2.03301	2.37763e-23	2.24826e-21
chr12	103272902	103273401	+	2.25807	2.39415e-23	2.26264e-21
chr5	7329684	7330183	+	2.52109	2.41753e-23	2.28349e-21
chr1	54327492	54327991	+	1.50255	2.42215e-23	2.28661e-21
chr17	62778957	62779456	+	1.07843	2.4904e-23	2.34975e-21
chr11	47523491	47523990	+	1.44367	2.51825e-23	2.37473e-21
chr2	174195204	174195703	+	2.18387	2.54645e-23	2.39871e-21
chr16	23081662	23082161	+	1.2382	2.54523e-23	2.39871e-21
chr10	33353827	33354326	+	2.27848	2.62648e-23	2.47274e-21
chr12	39902823	39903322	+	1.71887	2.72577e-23	2.5644e-21
chr4	108118436	108118935	+	1.20777	2.7268e-23	2.5644e-21
chr4	151808088	151808587	+	1.68481	2.73128e-23	2.56721e-21
chr5	134436774	134437273	+	0.905712	2.74857e-23	2.58206e-21
chr2	11344481	11344980	+	-0.635057	2.81515e-23	2.64317e-21
chr6	42452910	42453409	+	-0.693524	2.81681e-23	2.64329e-21
chr11	77299927	77300426	+	2.4268	2.84166e-23	2.66516e-21
chr14	101638527	101639026	+	1.95268	2.8519e-23	2.67331e-21
chr2	172231861	172232360	+	1.92602	2.8725e-23	2.69116e-21
chr17	33469899	33470398	+	1.24213	2.9339e-23	2.74719e-21
chr6	105069983	105070482	+	2.72921	2.9395e-23	2.75095e-21
chr2	108662115	108662614	+	1.40922	2.95171e-23	2.76088e-21
chr7	139734398	139734897	+	1.69456	2.97243e-23	2.77876e-21
chr10	63899836	63900335	+	1.70168	3.01394e-23	2.81603e-21
chr17	9371058	9371557	+	1.95431	3.02546e-23	2.82528e-21
chr1	116538508	116539007	+	1.80044	3.04902e-23	2.84573e-21
chr5	104646287	104646786	+	2.60178	3.06321e-23	2.85743e-21
chr4	29199485	29199984	+	1.4885	3.08301e-23	2.87435e-21
chr5	80247186	80247685	+	1.0352	3.09124e-23	2.88047e-21
chr2	133566898	133567397	+	2.1272	3.09888e-23	2.88604e-21
chr9	114114307	114114806	+	1.8796	3.13433e-23	2.91748e-21
chr10	123421392	123421891	+	1.38914	3.1624e-23	2.94202e-21
chr3	140165090	140165589	+	2.09049	3.20499e-23	2.98004e-21
chr11	61635795	61636294	+	-1.49029	3.22465e-23	2.9967e-21
chr1	29450606	29451105	+	1.36295	3.24265e-23	3.01181e-21
chr8	35751775	35752274	+	2.58212	3.26804e-23	3.03376e-21
chr5	61328144	61328643	+	1.38091	3.27148e-23	3.03533e-21
chr14	95483094	95483593	+	1.86721	3.27877e-23	3.03883e-21
chr2	232593023	232593522	+	1.80274	3.2771e-23	3.03883e-21
chr14	57560651	57561150	+	2.50575	3.29793e-23	3.05494e-21
chr1	6963371	6963870	+	1.30398	3.34367e-23	3.09565e-21
chr8	110894344	110894843	+	1.6187	3.34925e-23	3.09916e-21
chr7	26789739	26790238	+	1.86175	3.39274e-23	3.13772e-21
chr2	132803989	132804488	+	1.71157	3.4528e-23	3.19156e-21
chr12	42735720	42736219	+	1.72871	3.53631e-23	3.26701e-21
chr11	27506517	27507016	+	-0.588359	3.53985e-23	3.26852e-21
chr4	183444326	183444825	+	-0.5898	3.54246e-23	3.26919e-21
chr6	28537709	28538208	+	1.68709	3.58484e-23	3.30653e-21
chr11	77820716	77821215	+	-0.553834	3.61317e-23	3.33088e-21
chr9	38682730	38683229	+	2.12008	3.64784e-23	3.36105e-21
chr9	117917798	117918297	+	2.45473	3.65514e-23	3.36598e-21
chr5	14036057	14036556	+	2.12309	3.7376e-23	3.44009e-21
chr13	43805059	43805558	+	2.14677	3.75827e-23	3.45727e-21
chr2	65366524	65367023	+	1.393	3.76226e-23	3.4591e-21
chr12	130988706	130989205	+	1.57027	3.76569e-23	3.46041e-21
chr5	136729928	136730427	+	2.19706	3.80251e-23	3.49239e-21
chr6	87903221	87903720	+	1.38622	3.84477e-23	3.52933e-21
chr4	81485270	81485769	+	2.19161	3.85653e-23	3.53824e-21
chr4	25769128	25769627	+	1.23864	3.86001e-23	3.53955e-21
chr16	12002404	12002903	+	0.896181	3.98727e-23	3.6543e-21
chr17	1958427	1958926	+	1.08456	3.99363e-23	3.6582e-21
chr10	131900420	131900919	+	-0.577831	4.00467e-23	3.66636e-21
chr3	61667388	61667887	+	2.10804	4.04938e-23	3.70534e-21
chr7	27577707	27578206	+	2.4394	4.12354e-23	3.77119e-21
chr17	33369111	33369610	+	1.97163	4.15851e-23	3.80116e-21
chr4	159296065	159296564	+	2.4725	4.17776e-23	3.81674e-21
chr19	20359906	20360405	+	2.18171	4.22236e-23	3.85545e-21
chr6	81451760	81452259	+	2.59435	4.25759e-23	3.88556e-21
chr5	115494585	115495084	+	2.18713	4.32813e-23	3.94785e-21
chr13	44004774	44005273	+	1.65996	4.33596e-23	3.95291e-21
chr22	30423734	30424233	+	-0.52684	4.37109e-23	3.98283e-21
chr3	195401877	195402376	+	1.91301	4.3741e-23	3.98347e-21
chr11	46200846	46201345	+	1.27158	4.40456e-23	4.0091e-21
chr2	237697807	237698306	+	1.57166	4.43229e-23	4.03222e-21
chr6	150582015	150582514	+	1.86303	4.46396e-23	4.0583e-21
chr22	32464253	32464752	+	1.36857	4.46566e-23	4.0583e-21
chr18	4004408	4004907	+	1.45799	4.52954e-23	4.11419e-21
chr12	46440107	46440606	+	2.47135	4.54686e-23	4.12775e-21
chr1	50192064	50192563	+	2.2027	4.56134e-23	4.13872e-21
chr18	33756123	33756622	+	1.85204	4.57548e-23	4.14937e-21
chr1	30886964	30887463	+	1.21346	4.72196e-23	4.27997e-21
chr1	11980003	11980502	+	-0.494144	4.78888e-23	4.33834e-21
chr10	120423708	120424207	+	1.92254	4.85588e-23	4.39673e-21
chr14	56925499	56925998	+	2.13281	4.92057e-23	4.45298e-21
chr1	3276013	3276512	+	1.70402	4.92387e-23	4.45363e-21
chr18	5518863	5519362	+	1.71027	5.02522e-23	4.54292e-21
chr2	218853690	218854189	+	1.2105	5.04617e-23	4.55947e-21
chr8	134712506	134713005	+	-0.635797	5.08555e-23	4.59265e-21
chr8	9412207	9412706	+	1.3846	5.132e-23	4.63218e-21
chr5	113034319	113034818	+	1.39598	5.17103e-23	4.66497e-21
chr14	50452914	50453413	+	1.78577	5.18993e-23	4.67958e-21
chr21	37072879	37073378	+	-0.548594	5.19839e-23	4.68476e-21
chr5	162670215	162670714	+	2.56323	5.30301e-23	4.77655e-21
chr13	31052918	31053417	+	1.57689	5.3293e-23	4.79773e-21
chr6	818139	818638	+	2.14994	5.34018e-23	4.80502e-21
chr1	244341601	244342100	+	1.21399	5.34939e-23	4.8108e-21
chr20	22523571	22524070	+	1.77847	5.37496e-23	4.83129e-21
chr5	157245471	157245970	+	1.75794	5.40853e-23	4.85893e-21
chr21	40809526	40810025	+	1.29709	5.42632e-23	4.87238e-21
chr4	184649395	184649894	+	-0.50882	5.46807e-23	4.90732e-21
chr3	136196221	136196720	+	-0.546306	5.59781e-23	5.02114e-21
chr1	235079418	235079917	+	1.10144	5.64301e-23	5.0577e-21
chr3	127172995	127173494	+	0.83605	5.64442e-23	5.0577e-21
chr10	35409190	35409689	+	1.8645	5.67171e-23	5.07951e-21
chr11	117037260	117037759	+	1.86265	5.84671e-23	5.23315e-21
chr20	33731878	33732377	+	-0.590294	5.84931e-23	5.23315e-21
chr16	56191093	56191592	+	-0.54213	5.96574e-23	5.33455e-21
chr9	128098146	128098645	+	0.922522	5.98662e-23	5.35045e-21
chr8	29992758	29993257	+	2.63776	6.02226e-23	5.37952e-21
chr5	150497520	150498019	+	1.22127	6.0519e-23	5.4032e-21
chr21	33642091	33642590	+	-0.486778	6.07869e-23	5.42432e-21
chr17	6305264	6305763	+	2.08772	6.23699e-23	5.56271e-21
chr2	109139810	109140309	+	1.83052	6.30067e-23	5.6166e-21
chr10	122307856	122308355	+	2.20659	6.30862e-23	5.62079e-21
chr11	126702229	126702728	+	1.56065	6.43154e-23	5.72735e-21
chr7	82105418	82105917	+	2.10408	6.54461e-23	5.82204e-21
chr15	60973681	60974180	+	1.26251	6.5421e-23	5.82204e-21
chr1	181778829	181779328	+	1.01977	6.60089e-23	5.86908e-21
chr13	80962120	80962619	+	1.94518	6.64655e-23	5.90664e-21
chr4	182684690	182685189	+	2.6716	6.68602e-23	5.93866e-21
chr17	36667859	36668358	+	2.61901	6.76625e-23	6.00684e-21
chr11	32213174	32213673	+	2.23031	6.83508e-23	6.06483e-21
chr5	159527525	159528024	+	1.27981	6.85153e-23	6.0763e-21
chr8	105866556	105867055	+	1.53362	6.93249e-23	6.14494e-21
chr9	34049020	34049519	+	-0.540142	7.06518e-23	6.25935e-21
chr21	34526758	34527257	+	1.55414	7.07093e-23	6.26123e-21
chr12	49269147	49269646	+	2.76796	7.20663e-23	6.3716e-21
chr7	84666594	84667093	+	2.39148	7.20284e-23	6.3716e-21
chr20	44552779	44553278	+	2.20282	7.20501e-23	6.3716e-21
chr3	127064800	127065299	+	2.50993	7.24787e-23	6.40478e-21
chr16	85448811	85449310	+	-0.788513	7.25196e-23	6.40512e-21
chr8	61564674	61565173	+	2.36093	7.26876e-23	6.41601e-21
chr4	109233520	109234019	+	1.87274	7.27171e-23	6.41601e-21
chr11	18457453	18457952	+	2.41678	7.37321e-23	6.50224e-21
chr4	177798011	177798510	+	2.81685	7.42288e-23	6.5427e-21
chr4	11164978	11165477	+	2.17921	7.46741e-23	6.57859e-21
chr11	92717215	92717714	+	1.45237	7.48159e-23	6.58773e-21
chr18	33128507	33129006	+	2.41386	7.56023e-23	6.65358e-21
chr1	34590106	34590605	+	1.02139	7.81518e-23	6.87446e-21
chr3	61805447	61805946	+	2.72161	7.82911e-23	6.87887e-21
chr18	11052754	11053253	+	2.18593	7.83214e-23	6.87887e-21
chr2	85504861	85505360	+	1.36339	7.82547e-23	6.87887e-21
chr1	114258552	114259051	+	1.51823	8.0802e-23	7.09312e-21
chr6	50905271	50905770	+	1.57707	8.15177e-23	7.15232e-21
chr1	7026126	7026625	+	2.57007	8.40599e-23	7.37163e-21
chr8	52205096	52205595	+	2.38836	8.50243e-23	7.45242e-21
chr17	30708678	30709177	+	-0.637928	8.69284e-23	7.61545e-21
chr3	11096513	11097012	+	0.94431	8.81282e-23	7.71664e-21
chr11	76380989	76381488	+	-0.543402	8.82135e-23	7.7202e-21
chr2	24702719	24703218	+	2.16921	8.82825e-23	7.72233e-21
chr14	64726496	64726995	+	0.895969	8.96512e-23	7.83809e-21
chr6	129744566	129745065	+	1.98229	9.1727e-23	8.01551e-21
chr1	204780641	204781140	+	1.74904	9.20974e-23	8.04381e-21
chr2	121828268	121828767	+	1.48503	9.25039e-23	8.07523e-21
chr5	102858661	102859160	+	2.78713	9.26398e-23	8.08301e-21
chr8	35366377	35366876	+	2.16696	9.6153e-23	8.38531e-21
chr9	113798236	113798735	+	1.97812	9.70391e-23	8.45831e-21
chr7	131188634	131189133	+	2.50019	9.71697e-23	8.46116e-21
chr1	65066991	65067490	+	-0.755733	9.71622e-23	8.46116e-21
chr2	170156996	170157495	+	2.2391	9.73834e-23	8.4755e-21
chr5	141004159	141004658	+	1.29535	1.00333e-22	8.72777e-21
chr11	105967968	105968467	+	2.51001	1.02009e-22	8.86915e-21
chr11	114821576	114822075	+	1.05213	1.02443e-22	8.90241e-21
chr5	4947988	4948487	+	1.27166	1.02684e-22	8.91886e-21
chr14	32010463	32010962	+	1.65876	1.02779e-22	8.92263e-21
chr2	64643175	64643674	+	1.11317	1.02831e-22	8.92263e-21
chr14	63641722	63642221	+	-0.52284	1.03698e-22	8.99332e-21
chr1	30409521	30410020	+	2.09715	1.03845e-22	9.00161e-21
chr11	95426957	95427456	+	1.65269	1.05399e-22	9.13175e-21
chr18	59882456	59882955	+	1.53509	1.06215e-22	9.1978e-21
chr16	589709	590208	+	-0.473329	1.06729e-22	9.23764e-21
chr2	178450937	178451436	+	-0.490079	1.07336e-22	9.28555e-21
chr2	15799324	15799823	+	1.67678	1.07961e-22	9.335e-21
chr1	31471449	31471948	+	2.30503	1.08081e-22	9.34064e-21
[truncated: 67,612 more rows]

## Sheet: GABA_1vs0
Chr	Start	End	Strand	Ave-log2FC	P-value	Adj_p
chr17	33235135	33235634	+	2.0777	4.02927e-57	4.6789e-52
chr17	44138106	44138605	+	1.7058	5.41667e-57	4.6789e-52
chr8	630818	631317	+	2.5487	1.25654e-55	7.23596e-51
chr11	19442215	19442714	+	1.91192	5.06406e-55	2.18715e-50
chr11	68677418	68677917	+	1.97038	8.48005e-55	2.93001e-50
chr9	129488455	129488954	+	1.99008	3.71253e-53	1.06896e-48
chr3	182212360	182212859	+	1.83953	1.79605e-52	3.87854e-48
chr18	24113096	24113595	+	1.6949	1.6119e-52	3.87854e-48
chr7	28408868	28409367	+	1.8712	2.17546e-52	4.17589e-48
chr2	29269314	29269813	+	1.97106	1.04343e-51	1.67369e-47
chr6	165988004	165988503	+	1.28879	1.06568e-51	1.67369e-47
chr5	159773253	159773752	+	1.53421	1.42655e-51	2.05375e-47
chr11	43920557	43921056	+	1.70416	3.52393e-51	4.683e-47
chr5	133245458	133245957	+	2.38231	6.21161e-51	7.15407e-47
chr17	2053720	2054219	+	1.87594	5.95252e-51	7.15407e-47
chr12	52051051	52051550	+	1.3613	7.83755e-51	8.46255e-47
chr3	197516454	197516953	+	2.45478	3.48065e-50	3.53713e-46
chr1	94541665	94542164	+	1.62609	4.5591e-50	4.37569e-46
chr16	4944686	4945185	+	2.27294	5.28316e-50	4.80375e-46
chr1	7401768	7402267	+	1.79042	5.87448e-50	4.83271e-46
chr7	151727543	151728042	+	1.76149	5.77613e-50	4.83271e-46
chr1	27542307	27542806	+	1.96707	9.35856e-50	7.34898e-46
chr21	38787410	38787909	+	2.53495	1.09019e-49	8.18874e-46
chr2	237533522	237534021	+	1.41771	2.41745e-49	1.74015e-45
chr14	103888190	103888689	+	2.1171	3.10381e-49	2.14484e-45
chr2	27720023	27720522	+	2.43767	5.00981e-49	3.32881e-45
chr11	43830894	43831393	+	1.99544	1.04382e-48	6.67886e-45
chr2	7011700	7012199	+	2.41406	1.52462e-48	9.40683e-45
chr10	2949909	2950408	+	1.96099	2.17563e-48	1.29607e-44
chr17	44086808	44087307	+	1.61802	4.25642e-48	2.45112e-44
chr2	130824408	130824907	+	1.56749	4.57659e-48	2.55047e-44
chr6	71934184	71934683	+	2.25676	1.69202e-47	9.13475e-44
chr8	79869335	79869834	+	2.46088	1.89673e-47	9.92961e-44
chr11	120547772	120548271	+	1.71694	4.66976e-47	2.37277e-43
chr22	49935941	49936440	+	1.6773	7.07798e-47	3.39663e-43
chr15	79178992	79179491	+	1.52314	7.00897e-47	3.39663e-43
chr16	12120358	12120857	+	1.4137	1.68904e-46	7.88639e-43
chr10	131635478	131635977	+	2.88905	1.90691e-46	8.66936e-43
chr19	17680089	17680588	+	1.43867	3.40739e-46	1.50938e-42
chr4	10106518	10107017	+	1.65228	3.55749e-46	1.53647e-42
chr3	30606335	30606834	+	2.14073	5.75814e-46	2.42627e-42
chr2	47534141	47534640	+	2.08892	6.01228e-46	2.47304e-42
chr2	153543670	153544169	+	1.57195	7.83768e-46	3.14891e-42
chr15	40769507	40770006	+	1.7958	8.03286e-46	3.15397e-42
chr13	49098145	49098644	+	2.0759	8.45541e-46	3.24611e-42
chr14	52313944	52314443	+	1.671	1.00271e-45	3.7658e-42
chr11	134024337	134024836	+	2.16817	1.77833e-45	6.53664e-42
chr20	5844265	5844764	+	2.2114	3.42571e-45	1.23296e-41
chr2	46882033	46882532	+	1.77961	3.67665e-45	1.29628e-41
chr10	75417529	75418028	+	1.78724	4.14558e-45	1.43237e-41
chr6	43798798	43799297	+	1.53321	4.86113e-45	1.64667e-41
chr1	36299905	36300404	+	1.90308	5.07556e-45	1.68625e-41
chr17	5526741	5527240	+	1.73707	8.74257e-45	2.79696e-41
chr15	88638716	88639215	+	1.34014	8.63733e-45	2.79696e-41
chr15	69557352	69557851	+	2.74531	1.23744e-44	3.88689e-41
chr8	141788213	141788712	+	1.54728	1.26654e-44	3.90724e-41
chr2	96148477	96148976	+	1.23963	1.67163e-44	5.06648e-41
chr5	96431546	96432045	+	2.26445	1.94573e-44	5.73919e-41
chr1	156106242	156106741	+	1.36751	1.96003e-44	5.73919e-41
chr7	157932498	157932997	+	3.20089	2.61038e-44	7.5161e-41
chr3	115800413	115800912	+	2.0975	2.775e-44	7.85912e-41
chr14	100439156	100439655	+	2.39016	4.83336e-44	1.34679e-40
chr5	96597380	96597879	+	2.56647	5.23266e-44	1.4349e-40
chr17	42421578	42422077	+	3.13781	5.52481e-44	1.49134e-40
chr12	130132970	130133469	+	2.33215	1.00107e-43	2.66068e-40
chr1	244353706	244354205	+	2.06891	1.30665e-43	3.42024e-40
chr10	784617	785116	+	1.51201	1.74524e-43	4.50008e-40
chr9	130128977	130129476	+	1.70093	1.99503e-43	5.06852e-40
chr3	149367012	149367511	+	2.2815	2.86523e-43	7.17384e-40
chr1	110229351	110229850	+	1.31155	8.0411e-43	1.98453e-39
chr5	56350463	56350962	+	2.09815	1.40457e-42	3.41762e-39
chr12	52036904	52037403	+	1.23699	1.51586e-42	3.63721e-39
chr17	77770589	77771088	+	2.2621	1.76634e-42	4.18015e-39
chr2	233350673	233351172	+	1.6023	2.11032e-42	4.86102e-39
chr2	88600012	88600511	+	1.42004	2.09655e-42	4.86102e-39
chr15	78212529	78213028	+	1.71288	2.83978e-42	6.45522e-39
chr12	47812811	47813310	+	1.98775	3.2e-42	7.1796e-39
chr10	132517155	132517654	+	1.49762	3.27428e-42	7.25207e-39
chr8	141624961	141625460	+	2.08235	3.80502e-42	8.3209e-39
chr12	31590183	31590682	+	1.25208	4.94829e-42	1.06858e-38
chr11	9565939	9566438	+	2.50306	5.11385e-42	1.0907e-38
chr20	59063617	59064116	+	2.09083	5.98765e-42	1.26149e-38
chr18	58785274	58785773	+	1.61271	6.20412e-42	1.29135e-38
chr11	47464381	47464880	+	1.81065	1.02339e-41	2.10476e-38
chr20	58228461	58228960	+	1.68731	1.38417e-41	2.81328e-38
chr5	2136798	2137297	+	3.86227	1.63626e-41	3.28696e-38
chr2	232502874	232503373	+	1.15796	1.83313e-41	3.64011e-38
chr1	61426877	61427376	+	2.20704	1.94797e-41	3.82421e-38
chr19	2168899	2169398	+	1.89771	1.98491e-41	3.85294e-38
chr20	9218550	9219049	+	2.02307	2.04226e-41	3.92021e-38
chr1	212566998	212567497	+	1.29995	2.2206e-41	4.2157e-38
chr10	95544714	95545213	+	1.94205	2.55737e-41	4.80226e-38
chr16	1296838	1297337	+	2.03886	3.36753e-41	6.25561e-38
chr3	127525294	127525793	+	1.83162	3.94251e-41	7.24579e-38
chr12	52874096	52874595	+	1.99525	4.59351e-41	8.35337e-38
chr10	71218128	71218627	+	1.94317	4.7789e-41	8.59999e-38
chr4	173243243	173243742	+	2.66674	5.24246e-41	9.33693e-38
chr17	45371578	45372077	+	2.07497	5.71674e-41	1.00777e-37
chr22	42940084	42940583	+	1.86803	6.40035e-41	1.11689e-37
chr2	25684561	25685060	+	2.4633	7.57645e-41	1.302e-37
chr14	101073179	101073678	+	1.08545	7.61188e-41	1.302e-37
chr2	99880114	99880613	+	2.25325	7.98055e-41	1.35168e-37
chr11	61603065	61603564	+	1.20315	8.4612e-41	1.41917e-37
chr5	139696852	139697351	+	1.52367	8.83987e-41	1.46843e-37
chr11	94152217	94152716	+	2.0582	8.99068e-41	1.47926e-37
chr12	52903707	52904206	+	1.36463	1.07024e-40	1.74428e-37
chr1	235910545	235911044	+	1.76953	1.11613e-40	1.80207e-37
chr1	234700196	234700695	+	1.39149	1.18452e-40	1.89479e-37
chr6	130465804	130466303	+	2.34547	1.27545e-40	2.02151e-37
chr5	76790593	76791092	+	2.04966	1.56312e-40	2.45493e-37
chr4	40333896	40334395	+	1.78384	1.73752e-40	2.70426e-37
chr1	26771655	26772154	+	1.69983	1.84652e-40	2.84825e-37
chr11	117828582	117829081	+	1.79854	1.9554e-40	2.9895e-37
chr22	37676972	37677471	+	1.5067	2.0166e-40	3.05602e-37
chr1	234975119	234975618	+	2.08932	3.53482e-40	5.31019e-37
chr9	121286949	121287448	+	1.70779	3.85709e-40	5.74438e-37
chr11	41784874	41785373	+	1.74685	4.47452e-40	6.60696e-37
chr1	245176949	245177448	+	2.04343	4.63806e-40	6.79039e-37
chr10	70477646	70478145	+	1.99806	4.71987e-40	6.85211e-37
chr2	217489107	217489606	+	1.78087	4.94575e-40	7.12019e-37
chr8	125333997	125334496	+	1.42512	5.49544e-40	7.84618e-37
chr17	33334744	33335243	+	1.86901	5.71874e-40	8.09806e-37
chr8	139600761	139601260	+	1.89859	6.07539e-40	8.53316e-37
chr16	11201636	11202135	+	1.91898	6.47277e-40	9.01798e-37
chr17	68318307	68318806	+	1.59376	7.22326e-40	9.98307e-37
chr7	95264224	95264723	+	1.68549	7.65969e-40	1.05022e-36
chr19	33690415	33690914	+	1.38419	8.12109e-40	1.10472e-36
chr18	5510064	5510563	+	2.24193	9.01048e-40	1.21613e-36
chr1	175394701	175395200	+	1.56275	1.46235e-39	1.95841e-36
chr12	15797634	15798133	+	2.51954	1.92425e-39	2.55717e-36
chr22	49970704	49971203	+	1.2641	2.12116e-39	2.79733e-36
chr8	94241976	94242475	+	2.13795	2.52208e-39	3.30084e-36
chr17	2883475	2883974	+	1.45812	3.97482e-39	5.16305e-36
chr15	67174857	67175356	+	1.67726	4.10674e-39	5.2946e-36
chr1	109307287	109307786	+	1.25204	4.26972e-39	5.46394e-36
chr22	46661383	46661882	+	1.77642	4.63063e-39	5.88223e-36
chr16	11675496	11675995	+	1.3214	4.74889e-39	5.98842e-36
chr7	92763566	92764065	+	1.92796	5.15527e-39	6.45377e-36
chr19	30496910	30497409	+	2.04684	5.26189e-39	6.53985e-36
chr5	176789771	176790270	+	1.53005	5.50514e-39	6.7933e-36
chr10	117885107	117885606	+	2.60401	6.41138e-39	7.85549e-36
chr18	59123570	59124069	+	1.67224	6.52776e-39	7.94175e-36
chr3	17159026	17159525	+	1.85062	8.73504e-39	1.04796e-35
chr7	3272759	3273258	+	1.60774	8.72396e-39	1.04796e-35
chr17	74042700	74043199	+	2.09375	8.7978e-39	1.04821e-35
chr3	140470909	140471408	+	1.84056	1.13081e-38	1.32244e-35
chr2	236078297	236078796	+	1.50299	1.13292e-38	1.32244e-35
chr3	141243239	141243738	+	1.30605	1.12141e-38	1.32244e-35
chr8	102806605	102807104	+	0.978232	1.14344e-38	1.32577e-35
chr6	31776883	31777382	+	1.37948	1.30596e-38	1.50411e-35
chr4	107824630	107825129	+	1.58843	1.67502e-38	1.91639e-35
chr12	104604045	104604544	+	1.95789	1.6886e-38	1.91922e-35
chr9	116870496	116870995	+	1.69038	2.06979e-38	2.33709e-35
chr8	61591451	61591950	+	1.89597	2.09279e-38	2.34771e-35
chr2	25618669	25619168	+	1.84248	2.14811e-38	2.39423e-35
chr14	65006320	65006819	+	2.08879	2.8461e-38	3.15186e-35
chr5	115435882	115436381	+	2.02046	3.34661e-38	3.68253e-35
chr17	56174440	56174939	+	1.91842	3.45171e-38	3.77414e-35
chr10	3852261	3852760	+	1.7169	3.75589e-38	4.0809e-35
chr12	117019828	117020327	+	2.20293	4.32593e-38	4.67089e-35
chr11	120564834	120565333	+	1.43436	4.50926e-38	4.8386e-35
chr7	1418414	1418913	+	1.56811	4.77442e-38	5.0915e-35
chr9	113622909	113623408	+	1.30182	5.15016e-38	5.4585e-35
chr7	80876780	80877279	+	1.66444	5.48689e-38	5.77993e-35
chr20	57558958	57559457	+	1.9672	6.70106e-38	7.01618e-35
chr5	140190257	140190756	+	2.32895	7.09695e-38	7.38591e-35
chr6	105327359	105327858	+	1.63261	7.47437e-38	7.73212e-35
chr1	225454724	225455223	+	2.21517	7.82928e-38	8.05106e-35
chr6	138250824	138251323	+	1.31431	7.93893e-38	8.11552e-35
chr3	33392611	33393110	+	1.55616	8.17494e-38	8.30762e-35
chr4	78600931	78601430	+	2.03657	8.67155e-38	8.76075e-35
chr4	40909314	40909813	+	1.63611	9.70672e-38	9.74955e-35
chr15	90165652	90166151	+	1.96154	9.89216e-38	9.87838e-35
chr2	209495971	209496470	+	1.66448	1.04039e-37	1.03297e-34
chr11	117786454	117786953	+	1.43662	1.16727e-37	1.15232e-34
chr21	30436955	30437454	+	2.07098	1.18528e-37	1.16345e-34
chr18	46536383	46536882	+	1.92786	1.41152e-37	1.3777e-34
chr9	123894028	123894527	+	2.43802	1.42401e-37	1.38208e-34
chr2	10936133	10936632	+	2.42464	1.66203e-37	1.60408e-34
chr17	33871628	33872127	+	1.76815	1.93803e-37	1.86006e-34
chr7	73715489	73715988	+	1.29098	1.98769e-37	1.89719e-34
chr11	62427756	62428255	+	2.37337	2.00883e-37	1.90683e-34
chr6	155188836	155189335	+	1.67819	2.02098e-37	1.90788e-34
chr8	102756615	102757114	+	1.27691	2.09578e-37	1.96775e-34
chr6	82144135	82144634	+	1.98321	2.39769e-37	2.23904e-34
chr2	223613059	223613558	+	1.29268	2.46749e-37	2.29183e-34
chr16	84228196	84228695	+	1.80557	2.52262e-37	2.31812e-34
chr6	33590112	33590611	+	1.60963	2.51397e-37	2.31812e-34
chr16	50360355	50360854	+	1.76086	2.67901e-37	2.4488e-34
chr12	25811624	25812123	+	1.7193	3.1934e-37	2.90363e-34
chr4	40255481	40255980	+	2.17051	3.35995e-37	3.03906e-34
chr16	19143286	19143785	+	1.61436	3.38883e-37	3.04923e-34
chr17	27506516	27507015	+	2.04487	3.49444e-37	3.12796e-34
chr19	18304433	18304932	+	1.60109	3.59541e-37	3.20175e-34
chr10	86824135	86824634	+	2.22725	4.63108e-37	4.10288e-34
chr6	90087994	90088493	+	2.58882	4.79512e-37	4.22653e-34
chr2	28276029	28276528	+	2.10731	5.4332e-37	4.76464e-34
chr20	41058376	41058875	+	2.01035	6.01198e-37	5.24558e-34
chr12	57088655	57089154	+	1.00272	6.17373e-37	5.35964e-34
chr4	177595990	177596489	+	1.93449	6.26689e-37	5.41331e-34
chr9	1759819	1760318	+	1.67169	6.54388e-37	5.62445e-34
chr8	28381462	28381961	+	2.07185	6.91646e-37	5.91525e-34
chr16	4943243	4943742	+	1.53558	6.95368e-37	5.91779e-34
chr3	17179724	17180223	+	1.22817	7.04302e-37	5.96443e-34
chr4	184383421	184383920	+	1.90675	7.12213e-37	6.00201e-34
chr6	130366098	130366597	+	1.47831	7.16889e-37	6.01209e-34
chr1	1064106	1064605	+	1.48273	7.38681e-37	6.16492e-34
chr1	1201246	1201745	+	1.97308	8.29396e-37	6.88874e-34
chr3	126180643	126181142	+	1.38393	8.35156e-37	6.90338e-34
chr2	205025017	205025516	+	1.85955	8.56806e-37	7.04862e-34
chr15	31252220	31252719	+	2.01304	9.15387e-37	7.49485e-34
chr10	120513421	120513920	+	1.6467	1.00476e-36	8.1878e-34
chr5	141743774	141744273	+	1.42622	1.05294e-36	8.54013e-34
chr9	34454713	34455212	+	1.7329	1.09397e-36	8.83149e-34
chr2	127407915	127408414	+	1.09651	1.11794e-36	8.983e-34
chr3	133136228	133136727	+	1.68078	1.18256e-36	9.44624e-34
chr13	35855548	35856047	+	1.24841	1.18653e-36	9.44624e-34
chr4	37648035	37648534	+	1.51239	1.24836e-36	9.89287e-34
chr8	48788674	48789173	+	1.68419	1.41507e-36	1.11629e-33
chr17	39209697	39210196	+	1.66974	1.91151e-36	1.50105e-33
chr11	83054859	83055358	+	1.95926	2.06859e-36	1.61705e-33
chr19	17719929	17720428	+	1.43398	2.23829e-36	1.74182e-33
chr16	89602350	89602849	+	1.29704	2.42766e-36	1.88072e-33
chr1	7299270	7299769	+	1.9759	2.9051e-36	2.24054e-33
chr7	37031870	37032369	+	1.84327	3.03716e-36	2.33199e-33
chr2	88752307	88752806	+	2.44504	3.19417e-36	2.44169e-33
chr17	19004544	19005043	+	1.39278	3.24664e-36	2.47086e-33
chr3	5026327	5026826	+	1.15034	4.59581e-36	3.48231e-33
chr20	46814821	46815320	+	1.82068	5.16768e-36	3.89853e-33
chr21	42097817	42098316	+	1.97273	5.80925e-36	4.34852e-33
chr1	241047820	241048319	+	1.94259	5.8145e-36	4.34852e-33
chr18	25136389	25136888	+	2.23933	5.91499e-36	4.4046e-33
chr17	32274974	32275473	+	1.3747	6.19959e-36	4.59671e-33
chr13	80048744	80049243	+	1.36611	6.54662e-36	4.83328e-33
chr15	47621302	47621801	+	2.10656	7.28806e-36	5.35778e-33
chr8	92128176	92128675	+	2.60838	7.40974e-36	5.42415e-33
chr12	77816	78315	+	1.8909	8.30165e-36	6.05141e-33
chr7	137754431	137754930	+	1.6317	8.95518e-36	6.50037e-33
chr13	42720355	42720854	+	1.59724	9.54194e-36	6.89731e-33
chr21	37564327	37564826	+	1.12588	9.95966e-36	7.16925e-33
chr15	33201832	33202331	+	1.40444	1.00996e-35	7.23981e-33
chr6	111805526	111806025	+	1.76905	1.11193e-35	7.93781e-33
chr6	3209091	3209590	+	1.2509	1.12209e-35	7.97738e-33
chr18	44958411	44958910	+	1.90298	1.21641e-35	8.61255e-33
chr5	6505020	6505519	+	1.58295	1.33953e-35	9.44551e-33
chr4	36244304	36244803	+	1.42674	1.42141e-35	9.98215e-33
chr3	115790716	115791215	+	2.39891	1.45138e-35	1.01513e-32
chr15	47366856	47367355	+	1.74772	1.53211e-35	1.06728e-32
chr6	7468503	7469002	+	2.26243	1.68519e-35	1.1692e-32
chr9	12814386	12814885	+	1.38838	1.77576e-35	1.22712e-32
chr8	38527971	38528470	+	1.51464	1.90508e-35	1.31124e-32
chr13	20174747	20175246	+	2.093	2.21329e-35	1.51733e-32
chr19	30253509	30254008	+	1.80342	2.35973e-35	1.61132e-32
chr7	126700980	126701479	+	1.95474	2.55659e-35	1.73887e-32
chr10	132571852	132572351	+	1.13974	2.8911e-35	1.95868e-32
chr6	35810994	35811493	+	1.03434	3.39006e-35	2.28774e-32
chr3	13564862	13565361	+	1.69073	3.7044e-35	2.49015e-32
chr22	24996429	24996928	+	1.40772	4.05911e-35	2.71801e-32
chr12	57452027	57452526	+	1.6934	4.07954e-35	2.72115e-32
chr16	26672149	26672648	+	2.14933	4.49338e-35	2.97422e-32
chr1	209884643	209885142	+	1.40351	4.48795e-35	2.97422e-32
chr10	16597614	16598113	+	1.45321	4.73868e-35	3.12462e-32
chr2	30273122	30273621	+	2.2048	4.99605e-35	3.2818e-32
chr1	204573438	204573937	+	1.51988	5.41759e-35	3.54522e-32
chr22	26658767	26659266	+	1.09688	5.75183e-35	3.74974e-32
chr3	61682854	61683353	+	1.67455	6.53712e-35	4.24566e-32
chr6	52517459	52517958	+	1.44854	6.84872e-35	4.43138e-32
chr7	105770227	105770726	+	1.62074	7.05354e-35	4.54687e-32
chr20	25310273	25310772	+	1.16269	7.08101e-35	4.54761e-32
chr4	26787895	26788394	+	1.54317	7.76921e-35	4.97111e-32
chr3	52005505	52006004	+	1.11647	7.85667e-35	5.00853e-32
chr16	68756218	68756717	+	1.55739	8.09799e-35	5.14338e-32
chr10	77160608	77161107	+	1.80179	8.71761e-35	5.51665e-32
chr8	131894349	131894848	+	1.37335	8.86239e-35	5.5878e-32
chr18	67360079	67360578	+	1.52664	9.75943e-35	6.13101e-32
chr11	2178815	2179314	+	1.12565	9.9751e-35	6.2438e-32
chr8	30804250	30804749	+	2.08764	1.02222e-34	6.37535e-32
chr6	37576353	37576852	+	1.89896	1.09863e-34	6.8273e-32
chr16	57628233	57628732	+	1.52975	1.11101e-34	6.87948e-32
chr3	80677741	80678240	+	1.59386	1.1201e-34	6.91095e-32
chr17	2812129	2812628	+	1.41539	1.19997e-34	7.37742e-32
chr11	44955013	44955512	+	1.67168	1.21404e-34	7.43747e-32
chr10	3530434	3530933	+	2.02606	1.23292e-34	7.5264e-32
chr5	174198547	174199046	+	1.97495	1.23877e-34	7.53551e-32
chr1	76254095	76254594	+	1.97967	1.28181e-34	7.76999e-32
chr11	105719357	105719856	+	1.76709	1.33655e-34	8.07347e-32
chr21	43306979	43307478	+	1.52791	1.35457e-34	8.1538e-32
chr13	112241309	112241808	+	1.70957	1.57382e-34	9.4407e-32
chr9	117224656	117225155	+	1.70844	1.84844e-34	1.10496e-31
chr2	24855695	24856194	+	1.6244	2.08567e-34	1.24248e-31
chr14	64726496	64726995	+	1.29657	2.11282e-34	1.25433e-31
chr5	76084518	76085017	+	1.187	2.16409e-34	1.28036e-31
chr13	110616174	110616673	+	1.34078	2.2833e-34	1.34628e-31
chr2	223621852	223622351	+	1.92719	2.46411e-34	1.44795e-31
chr2	15059808	15060307	+	1.69534	2.75833e-34	1.61534e-31
chr8	140238222	140238721	+	1.19879	3.60819e-34	2.10591e-31
chr1	212671611	212672110	+	1.66285	3.7966e-34	2.20841e-31
chr2	172297654	172298153	+	1.30324	4.11025e-34	2.38283e-31
chr1	94081850	94082349	+	2.17535	4.21685e-34	2.43645e-31
chr10	90319467	90319966	+	1.58589	4.38778e-34	2.52676e-31
chr9	7320076	7320575	+	1.87547	4.66333e-34	2.67652e-31
chr19	5113071	5113570	+	1.86816	4.70685e-34	2.69255e-31
chr6	30769509	30770008	+	1.87868	5.01557e-34	2.85968e-31
chr15	70505504	70506003	+	1.31385	5.15293e-34	2.92834e-31
chr1	16164087	16164586	+	1.08431	5.31751e-34	3.01196e-31
chr2	109332426	109332925	+	1.62097	5.71068e-34	3.22409e-31
chr11	64335027	64335526	+	1.6001	6.79599e-34	3.82433e-31
chr11	45982920	45983419	+	1.57816	7.73695e-34	4.3397e-31
chr8	26185288	26185787	+	2.01399	7.83989e-34	4.38321e-31
chr11	61588633	61589132	+	1.77473	8.58979e-34	4.78698e-31
chr20	50165870	50166369	+	1.11089	9.44704e-34	5.24778e-31
chr11	125376017	125376516	+	1.25432	1.00463e-33	5.56277e-31
chr1	23593499	23593998	+	1.30484	1.01322e-33	5.59241e-31
chr1	48051329	48051828	+	1.92295	1.02719e-33	5.65149e-31
chr1	64898012	64898511	+	2.28185	1.07607e-33	5.9016e-31
chr17	59829201	59829700	+	1.51207	1.12587e-33	6.1552e-31
chr7	44324771	44325270	+	1.11641	1.14885e-33	6.26104e-31
chr1	29569921	29570420	+	2.15298	1.15633e-33	6.28198e-31
chr11	118241465	118241964	+	1.87049	1.24091e-33	6.72034e-31
chr9	114551886	114552385	+	1.38697	1.29971e-33	7.01679e-31
chr2	8894189	8894688	+	2.00239	1.36852e-33	7.36522e-31
chr6	52352425	52352924	+	1.69995	1.37678e-33	7.38667e-31
chr6	167781324	167781823	+	1.21318	1.47412e-33	7.88446e-31
chr1	6157632	6158131	+	1.56669	1.53301e-33	8.17412e-31
chr1	7537989	7538488	+	1.86882	1.72746e-33	9.1826e-31
chr10	2734523	2735022	+	1.55651	1.91545e-33	1.01507e-30
chr2	27715459	27715958	+	1.48	1.97604e-33	1.04397e-30
chr5	35316883	35317382	+	2.5325	2.23411e-33	1.17671e-30
chr3	142997159	142997658	+	1.61177	2.2884e-33	1.20165e-30
chr6	36314148	36314647	+	2.13228	2.30517e-33	1.20347e-30
chr17	4899241	4899740	+	1.32005	2.3058e-33	1.20347e-30
chr3	88263337	88263836	+	1.6702	2.40219e-33	1.25e-30
chr2	151838945	151839444	+	1.8711	2.45453e-33	1.2734e-30
chr1	15178777	15179276	+	1.29113	2.50634e-33	1.29639e-30
chr5	80247186	80247685	+	1.42884	2.60813e-33	1.34501e-30
chr7	81684876	81685375	+	1.38501	2.67831e-33	1.373e-30
chr6	140050112	140050611	+	1.37429	2.67822e-33	1.373e-30
chr13	35891888	35892387	+	2.04762	2.71213e-33	1.38623e-30
chr5	137491085	137491584	+	1.66246	2.80563e-33	1.42979e-30
chr11	28566597	28567096	+	1.18531	2.88987e-33	1.46838e-30
chr6	16319962	16320461	+	1.76744	2.92167e-33	1.48019e-30
chr17	74051229	74051728	+	1.62227	3.00235e-33	1.51662e-30
chr18	24560549	24561048	+	1.90748	3.07051e-33	1.54653e-30
chr1	202235766	202236265	+	1.44673	3.12184e-33	1.56781e-30
chr5	111668699	111669198	+	1.74961	3.28428e-33	1.6446e-30
chr13	110138210	110138709	+	0.989538	3.62368e-33	1.80932e-30
chr1	178529895	178530394	+	2.081	3.74761e-33	1.8658e-30
chr13	26498673	26499172	+	1.42246	3.81876e-33	1.89576e-30
chr13	29877492	29877991	+	1.44877	4.90806e-33	2.42954e-30
chr12	3310879	3311378	+	1.52399	5.08127e-33	2.50583e-30
chr9	135126463	135126962	+	1.38665	5.09118e-33	2.50583e-30
chr6	90368949	90369448	+	1.86114	5.16166e-33	2.53331e-30
chr6	140043235	140043734	+	1.91733	5.89414e-33	2.87646e-30
chr9	19659961	19660460	+	1.33753	5.89116e-33	2.87646e-30
chr7	95549724	95550223	+	2.36143	5.99722e-33	2.91852e-30
chr20	1399875	1400374	+	1.36173	6.09731e-33	2.95889e-30
chr5	159879127	159879626	+	1.28753	6.72703e-33	3.25534e-30
chr2	207330840	207331339	+	1.5717	6.87406e-33	3.3172e-30
chr12	98352386	98352885	+	2.05066	7.26921e-33	3.49811e-30
chr7	126887517	126888016	+	2.56477	7.36439e-33	3.53407e-30
chr19	18104241	18104740	+	0.984672	7.40694e-33	3.54464e-30
chr15	31236441	31236940	+	1.68329	7.63906e-33	3.64563e-30
chr7	130276745	130277244	+	1.62071	7.77436e-33	3.69997e-30
chr6	157428726	157429225	+	1.70761	7.95896e-33	3.77742e-30
chr17	49470047	49470546	+	1.269	8.26412e-33	3.91151e-30
chr15	85800443	85800942	+	1.65673	8.81635e-33	4.16149e-30
chr1	209039253	209039752	+	2.04664	9.02309e-33	4.24746e-30
chr1	245380149	245380648	+	1.54294	9.44481e-33	4.4339e-30
chr2	36889708	36890207	+	2.15152	9.54286e-33	4.46779e-30
chr18	8890900	8891399	+	1.71579	9.80635e-33	4.57874e-30
chr7	103735381	103735880	+	1.9205	1.21059e-32	5.63723e-30
chr16	67530147	67530646	+	1.04422	1.23831e-32	5.75077e-30
chr14	75450243	75450742	+	1.54402	1.305e-32	6.03937e-30
chr1	111956180	111956679	+	1.25923	1.30744e-32	6.03937e-30
chr10	91652333	91652832	+	1.77374	1.48482e-32	6.84042e-30
chr10	103490586	103491085	+	1.35464	1.61987e-32	7.44274e-30
chr10	24209935	24210434	+	1.83095	1.72724e-32	7.915e-30
chr2	236769958	236770457	+	1.52751	1.78551e-32	8.16041e-30
chr11	95109067	95109566	+	1.68368	1.84674e-32	8.40519e-30
chr5	11149197	11149696	+	1.45898	1.8488e-32	8.40519e-30
chr22	26661132	26661631	+	2.03349	1.89205e-32	8.57925e-30
chr12	113863063	113863562	+	1.43894	2.00149e-32	9.0517e-30
chr8	139776062	139776561	+	1.9165	2.1924e-32	9.88922e-30
chr3	185796457	185796956	+	1.89103	2.33498e-32	1.05049e-29
chr12	132286792	132287291	+	1.79355	2.9756e-32	1.33522e-29
chr12	106779921	106780420	+	2.47145	3.0517e-32	1.3623e-29
chr17	55722885	55723384	+	1.70078	3.04907e-32	1.3623e-29
chr14	55585806	55586305	+	2.20784	3.50233e-32	1.55943e-29
chr12	127810014	127810513	+	1.87317	3.55805e-32	1.58017e-29
chr6	6678227	6678726	+	1.5406	3.65843e-32	1.62058e-29
chr8	138255422	138255921	+	2.44432	3.80723e-32	1.68218e-29
chr7	157933408	157933907	+	2.5364	3.92419e-32	1.72944e-29
chr4	83548352	83548851	+	2.35416	4.11387e-32	1.80842e-29
chr18	23547770	23548269	+	1.56594	4.13365e-32	1.8125e-29
chr14	78903793	78904292	+	2.10902	4.222e-32	1.84655e-29
chr2	58734285	58734784	+	1.81581	4.41573e-32	1.92641e-29
chr12	119940700	119941199	+	1.66238	4.48903e-32	1.95345e-29
chr19	13846912	13847411	+	1.36163	4.7926e-32	2.08031e-29
chr12	117393992	117394491	+	2.22563	5.34707e-32	2.31517e-29
chr10	68153462	68153961	+	2.10942	5.40036e-32	2.3324e-29
chr16	86578526	86579025	+	1.64993	5.74123e-32	2.47344e-29
chr14	100476276	100476775	+	1.33342	5.79186e-32	2.48287e-29
chr9	134361350	134361849	+	1.29595	5.78044e-32	2.48287e-29
chr10	114925809	114926308	+	1.61855	6.04854e-32	2.58649e-29
chr14	76348794	76349293	+	1.70737	6.61028e-32	2.81972e-29
chr9	98989588	98990087	+	1.80706	6.62957e-32	2.82098e-29
chr3	72745309	72745808	+	1.95803	7.03355e-32	2.98552e-29
chr15	65954259	65954758	+	1.28845	7.21323e-32	3.05429e-29
chr3	43423157	43423656	+	1.68433	7.34079e-32	3.1007e-29
chr1	245621564	245622063	+	1.57756	7.82631e-32	3.29772e-29
chr2	101120558	101121057	+	2.47004	7.89607e-32	3.31902e-29
chr6	82910789	82911288	+	2.63602	8.1085e-32	3.38361e-29
chr12	117487188	117487687	+	2.28664	8.10576e-32	3.38361e-29
chr12	126998727	126999226	+	1.5677	8.08909e-32	3.38361e-29
chr7	95668600	95669099	+	1.88948	9.39289e-32	3.91014e-29
chr10	90313977	90314476	+	2.68511	9.63886e-32	4.00288e-29
chr15	68609679	68610178	+	1.31857	9.79921e-32	4.05972e-29
chr12	25784585	25785084	+	1.90446	1.00916e-31	4.17085e-29
chr8	2997967	2998466	+	1.45809	1.01648e-31	4.19109e-29
chr5	150497520	150498019	+	1.62351	1.16723e-31	4.80119e-29
chr13	28820041	28820540	+	1.05639	1.1813e-31	4.84752e-29
chr2	202014261	202014760	+	1.53827	1.25669e-31	5.14464e-29
chr5	2149042	2149541	+	1.41121	1.28445e-31	5.24586e-29
chr3	188294836	188295335	+	1.45162	1.33686e-31	5.44706e-29
chr10	14383172	14383671	+	1.59968	1.41066e-31	5.73422e-29
chr10	58919821	58920320	+	1.66634	1.42367e-31	5.77353e-29
chr8	10152188	10152687	+	1.8567	1.46267e-31	5.91779e-29
chr3	11096513	11097012	+	1.25732	1.52792e-31	6.16733e-29
chr11	110185011	110185510	+	1.38869	1.55033e-31	6.24319e-29
chr3	151219097	151219596	+	1.83794	1.5963e-31	6.41337e-29
chr1	41342008	41342507	+	1.22887	1.85843e-31	7.44918e-29
chr11	45045776	45046275	+	1.75385	1.93048e-31	7.72008e-29
chr4	121711470	121711969	+	1.51473	2.2028e-31	8.78875e-29
chr5	14268152	14268651	+	2.05046	2.22157e-31	8.84323e-29
chr16	13957327	13957826	+	1.99769	2.22671e-31	8.8433e-29
chr7	107494275	107494774	+	2.39567	2.50561e-31	9.92813e-29
chr17	48043152	48043651	+	1.66533	2.54391e-31	1.00568e-28
chr20	57573120	57573619	+	1.68093	2.76872e-31	1.09206e-28
chr1	233993610	233994109	+	1.18809	2.86923e-31	1.12912e-28
chr1	90403089	90403588	+	1.72409	3.06588e-31	1.20377e-28
chr4	108126766	108127265	+	2.27421	3.07354e-31	1.20404e-28
chr1	211735611	211736110	+	1.26159	3.15361e-31	1.23261e-28
chr3	79005026	79005525	+	2.18271	3.16558e-31	1.2345e-28
chr12	30851459	30851958	+	1.18465	3.19749e-31	1.24413e-28
chr19	45130830	45131329	+	1.55413	3.28709e-31	1.27612e-28
chr13	98484775	98485274	+	1.65767	3.30064e-31	1.27851e-28
chr22	35076601	35077100	+	1.65769	4.03558e-31	1.55969e-28
chr13	67619906	67620405	+	1.96742	4.11991e-31	1.58873e-28
chr17	78024805	78025304	+	2.32831	4.19518e-31	1.61415e-28
chr6	167668502	167669001	+	1.48555	4.23283e-31	1.62502e-28
chr11	10931133	10931632	+	0.975818	4.70057e-31	1.80059e-28
chr1	218585461	218585960	+	1.61887	4.79426e-31	1.83241e-28
chr16	24076341	24076840	+	1.58034	5.10761e-31	1.94787e-28
chr5	142822002	142822501	+	1.89608	5.54848e-31	2.11134e-28
chr21	36429978	36430477	+	1.55242	5.58537e-31	2.12071e-28
chr12	49346514	49347013	+	1.86089	5.6179e-31	2.12838e-28
chr1	30618332	30618831	+	1.89288	5.68426e-31	2.14881e-28
chr2	232496590	232497089	+	1.65475	6.16222e-31	2.32441e-28
chr4	8081544	8082043	+	1.25678	6.3035e-31	2.36736e-28
chr11	65382205	65382704	+	1.1695	6.29976e-31	2.36736e-28
chr11	120573808	120574307	+	1.58263	6.37024e-31	2.38724e-28
chr11	11584349	11584848	+	1.7594	6.42606e-31	2.40294e-28
chr16	30400098	30400597	+	1.01146	6.54022e-31	2.44035e-28
chr18	76687172	76687671	+	2.04418	6.73866e-31	2.50897e-28
chr7	95693460	95693959	+	2.35568	7.03614e-31	2.6141e-28
chr15	97993233	97993732	+	1.77871	7.31205e-31	2.71078e-28
chr17	75249982	75250481	+	1.63865	7.35594e-31	2.72121e-28
chr1	203650217	203650716	+	1.10788	7.77309e-31	2.86938e-28
chr1	212485908	212486407	+	1.31586	8.13729e-31	2.99742e-28
chr21	43883879	43884378	+	1.23182	8.1605e-31	2.99957e-28
chr11	93221492	93221991	+	1.30116	8.51044e-31	3.12156e-28
chr10	128629320	128629819	+	2.09837	8.56084e-31	3.13339e-28
chr22	38467807	38468306	+	1.76728	9.02388e-31	3.29589e-28
chr4	23333873	23334372	+	1.76116	9.25944e-31	3.37479e-28
chr6	106574756	106575255	+	1.35778	9.35593e-31	3.40278e-28
chr14	93100525	93101024	+	1.70162	9.75615e-31	3.54089e-28
chr18	8763536	8764035	+	1.88002	9.94747e-31	3.59522e-28
chr1	200053504	200054003	+	1.38232	9.92981e-31	3.59522e-28
chr16	67013905	67014404	+	0.818991	9.99394e-31	3.60448e-28
chr15	41564305	41564804	+	1.01733	1.20945e-30	4.353e-28
chr12	176381	176880	+	1.43429	1.22817e-30	4.41117e-28
chr14	58829532	58830031	+	1.5478	1.23378e-30	4.42206e-28
chr15	90889368	90889867	+	1.14664	1.23632e-30	4.42206e-28
chr18	3816801	3817300	+	2.04139	1.34873e-30	4.80422e-28
chr20	3102362	3102861	+	1.74799	1.34856e-30	4.80422e-28
chr18	50639698	50640197	+	1.62701	1.39413e-30	4.95571e-28
chr22	44337553	44338052	+	1.28416	1.56143e-30	5.53904e-28
chr5	161547518	161548017	+	1.52747	1.57856e-30	5.5769e-28
chr3	151152349	151152848	+	1.12182	1.57654e-30	5.5769e-28
chr1	244341601	244342100	+	1.55531	1.58823e-30	5.59963e-28
chr22	32469751	32470250	+	1.34439	1.60897e-30	5.66117e-28
chr19	883648	884147	+	1.0602	1.65261e-30	5.80292e-28
chr4	76803402	76803901	+	1.31536	1.71106e-30	5.99597e-28
chr1	59112974	59113473	+	2.22925	1.71853e-30	6.00995e-28
chr1	41955527	41956026	+	1.97697	1.74329e-30	6.08025e-28
chr5	116652250	116652749	+	1.53926	1.74567e-30	6.08025e-28
chr11	8328778	8329277	+	1.25065	1.75336e-30	6.09475e-28
chr3	50217240	50217739	+	1.67063	1.8686e-30	6.48229e-28
chr1	149939040	149939539	+	1.11107	1.9967e-30	6.9128e-28
chr5	124629011	124629510	+	1.69715	2.00333e-30	6.92188e-28
chr4	24067709	24068208	+	1.34891	2.06695e-30	7.11324e-28
chr3	108100874	108101373	+	1.28447	2.06682e-30	7.11324e-28
chr18	49588949	49589448	+	1.53267	2.07413e-30	7.12376e-28
chr12	75977867	75978366	+	1.69722	2.15839e-30	7.39843e-28
chr1	16154880	16155379	+	2.01042	2.23451e-30	7.64418e-28
chr7	148772590	148773089	+	1.40824	2.36423e-30	8.07198e-28
chr15	51726234	51726733	+	1.85588	2.39856e-30	8.17302e-28
chr11	12724276	12724775	+	1.11325	2.44085e-30	8.30077e-28
chr9	8718284	8718783	+	2.13631	2.50965e-30	8.50523e-28
chr8	29658990	29659489	+	1.12023	2.51082e-30	8.50523e-28
chr3	127929791	127930290	+	1.98666	2.58841e-30	8.75089e-28
chr6	15735675	15736174	+	1.93763	2.68482e-30	9.05913e-28
chr22	23219772	23220271	+	1.27738	2.6916e-30	9.06429e-28
chr2	9769328	9769827	+	0.83891	2.78116e-30	9.34768e-28
chr4	163701917	163702416	+	1.42522	3.20981e-30	1.07675e-27
chr2	221818548	221819047	+	1.37247	3.21644e-30	1.07688e-27
chr22	24727020	24727519	+	2.20002	3.37183e-30	1.12672e-27
chr15	33243835	33244334	+	1.84453	3.42192e-30	1.13905e-27
chr10	72320673	72321172	+	1.02084	3.42077e-30	1.13905e-27
chr11	36149613	36150112	+	1.9454	3.5268e-30	1.16946e-27
chr2	43221118	43221617	+	1.64664	3.52347e-30	1.16946e-27
chr3	26291806	26292305	+	1.27957	3.65018e-30	1.20805e-27
chr7	74079254	74079753	+	1.46805	3.6711e-30	1.21265e-27
chr3	39153430	39153929	+	0.735411	3.87069e-30	1.27614e-27
chr5	150317094	150317593	+	1.80307	4.09221e-30	1.3466e-27
chr14	25007087	25007586	+	1.60679	4.34813e-30	1.4281e-27
chr3	4978744	4979243	+	1.09215	4.42438e-30	1.45038e-27
chr4	22322248	22322747	+	2.37705	4.86479e-30	1.59174e-27
chr5	170596985	170597484	+	1.49454	5.04459e-30	1.64744e-27
chr10	102855882	102856381	+	1.3553	5.2511e-30	1.71165e-27
chr15	58332076	58332575	+	1.49413	5.29997e-30	1.72433e-27
chr12	2998849	2999348	+	1.72854	5.41081e-30	1.75708e-27
chr3	127172995	127173494	+	1.05431	5.52279e-30	1.79008e-27
chr8	41792290	41792789	+	0.997071	5.56167e-30	1.7993e-27
chr6	34039956	34040455	+	1.80398	6.03693e-30	1.94941e-27
chr9	105173219	105173718	+	1.30134	7.67271e-30	2.473e-27
chr1	205284579	205285078	+	1.35885	7.70292e-30	2.47812e-27
chr3	108472127	108472626	+	1.82852	7.84073e-30	2.51776e-27
chr11	125368727	125369226	+	1.88591	8.31334e-30	2.66457e-27
chr16	67917794	67918293	+	1.6446	8.47703e-30	2.71201e-27
chr11	66949992	66950491	+	1.55978	8.91482e-30	2.84679e-27
chr7	108442016	108442515	+	1.30047	8.96801e-30	2.85849e-27
chr14	55447972	55448471	+	2.15861	9.01166e-30	2.86712e-27
chr13	45765435	45765934	+	1.85417	9.15793e-30	2.90447e-27
chr13	48749640	48750139	+	1.52255	9.16267e-30	2.90447e-27
chr10	132399092	132399591	+	1.00845	9.22531e-30	2.91896e-27
chr2	196987852	196988351	+	1.77972	9.56156e-30	3.01983e-27
chr1	202029100	202029599	+	2.22657	1.01705e-29	3.20165e-27
chr2	216315909	216316408	+	1.47948	1.01743e-29	3.20165e-27
chr11	116164851	116165350	+	1.92993	1.03941e-29	3.26423e-27
chr17	66717571	66718070	+	0.890708	1.0411e-29	3.26423e-27
chr2	85246270	85246769	+	1.28604	1.04608e-29	3.27391e-27
chr10	110414502	110415001	+	1.79002	1.0492e-29	3.27773e-27
chr1	10901370	10901869	+	1.79278	1.09056e-29	3.40078e-27
chr20	44803358	44803857	+	1.00161	1.13315e-29	3.52724e-27
chr20	47907266	47907765	+	2.0319	1.13845e-29	3.53736e-27
chr5	115360320	115360819	+	1.75573	1.16949e-29	3.62727e-27
chr8	22703337	22703836	+	1.93101	1.18397e-29	3.66563e-27
chr8	11853921	11854420	+	1.4882	1.20213e-29	3.71517e-27
chr10	98460754	98461253	+	1.8495	1.22724e-29	3.78603e-27
chr22	38760812	38761311	+	1.27313	1.29862e-29	3.99908e-27
chr19	5093367	5093866	+	1.20583	1.32793e-29	4.08206e-27
chr16	1182235	1182734	+	1.19204	1.40411e-29	4.30856e-27
chr8	94259043	94259542	+	1.46255	1.59898e-29	4.89785e-27
chr12	2198141	2198640	+	1.12363	1.63288e-29	4.99284e-27
chr1	222817478	222817977	+	2.42154	1.6687e-29	5.09334e-27
chr1	66231079	66231578	+	1.77056	1.69208e-29	5.15042e-27
chr1	181812140	181812639	+	1.73286	1.69336e-29	5.15042e-27
chr6	16712822	16713321	+	1.65937	1.82788e-29	5.54978e-27
chr11	65900337	65900836	+	1.11078	1.88627e-29	5.71702e-27
chr4	152265040	152265539	+	1.92474	1.92473e-29	5.82337e-27
chr8	53727791	53728290	+	1.91137	1.97922e-29	5.97776e-27
chr16	50879746	50880245	+	1.00335	1.99085e-29	6.00239e-27
chr11	126593006	126593505	+	1.41229	2.01615e-29	6.06809e-27
chr6	90222621	90223120	+	2.29097	2.05311e-29	6.16859e-27
chr11	130146293	130146792	+	1.28438	2.17359e-29	6.51922e-27
chr7	142813240	142813739	+	2.11326	2.1945e-29	6.55918e-27
chr2	136327449	136327948	+	1.87462	2.19295e-29	6.55918e-27
chr8	9995666	9996165	+	1.92956	2.26495e-29	6.74638e-27
chr21	38913297	38913796	+	1.64136	2.26215e-29	6.74638e-27
chr9	121281825	121282324	+	1.71908	2.31878e-29	6.89485e-27
chr16	85302125	85302624	+	1.25414	2.35364e-29	6.98647e-27
chr2	126978379	126978878	+	1.98939	2.41954e-29	7.15844e-27
chr4	72112471	72112970	+	1.86953	2.41986e-29	7.15844e-27
chr1	208329240	208329739	+	1.29589	2.42969e-29	7.17522e-27
chr2	170241811	170242310	+	2.25505	2.55347e-29	7.52791e-27
chr17	49438396	49438895	+	1.73459	2.57512e-29	7.57878e-27
chr10	28291727	28292226	+	2.29228	2.60501e-29	7.65373e-27
chr5	61328144	61328643	+	1.69247	2.62496e-29	7.67318e-27
chr3	50195397	50195896	+	1.38991	2.61916e-29	7.67318e-27
chr1	27099406	27099905	+	1.07522	2.62404e-29	7.67318e-27
chr12	52215441	52215940	+	1.79877	2.6714e-29	7.79575e-27
chr11	61495940	61496439	+	1.07369	2.76623e-29	8.05887e-27
chr1	114122862	114123361	+	1.55656	2.79034e-29	8.11542e-27
chr16	88925160	88925659	+	1.3371	2.82688e-29	8.20787e-27
chr11	108497554	108498053	+	1.3589	2.86981e-29	8.30462e-27
chr16	12027022	12027521	+	1.33649	2.86691e-29	8.30462e-27
chr1	235079418	235079917	+	1.35902	2.91451e-29	8.41987e-27
chr17	80481258	80481757	+	1.73501	3.09257e-29	8.91936e-27
chr3	14432203	14432702	+	1.61891	3.23766e-29	9.32224e-27
chr5	9373479	9373978	+	1.6853	3.61934e-29	1.03866e-26
chr1	30700879	30701378	+	1.55468	3.6143e-29	1.03866e-26
chr3	152719176	152719675	+	2.34402	3.67143e-29	1.05186e-26
chr11	82997166	82997665	+	1.13927	3.71274e-29	1.06194e-26
chr8	142614323	142614822	+	0.697511	3.78734e-29	1.08148e-26
chr17	78935943	78936442	+	1.40287	3.8006e-29	1.08348e-26
chr19	33435149	33435648	+	1.41957	3.84547e-29	1.09446e-26
chr19	18374343	18374842	+	1.30791	3.98571e-29	1.13251e-26
chr7	55441813	55442312	+	1.12997	4.06204e-29	1.15231e-26
chr18	7786515	7787014	+	2.06877	4.12092e-29	1.16709e-26
chr19	39403757	39404256	+	1.31876	4.15933e-29	1.17604e-26
chr11	126718212	126718711	+	2.2023	4.44738e-29	1.2553e-26
chr1	171817637	171818136	+	1.55556	4.45419e-29	1.2553e-26
chr2	12176939	12177438	+	1.47489	4.54593e-29	1.27907e-26
chr5	143009028	143009527	+	1.69473	4.62461e-29	1.29909e-26
chr17	57940660	57941159	+	1.62461	4.66579e-29	1.30853e-26
chr16	67159587	67160086	+	1.14751	4.7374e-29	1.32646e-26
chr5	168822568	168823067	+	1.53186	4.76418e-29	1.3318e-26
chr17	41403832	41404331	+	2.15284	4.80564e-29	1.34122e-26
chr6	52610934	52611433	+	2.4332	5.11554e-29	1.42541e-26
chr7	101952933	101953432	+	2.011	5.12722e-29	1.42637e-26
chr6	166257782	166258281	+	2.41078	5.24362e-29	1.4564e-26
chr20	5168912	5169411	+	1.10496	5.44313e-29	1.50939e-26
chr18	59985217	59985716	+	1.96322	5.72058e-29	1.58379e-26
chr7	9945786	9946285	+	1.81333	5.78304e-29	1.59851e-26
chr5	142507431	142507930	+	1.9669	5.802e-29	1.60119e-26
chr2	138072251	138072750	+	1.80031	6.01291e-29	1.65675e-26
chr17	75010965	75011464	+	0.96611	6.09291e-29	1.67612e-26
chr16	15590827	15591326	+	1.37173	6.78054e-29	1.86232e-26
chr6	16539516	16540015	+	1.55537	6.8216e-29	1.87062e-26
chr14	56892874	56893373	+	1.80388	7.56732e-29	2.07183e-26
chr8	96841542	96842041	+	1.82865	7.74663e-29	2.11756e-26
chr1	230186028	230186527	+	1.07285	7.76341e-29	2.1188e-26
chr11	43551752	43552251	+	1.96256	8.07446e-29	2.20021e-26
chr8	6649013	6649512	+	2.38656	8.1401e-29	2.21461e-26
chr2	67446429	67446928	+	1.59285	8.25097e-29	2.24124e-26
chr5	14428627	14429126	+	1.43392	8.33332e-29	2.26006e-26
chr16	9072900	9073399	+	1.47821	8.50285e-29	2.30242e-26
chr6	111568349	111568848	+	1.55351	8.56036e-29	2.31437e-26
chr11	8382626	8383125	+	1.34114	9.35074e-29	2.5241e-26
chr3	193301404	193301903	+	2.25642	9.56984e-29	2.5752e-26
chr4	152605528	152606027	+	1.07189	9.56318e-29	2.5752e-26
chr4	108118436	108118935	+	1.45033	9.60607e-29	2.58092e-26
chr4	10734595	10735094	+	1.36398	9.63247e-29	2.584e-26
chr5	159736143	159736642	+	2.57419	9.83698e-29	2.63477e-26
chr1	204041154	204041653	+	2.16233	1.00244e-28	2.68082e-26
chr9	16626599	16627098	+	1.4045	1.06543e-28	2.84486e-26
chr6	150835563	150836062	+	1.63034	1.06934e-28	2.8509e-26
chr9	89878620	89879119	+	1.64906	1.08234e-28	2.8811e-26
chr3	5023266	5023765	+	1.97025	1.15778e-28	3.07719e-26
chr8	139795206	139795705	+	0.785343	1.17214e-28	3.11056e-26
chr1	7574251	7574750	+	1.0897	1.37283e-28	3.63757e-26
chr14	69643404	69643903	+	1.17388	1.39898e-28	3.70116e-26
chr9	96420383	96420882	+	2.00164	1.42976e-28	3.77683e-26
chr3	11157316	11157815	+	1.41191	1.45214e-28	3.83008e-26
chr1	57637150	57637649	+	1.34259	1.46782e-28	3.86553e-26
chr1	51953038	51953537	+	1.62622	1.53153e-28	4.02717e-26
chr18	37574070	37574569	+	1.94019	1.59564e-28	4.18939e-26
chr1	3313061	3313560	+	1.6723	1.64253e-28	4.30594e-26
chr19	48259638	48260137	+	1.18105	1.67411e-28	4.38208e-26
chr16	54991223	54991722	+	1.80241	1.70261e-28	4.44994e-26
chr17	34613072	34613571	+	1.16588	1.74339e-28	4.54965e-26
chr2	232979963	232980462	+	1.42867	1.82869e-28	4.76505e-26
chr10	91588189	91588688	+	1.82793	1.85e-28	4.81332e-26
chr15	61063929	61064428	+	1.42726	1.86169e-28	4.83645e-26
chr8	125664348	125664847	+	1.33469	1.91289e-28	4.96198e-26
chr11	81005631	81006130	+	2.43528	2.23253e-28	5.78245e-26
chr19	38683568	38684067	+	1.29276	2.34565e-28	6.06635e-26
chr10	64113355	64113854	+	2.35126	2.42133e-28	6.24337e-26
chr18	49017066	49017565	+	1.59253	2.4207e-28	6.24337e-26
chr1	114473314	114473813	+	1.74506	2.45277e-28	6.31503e-26
chr10	113221740	113222239	+	1.19365	2.48622e-28	6.39162e-26
chr3	172467181	172467680	+	1.75612	2.63571e-28	6.76587e-26
chr8	101949745	101950244	+	1.12856	2.80094e-28	7.17935e-26
chr21	18493434	18493933	+	1.11097	2.82207e-28	7.22278e-26
chr15	91127979	91128478	+	1.84886	2.86184e-28	7.31373e-26
chr9	32604134	32604633	+	1.57739	2.86994e-28	7.32361e-26
chr12	105922551	105923050	+	1.54316	2.93674e-28	7.483e-26
chr21	38853379	38853878	+	0.979083	3.10954e-28	7.91165e-26
chr8	94024614	94025113	+	2.37917	3.15563e-28	8.01712e-26
chr14	98843630	98844129	+	2.12374	3.33836e-28	8.45649e-26
chr6	155223999	155224498	+	1.81195	3.33697e-28	8.45649e-26
chr2	11584107	11584606	+	1.55484	3.46489e-28	8.76415e-26
chr1	181514267	181514766	+	1.28701	3.65312e-28	9.22675e-26
chr2	102632265	102632764	+	1.95861	3.71104e-28	9.35935e-26
chr11	70576685	70577184	+	1.42063	4.00387e-28	1.00831e-25
chr3	34843338	34843837	+	1.28122	4.02357e-28	1.0118e-25
chr20	52295567	52296066	+	2.03133	4.09459e-28	1.02816e-25
chr6	3751696	3752195	+	1.36479	4.11569e-28	1.03196e-25
chr8	28312294	28312793	+	1.89892	4.16301e-28	1.04231e-25
chr4	13640117	13640616	+	1.78599	4.26462e-28	1.06621e-25
chr5	168931571	168932070	+	1.66549	4.41445e-28	1.10207e-25
chr2	190648588	190649087	+	0.734014	4.42978e-28	1.10431e-25
chr1	154420144	154420643	+	1.45808	4.515e-28	1.12393e-25
chr18	13375215	13375714	+	1.3959	4.61975e-28	1.14835e-25
chr2	70108759	70109258	+	1.65607	4.76457e-28	1.18265e-25
chr8	37079766	37080265	+	1.69014	4.84818e-28	1.20167e-25
chr5	139273500	139273999	+	1.14369	5.18134e-28	1.28241e-25
chr3	14452781	14453280	+	0.787184	5.72513e-28	1.41498e-25
chr14	73886461	73886960	+	1.09615	5.91993e-28	1.46103e-25
chr16	66081861	66082360	+	2.66294	6.01446e-28	1.48224e-25
chr14	64717776	64718275	+	1.60738	6.31518e-28	1.55414e-25
chr14	34873556	34874055	+	1.23754	6.56685e-28	1.61148e-25
chr15	70264024	70264523	+	0.808661	6.56065e-28	1.61148e-25
chr11	30984376	30984875	+	1.46476	6.62368e-28	1.62312e-25
chr1	25537225	25537724	+	1.52616	6.70944e-28	1.64181e-25
chr8	48396782	48397281	+	1.21755	6.73869e-28	1.64663e-25
chr11	118608392	118608891	+	1.37118	6.83189e-28	1.66705e-25
chr2	33275654	33276153	+	2.66936	6.95969e-28	1.69584e-25
chr20	653222	653721	+	0.889553	6.99877e-28	1.70296e-25
chr11	15223267	15223766	+	1.75094	7.21182e-28	1.75233e-25
chr7	30866893	30867392	+	1.81751	8.19758e-28	1.98905e-25
chr12	25333745	25334244	+	2.11379	8.51583e-28	2.06337e-25
chr12	79738848	79739347	+	1.78682	8.53762e-28	2.06576e-25
chr18	62445247	62445746	+	1.88661	8.55837e-28	2.06788e-25
chr2	170313620	170314119	+	1.41569	8.90722e-28	2.14917e-25
chr1	30384201	30384700	+	1.44538	8.99804e-28	2.16805e-25
chr5	138654470	138654969	+	1.83894	9.0736e-28	2.18321e-25
chr11	71339645	71340144	+	1.59947	9.10011e-28	2.18654e-25
chr9	119810862	119811361	+	1.62084	9.58327e-28	2.29944e-25
chr21	42474206	42474705	+	1.60641	9.61787e-28	2.30454e-25
chr10	85319157	85319656	+	1.15061	9.89518e-28	2.3677e-25
chr2	62340928	62341427	+	1.38299	1.00548e-27	2.39924e-25
chr6	166515029	166515528	+	1.11587	1.00523e-27	2.39924e-25
chr13	97141529	97142028	+	1.44675	1.01322e-27	2.41438e-25
chr8	21491926	21492425	+	1.64141	1.02265e-27	2.43349e-25
chr8	101126399	101126898	+	0.808531	1.08409e-27	2.57615e-25
chr1	168939443	168939942	+	1.49695	1.1078e-27	2.62889e-25
chr14	56584038	56584537	+	1.76552	1.1105e-27	2.63166e-25
chr9	97703983	97704482	+	1.6156	1.12009e-27	2.65076e-25
chr17	81027818	81028317	+	1.57756	1.20541e-27	2.84877e-25
chr14	63296236	63296735	+	1.57875	1.24304e-27	2.93369e-25
chr12	21774690	21775189	+	1.58164	1.24876e-27	2.94318e-25
chr2	99571431	99571930	+	0.989563	1.2545e-27	2.95268e-25
chr1	223258594	223259093	+	1.54698	1.26525e-27	2.97391e-25
chr17	51957734	51958233	+	1.30576	1.2707e-27	2.98268e-25
chr14	35669777	35670276	+	1.39315	1.2898e-27	3.02341e-25
chr22	32464253	32464752	+	1.59591	1.39099e-27	3.25617e-25
chr7	65798298	65798797	+	1.27844	1.40893e-27	3.29371e-25
chr12	122887308	122887807	+	2.09604	1.42072e-27	3.31678e-25
chr10	78757418	78757917	+	1.30311	1.46418e-27	3.41362e-25
chr12	3168618	3169117	+	1.72561	1.47563e-27	3.43568e-25
chr6	137824108	137824607	+	1.22132	1.50892e-27	3.50846e-25
chr6	118748309	118748808	+	1.31429	1.55955e-27	3.62131e-25
chr7	50197536	50198035	+	1.8619	1.56656e-27	3.62785e-25
chr10	117221138	117221637	+	1.12247	1.56618e-27	3.62785e-25
chr11	80146161	80146660	+	1.71787	1.59797e-27	3.69563e-25
chr7	94595700	94596199	+	1.66558	1.7081e-27	3.94504e-25
chr6	62390370	62390869	+	2.20122	1.76655e-27	4.07459e-25
chr10	72525232	72525731	+	1.49609	1.79847e-27	4.14269e-25
chr3	111712332	111712831	+	1.24058	1.81861e-27	4.1835e-25
chr10	683466	683965	+	1.78993	1.88872e-27	4.339e-25
chr17	40251505	40252004	+	2.10479	1.98454e-27	4.55309e-25
chr1	232440625	232441124	+	1.57913	2.00253e-27	4.58827e-25
chr3	196179568	196180067	+	1.27367	2.02499e-27	4.63358e-25
chr2	150133538	150134037	+	1.63175	2.04622e-27	4.67596e-25
chr20	46085115	46085614	+	2.47147	2.04921e-27	4.67662e-25
chr1	32241253	32241752	+	0.908807	2.06936e-27	4.71636e-25
chr10	13712942	13713441	+	1.96034	2.13844e-27	4.86738e-25
chr11	133659506	133660005	+	1.77936	2.21642e-27	5.03824e-25
chr10	97888827	97889326	+	1.65806	2.23235e-27	5.06778e-25
chr7	130010253	130010752	+	1.89024	2.25013e-27	5.10144e-25
chr11	103812036	103812535	+	1.36304	2.36521e-27	5.35534e-25
chr10	110501182	110501681	+	1.28977	2.4298e-27	5.49436e-25
chr12	52059982	52060481	+	2.98656	2.54057e-27	5.73734e-25
chr3	84724858	84725357	+	1.71777	2.56991e-27	5.79601e-25
chr6	72620100	72620599	+	1.26726	2.75001e-27	6.19412e-25
chr9	118267890	118268389	+	2.00332	2.7644e-27	6.21034e-25
chr15	43122963	43123462	+	1.11041	2.76173e-27	6.21034e-25
chr16	89343546	89344045	+	1.30605	2.87618e-27	6.45306e-25
chr1	111895402	111895901	+	1.95516	2.89042e-27	6.4766e-25
chr1	109158369	109158868	+	1.84145	2.97822e-27	6.66469e-25
chr6	159979172	159979671	+	1.15237	3.03556e-27	6.78422e-25
chr2	96532025	96532524	+	1.03721	3.11547e-27	6.95381e-25
chr2	6186663	6187162	+	1.82362	3.23289e-27	7.19731e-25
chr4	113445927	113446426	+	1.76423	3.22903e-27	7.19731e-25
chr2	133331430	133331929	+	1.35732	3.25026e-27	7.22666e-25
chr8	121639070	121639569	+	1.65517	3.28141e-27	7.28653e-25
chr3	141076781	141077280	+	1.08835	3.30452e-27	7.32844e-25
chr10	108358836	108359335	+	2.27755	3.32053e-27	7.35451e-25
chr1	179784891	179785390	+	1.60123	3.35612e-27	7.42381e-25
chr14	100408365	100408864	+	1.15372	3.46009e-27	7.644e-25
chr1	29649918	29650417	+	1.50927	3.46942e-27	7.65485e-25
chr7	3244339	3244838	+	1.88684	3.49213e-27	7.69512e-25
chr5	139747803	139748302	+	1.37252	3.51498e-27	7.73559e-25
chr3	144394007	144394506	+	2.01982	3.54239e-27	7.78601e-25
chr10	43210897	43211396	+	1.48532	3.58598e-27	7.8718e-25
chr15	93829101	93829600	+	1.79435	3.62338e-27	7.94381e-25
chr11	68441425	68441924	+	1.41478	3.76637e-27	8.24681e-25
chr3	2354715	2355214	+	1.86669	3.77924e-27	8.26453e-25
chr1	31483250	31483749	+	1.16388	3.95764e-27	8.64372e-25
chr12	30219037	30219536	+	2.0663	3.99204e-27	8.70783e-25
chr16	70987289	70987788	+	2.74457	4.04179e-27	8.80524e-25
chr11	93521048	93521547	+	1.66183	4.08775e-27	8.89416e-25
chr16	14498001	14498500	+	1.78498	4.13147e-27	8.97797e-25
chr10	93711841	93712340	+	1.71151	4.15112e-27	9.00933e-25
chr6	33839969	33840468	+	1.50793	4.17298e-27	9.04542e-25
chr15	62739027	62739526	+	1.73224	4.39338e-27	9.51124e-25
chr16	27546996	27547495	+	1.55697	4.49075e-27	9.69772e-25
chr7	104945028	104945527	+	0.960672	4.48846e-27	9.69772e-25
chr14	89507562	89508061	+	1.99719	4.62181e-27	9.96827e-25
chr7	131244192	131244691	+	1.39689	4.71159e-27	1.01492e-24
chr17	72422764	72423263	+	1.84271	5.04237e-27	1.08483e-24
chr12	118463643	118464142	+	1.52774	5.37448e-27	1.15484e-24
chr8	129984196	129984695	+	1.19548	5.41473e-27	1.16204e-24
chr1	10686452	10686951	+	1.21934	5.52567e-27	1.18438e-24
chr6	157535387	157535886	+	1.53899	5.58872e-27	1.19641e-24
chr3	42605793	42606292	+	1.60812	5.88473e-27	1.25822e-24
chr1	22500482	22500981	+	2.20701	6.01564e-27	1.28152e-24
chr11	73490790	73491289	+	1.64544	6.02808e-27	1.28152e-24
chr11	117661440	117661939	+	1.34124	6.01479e-27	1.28152e-24
chr10	104582528	104583027	+	1.22855	6.02357e-27	1.28152e-24
chr9	38026188	38026687	+	0.890895	6.03079e-27	1.28152e-24
chr7	27994535	27995034	+	1.68084	6.06642e-27	1.2875e-24
chr15	70271375	70271874	+	1.51675	6.12328e-27	1.29798e-24
chr17	35700138	35700637	+	1.35059	6.15435e-27	1.30297e-24
chr3	140597634	140598133	+	1.71323	6.18589e-27	1.30804e-24
chr8	141568461	141568960	+	1.65471	6.37864e-27	1.34715e-24
chr16	81651029	81651528	+	1.32519	6.6546e-27	1.40372e-24
chr19	49414991	49415490	+	1.57703	6.78488e-27	1.42945e-24
chr5	63155145	63155644	+	1.04305	6.88192e-27	1.44813e-24
chr12	3071001	3071500	+	1.11772	7.10957e-27	1.49421e-24
chr2	218853690	218854189	+	1.38207	7.34209e-27	1.54121e-24
chr14	97266607	97267106	+	1.49186	7.45561e-27	1.56314e-24
chr3	24748328	24748827	+	1.88747	7.55063e-27	1.58114e-24
chr11	113519979	113520478	+	2.36114	7.86367e-27	1.6447e-24
chr8	29990859	29991358	+	1.57912	7.99268e-27	1.66966e-24
chr1	94040156	94040655	+	1.45687	8.15115e-27	1.70071e-24
chr1	159817553	159818052	+	1.19806	8.30018e-27	1.72971e-24
chr20	20373041	20373540	+	1.86019	8.33508e-27	1.73489e-24
chr4	183563790	183564289	+	1.47292	8.56485e-27	1.78057e-24
chr1	26907436	26907935	+	1.47959	8.61602e-27	1.78906e-24
chr5	174520428	174520927	+	1.72135	8.63227e-27	1.78921e-24
chr20	62857043	62857542	+	1.66477	8.63747e-27	1.78921e-24
chr3	2783077	2783576	+	2.1599	8.71735e-27	1.80359e-24
chr2	37506357	37506856	+	1.87066	8.73721e-27	1.80554e-24
chr3	125129484	125129983	+	1.10068	8.89518e-27	1.83599e-24
chr7	55192566	55193065	+	1.5675	8.97069e-27	1.84936e-24
chr1	20411153	20411652	+	1.4622	9.14185e-27	1.8824e-24
chr11	26285563	26286062	+	1.73658	9.31493e-27	1.91576e-24
chr1	162905650	162906149	+	1.68522	9.34148e-27	1.91893e-24
chr13	25901622	25902121	+	1.6675	9.40751e-27	1.9302e-24
chr17	77365585	77366084	+	1.12285	9.50598e-27	1.94809e-24
chr8	122575713	122576212	+	1.30379	9.63145e-27	1.97147e-24
chr1	7478953	7479452	+	0.750781	9.6869e-27	1.98047e-24
chr12	127052620	127053119	+	1.12902	1.00768e-26	2.05775e-24
chr8	50403173	50403672	+	1.45915	1.07401e-26	2.19061e-24
chr3	3038585	3039084	+	1.61963	1.08143e-26	2.20315e-24
chr10	78331320	78331819	+	1.95626	1.11045e-26	2.25959e-24
chr17	43536220	43536719	+	1.10953	1.14036e-26	2.31773e-24
chr7	2757833	2758332	+	1.39427	1.14785e-26	2.33022e-24
chr2	233974518	233975017	+	1.82097	1.18425e-26	2.39628e-24
chr6	151060064	151060563	+	1.54645	1.18455e-26	2.39628e-24
chr19	18294428	18294927	+	0.80842	1.18336e-26	2.39628e-24
chr10	3805850	3806349	+	1.30202	1.19916e-26	2.42298e-24
chr18	4211441	4211940	+	1.49198	1.28068e-26	2.58469e-24
chr20	8756374	8756873	+	1.87131	1.38664e-26	2.79527e-24
chr14	65356269	65356768	+	2.30735	1.39599e-26	2.81084e-24
chr1	233627294	233627793	+	2.01697	1.42407e-26	2.86405e-24
chr10	77163912	77164411	+	1.76323	1.4458e-26	2.90437e-24
chr16	68490993	68491492	+	1.28407	1.45665e-26	2.92275e-24
chr21	33947658	33948157	+	1.26711	1.46508e-26	2.93626e-24
chr4	140856576	140857075	+	1.2305	1.47955e-26	2.96183e-24
chr1	4082333	4082832	+	1.62647	1.49872e-26	2.99672e-24
chr13	114065056	114065555	+	1.23255	1.50512e-26	3.00605e-24
chr7	151381482	151381981	+	1.04695	1.56437e-26	3.12077e-24
chr12	131129705	131130204	+	1.50623	1.58261e-26	3.15352e-24
chr2	84958350	84958849	+	1.43196	1.63124e-26	3.24668e-24
chr10	101330782	101331281	+	1.6654	1.65495e-26	3.29008e-24
chr2	35468198	35468697	+	1.49587	1.6766e-26	3.32928e-24
chr1	115430713	115431212	+	1.6881	1.72475e-26	3.42096e-24
chr11	114826341	114826840	+	1.84565	1.76939e-26	3.50549e-24
chr6	90466404	90466903	+	1.38407	1.77262e-26	3.50786e-24
chr1	181646671	181647170	+	1.19051	1.80478e-26	3.56742e-24
chr12	78952124	78952623	+	1.75024	1.83631e-26	3.62559e-24
chr13	39159324	39159823	+	1.88177	1.86629e-26	3.6794e-24
chr20	64202956	64203455	+	0.953088	1.86783e-26	3.6794e-24
chr20	64316523	64317022	+	1.85254	1.91249e-26	3.7631e-24
chr7	151095969	151096468	+	1.26107	1.92211e-26	3.77772e-24
chr1	39192058	39192557	+	1.41128	1.92736e-26	3.7801e-24
chr2	29528921	29529420	+	1.19313	1.9277e-26	3.7801e-24
chr10	98340289	98340788	+	1.2725	1.93184e-26	3.78393e-24
chr18	3511930	3512429	+	1.49268	1.98587e-26	3.88535e-24
chr11	70916298	70916797	+	1.21873	2.04332e-26	3.99323e-24
chr4	113468246	113468745	+	1.90214	2.08282e-26	4.06584e-24
chr18	23115596	23116095	+	2.08348	2.10592e-26	4.10628e-24
chr8	27049181	27049680	+	1.29503	2.1135e-26	4.11642e-24
chr6	5728938	5729437	+	1.05979	2.38102e-26	4.63224e-24
chr12	57226869	57227368	+	1.6924	2.39655e-26	4.6572e-24
chr5	88785786	88786285	+	1.63744	2.49404e-26	4.84122e-24
chr2	23554246	23554745	+	1.32691	2.54148e-26	4.92776e-24
chr3	62084414	62084913	+	1.34268	2.54549e-26	4.93001e-24
chr19	9914577	9915076	+	1.0608	2.77143e-26	5.36158e-24
chr2	47339997	47340496	+	1.65361	2.80678e-26	5.4239e-24
chr6	37074075	37074574	+	1.02869	2.95206e-26	5.69827e-24
chr16	9787665	9788164	+	1.50211	2.9924e-26	5.76969e-24
chr10	29646391	29646890	+	1.42446	3.03666e-26	5.8485e-24
chr6	90068266	90068765	+	1.62774	3.07626e-26	5.91816e-24
chr4	16637171	16637670	+	1.37354	3.10944e-26	5.97534e-24
chr22	49099438	49099937	+	1.6821	3.25341e-26	6.24507e-24
chr16	89256918	89257417	+	1.77116	3.26251e-26	6.25559e-24
chr5	36200454	36200953	+	1.40188	3.3873e-26	6.48766e-24
chr3	141331636	141332135	+	1.42813	3.58363e-26	6.85608e-24
chr8	95114436	95114935	+	1.5835	3.64078e-26	6.95772e-24
chr16	15482314	15482813	+	1.48877	3.7356e-26	7.13103e-24
chr1	44713160	44713659	+	1.32626	3.74301e-26	7.13728e-24
chr21	15058905	15059404	+	2.29125	3.78282e-26	7.20525e-24
chr5	135246885	135247384	+	1.4912	4.03904e-26	7.6848e-24
chr20	47792010	47792509	+	1.48328	4.0472e-26	7.69185e-24
chr6	34490943	34491442	+	1.13274	4.05765e-26	7.70324e-24
chr1	21324425	21324924	+	1.59474	4.10778e-26	7.78986e-24
chr16	48971481	48971980	+	1.25035	4.4223e-26	8.3771e-24
chr1	210855464	210855963	+	1.58917	4.48799e-26	8.49224e-24
chr10	33005550	33006049	+	1.28977	4.54125e-26	8.5836e-24
chr5	172622564	172623063	+	1.95681	4.57484e-26	8.63765e-24
chr8	13027874	13028373	+	1.72956	4.63679e-26	8.74505e-24
chr5	154395663	154396162	+	1.56321	4.75369e-26	8.95575e-24
chr2	11802683	11803182	+	1.05625	4.93776e-26	9.2924e-24
chr11	120057447	120057946	+	1.92147	5.08548e-26	9.55998e-24
chr5	139985622	139986121	+	2.1789	5.21093e-26	9.78517e-24
chr12	120231233	120231732	+	1.31984	5.32953e-26	9.99701e-24
chr11	115941402	115941901	+	1.86457	5.41201e-26	1.01407e-23
chr3	69695611	69696110	+	1.44391	5.45441e-26	1.02091e-23
chr20	59988100	59988599	+	1.99426	5.47456e-26	1.02357e-23
chr5	173764365	173764864	+	1.47023	5.51649e-26	1.0303e-23
chr1	39268845	39269344	+	1.3305	5.53614e-26	1.03285e-23
chr20	48933226	48933725	+	0.887423	5.75091e-26	1.07176e-23
chr9	104961151	104961650	+	1.6034	5.77698e-26	1.07546e-23
chr18	72720107	72720606	+	1.43622	6.06607e-26	1.12806e-23
chr1	7265618	7266117	+	1.60624	6.21503e-26	1.15452e-23
chr11	207257	207756	+	-0.614868	6.24966e-26	1.1597e-23
chr13	43686539	43687038	+	1.35184	6.36562e-26	1.17996e-23
chr2	235576254	235576753	+	1.59796	6.39212e-26	1.1836e-23
chr1	76079383	76079882	+	1.83602	6.50196e-26	1.20265e-23
chr8	3780134	3780633	+	1.84199	6.57967e-26	1.21572e-23
chr18	77743450	77743949	+	2.46058	6.76395e-26	1.24843e-23
chr1	151972836	151973335	+	1.67958	6.83039e-26	1.25801e-23
chr3	126472232	126472731	+	1.44934	6.8291e-26	1.25801e-23
chr17	16516511	16517010	+	1.64	6.91129e-26	1.27155e-23
chr13	44004774	44005273	+	1.83042	7.326e-26	1.34642e-23
chr13	26022509	26023008	+	1.04769	7.56347e-26	1.38858e-23
chr8	69834815	69835314	+	0.840648	7.61028e-26	1.39569e-23
chr10	92101277	92101776	+	1.47813	7.80023e-26	1.42901e-23
chr18	70384239	70384738	+	1.94994	7.8966e-26	1.44514e-23
chr1	23619491	23619990	+	0.767511	8.61756e-26	1.57541e-23
chr2	65366524	65367023	+	1.52895	8.70104e-26	1.58899e-23
chr1	88327612	88328111	+	1.29747	8.79041e-26	1.60361e-23
chr21	31927774	31928273	+	1.41445	8.83306e-26	1.60827e-23
chr5	175123498	175123997	+	1.36119	8.83454e-26	1.60827e-23
chr10	122141065	122141564	+	1.84325	8.99855e-26	1.6364e-23
chr15	74546105	74546604	+	1.08445	9.13787e-26	1.65999e-23
chr2	55590768	55591267	+	1.35215	9.53351e-26	1.73004e-23
chr15	69143613	69144112	+	1.09312	9.72652e-26	1.76321e-23
chr8	56889894	56890393	+	1.71881	9.84869e-26	1.78349e-23
chr1	205925650	205926149	+	2.21774	9.97538e-26	1.80454e-23
chr1	234433576	234434075	+	1.84693	1.04598e-25	1.89019e-23
chr18	8425306	8425805	+	1.44036	1.04763e-25	1.89119e-23
chr16	12002404	12002903	+	0.981111	1.07348e-25	1.93583e-23
chr17	17990914	17991413	+	1.38776	1.07763e-25	1.94129e-23
chr8	89611746	89612245	+	2.15186	1.08773e-25	1.95746e-23
chr1	159924430	159924929	+	1.20719	1.09668e-25	1.9715e-23
chr22	33823437	33823936	+	1.63866	1.10339e-25	1.97944e-23
chr5	74201352	74201851	+	1.24215	1.10335e-25	1.97944e-23
chr5	140710969	140711468	+	1.39123	1.10721e-25	1.98424e-23
chr5	4557724	4558223	+	0.991695	1.11996e-25	2.005e-23
chr5	174410554	174411053	+	2.08711	1.15155e-25	2.05942e-23
chr2	196335214	196335713	+	1.81187	1.16426e-25	2.08e-23
chr3	63328299	63328798	+	1.47766	1.27761e-25	2.28015e-23
chr12	2244113	2244612	+	1.02979	1.29465e-25	2.30819e-23
chr2	186726887	186727386	+	1.9201	1.30239e-25	2.31958e-23
chr3	172129841	172130340	+	1.67588	1.36485e-25	2.42617e-23
chr20	23152391	23152890	+	1.17681	1.36504e-25	2.42617e-23
chr4	155780612	155781111	+	2.23103	1.38922e-25	2.46661e-23
chr1	26284691	26285190	+	1.34764	1.40397e-25	2.49023e-23
chr3	195182091	195182590	+	1.54587	1.40736e-25	2.49369e-23
chr10	34252078	34252577	+	1.4931	1.43281e-25	2.53617e-23
chr16	327150	327649	+	1.57341	1.44239e-25	2.55053e-23
chr1	204763702	204764201	+	1.16988	1.51274e-25	2.67219e-23
chr1	205294505	205295004	+	2.14974	1.52739e-25	2.6953e-23
chr1	29833540	29834039	+	1.67118	1.55241e-25	2.73667e-23
chr14	87869875	87870374	+	2.09555	1.56016e-25	2.74752e-23
chr9	109311703	109312202	+	1.06675	1.58272e-25	2.78441e-23
chr2	10653953	10654452	+	1.32661	1.63118e-25	2.86675e-23
chr9	127578920	127579419	+	1.75634	1.67292e-25	2.93711e-23
chr5	164370796	164371295	+	2.40231	1.77073e-25	3.10568e-23
chr1	18385392	18385891	+	1.43596	1.77791e-25	3.11511e-23
chr8	138846110	138846609	+	1.91443	1.86799e-25	3.26632e-23
chr1	65260845	65261344	+	1.80849	1.86688e-25	3.26632e-23
chr17	27471625	27472124	+	1.64013	1.87676e-25	3.27833e-23
chr7	5786373	5786872	+	1.54834	1.92493e-25	3.35908e-23
chr20	38659288	38659787	+	1.02699	1.93752e-25	3.37764e-23
chr3	128343475	128343974	+	1.10659	1.94625e-25	3.38943e-23
chr2	109239732	109240231	+	1.55441	1.95203e-25	3.39607e-23
chr7	29622559	29623058	+	1.57083	1.96048e-25	3.40736e-23
chr11	130636966	130637465	+	2.49634	2.03722e-25	3.536e-23
chr11	119175464	119175963	+	1.40427	2.0386e-25	3.536e-23
chr1	30637115	30637614	+	1.40759	2.06846e-25	3.5842e-23
chr8	92607734	92608233	+	1.29809	2.12272e-25	3.67453e-23
chr2	190718705	190719204	+	1.64234	2.12913e-25	3.68194e-23
chr10	33264216	33264715	+	1.22921	2.13756e-25	3.69283e-23
chr3	194003213	194003712	+	0.809003	2.14196e-25	3.69672e-23
chr6	161584007	161584506	+	1.74732	2.17095e-25	3.74302e-23
chr6	124487890	124488389	+	1.94713	2.25471e-25	3.88357e-23
chr10	97543053	97543552	+	1.31948	2.38623e-25	4.106e-23
chr5	57693040	57693539	+	2.11783	2.43879e-25	4.19227e-23
chr20	61426324	61426823	+	1.22254	2.49601e-25	4.28636e-23
chr1	62875692	62876191	+	2.12908	2.50607e-25	4.29936e-23
chr9	121921403	121921902	+	1.51644	2.57335e-25	4.41041e-23
chr11	19670434	19670933	+	0.809183	2.58262e-25	4.4219e-23
chr6	95325951	95326450	+	1.89039	2.60682e-25	4.45893e-23
chr18	44887067	44887566	+	1.57599	2.61721e-25	4.47227e-23
chr2	162475611	162476110	+	1.35772	2.63452e-25	4.49739e-23
chr4	183966307	183966806	+	1.46353	2.66424e-25	4.54365e-23
chr15	73358852	73359351	+	1.52916	2.68057e-25	4.567e-23
chr2	8202124	8202623	+	1.64901	2.71919e-25	4.62822e-23
chr1	36968610	36969109	+	1.5904	2.76701e-25	4.70499e-23
chr13	110156491	110156990	+	1.73019	2.82424e-25	4.79757e-23
chr1	226662721	226663220	+	1.62391	2.85872e-25	4.85137e-23
chr6	79544944	79545443	+	0.917432	2.94361e-25	4.99053e-23
chr5	153352559	153353058	+	1.06406	2.98228e-25	5.05114e-23
chr8	28118347	28118846	+	1.14517	3.02086e-25	5.11146e-23
chr1	168709859	168710358	+	1.91276	3.07999e-25	5.20641e-23
chr10	25062406	25062905	+	1.33438	3.12834e-25	5.28183e-23
chr15	31551287	31551786	+	1.24145	3.13072e-25	5.28183e-23
chr12	6371008	6371507	+	0.984537	3.15928e-25	5.32482e-23
chr1	222370140	222370639	+	1.09355	3.21124e-25	5.40712e-23
chr18	4004408	4004907	+	1.57442	3.25591e-25	5.47575e-23
chr11	1402706	1403205	+	1.5456	3.26017e-25	5.47575e-23
chr16	57810219	57810718	+	1.41233	3.26151e-25	5.47575e-23
chr16	15462545	15463044	+	1.21071	3.26822e-25	5.47977e-23
chr21	43355827	43356326	+	0.956074	3.27025e-25	5.47977e-23
chr2	23311203	23311702	+	1.62396	3.32017e-25	5.55265e-23
chr12	117125285	117125784	+	1.36225	3.31856e-25	5.55265e-23
chr6	134673471	134673970	+	1.62738	3.38945e-25	5.66303e-23
chr2	5520588	5521087	+	0.908822	3.4612e-25	5.77733e-23
chr1	5424790	5425289	+	1.21997	3.51835e-25	5.86706e-23
chr14	57089896	57090395	+	1.42507	3.58688e-25	5.97556e-23
chr7	128827344	128827843	+	1.22096	3.61827e-25	6.02204e-23
chr8	139705690	139706189	+	0.931196	3.93636e-25	6.54516e-23
chr2	173934895	173935394	+	2.48691	3.95638e-25	6.56643e-23
chr3	134029819	134030318	+	1.37431	3.95676e-25	6.56643e-23
chr6	43833133	43833632	+	1.55655	4.1045e-25	6.80508e-23
chr12	62191626	62192125	+	1.2833	4.12289e-25	6.82902e-23
chr2	190791518	190792017	+	2.13139	4.24557e-25	7.02548e-23
chr7	101138186	101138685	+	0.946795	4.28642e-25	7.0863e-23
chr3	89145956	89146455	+	2.20703	4.31369e-25	7.12456e-23
chr6	21277683	21278182	+	1.63867	4.51505e-25	7.45e-23
chr13	26964684	26965183	+	1.33962	4.53848e-25	7.48153e-23
chr4	14392245	14392744	+	1.71566	4.63236e-25	7.62172e-23
chr17	6374908	6375407	+	1.68284	4.62914e-25	7.62172e-23
chr22	49492578	49493077	+	1.11959	4.64829e-25	7.64066e-23
chr8	124629674	124630173	+	1.77215	4.67279e-25	7.67299e-23
chr12	6921860	6922359	+	1.31135	4.67684e-25	7.67299e-23
chr17	67441144	67441643	+	1.58033	4.71742e-25	7.73223e-23
chr9	73369976	73370475	+	1.48767	4.73746e-25	7.75771e-23
chr6	160996645	160997144	+	1.92469	4.77718e-25	7.81535e-23
chr16	69073282	69073781	+	1.58666	4.84871e-25	7.92487e-23
chr10	59064201	59064700	+	1.30174	5.00225e-25	8.16809e-23
chr7	16660919	16661418	+	2.25612	5.01494e-25	8.18107e-23
chr12	25457965	25458464	+	1.81383	5.13797e-25	8.37387e-23
chr5	79495371	79495870	+	1.61583	5.17625e-25	8.42831e-23
chr6	53120023	53120522	+	1.64535	5.18917e-25	8.44139e-23
chr7	76300135	76300634	+	1.85582	5.19882e-25	8.44913e-23
chr9	90044829	90045328	+	1.37911	5.28953e-25	8.58848e-23
chr10	105188694	105189193	+	1.48117	5.37538e-25	8.71968e-23
chr22	46773808	46774307	+	1.21971	5.44434e-25	8.82325e-23
chr2	223563380	223563879	+	1.46888	5.51004e-25	8.92136e-23
chr8	101245358	101245857	+	1.29184	5.51749e-25	8.92505e-23
chr16	54648551	54649050	+	1.83173	5.6157e-25	9.07542e-23
chr10	117755131	117755630	+	1.31198	5.69748e-25	9.19898e-23
chr11	112285948	112286447	+	1.48298	5.73094e-25	9.24436e-23
chr2	163044060	163044559	+	1.38474	5.81603e-25	9.37288e-23
chr5	62233381	62233880	+	2.04736	5.82355e-25	9.37624e-23
chr5	111735793	111736292	+	1.81853	5.83455e-25	9.3852e-23
chr10	44334809	44335308	+	1.01853	5.85824e-25	9.41455e-23
chr12	4997895	4998394	+	1.93642	5.98467e-25	9.60878e-23
chr8	141157072	141157571	+	1.69205	6.03754e-25	9.68467e-23
chr18	79610968	79611467	+	2.53926	6.0456e-25	9.68861e-23
chr8	141893590	141894089	+	1.65752	6.10446e-25	9.77387e-23
chr20	59074372	59074871	+	2.63797	6.13608e-25	9.8154e-23
chr3	34011987	34012486	+	2.1495	6.17223e-25	9.84588e-23
chr11	2813493	2813992	+	1.31011	6.1708e-25	9.84588e-23
chr16	85168665	85169164	+	1.16333	6.16583e-25	9.84588e-23
chr1	181097127	181097626	+	1.55722	6.26904e-25	9.99107e-23
chr12	510305	510804	+	1.58144	6.3002e-25	1.00315e-22
chr1	6602760	6603259	+	0.679677	6.30618e-25	1.00318e-22
chr6	14001482	14001981	+	1.58829	6.31925e-25	1.00433e-22
chr6	168157488	168157987	+	1.50792	6.48794e-25	1.03019e-22
chr2	133326499	133326998	+	1.87972	6.54479e-25	1.03827e-22
chr2	209638331	209638830	+	1.88764	6.55754e-25	1.0389e-22
chr8	142472853	142473352	+	1.15693	6.56081e-25	1.0389e-22
chr21	45363903	45364402	+	2.25004	6.57204e-25	1.03972e-22
chr16	59698544	59699043	+	1.90737	6.82912e-25	1.07941e-22
chr6	81561003	81561502	+	1.96924	6.85283e-25	1.08217e-22
chr16	56261994	56262493	+	1.04534	7.03747e-25	1.11031e-22
chr3	15310673	15311172	+	1.29843	7.13182e-25	1.12417e-22
chr12	68565462	68565961	+	1.66235	7.31123e-25	1.1514e-22
chr11	87926498	87926997	+	1.52298	7.31991e-25	1.15171e-22
chr1	168408827	168409326	+	2.23888	7.4243e-25	1.16611e-22
chr13	44013634	44014133	+	1.7409	7.42489e-25	1.16611e-22
chr15	73810009	73810508	+	1.13725	7.5111e-25	1.17857e-22
chr11	126696920	126697419	+	1.46689	7.58679e-25	1.18933e-22
chr11	1749845	1750344	+	1.30201	7.59341e-25	1.18933e-22
chr2	108662115	108662614	+	1.49298	7.70987e-25	1.20648e-22
chr14	71743856	71744355	+	1.79462	7.88522e-25	1.2328e-22
chr10	104329083	104329582	+	1.33489	7.91719e-25	1.23668e-22
chr5	176762394	176762893	+	1.92853	8.12657e-25	1.26824e-22
chr9	96339652	96340151	+	1.30274	8.25117e-25	1.28652e-22
chr7	158431944	158432443	+	1.51267	8.36643e-25	1.30332e-22
chr14	97806628	97807127	+	1.57024	8.4067e-25	1.30723e-22
chr15	31223060	31223559	+	0.842174	8.40392e-25	1.30723e-22
chr10	87863248	87863747	+	-0.62976	8.44549e-25	1.31208e-22
chr7	70271533	70272032	+	1.21011	8.47251e-25	1.3151e-22
chr8	140588742	140589241	+	1.37837	8.63599e-25	1.33927e-22
chr8	122805847	122806346	+	2.13767	8.69523e-25	1.34725e-22
chr3	35777687	35778186	+	1.85098	9.09901e-25	1.40855e-22
chr10	14601932	14602431	+	1.88055	9.11644e-25	1.40998e-22
chr10	70062497	70062996	+	1.14057	9.14235e-25	1.41272e-22
chr6	16747250	16747749	+	1.3686	9.21079e-25	1.42203e-22
chr14	71532326	71532825	+	2.0536	9.34606e-25	1.44162e-22
chr1	183060317	183060816	+	1.22047	9.69473e-25	1.49407e-22
chr11	133570345	133570844	+	1.68043	1.00901e-24	1.55361e-22
chr10	3482198	3482697	+	1.46451	1.01585e-24	1.56275e-22
chr10	71627240	71627739	+	2.1002	1.02914e-24	1.58179e-22
chr19	45999620	46000119	+	0.906619	1.03055e-24	1.58255e-22
chr1	37233584	37234083	+	2.44827	1.04709e-24	1.60652e-22
chr7	18638970	18639469	+	2.43566	1.06448e-24	1.63175e-22
chr13	62705977	62706476	+	2.07218	1.06977e-24	1.6384e-22
chr3	124229461	124229960	+	1.68889	1.08494e-24	1.66017e-22
chr17	45293309	45293808	+	1.40296	1.08631e-24	1.6608e-22
chr16	54446562	54447061	+	1.26258	1.09002e-24	1.665e-22
chr11	7605331	7605830	+	2.11586	1.10255e-24	1.68265e-22
chr22	23110844	23111343	+	0.889821	1.11125e-24	1.69443e-22
chr15	60397881	60398380	+	1.40615	1.15392e-24	1.75793e-22
chr8	28624930	28625429	+	1.85621	1.17234e-24	1.78443e-22
chr1	27418273	27418772	+	1.82026	1.17585e-24	1.7882e-22
chr7	154123776	154124275	+	3.15577	1.18798e-24	1.80505e-22
chr19	45506436	45506935	+	0.724212	1.19745e-24	1.81784e-22
chr1	209456815	209457314	+	0.993188	1.19868e-24	1.81812e-22
chr6	16799708	16800207	+	1.19664	1.20884e-24	1.83191e-22
chr1	38064241	38064740	+	1.63496	1.2358e-24	1.87113e-22
chr11	127469595	127470094	+	2.2046	1.23725e-24	1.87168e-22
chr14	76203429	76203928	+	1.23213	1.26367e-24	1.90997e-22
chr3	197002900	197003399	+	0.676191	1.33812e-24	2.02074e-22
chr20	64280097	64280596	+	2.54174	1.35617e-24	2.04621e-22
chr4	147731585	147732084	+	1.00033	1.37811e-24	2.0775e-22
chr1	118101406	118101905	+	2.04394	1.40643e-24	2.11834e-22
chr14	30385697	30386196	+	1.39565	1.43625e-24	2.16138e-22
chr10	131514410	131514909	+	1.71666	1.4506e-24	2.18107e-22
chr12	3820134	3820633	+	1.67502	1.47416e-24	2.21456e-22
chr16	85126928	85127427	+	1.96141	1.48737e-24	2.23246e-22
chr10	49632865	49633364	+	1.2875	1.49265e-24	2.23844e-22
chr4	124410065	124410564	+	1.07673	1.50049e-24	2.24824e-22
chr6	136403530	136404029	+	1.16261	1.52277e-24	2.27966e-22
chr3	198071848	198072347	+	1.80454	1.52431e-24	2.27998e-22
chr8	31238799	31239298	+	1.36265	1.53143e-24	2.28865e-22
chr11	46200846	46201345	+	1.34099	1.55293e-24	2.31878e-22
chr17	78735722	78736221	+	1.91868	1.57088e-24	2.34355e-22
chr3	65995055	65995554	+	1.92454	1.6022e-24	2.38821e-22
chr2	28583928	28584427	+	1.32643	1.66634e-24	2.48168e-22
chr2	176455713	176456212	+	0.986136	1.68474e-24	2.50692e-22
chr13	110382217	110382716	+	2.27184	1.68762e-24	2.50904e-22
chr19	4744748	4745247	+	1.6835	1.70664e-24	2.53514e-22
chr18	47403198	47403697	+	1.68683	1.77673e-24	2.637e-22
chr7	112435062	112435561	+	1.17753	1.81417e-24	2.69025e-22
chr2	26342826	26343325	+	1.75184	1.83836e-24	2.72378e-22
chr12	1827231	1827730	+	1.04414	1.86238e-24	2.75701e-22
chr10	103908193	103908692	+	1.42915	1.89564e-24	2.80384e-22
chr1	18314157	18314656	+	1.84913	2.00128e-24	2.95756e-22
chr7	149972686	149973185	+	2.39062	2.05465e-24	3.03385e-22
chr3	136802412	136802911	+	1.1016	2.07277e-24	3.05799e-22
chr18	426875	427374	+	1.62404	2.08317e-24	3.0707e-22
chr6	29845360	29845859	+	2.51316	2.08773e-24	3.07479e-22
chr5	176613744	176614243	+	1.77567	2.10232e-24	3.09101e-22
chr22	48605804	48606303	+	1.07681	2.1016e-24	3.09101e-22
chr7	158186918	158187417	+	1.0819	2.16725e-24	3.18377e-22
chr4	178632360	178632859	+	1.83305	2.17829e-24	3.19727e-22
chr10	124560346	124560845	+	1.32515	2.19283e-24	3.21588e-22
chr1	68104100	68104599	+	1.75012	2.20968e-24	3.23785e-22
chr18	27025440	27025939	+	2.04423	2.27936e-24	3.33712e-22
chr16	49542202	49542701	+	1.04042	2.35097e-24	3.43904e-22
chr1	8871211	8871710	+	1.3767	2.36679e-24	3.45926e-22
chr1	14724156	14724655	+	1.64709	2.37073e-24	3.46208e-22
chr4	31126997	31127496	+	1.59361	2.39837e-24	3.49949e-22
chr6	158518065	158518564	+	1.33901	2.42975e-24	3.54229e-22
chr1	177255371	177255870	+	2.15333	2.4332e-24	3.54433e-22
chr12	130980695	130981194	+	1.69702	2.45775e-24	3.57708e-22
chr16	23081662	23082161	+	1.28589	2.48485e-24	3.61347e-22
chr7	136340364	136340863	+	1.30842	2.50493e-24	3.63654e-22
chr9	128098146	128098645	+	0.970219	2.50318e-24	3.63654e-22
chr7	14528106	14528605	+	1.6347	2.51429e-24	3.64707e-22
chr1	229411039	229411538	+	0.772851	2.53004e-24	3.66683e-22
chr4	140928887	140929386	+	1.67546	2.55147e-24	3.6917e-22
chr14	95256185	95256684	+	1.30898	2.54995e-24	3.6917e-22
chr2	29748109	29748608	+	1.70042	2.57656e-24	3.72489e-22
chr8	96437488	96437987	+	1.94678	2.63434e-24	3.80524e-22
chr6	6811326	6811825	+	1.22179	2.65469e-24	3.83142e-22
chr13	101691257	101691756	+	1.89324	2.6616e-24	3.83819e-22
chr12	53695298	53695797	+	0.906187	2.69999e-24	3.89031e-22
chr8	127041774	127042273	+	1.5355	2.76693e-24	3.98344e-22
chr7	155961694	155962193	+	1.13497	2.84101e-24	4.08328e-22
chr1	235011795	235012294	+	1.00127	2.83935e-24	4.08328e-22
chr2	46481521	46482020	+	1.72593	2.88433e-24	4.13866e-22
chr11	12909837	12910336	+	1.45014	2.88405e-24	4.13866e-22
chr10	78578894	78579393	+	2.01458	2.88704e-24	4.13911e-22
chr7	83677109	83677608	+	2.1347	3.01824e-24	4.32362e-22
chr11	33642395	33642894	+	2.24853	3.02616e-24	4.32779e-22
chr17	45123927	45124426	+	1.43717	3.02531e-24	4.32779e-22
chr16	51034473	51034972	+	1.24256	3.04654e-24	4.35332e-22
chr7	137978424	137978923	+	2.15428	3.06536e-24	4.3766e-22
chr10	11245476	11245975	+	0.992226	3.09158e-24	4.41039e-22
chr12	62966344	62966843	+	2.04929	3.09614e-24	4.41325e-22
chr5	77339399	77339898	+	1.26709	3.12761e-24	4.45444e-22
chr6	126063445	126063944	+	1.53761	3.15337e-24	4.48742e-22
chr1	200483456	200483955	+	1.74603	3.21526e-24	4.57173e-22
chr15	70022982	70023481	+	1.87278	3.29412e-24	4.67774e-22
chr10	80158551	80159050	+	1.17322	3.29523e-24	4.67774e-22
chr2	10844159	10844658	+	1.13672	3.30503e-24	4.68779e-22
chr2	134683596	134684095	+	1.72557	3.34341e-24	4.73835e-22
chr21	14888151	14888650	+	1.08163	3.40908e-24	4.82745e-22
chr13	101730533	101731032	+	1.40924	3.47117e-24	4.91136e-22
chr22	39980527	39981026	+	0.931156	3.51548e-24	4.96998e-22
chr9	130928440	130928939	+	1.40986	3.63253e-24	5.13126e-22
chr12	6323200	6323699	+	1.42971	3.64537e-24	5.14519e-22
chr12	124527846	124528345	+	1.07673	3.73644e-24	5.26942e-22
chr3	71974862	71975361	+	1.19348	3.77376e-24	5.31771e-22
chr18	60053646	60054145	+	2.13788	3.84537e-24	5.41067e-22
chr2	54903980	54904479	+	2.063	3.846e-24	5.41067e-22
chr3	77475489	77475988	+	1.75151	3.84997e-24	5.41186e-22
chr10	77350615	77351114	+	2.28623	3.86557e-24	5.42936e-22
chr10	4725971	4726470	+	2.30096	4.00963e-24	5.62712e-22
chr14	95413781	95414280	+	1.28189	4.05981e-24	5.69292e-22
chr15	74823310	74823809	+	1.55966	4.07386e-24	5.70799e-22
chr2	80026304	80026803	+	1.9038	4.2051e-24	5.88233e-22
chr1	21022257	21022756	+	1.16938	4.20204e-24	5.88233e-22
chr17	34858883	34859382	+	1.2438	4.27238e-24	5.97162e-22
chr5	138464950	138465449	+	-0.560265	4.29757e-24	6.00197e-22
chr3	189132147	189132646	+	1.19612	4.40094e-24	6.14137e-22
chr9	130421744	130422243	+	0.934336	4.40807e-24	6.14635e-22
chr5	134092856	134093355	+	1.51921	4.42615e-24	6.16659e-22
chr6	165804545	165805044	+	1.42561	4.44742e-24	6.19123e-22
chr14	32544977	32545476	+	1.70864	4.46435e-24	6.2098e-22
chr11	47523491	47523990	+	1.48562	4.51668e-24	6.27753e-22
chr7	127983783	127984282	+	1.89719	4.70732e-24	6.53724e-22
chr13	30977696	30978195	+	1.19466	4.71524e-24	6.54298e-22
chr8	141706608	141707107	+	1.13114	4.74412e-24	6.57776e-22
chr7	28037220	28037719	+	2.09332	4.9774e-24	6.89568e-22
chr4	182604865	182605364	+	2.03909	5.0557e-24	6.99854e-22
chr3	116394331	116394830	+	1.59401	5.11011e-24	7.06254e-22
chr11	131908233	131908732	+	1.50017	5.10628e-24	7.06254e-22
chr14	78752742	78753241	+	1.57978	5.18017e-24	7.15365e-22
chr12	104505272	104505771	+	1.69419	5.22494e-24	7.2097e-22
chr10	10515432	10515931	+	2.05209	5.3385e-24	7.36052e-22
chr11	118883621	118884120	+	1.42226	5.35727e-24	7.38052e-22
chr13	30108747	30109246	+	0.797952	5.39608e-24	7.42806e-22
chr9	70418880	70419379	+	0.644356	5.68316e-24	7.81702e-22
chr8	61767170	61767669	+	1.9899	5.7717e-24	7.93249e-22
chr6	9405736	9406235	+	1.33815	5.77842e-24	7.9354e-22
chr16	84603034	84603533	+	1.71045	6.11951e-24	8.39714e-22
chr3	165820573	165821072	+	1.83499	6.13968e-24	8.41814e-22
chr3	87205900	87206399	+	2.13018	6.29505e-24	8.62172e-22
chr13	31052918	31053417	+	1.63325	6.29814e-24	8.62172e-22
chr19	7098884	7099383	+	-0.60743	6.35527e-24	8.69303e-22
chr7	55483052	55483551	+	0.97228	6.38519e-24	8.72705e-22
chr1	202295607	202296106	+	0.713342	6.51936e-24	8.90339e-22
chr1	66770725	66771224	+	1.27746	6.61755e-24	9.03034e-22
chr6	150269645	150270144	+	1.6065	6.63313e-24	9.04445e-22
chr5	143659604	143660103	+	1.84508	6.66863e-24	9.0857e-22
chr7	36906391	36906890	+	1.92216	6.6976e-24	9.11079e-22
chr12	57735937	57736436	+	1.00045	6.69296e-24	9.11079e-22
chr8	27617057	27617556	+	1.46775	6.82395e-24	9.27536e-22
chr18	60452357	60452856	+	2.28676	6.85522e-24	9.31054e-22
chr1	41870079	41870578	+	1.92577	6.95979e-24	9.44514e-22
chr1	195591889	195592388	+	2.21727	7.04849e-24	9.55801e-22
chr7	137957848	137958347	+	1.89744	7.12898e-24	9.65958e-22
chr20	18984164	18984663	+	1.07081	7.17057e-24	9.70831e-22
chr13	45332118	45332617	+	2.39706	7.20998e-24	9.75402e-22
chr13	100132070	100132569	+	1.87231	7.35865e-24	9.94737e-22
chr7	89243	89742	+	1.69858	7.37521e-24	9.96196e-22
chr20	38092264	38092763	+	1.55038	7.58532e-24	1.02377e-21
chr11	83774124	83774623	+	0.923149	7.60349e-24	1.02543e-21
chr11	131811227	131811726	+	1.76354	7.69225e-24	1.03659e-21
chr4	139815834	139816333	+	1.09573	7.73149e-24	1.04106e-21
chr6	3500615	3501114	+	2.01612	7.81001e-24	1.05082e-21
chr1	111592882	111593381	+	2.13431	8.06827e-24	1.08472e-21
chr19	47648344	47648843	+	1.085	8.12923e-24	1.09207e-21
chr3	58234573	58235072	+	2.0766	8.20581e-24	1.1015e-21
chr20	4898168	4898667	+	1.5556	8.23353e-24	1.10413e-21
chr6	161917987	161918486	+	1.28977	8.24141e-24	1.10413e-21
chr3	184262421	184262920	+	0.809971	8.24456e-24	1.10413e-21
chr21	8433934	8434433	+	-1.20765	8.51249e-24	1.13912e-21
chr1	240987875	240988374	+	1.54022	8.5572e-24	1.14422e-21
chr15	25850430	25850929	+	2.06395	8.57732e-24	1.14602e-21
chr11	134908464	134908963	+	1.12906	8.59587e-24	1.14762e-21
chr11	131662170	131662669	+	1.38107	8.68158e-24	1.15816e-21
chr8	14901086	14901585	+	2.48464	9.02422e-24	1.20294e-21
chr11	66420695	66421194	+	0.549305	9.21048e-24	1.22683e-21
chr1	201503396	201503895	+	1.35565	9.26037e-24	1.23252e-21
chr1	99544377	99544876	+	1.44514	9.33542e-24	1.24062e-21
chr1	107877072	107877571	+	1.42908	9.3356e-24	1.24062e-21
chr5	66770165	66770664	+	1.01805	9.37237e-24	1.24455e-21
chr1	16013092	16013591	+	1.3984	9.43472e-24	1.25187e-21
chr11	22199173	22199672	+	1.64183	9.46137e-24	1.25444e-21
chr5	176565875	176566374	+	2.28835	9.51717e-24	1.26087e-21
chr7	103880150	103880649	+	2.30564	9.53175e-24	1.26184e-21
chr6	37557665	37558164	+	1.83058	9.64587e-24	1.27597e-21
chr6	148037435	148037934	+	2.15432	9.84259e-24	1.30099e-21
chr1	7076702	7077201	+	1.89384	9.85694e-24	1.30189e-21
chr6	36674850	36675349	+	1.45496	1.021e-23	1.34749e-21
chr16	4176923	4177422	+	1.46077	1.02434e-23	1.35088e-21
chr3	177345586	177346085	+	1.51763	1.02892e-23	1.35588e-21
chr20	51446639	51447138	+	1.9093	1.05039e-23	1.38312e-21
chr2	216308500	216308999	+	1.26163	1.05298e-23	1.38546e-21
chr3	87247350	87247849	+	1.98546	1.07614e-23	1.41486e-21
chr3	43770585	43771084	+	1.15636	1.08246e-23	1.42208e-21
chr7	95308791	95309290	+	1.04022	1.08402e-23	1.42305e-21
chr2	67311494	67311993	+	1.37146	1.10749e-23	1.45276e-21
chr1	184491507	184492006	+	2.27206	1.11467e-23	1.46107e-21
chr22	36642228	36642727	+	1.31418	1.1389e-23	1.4917e-21
chr11	72659203	72659702	+	2.48077	1.16786e-23	1.52848e-21
chr17	34465802	34466301	+	1.31885	1.2069e-23	1.57837e-21
chr6	124974885	124975384	+	1.78129	1.20888e-23	1.57977e-21
chr10	3755006	3755505	+	1.66262	1.21493e-23	1.58647e-21
chr11	132962058	132962557	+	1.34818	1.23237e-23	1.60803e-21
chr5	59133892	59134391	+	1.61532	1.2475e-23	1.62654e-21
chr7	101717906	101718405	+	1.12147	1.25886e-23	1.64011e-21
chr1	245458583	245459082	+	1.33876	1.26e-23	1.64036e-21
chr10	77351394	77351893	+	2.02782	1.26925e-23	1.65116e-21
chr1	156096994	156097493	+	0.970825	1.28428e-23	1.66946e-21
chr9	35798664	35799163	+	1.95856	1.3064e-23	1.69694e-21
chr4	7207139	7207638	+	1.19471	1.31032e-23	1.70075e-21
chr14	95483094	95483593	+	1.89688	1.34773e-23	1.74799e-21
chr20	6104833	6105332	+	1.44761	1.37632e-23	1.78374e-21
chr7	96734383	96734882	+	1.06133	1.39719e-23	1.80942e-21
chr1	181324913	181325412	+	1.90385	1.39883e-23	1.81019e-21
chr14	78403237	78403736	+	1.54704	1.42666e-23	1.84483e-21
chr20	10040114	10040613	+	1.6965	1.42985e-23	1.84757e-21
chr8	10672355	10672854	+	1.07216	1.44266e-23	1.86273e-21
chr3	42762218	42762717	+	1.4016	1.45563e-23	1.87807e-21
chr4	41709720	41710219	+	1.41063	1.51296e-23	1.95058e-21
chr7	151245211	151245710	+	1.44845	1.55602e-23	2.00459e-21
chr11	113091364	113091863	+	1.27768	1.56103e-23	2.00817e-21
chr8	85245426	85245925	+	1.21247	1.56112e-23	2.00817e-21
chr3	179991836	179992335	+	1.76547	1.56855e-23	2.01622e-21
chr10	47449925	47450424	+	1.10831	1.57356e-23	2.02117e-21
chr16	84373998	84374497	+	1.69588	1.57875e-23	2.02632e-21
chr1	226875847	226876346	+	0.818999	1.61204e-23	2.06752e-21
chr8	142636932	142637431	+	1.0085	1.61415e-23	2.06869e-21
chr19	38270204	38270703	+	1.39968	1.62409e-23	2.07988e-21
chr8	96909422	96909921	+	1.86773	1.64544e-23	2.10566e-21
chr2	30115133	30115632	+	1.10172	1.6913e-23	2.16222e-21
chr22	36328628	36329127	+	0.978671	1.69214e-23	2.16222e-21
chr10	123848831	123849330	+	1.86375	1.74509e-23	2.22823e-21
chr4	139989314	139989813	+	1.66264	1.75603e-23	2.24054e-21
chr19	15291061	15291560	+	2.10869	1.78384e-23	2.27436e-21
chr8	134116393	134116892	+	1.89705	1.81227e-23	2.3089e-21
chr2	51782823	51783322	+	1.74082	1.83498e-23	2.33611e-21
chr3	130395828	130396327	+	1.42161	1.84067e-23	2.34162e-21
chr6	18585023	18585522	+	1.58193	1.84874e-23	2.35016e-21
chr4	185932914	185933413	+	1.42949	1.86276e-23	2.36624e-21
chr15	68616942	68617441	+	1.20113	1.86817e-23	2.37137e-21
chr4	40254923	40255422	+	1.58137	1.94037e-23	2.46121e-21
chr9	89941803	89942302	+	1.25604	1.99106e-23	2.52365e-21
chr6	104711281	104711780	+	1.88278	2.02473e-23	2.56445e-21
chr13	112711662	112712161	+	0.956437	2.06085e-23	2.60829e-21
chr3	128547438	128547937	+	1.38463	2.08843e-23	2.64125e-21
chr7	51278756	51279255	+	1.2069	2.10914e-23	2.6655e-21
chr9	7359756	7360255	+	2.0246	2.12492e-23	2.68348e-21
chr3	194089475	194089974	+	1.82839	2.13465e-23	2.69379e-21
chr16	67653448	67653947	+	0.977342	2.13712e-23	2.69494e-21
chr9	136693753	136694252	+	1.35814	2.14432e-23	2.70205e-21
chr4	170872709	170873208	+	1.56663	2.14969e-23	2.7067e-21
chr18	77067651	77068150	+	1.35795	2.15115e-23	2.7067e-21
chr3	62252668	62253167	+	1.50957	2.20132e-23	2.76782e-21
chr5	8363055	8363554	+	2.42169	2.20508e-23	2.77053e-21
chr1	201164605	201165104	+	1.17722	2.30048e-23	2.88829e-21
chr6	89297928	89298427	+	1.00814	2.40023e-23	3.01134e-21
chr7	130135603	130136102	+	1.76333	2.41257e-23	3.02462e-21
chr1	216054532	216055031	+	1.09011	2.44245e-23	3.05986e-21
chr10	70357606	70358105	+	1.78321	2.45452e-23	3.07276e-21
chr18	42623927	42624426	+	1.1387	2.61425e-23	3.27035e-21
chr11	66336702	66337201	+	0.976695	2.63252e-23	3.29082e-21
chr9	113301493	113301992	+	1.46264	2.66104e-23	3.32407e-21
chr21	38985556	38986055	+	1.65839	2.73553e-23	3.41465e-21
chr12	17609098	17609597	+	1.87111	2.75836e-23	3.44066e-21
chr11	117855917	117856416	+	1.15661	2.76376e-23	3.44491e-21
chr4	158210277	158210776	+	1.38879	2.82537e-23	3.51917e-21
chr12	124188413	124188912	+	1.1461	2.8507e-23	3.54815e-21
chr2	137231599	137232098	+	1.77374	2.86076e-23	3.55812e-21
chr4	121989630	121990129	+	1.57586	2.86357e-23	3.55905e-21
chr8	28365709	28366208	+	1.74492	2.939e-23	3.64755e-21
chr5	96702445	96702944	+	0.688525	2.9376e-23	3.64755e-21
chr2	109128860	109129359	+	0.929877	3.00194e-23	3.72298e-21
chr7	29370408	29370907	+	1.47363	3.03217e-23	3.75778e-21
chr2	25347384	25347883	+	1.86936	3.08184e-23	3.8166e-21
chr10	101319280	101319779	+	1.10791	3.10418e-23	3.84151e-21
chr5	59069308	59069807	+	1.86479	3.14278e-23	3.8865e-21
chr1	57489568	57490067	+	2.02432	3.32272e-23	4.10607e-21
chr1	67883053	67883552	+	2.45776	3.3997e-23	4.1982e-21
chr7	120742924	120743423	+	2.01442	3.49185e-23	4.30892e-21
chr8	80616394	80616893	+	2.22002	3.5256e-23	4.34746e-21
chr10	610574	611073	+	2.62696	3.60776e-23	4.4456e-21
chr6	56749502	56750001	+	1.90402	3.62818e-23	4.46757e-21
chr22	46754369	46754868	+	1.54869	3.74697e-23	4.60728e-21
chr17	72421136	72421635	+	1.17832	3.74661e-23	4.60728e-21
chr10	66095602	66096101	+	1.48548	3.77115e-23	4.63372e-21
chr1	14522784	14523283	+	1.13665	3.80979e-23	4.67787e-21
chr11	121106759	121107258	+	2.41483	3.85208e-23	4.72643e-21
chr20	62703437	62703936	+	1.28888	3.86297e-23	4.73643e-21
chr9	87212426	87212925	+	1.88513	3.93593e-23	4.82246e-21
chr5	137310203	137310702	+	1.72665	4.03566e-23	4.94116e-21
chr11	106151966	106152465	+	1.54781	4.05458e-23	4.9608e-21
chr18	8987157	8987656	+	2.01363	4.09877e-23	5.01132e-21
chr2	109148319	109148818	+	1.24559	4.30923e-23	5.26492e-21
chr7	36280792	36281291	+	1.44638	4.3485e-23	5.30914e-21
chr9	129333920	129334419	+	1.20057	4.43935e-23	5.41622e-21
chr17	4492719	4493218	+	0.985193	4.44989e-23	5.42526e-21
chr6	107576834	107577333	+	1.40675	4.52388e-23	5.51157e-21
chr2	163601299	163601798	+	1.57591	4.53219e-23	5.5178e-21
chr1	207304804	207305303	+	2.33861	4.60899e-23	5.60735e-21
chr12	58877232	58877731	+	1.88596	4.62372e-23	5.62132e-21
chr20	58682618	58683117	+	1.5064	4.66837e-23	5.6716e-21
chr3	127747587	127748086	+	1.11396	4.69885e-23	5.70462e-21
chr8	4285694	4286193	+	2.06932	4.79887e-23	5.82196e-21
chr15	70033668	70034167	+	1.0148	4.85946e-23	5.89134e-21
chr4	25173395	25173894	+	1.73766	4.9129e-23	5.95195e-21
chr3	13218088	13218587	+	1.37714	4.93747e-23	5.97752e-21
chr1	20481177	20481676	+	1.27919	5.02783e-23	6.08265e-21
chr7	155307047	155307546	+	2.12304	5.03218e-23	6.08365e-21
chr5	102296195	102296694	+	0.917354	5.13317e-23	6.20141e-21
chr5	8843736	8844235	+	0.971176	5.19483e-23	6.27151e-21
chr12	12398270	12398769	+	1.9695	5.20268e-23	6.27661e-21
chr5	148393247	148393746	+	0.993068	5.22674e-23	6.30123e-21
chr20	47847902	47848401	+	1.46397	5.25502e-23	6.3309e-21
chr5	124634625	124635124	+	1.32716	5.29117e-23	6.37001e-21
chr10	11112656	11113155	+	1.80735	5.33012e-23	6.41244e-21
chr21	41062311	41062810	+	2.04123	5.38585e-23	6.47498e-21
chr1	41936020	41936519	+	1.77387	5.41519e-23	6.50572e-21
chr7	2089400	2089899	+	1.44968	5.4217e-23	6.50902e-21
chr13	41457147	41457646	+	1.19235	5.47871e-23	6.57289e-21
chr2	230684696	230685195	+	2.00319	5.52316e-23	6.62163e-21
chr3	116059572	116060071	+	1.65002	5.53256e-23	6.62829e-21
chr2	223549167	223549666	+	1.49977	5.61741e-23	6.72528e-21
chr21	36210029	36210528	+	1.58321	5.63308e-23	6.73937e-21
chr7	72546488	72546987	+	1.56655	5.71756e-23	6.83571e-21
chr12	99381958	99382457	+	2.32227	5.94777e-23	7.10602e-21
chr8	94262098	94262597	+	1.31661	6.10004e-23	7.2829e-21
chr19	18763937	18764436	+	1.37857	6.12599e-23	7.30884e-21
chr2	122960902	122961401	+	1.13444	6.21035e-23	7.40438e-21
chr3	102060746	102061245	+	2.21248	6.6233e-23	7.89128e-21
chr7	79317555	79318054	+	1.65432	6.66975e-23	7.94114e-21
chr7	102307143	102307642	+	1.9636	6.68021e-23	7.94811e-21
chr20	36142733	36143232	+	1.13328	6.86966e-23	8.1679e-21
chr4	14345430	14345929	+	1.87332	6.87939e-23	8.17384e-21
chr12	30165949	30166448	+	2.58057	6.94747e-23	8.24906e-21
chr6	90025644	90026143	+	1.05156	7.00791e-23	8.31511e-21
chr7	69800491	69800990	+	2.11117	7.0661e-23	8.3784e-21
chr6	82017283	82017782	+	1.61046	7.07813e-23	8.3869e-21
chr7	76224599	76225098	+	1.43047	7.26094e-23	8.59761e-21
chr15	70526473	70526972	+	0.822433	7.40194e-23	8.75858e-21
chr9	100679840	100680339	+	2.17782	7.43545e-23	8.7922e-21
chr9	38008095	38008594	+	1.09933	7.47713e-23	8.83544e-21
chr2	157363472	157363971	+	1.60388	7.53267e-23	8.89498e-21
chr1	30856261	30856760	+	0.857233	7.60052e-23	8.96897e-21
chr22	40651888	40652387	+	1.00306	7.69659e-23	9.07615e-21
chr9	85212836	85213335	+	1.64605	7.80418e-23	9.19675e-21
chr4	173252247	173252746	+	1.15947	8.01595e-23	9.43986e-21
chr2	9232913	9233412	+	1.54665	8.10102e-23	9.53354e-21
chr12	107515407	107515906	+	1.42502	8.14807e-23	9.58239e-21
chr14	81303177	81303676	+	1.69999	8.2657e-23	9.71411e-21
chr8	142234996	142235495	+	1.54812	8.3297e-23	9.78267e-21
chr19	3655701	3656200	+	1.39059	8.46465e-23	9.93441e-21
chr11	20003291	20003790	+	1.34787	8.63394e-23	1.01262e-20
chr2	46331659	46332158	+	1.33283	8.66547e-23	1.01563e-20
chr1	168942084	168942583	+	2.22591	8.70893e-23	1.02003e-20
chr6	163634409	163634908	+	1.11122	8.8572e-23	1.03669e-20
chr13	20160871	20161370	+	1.24498	9.03535e-23	1.05612e-20
chr13	93963305	93963804	+	1.09135	9.03498e-23	1.05612e-20
chr18	7854925	7855424	+	1.41679	9.07543e-23	1.06008e-20
chr13	31204576	31205075	+	2.17277	9.51126e-23	1.11024e-20
chr17	71438719	71439218	+	1.56517	9.52261e-23	1.11081e-20
chr11	72349685	72350184	+	1.16125	9.59744e-23	1.11879e-20
chr11	106482839	106483338	+	1.88847	9.68724e-23	1.12849e-20
chr22	27474927	27475426	+	1.39834	9.72798e-23	1.13248e-20
chr11	33039294	33039793	+	-0.577268	9.88492e-23	1.14997e-20
chr1	14929460	14929959	+	1.4054	9.92028e-23	1.15331e-20
chr13	51764220	51764719	+	1.25946	9.94404e-23	1.15529e-20
chr19	996259	996758	+	1.0244	9.98336e-23	1.15908e-20
chr11	12125722	12126221	+	1.84651	1.00409e-22	1.16498e-20
chr1	37410025	37410524	+	1.72547	1.00753e-22	1.16819e-20
chr5	139100751	139101250	+	1.48471	1.01202e-22	1.1726e-20
chr15	69468400	69468899	+	0.68052	1.01613e-22	1.17658e-20
chr6	83430908	83431407	+	0.657675	1.02228e-22	1.18291e-20
chr4	151408735	151409234	+	0.746767	1.05003e-22	1.21421e-20
chr21	25573798	25574297	+	1.47166	1.05201e-22	1.21568e-20
chr1	173429830	173430329	+	1.67675	1.05752e-22	1.22123e-20
chr3	34357452	34357951	+	1.52818	1.07682e-22	1.24269e-20
chr5	141004159	141004658	+	1.29694	1.09828e-22	1.26661e-20
chr11	117037260	117037759	+	1.84843	1.10191e-22	1.26994e-20
chr17	62778957	62779456	+	1.05641	1.11181e-22	1.2805e-20
chr2	203498140	203498639	+	1.72942	1.11732e-22	1.28513e-20
chr9	99819711	99820210	+	0.553268	1.11706e-22	1.28513e-20
chr22	39253441	39253940	+	1.15276	1.11851e-22	1.28564e-20
chr2	112021684	112022183	+	1.83611	1.12366e-22	1.28985e-20
chr10	78521030	78521529	+	1.53542	1.12298e-22	1.28985e-20
chr2	157558938	157559437	+	1.58254	1.12808e-22	1.29321e-20
chr1	181778829	181779328	+	1.01344	1.12805e-22	1.29321e-20
chr1	3165264	3165763	+	2.36297	1.15356e-22	1.32154e-20
chr1	230104581	230105080	+	1.18929	1.15992e-22	1.32794e-20
chr20	2207134	2207633	+	0.823724	1.16133e-22	1.32868e-20
chr1	244918666	244919165	+	1.21677	1.16745e-22	1.3348e-20
chr1	60427711	60428210	+	1.54391	1.17023e-22	1.33709e-20
chr8	17735954	17736453	+	1.26443	1.17496e-22	1.34147e-20
chr16	9047706	9048205	+	1.20083	1.17562e-22	1.34147e-20
chr2	20491920	20492419	+	1.65541	1.21442e-22	1.38483e-20
chr11	8258764	8259263	+	0.986826	1.23047e-22	1.40221e-20
chr12	114238731	114239230	+	1.62462	1.23366e-22	1.40491e-20
chr1	239361397	239361896	+	1.77538	1.29558e-22	1.47349e-20
chr12	3266664	3267163	+	1.58438	1.29536e-22	1.47349e-20
chr2	37664467	37664966	+	1.95717	1.30696e-22	1.48546e-20
chr5	168786123	168786622	+	1.46476	1.31783e-22	1.49682e-20
chr8	76529908	76530407	+	2.32601	1.32179e-22	1.50034e-20
chr5	172939513	172940012	+	0.808847	1.32627e-22	1.50444e-20
chr20	62143217	62143716	+	-0.66409	1.33812e-22	1.51688e-20
chr20	37856891	37857390	+	1.71108	1.34541e-22	1.52414e-20
chr9	134691351	134691850	+	1.61421	1.35221e-22	1.53084e-20
chr4	153205761	153206260	+	1.89842	1.3871e-22	1.56931e-20
chr5	79513941	79514440	+	-0.642656	1.3944e-22	1.57654e-20
chr3	177602458	177602957	+	1.87657	1.41602e-22	1.59993e-20
chr16	57524488	57524987	+	1.4376	1.45981e-22	1.64834e-20
chr3	48989605	48990104	+	0.769982	1.46105e-22	1.64866e-20
chr20	59831182	59831681	+	1.13532	1.47187e-22	1.65978e-20
chr19	46111407	46111906	+	1.56006	1.49304e-22	1.68256e-20
chr14	101254772	101255271	+	2.04351	1.50683e-22	1.69699e-20
chr2	200405861	200406360	+	1.93817	1.51702e-22	1.70736e-20
chr10	30651345	30651844	+	2.2332	1.51868e-22	1.70811e-20
chr7	145529139	145529638	+	2.3188	1.52917e-22	1.71768e-20
chr12	103272902	103273401	+	2.19902	1.5291e-22	1.71768e-20
chr8	102331098	102331597	+	2.27287	1.53256e-22	1.72036e-20
chr17	55705779	55706278	+	1.56228	1.58169e-22	1.77436e-20
chr1	67700722	67701221	+	1.4356	1.58482e-22	1.77671e-20
chr5	95858691	95859190	+	0.792645	1.59628e-22	1.7884e-20
chr9	127058507	127059006	+	1.17748	1.63505e-22	1.83066e-20
chr12	117060330	117060829	+	1.20325	1.71121e-22	1.91468e-20
chr16	72164739	72165238	+	1.3382	1.75237e-22	1.95947e-20
chr14	100693142	100693641	+	1.64406	1.77037e-22	1.97832e-20
chr6	3610127	3610626	+	1.37706	1.7762e-22	1.98355e-20
chr10	48982576	48983075	+	1.34591	1.78203e-22	1.98877e-20
chr1	54327492	54327991	+	1.46003	1.80069e-22	2.0083e-20
chr11	104127736	104128235	+	1.9633	1.80762e-22	2.01473e-20
chr8	125219154	125219653	+	1.77486	1.82344e-22	2.0298e-20
chr2	151927453	151927952	+	1.10532	1.8235e-22	2.0298e-20
chr1	18542285	18542784	+	1.15705	1.8378e-22	2.04441e-20
chr3	71066804	71067303	+	1.96892	1.84318e-22	2.04907e-20
chr5	59061301	59061800	+	1.77119	1.86468e-22	2.07164e-20
chr12	109660812	109661311	+	1.71996	1.89722e-22	2.10644e-20
chr1	30885677	30886176	+	1.81669	1.97267e-22	2.18881e-20
chr12	90085007	90085506	+	1.75199	1.97837e-22	2.19372e-20
chr3	42176649	42177148	+	1.4144	2.00258e-22	2.21914e-20
chr1	156704859	156705358	+	1.48837	2.0089e-22	2.22471e-20
chr13	112770513	112771012	+	1.16226	2.0319e-22	2.24875e-20
chr2	190562983	190563482	+	2.82338	2.04354e-22	2.26018e-20
chr2	87466749	87467248	+	1.46861	2.04792e-22	2.26212e-20
chr15	75647277	75647776	+	0.978513	2.0469e-22	2.26212e-20
chr2	121828268	121828767	+	1.46987	2.05453e-22	2.26798e-20
chr14	36091025	36091524	+	1.63756	2.06532e-22	2.27843e-20
chr21	38773225	38773724	+	1.46321	2.07736e-22	2.29025e-20
chr7	122597169	122597668	+	1.24341	2.09059e-22	2.30337e-20
chr11	27209487	27209986	+	2.09692	2.15508e-22	2.37291e-20
chr20	38455574	38456073	+	1.8628	2.15949e-22	2.37625e-20
chr1	208475428	208475927	+	1.38614	2.2172e-22	2.4382e-20
chr4	17494269	17494768	+	1.57112	2.21965e-22	2.43935e-20
chr5	67085503	67086002	+	1.21845	2.2479e-22	2.46882e-20
chr10	2767236	2767735	+	1.65571	2.25573e-22	2.47584e-20
chr9	118295347	118295846	+	1.90245	2.27713e-22	2.49775e-20
chr8	79963433	79963932	+	1.06516	2.34184e-22	2.5671e-20
chr2	44680483	44680982	+	1.38077	2.45946e-22	2.69432e-20
chr4	83535947	83536446	+	1.00361	2.48101e-22	2.71621e-20
chr6	157763343	157763842	+	1.40114	2.51975e-22	2.75686e-20
chr18	24076142	24076641	+	1.24569	2.53073e-22	2.76713e-20
chr6	168856826	168857325	+	1.98433	2.55933e-22	2.79663e-20
chr4	79949099	79949598	+	1.48776	2.59613e-22	2.83505e-20
chr3	9340244	9340743	+	1.64703	2.60658e-22	2.84466e-20
chr1	203512744	203513243	+	1.48479	2.63567e-22	2.87459e-20
chr5	159527525	159528024	+	1.25526	2.70465e-22	2.94797e-20
chr8	140704758	140705257	+	1.61632	2.77997e-22	3.02815e-20
chr2	144099814	144100313	+	1.53933	2.79346e-22	3.04093e-20
chr10	78716016	78716515	+	1.90642	2.81892e-22	3.06671e-20
chr5	91314199	91314698	+	1.26589	2.82627e-22	3.07277e-20
chr4	165207348	165207847	+	-0.675974	2.84816e-22	3.09463e-20
chr3	45551561	45552060	+	1.99373	2.88773e-22	3.13564e-20
chr1	203669658	203670157	+	1.34886	2.90347e-22	3.15076e-20
chr2	100322233	100322732	+	0.650796	3.00345e-22	3.25721e-20
chr8	37142734	37143233	+	1.86268	3.05301e-22	3.30888e-20
chr5	167294816	167295315	+	1.85183	3.07084e-22	3.32611e-20
chr16	55672452	55672951	+	1.37337	3.15064e-22	3.41041e-20
chr10	66538911	66539410	+	1.85968	3.16087e-22	3.41934e-20
chr9	131758975	131759474	+	1.52996	3.26721e-22	3.53216e-20
chr1	211942768	211943267	+	1.2264	3.28054e-22	3.54435e-20
chr6	152458556	152459055	+	1.4318	3.28583e-22	3.54786e-20
chr3	35679405	35679904	+	1.68127	3.32255e-22	3.58527e-20
chr3	177357347	177357846	+	1.97341	3.33906e-22	3.60083e-20
chr15	92069507	92070006	+	1.63723	3.35867e-22	3.61971e-20
chr3	62601462	62601961	+	1.81666	3.36864e-22	3.6282e-20
chr16	79191894	79192393	+	2.19021	3.37749e-22	3.63546e-20
chr1	86733341	86733840	+	1.5881	3.47361e-22	3.7366e-20
chr17	77322972	77323471	+	1.41694	3.56161e-22	3.82887e-20
chr6	15370654	15371153	+	1.60698	3.58062e-22	3.84692e-20
chr20	57545116	57545615	+	1.96481	3.61497e-22	3.87922e-20
chr1	84365585	84366084	+	1.46314	3.61518e-22	3.87922e-20
chr6	125421800	125422299	+	1.54896	3.67151e-22	3.93722e-20
chr2	71631276	71631775	+	2.09945	3.71604e-22	3.9825e-20
chr6	38753688	38754187	+	2.84296	3.72682e-22	3.99157e-20
chr15	64246673	64247172	+	1.46374	3.8044e-22	4.07214e-20
chr11	131301260	131301759	+	1.49682	3.83236e-22	4.09953e-20
chr1	241775003	241775502	+	1.76875	3.84427e-22	4.10973e-20
chr11	86515703	86516202	+	1.32158	3.85401e-22	4.11759e-20
chr2	64643175	64643674	+	1.09249	3.90591e-22	4.17046e-20
chr3	126928929	126929428	+	1.33926	3.91403e-22	4.17655e-20
chr3	68793739	68794238	+	1.57275	3.93947e-22	4.2011e-20
chr7	142414853	142415352	+	2.15208	3.966e-22	4.22418e-20
chr15	69973082	69973581	+	1.75552	3.96386e-22	4.22418e-20
chr8	138523331	138523830	+	1.75591	3.96863e-22	4.22438e-20
chr5	35857716	35858215	+	1.999	4.03428e-22	4.29162e-20
chr1	59150934	59151433	+	1.25688	4.06257e-22	4.31905e-20
chr1	112247098	112247597	+	1.39147	4.09862e-22	4.3547e-20
chr7	106064166	106064665	+	1.23579	4.12043e-22	4.37518e-20
chr8	118897140	118897639	+	1.82365	4.15185e-22	4.40583e-20
chr1	10975677	10976176	+	1.55912	4.171e-22	4.42343e-20
chr7	13041565	13042064	+	1.61267	4.20019e-22	4.45166e-20
chr11	61555745	61556244	+	0.924338	4.22369e-22	4.47382e-20
chr15	71445201	71445700	+	1.94724	4.34579e-22	4.60033e-20
chr13	46614554	46615053	+	2.04057	4.35939e-22	4.61191e-20
chr2	14761049	14761548	+	1.18652	4.4393e-22	4.69356e-20
chr19	49413342	49413841	+	1.04174	4.44885e-22	4.70079e-20
chr2	98835696	98836195	+	1.14749	4.45466e-22	4.70405e-20
chr1	96234255	96234754	+	1.59696	4.50686e-22	4.75626e-20
chr2	182066619	182067118	+	1.47297	4.58011e-22	4.83062e-20
chr17	69539919	69540418	+	1.98614	4.59604e-22	4.84446e-20
chr7	150219960	150220459	+	1.38248	4.65217e-22	4.90064e-20
chr16	71608263	71608762	+	1.38132	4.71028e-22	4.95883e-20
chr10	24901820	24902319	+	1.3133	4.82403e-22	5.07549e-20
chr2	65382742	65383241	+	1.27529	4.85205e-22	5.10186e-20
chr3	43455106	43455605	+	1.80216	4.88687e-22	5.13534e-20
chr9	22683015	22683514	+	1.33062	4.90095e-22	5.14701e-20
chr1	18134247	18134746	+	1.26341	4.95107e-22	5.19649e-20
chr15	92921748	92922247	+	2.36433	5.05324e-22	5.3005e-20
chr6	24887536	24888035	+	1.80873	5.15972e-22	5.40891e-20
chr12	18865117	18865616	+	1.59014	5.20373e-22	5.45174e-20
chr10	87931774	87932273	+	1.90309	5.21635e-22	5.46164e-20
chr5	77391848	77392347	+	2.07978	5.30542e-22	5.54876e-20
chr1	39183670	39184169	+	1.0159	5.30597e-22	5.54876e-20
chr17	34723797	34724296	+	1.24752	5.34806e-22	5.58939e-20
chr1	94160790	94161289	+	0.901751	5.41347e-22	5.65433e-20
chr11	65491769	65492268	+	1.13741	5.62741e-22	5.87423e-20
chr13	75787300	75787799	+	2.02101	5.63222e-22	5.87571e-20
chr3	174101277	174101776	+	1.88195	5.65155e-22	5.89232e-20
chr14	54677259	54677758	+	1.51963	5.73183e-22	5.9724e-20
chr6	139926032	139926531	+	1.00992	5.80526e-22	6.04528e-20
chr13	43802515	43803014	+	2.02427	5.83011e-22	6.06749e-20
chr17	67978490	67978989	+	1.37788	5.90204e-22	6.13866e-20
chr2	160278298	160278797	+	1.59172	5.94728e-22	6.18199e-20
chr10	123858339	123858838	+	1.12416	6.0238e-22	6.25776e-20
chr17	9676697	9677196	+	1.25746	6.08507e-22	6.31761e-20
chr14	34081712	34082211	+	1.39887	6.11481e-22	6.34467e-20
chr4	8854817	8855316	+	1.3895	6.2073e-22	6.43678e-20
chr2	22281002	22281501	+	1.26629	6.2223e-22	6.44846e-20
chr3	36796812	36797311	+	1.94242	6.25536e-22	6.47883e-20
chr9	21323150	21323649	+	1.59103	6.31147e-22	6.53303e-20
chr6	30885988	30886487	+	0.952761	6.32139e-22	6.53939e-20
chr2	67040196	67040695	+	1.61603	6.38099e-22	6.59709e-20
chr3	36707552	36708051	+	1.47269	6.43114e-22	6.64496e-20
chr12	15372781	15373280	+	2.3047	6.62841e-22	6.8447e-20
chr8	96509028	96509527	+	2.18415	6.69771e-22	6.91212e-20
chr5	124908873	124909372	+	1.03603	6.79461e-22	7.00794e-20
chr10	67790933	67791432	+	1.29457	6.8155e-22	7.02529e-20
chr7	54788579	54789078	+	1.31873	6.85939e-22	7.06631e-20
chr5	98928860	98929359	+	-0.507505	6.87779e-22	7.08105e-20
chr11	43547677	43548176	+	0.707971	7.06329e-22	7.2677e-20
chr5	19928979	19929478	+	1.67512	7.10308e-22	7.30429e-20
chr20	57198308	57198807	+	1.18532	7.16211e-22	7.36061e-20
chr9	81609883	81610382	+	1.11906	7.17242e-22	7.36683e-20
chr17	45705375	45705874	+	2.43793	7.25892e-22	7.45124e-20
chr6	156336065	156336564	+	0.871325	7.32654e-22	7.51618e-20
chr21	38770595	38771094	+	0.840138	7.48405e-22	7.67321e-20
chr16	87919838	87920337	+	1.71188	7.5224e-22	7.7034e-20
chr2	25331549	25332048	+	1.278	7.51909e-22	7.7034e-20
chr2	70686770	70687269	+	1.05799	7.60975e-22	7.78823e-20
chr17	1160434	1160933	+	1.4552	7.65818e-22	7.83315e-20
chr8	32078610	32079109	+	1.86581	7.7112e-22	7.88272e-20
chr12	46209873	46210372	+	1.45493	7.86227e-22	8.03239e-20
chr12	2483235	2483734	+	2.20104	8.45374e-22	8.63156e-20
chr15	57536945	57537444	+	1.13632	8.47316e-22	8.64117e-20
chr17	81094822	81095321	+	0.602083	8.469e-22	8.64117e-20
chr2	214069230	214069729	+	2.04547	8.59503e-22	8.76028e-20
chr12	124512863	124513362	+	1.38131	8.65662e-22	8.81786e-20
chr7	74462562	74463061	+	1.11534	8.66345e-22	8.81962e-20
chr2	134336356	134336855	+	1.26813	8.8528e-22	9.00707e-20
chr20	37504341	37504840	+	1.63037	8.95323e-22	9.10389e-20
chr2	205366653	205367152	+	1.9253	9.08275e-22	9.23016e-20
chr5	6161217	6161716	+	1.32372	9.15737e-22	9.30052e-20
chr18	52979824	52980323	+	1.26164	9.21952e-22	9.35814e-20
chr10	125471862	125472361	+	1.41963	9.27834e-22	9.41231e-20
chr22	46462679	46463178	+	1.65754	9.40487e-22	9.53507e-20
chr2	242069748	242070247	+	1.35914	9.6421e-22	9.76985e-20
chr17	72683874	72684373	+	1.70192	9.7794e-22	9.90316e-20
chr13	43805059	43805558	+	2.04483	9.79073e-22	9.90883e-20
chr16	14564279	14564778	+	1.34909	9.85995e-22	9.97304e-20
chr10	71860352	71860851	+	0.886784	9.91784e-22	1.00257e-19
chr9	98085939	98086438	+	1.09091	1.00993e-21	1.02032e-19
chr2	30293349	30293848	+	1.73018	1.02905e-21	1.03887e-19
chr13	67119538	67120037	+	1.66043	1.02949e-21	1.03887e-19
chr3	35829393	35829892	+	2.5912	1.03805e-21	1.04689e-19
chr1	181508781	181509280	+	1.54844	1.04527e-21	1.05356e-19
chr1	245715190	245715689	+	1.34133	1.05872e-21	1.06649e-19
chr14	22333921	22334420	+	1.46704	1.08172e-21	1.08903e-19
chr5	112630123	112630622	+	2.16562	1.09226e-21	1.09899e-19
chr13	110955170	110955669	+	1.26498	1.09597e-21	1.10209e-19
chr2	29106876	29107375	+	1.21416	1.1084e-21	1.11394e-19
chr11	12080060	12080559	+	1.41559	1.10941e-21	1.1143e-19
chr5	157245471	157245970	+	1.67984	1.14179e-21	1.14616e-19
chr16	3836653	3837152	+	1.05818	1.14931e-21	1.15304e-19
chr1	57248674	57249173	+	2.15054	1.15909e-21	1.16218e-19
chr1	35505829	35506328	+	1.48263	1.16037e-21	1.16279e-19
chr18	63161678	63162177	+	1.26054	1.16177e-21	1.16352e-19
chr7	69703151	69703650	+	1.76305	1.1799e-21	1.18099e-19
chr9	99433535	99434034	+	2.06026	1.19357e-21	1.19398e-19
chr14	90625326	90625825	+	1.01088	1.19674e-21	1.19645e-19
chr9	91192891	91193390	+	1.59817	1.21888e-21	1.21788e-19
chr17	73705623	73706122	+	0.856528	1.22359e-21	1.22188e-19
chr11	61618859	61619358	+	1.32552	1.23551e-21	1.23307e-19
chr20	31566795	31567294	+	0.926726	1.24481e-21	1.24164e-19
chr5	137395379	137395878	+	1.50565	1.27197e-21	1.268e-19
chr2	101806067	101806566	+	1.55733	1.28043e-21	1.2757e-19
chr4	5752381	5752880	+	1.41411	1.30947e-21	1.30387e-19
chr9	82332112	82332611	+	1.14612	1.338e-21	1.33152e-19
chr2	127064603	127065102	+	1.31252	1.35441e-21	1.34708e-19
chr1	206895297	206895796	+	1.22544	1.36482e-21	1.35664e-19
chr15	78756977	78757476	+	1.00402	1.37967e-21	1.37062e-19
chr4	180617101	180617600	+	2.14084	1.38382e-21	1.37395e-19
chr10	63707219	63707718	+	1.99248	1.39707e-21	1.38631e-19
chr17	33469899	33470398	+	1.17125	1.41013e-21	1.39847e-19
chr6	36680226	36680725	+	0.727422	1.41428e-21	1.40178e-19
chr18	52312251	52312750	+	1.36512	1.4235e-21	1.40998e-19
chr1	53121573	53122072	+	1.13226	1.42419e-21	1.40998e-19
chr1	117146971	117147470	+	1.37326	1.43444e-21	1.41932e-19
chr6	138297965	138298464	+	2.61836	1.43974e-21	1.42374e-19
chr20	25237713	25238212	+	1.58761	1.45509e-21	1.43703e-19
chr1	7549218	7549717	+	1.46203	1.45567e-21	1.43703e-19
chr2	223725495	223725994	+	1.43012	1.45402e-21	1.43703e-19
chr20	43541161	43541660	+	1.81893	1.46943e-21	1.44819e-19
chr6	7505336	7505835	+	1.5636	1.46844e-21	1.44819e-19
chr10	129863131	129863630	+	0.695753	1.46949e-21	1.44819e-19
chr3	114498684	114499183	+	0.860652	1.47034e-21	1.4482e-19
chr11	17263711	17264210	+	0.894396	1.49634e-21	1.47297e-19
chr10	131315288	131315787	+	1.33526	1.50141e-21	1.47712e-19
chr5	149466380	149466879	+	1.44409	1.50538e-21	1.48018e-19
chr15	70833767	70834266	+	1.38664	1.50748e-21	1.48056e-19
chr20	58457224	58457723	+	0.76201	1.50732e-21	1.48056e-19
chr13	34719147	34719646	+	1.25722	1.51331e-21	1.48545e-19
chr3	56355674	56356173	+	1.99915	1.51428e-21	1.48555e-19
chr11	13329631	13330130	+	1.12205	1.52237e-21	1.49264e-19
chr17	57569813	57570312	+	1.46933	1.54208e-21	1.51111e-19
chr20	60583679	60584178	+	1.92881	1.56983e-21	1.53742e-19
chr6	168359612	168360111	+	1.45842	1.57903e-21	1.54557e-19
chr5	133240445	133240944	+	1.23645	1.58463e-21	1.55016e-19
chr18	39198337	39198836	+	1.83404	1.59415e-21	1.55859e-19
chr1	29855736	29856235	+	1.36857	1.60025e-21	1.56367e-19
chr15	40098693	40099192	+	0.803291	1.62829e-21	1.59017e-19
chr17	3558496	3558995	+	0.902368	1.67513e-21	1.63499e-19
chr19	6087781	6088280	+	1.53919	1.67697e-21	1.63529e-19
chr11	134126108	134126607	+	1.1189	1.67733e-21	1.63529e-19
chr20	52975179	52975678	+	2.0359	1.6964e-21	1.65295e-19
chr1	48532932	48533431	+	1.70247	1.69867e-21	1.65423e-19
chr11	46055324	46055823	+	1.68693	1.70074e-21	1.65531e-19
chr11	71487990	71488489	+	0.911509	1.70993e-21	1.66332e-19
chr16	1002662	1003161	+	1.32893	1.71285e-21	1.66523e-19
chr20	47317268	47317767	+	1.09795	1.73361e-21	1.68445e-19
chr11	106466730	106467229	+	1.4288	1.73609e-21	1.68592e-19
chr8	138461708	138462207	+	2.23316	1.74022e-21	1.68898e-19
chr9	131943400	131943899	+	1.48252	1.74306e-21	1.69078e-19
chr8	29849629	29850128	+	1.02142	1.76913e-21	1.71511e-19
chr14	101638527	101639026	+	1.83396	1.7796e-21	1.72429e-19
chr7	151024302	151024801	+	1.40861	1.81401e-21	1.75665e-19
chr10	26216078	26216577	+	0.927833	1.84119e-21	1.78197e-19
chr7	39949303	39949802	+	-0.510143	1.8694e-21	1.80826e-19
chr3	172848910	172849409	+	1.53952	1.87634e-21	1.81396e-19
chr10	110728532	110729031	+	1.27497	1.88304e-21	1.81858e-19
chr3	127135351	127135850	+	1.24709	1.88322e-21	1.81858e-19
chr11	125410667	125411166	+	1.27264	1.88614e-21	1.82038e-19
chr13	34156988	34157487	+	1.01753	1.89237e-21	1.82501e-19
chr11	119912252	119912751	+	0.981773	1.89305e-21	1.82501e-19
chr1	19469364	19469863	+	1.21053	1.93331e-21	1.86278e-19
chr2	177026228	177026727	+	1.70533	1.95123e-21	1.879e-19
chr1	164771611	164772110	+	1.35639	1.95767e-21	1.88415e-19
chr11	12587442	12587941	+	1.53864	1.95905e-21	1.88443e-19
chr12	117042259	117042758	+	1.34158	2.06545e-21	1.98567e-19
chr2	132497575	132498074	+	1.49339	2.06945e-21	1.98841e-19
chr11	44862229	44862728	+	1.28039	2.09407e-21	2.01094e-19
chr7	11540227	11540726	+	1.24087	2.10684e-21	2.02208e-19
chr14	95915194	95915693	+	1.04014	2.15096e-21	2.06329e-19
chr1	201679046	201679545	+	1.39562	2.15705e-21	2.06798e-19
chr1	58802921	58803420	+	1.47017	2.17379e-21	2.08287e-19
chr8	1233150	1233649	+	0.837558	2.19113e-21	2.09833e-19
chr17	49944417	49944916	+	1.00937	2.20304e-21	2.10856e-19
chr17	72977643	72978142	+	1.63669	2.22049e-21	2.12408e-19
chr12	108360386	108360885	+	1.29819	2.24735e-21	2.14859e-19
chr11	2171697	2172196	+	1.09784	2.28326e-21	2.18171e-19
chr16	21626850	21627349	+	1.51452	2.31188e-21	2.20784e-19
chr7	132277292	132277791	+	1.90111	2.36663e-21	2.25763e-19
chr2	179665355	179665854	+	1.24598	2.36582e-21	2.25763e-19
chr4	182828547	182829046	+	1.7279	2.36986e-21	2.25946e-19
chr16	9127528	9128027	+	2.29271	2.39932e-21	2.28628e-19
chr11	83870937	83871436	+	1.37507	2.40108e-21	2.2867e-19
chr5	96409984	96410483	+	1.42437	2.40906e-21	2.29304e-19
chr2	98356688	98357187	+	1.66487	2.46632e-21	2.34625e-19
chr9	27125113	27125612	+	1.50942	2.47006e-21	2.34852e-19
chr10	48957669	48958168	+	1.17619	2.48213e-21	2.3587e-19
chr17	50050939	50051438	+	1.307	2.49074e-21	2.36557e-19
chr5	11908201	11908700	+	2.39905	2.49628e-21	2.36953e-19
chr2	168192746	168193245	+	1.60304	2.51297e-21	2.38407e-19
chr9	77987274	77987773	+	1.43282	2.52562e-21	2.39475e-19
chr17	44820505	44821004	+	1.74333	2.53868e-21	2.40581e-19
chr7	71633520	71634019	+	1.02746	2.61979e-21	2.48132e-19
chr15	25691153	25691652	+	1.53321	2.62234e-21	2.48237e-19
chr5	72160940	72161439	+	1.91555	2.63213e-21	2.49027e-19
chr14	71206737	71207236	+	1.14249	2.66419e-21	2.51923e-19
chr8	103132692	103133191	+	1.52008	2.67631e-21	2.5293e-19
chr1	86714512	86715011	+	2.26811	2.69627e-21	2.54677e-19
chr8	117106551	117107050	+	1.12534	2.74047e-21	2.58711e-19
chr4	20394797	20395296	+	1.60838	2.74271e-21	2.5878e-19
chr3	138022613	138023112	+	1.73185	2.74529e-21	2.58883e-19
chr19	32350399	32350898	+	2.02518	2.8195e-21	2.65736e-19
chr2	191486851	191487350	+	1.60651	2.83795e-21	2.67184e-19
chr16	67465632	67466131	+	0.996527	2.83696e-21	2.67184e-19
chr12	71766186	71766685	+	2.17129	2.89559e-21	2.72461e-19
chr3	171524012	171524511	+	1.34732	2.90115e-21	2.72688e-19
chr19	47445962	47446461	+	1.10013	2.90014e-21	2.72688e-19
chr7	83872444	83872943	+	0.964342	2.90486e-21	2.72887e-19
chr8	52266725	52267224	+	1.38113	2.99539e-21	2.81239e-19
chr13	34435279	34435778	+	1.8554	3.12589e-21	2.93332e-19
chr8	34079578	34080077	+	2.2184	3.13945e-21	2.94445e-19
chr10	113093395	113093894	+	1.77816	3.14398e-21	2.9471e-19
chr7	18212674	18213173	+	1.3968	3.15374e-21	2.95464e-19
chr11	35629886	35630385	+	1.88948	3.21575e-21	3.01111e-19
chr3	43214612	43215111	+	1.43409	3.23883e-21	3.03107e-19
chr11	113447909	113448408	+	1.23402	3.33345e-21	3.11794e-19
chr6	134908859	134909358	+	1.57042	3.3723e-21	3.15257e-19
chr4	152680917	152681416	+	1.50952	3.40972e-21	3.18582e-19
chr1	9303008	9303507	+	1.20351	3.43304e-21	3.20589e-19
chr2	132803989	132804488	+	1.5948	3.44144e-21	3.21199e-19
chr11	47993383	47993882	+	1.92741	3.53222e-21	3.29494e-19
chr11	34371416	34371915	+	1.32105	3.56306e-21	3.32192e-19
chr15	47212177	47212676	+	2.25559	3.59107e-21	3.34622e-19
chr15	101372105	101372604	+	1.38787	3.59351e-21	3.34669e-19
chr20	48491001	48491500	+	1.74109	3.6308e-21	3.3796e-19
chr1	19440402	19440901	+	1.67697	3.69023e-21	3.43307e-19
chr12	98754039	98754538	+	1.20122	3.75666e-21	3.49299e-19
chr11	17434910	17435409	+	1.24391	3.76158e-21	3.49568e-19
chr22	37318222	37318721	+	1.53173	3.81029e-21	3.53905e-19
chr8	101080574	101081073	+	0.551238	3.91713e-21	3.63453e-19
chr1	3900593	3901092	+	-0.510639	3.9173e-21	3.63453e-19
chr20	11267270	11267769	+	1.84529	3.94847e-21	3.65952e-19
chr12	82996241	82996740	+	0.966563	3.94843e-21	3.65952e-19
chr3	15300660	15301159	+	1.86257	4.01128e-21	3.71574e-19
chr17	34781501	34782000	+	1.05211	4.03007e-21	3.73114e-19
chr2	181810780	181811279	+	1.72883	4.04258e-21	3.74072e-19
chr14	101972326	101972825	+	1.12762	4.07318e-21	3.76702e-19
chr5	1933313	1933812	+	2.01314	4.11618e-21	3.80474e-19
chr16	53744395	53744894	+	1.75209	4.13458e-21	3.81971e-19
chr19	33702492	33702991	+	1.79862	4.16708e-21	3.84768e-19
chr7	1555260	1555759	+	0.689421	4.19634e-21	3.87263e-19
chr5	6419350	6419849	+	1.47452	4.34783e-21	4.01029e-19
chr1	181669213	181669712	+	2.23292	4.41206e-21	4.06736e-19
chr3	138390292	138390791	+	1.36603	4.43723e-21	4.08621e-19
chr2	102932468	102932967	+	1.09207	4.43539e-21	4.08621e-19
chr3	127890531	127891030	+	1.1907	4.54484e-21	4.18307e-19
chr5	56058313	56058812	+	1.25081	4.59691e-21	4.22874e-19
chr1	82386546	82387045	+	1.23807	4.60783e-21	4.23653e-19
chr7	158200896	158201395	+	2.19984	4.78173e-21	4.39361e-19
chr15	46365588	46366087	+	1.97002	4.78443e-21	4.39361e-19
chr22	39547002	39547501	+	1.72295	4.78631e-21	4.39361e-19
chr18	33756123	33756622	+	1.72376	4.79159e-21	4.39612e-19
chr1	210446350	210446849	+	1.50774	4.7976e-21	4.3993e-19
chr7	100237062	100237561	+	0.852496	4.81425e-21	4.41223e-19
chr18	8116344	8116843	+	1.77176	4.85527e-21	4.44747e-19
chr12	26125945	26126444	+	0.798606	4.8686e-21	4.45731e-19
chr9	127955361	127955860	+	0.726796	4.89534e-21	4.47941e-19
chr10	3502599	3503098	+	1.21431	4.94779e-21	4.52502e-19
chr2	106850810	106851309	+	1.1242	4.95433e-21	4.5286e-19
chr18	37346008	37346507	+	1.66504	5.05055e-21	4.61411e-19
chr3	184656985	184657484	+	1.07507	5.08746e-21	4.64354e-19
chr17	42436379	42436878	+	0.907951	5.08815e-21	4.64354e-19
chr1	25442147	25442646	+	1.21305	5.09874e-21	4.65075e-19
chr20	10250778	10251277	+	1.99956	5.10706e-21	4.65589e-19
chr11	62727249	62727748	+	-0.578209	5.19383e-21	4.73249e-19
chr5	113235883	113236382	+	2.00271	5.22032e-21	4.75413e-19
chr11	123586954	123587453	+	1.16368	5.26146e-21	4.78907e-19
chr6	9127081	9127580	+	1.64893	5.26989e-21	4.79422e-19
chr11	113251469	113251968	+	1.5634	5.4374e-21	4.944e-19
chr1	108016382	108016881	+	1.85602	5.44472e-21	4.94805e-19
chr1	31658697	31659196	+	1.98246	5.45969e-21	4.95905e-19
chr16	15493741	15494240	+	1.70479	5.533e-21	5.02035e-19
chr10	123421392	123421891	+	1.28258	5.53053e-21	5.02035e-19
chr2	99503994	99504493	+	1.59961	5.58843e-21	5.06799e-19
chr2	191795675	191796174	+	1.56725	5.59304e-21	5.06951e-19
chr15	85073511	85074010	+	2.1742	5.59859e-21	5.07188e-19
chr6	138577374	138577873	+	1.74932	5.65226e-21	5.11781e-19
chr20	12722126	12722625	+	1.67421	5.79386e-21	5.24328e-19
chr6	150582015	150582514	+	1.72801	5.83546e-21	5.27816e-19
chr9	2260587	2261086	+	1.80357	5.84553e-21	5.2845e-19
chr12	4962470	4962969	+	1.38044	5.88115e-21	5.31392e-19
chr10	61760847	61761346	+	2.18869	5.88712e-21	5.31653e-19
chr13	97254840	97255339	+	1.91208	5.97607e-21	5.39405e-19
chr6	136628973	136629472	+	2.08771	5.98474e-21	5.39905e-19
chr19	41323537	41324036	+	1.5881	6.02688e-21	5.43423e-19
chr17	73820830	73821329	+	1.25179	6.03605e-21	5.43966e-19
chr17	45842007	45842506	+	1.68727	6.12513e-21	5.51706e-19
chr11	117691093	117691592	+	1.48933	6.158e-21	5.54377e-19
chr6	16277285	16277784	+	1.61232	6.33729e-21	5.7022e-19
chr7	116672064	116672563	+	0.951124	6.35936e-21	5.71908e-19
chr10	77242740	77243239	+	1.73104	6.45484e-21	5.80194e-19
chr10	114680693	114681192	+	1.55914	6.49619e-21	5.83606e-19
chr5	104265760	104266259	+	1.79476	6.52302e-21	5.85408e-19
chr5	107542388	107542887	+	1.48842	6.52148e-21	5.85408e-19
chr10	4663044	4663543	+	1.50077	6.56617e-21	5.88974e-19
chr1	153732180	153732679	+	1.84934	6.59304e-21	5.91078e-19
chr3	175258715	175259214	+	1.32455	6.64312e-21	5.95259e-19
chr3	175150741	175151240	+	2.42385	6.65453e-21	5.95972e-19
chr5	41246277	41246776	+	2.03741	6.67246e-21	5.97268e-19
chr15	51093569	51094068	+	1.41522	6.73758e-21	6.02785e-19
chr3	64340488	64340987	+	1.47957	6.80704e-21	6.08582e-19
chr12	13101063	13101562	+	0.560223	6.80942e-21	6.08582e-19
chr17	83136214	83136713	+	1.33935	6.86083e-21	6.12859e-19
chr11	61632043	61632542	+	1.31708	6.91853e-21	6.17694e-19
chr22	38984921	38985420	+	1.84426	6.93279e-21	6.18648e-19
chr15	57117959	57118458	+	1.74421	6.94306e-21	6.18925e-19
chr7	55132835	55133334	+	1.5834	6.93978e-21	6.18925e-19
chr1	21638595	21639094	+	1.41169	6.98436e-21	6.22285e-19
chr10	113326092	113326591	+	1.74494	6.99913e-21	6.23279e-19
chr17	31726819	31727318	+	1.50165	7.0317e-21	6.25857e-19
chr1	239814231	239814730	+	1.15508	7.07178e-21	6.29101e-19
chr1	77281695	77282194	+	0.727602	7.10919e-21	6.32104e-19
chr5	168815199	168815698	+	1.15111	7.18408e-21	6.38433e-19
chr14	101077543	101078042	+	0.914423	7.2039e-21	6.39865e-19
chr22	35312143	35312642	+	0.867385	7.31884e-21	6.49741e-19
chr7	4190006	4190505	+	0.849801	7.3678e-21	6.53751e-19
chr22	22369204	22369703	+	1.20381	7.4088e-21	6.57052e-19
chr11	19660079	19660578	+	1.64156	7.50847e-21	6.65549e-19
chr4	95510779	95511278	+	1.59967	7.61626e-21	6.74758e-19
chr16	84543943	84544442	+	1.39978	7.64953e-21	6.77111e-19
chr14	99619904	99620403	+	0.917528	7.65066e-21	6.77111e-19
chr20	20452253	20452752	+	0.801694	7.78353e-21	6.88517e-19
chr3	14265453	14265952	+	1.69113	7.81265e-21	6.9074e-19
chr5	4947988	4948487	+	1.18882	7.81728e-21	6.90796e-19
chr16	47617800	47618299	+	1.53834	7.85852e-21	6.94085e-19
chr3	45167435	45167934	+	1.0071	7.98784e-21	7.05146e-19
chr12	52956879	52957378	+	1.20409	8.12682e-21	7.17048e-19
chr12	130988706	130989205	+	1.44484	8.1381e-21	7.17677e-19
chr2	54809767	54810266	+	1.83033	8.21415e-21	7.24014e-19
chr1	159889896	159890395	+	1.60742	8.24779e-21	7.26609e-19
chr5	77353165	77353664	+	1.80592	8.29074e-21	7.3002e-19
chr11	83865626	83866125	+	1.83406	8.29784e-21	7.30274e-19
chr10	67115885	67116384	+	1.55918	8.42516e-21	7.41101e-19
chr8	35707876	35708375	+	0.958304	8.43457e-21	7.41551e-19
chr1	203464175	203464674	+	0.967092	8.44245e-21	7.41867e-19
chr2	210756771	210757270	+	2.42126	8.60755e-21	7.5599e-19
chr7	92766556	92767055	+	1.18921	8.6541e-21	7.59692e-19
chr1	234004560	234005059	+	1.53963	8.6878e-21	7.62263e-19
chr22	40003324	40003823	+	1.47214	8.7086e-21	7.637e-19
chr15	33160797	33161296	+	1.7352	8.73337e-21	7.65484e-19
chr10	7269338	7269837	+	1.50876	8.74297e-21	7.65937e-19
chr8	2532928	2533427	+	1.42318	8.75747e-21	7.66818e-19
chr16	17593217	17593716	+	1.71496	8.79248e-21	7.69494e-19
chr4	151808088	151808587	+	1.54068	8.80143e-21	7.69887e-19
chr8	11016367	11016866	+	0.638952	8.89231e-21	7.77443e-19
chr8	77079336	77079835	+	2.07629	9.06317e-21	7.9198e-19
chr11	1748952	1749451	+	1.13825	9.07435e-21	7.92556e-19
chr15	61070056	61070555	+	2.21962	9.08873e-21	7.9301e-19
chr15	60804944	60805443	+	1.50971	9.0864e-21	7.9301e-19
chr2	105595520	105596019	+	1.60391	9.16452e-21	7.9922e-19
chr1	204780641	204781140	+	1.62784	9.2267e-21	8.04236e-19
chr10	525519	526018	+	1.50469	9.23694e-21	8.04722e-19
chr4	173318514	173319013	+	1.17759	9.26718e-21	8.0695e-19
chr9	36923985	36924484	+	1.88876	9.30374e-21	8.09726e-19
chr3	85912899	85913398	+	2.39161	9.45887e-21	8.22627e-19
chr3	100002798	100003297	+	1.07754	9.4615e-21	8.22627e-19
chr3	110027378	110027877	+	1.70773	9.47578e-21	8.23454e-19
chr7	143380902	143381401	+	0.606517	9.48948e-21	8.2423e-19
chr7	39133012	39133511	+	1.37679	9.61071e-21	8.3434e-19
chr19	55207042	55207541	+	1.17642	9.67054e-21	8.39113e-19
chr2	216492870	216493369	+	1.63546	9.79684e-21	8.49645e-19
chr6	43926627	43927126	+	1.15624	9.91538e-21	8.59494e-19
chr3	188272635	188273134	+	1.87432	9.97168e-21	8.63941e-19
chr6	44002755	44003254	+	0.687897	1.00489e-20	8.70194e-19
chr6	56860381	56860880	+	1.7356	1.00695e-20	8.71109e-19
chr17	47620453	47620952	+	1.16921	1.00677e-20	8.71109e-19
chr8	20459721	20460220	+	2.07661	1.0075e-20	8.71144e-19
chr2	42810225	42810724	+	-0.576621	1.0864e-20	9.38901e-19
[truncated: 57,137 more rows]

## Sheet: nmglut_6vs0
Chr	Start	End	Strand	Ave-log2FC	P-value	Adj_p
chr2	29269314	29269813	+	2.6623	5.05e-67	9.9e-62
chr12	57452063	57452562	+	2.21973	1.42e-64	1.39e-59
chr19	5113066	5113565	+	2.32167	3.21e-64	2.1e-59
chr15	90165652	90166151	+	2.66939	5.15e-63	2.53e-58
chr1	7401723	7402222	+	2.29031	1.07e-62	4.21e-58
chr2	153543675	153544174	+	2.25784	2.1e-62	6.86e-58
chr12	52050963	52051462	+	1.30258	2.76e-62	7.74e-58
chr9	72476976	72477475	+	2.78209	3.38e-62	8.29e-58
chr20	44495762	44496261	+	4.34667	4.67e-62	9.39e-58
chr7	151727543	151728042	+	2.15736	4.79e-62	9.39e-58
chr10	131635478	131635977	+	3.58423	1.33e-60	2.37e-56
chr7	157932498	157932997	+	3.51191	2.35e-60	3.84e-56
chr13	80048744	80049243	+	2.10976	4.28e-60	6.46e-56
chr1	226662722	226663221	+	2.30145	4.96e-60	6.93e-56
chr7	158431942	158432441	+	2.10796	5.3e-60	6.93e-56
chr6	4125826	4126325	+	2.78079	7.52e-60	9.22e-56
chr11	117828582	117829081	+	2.22899	1.27e-59	1.46e-55
chr11	35629886	35630385	+	2.88559	1.72e-59	1.87e-55
chr6	82144135	82144634	+	1.91097	4.02e-59	4.15e-55
chr9	99176362	99176861	+	3.16092	9.44e-59	9.25e-55
chr16	50360329	50360828	+	2.59469	1.19e-58	1.11e-54
chr3	182212359	182212858	+	2.27769	1.75e-58	1.56e-54
chr2	233247673	233248172	+	3.01654	2.99e-58	2.55e-54
chr17	77770591	77771090	+	2.14562	7.43e-58	6.07e-54
chr3	115800393	115800892	+	2.82869	2.38e-57	1.84e-53
chr10	33264078	33264577	+	2.18001	2.44e-57	1.84e-53
chr1	27542307	27542806	+	2.13775	3e-57	2.18e-53
chr17	44138106	44138605	+	1.17795	6.11e-57	4.28e-53
chr20	59063617	59064116	+	2.05428	6.39e-57	4.32e-53
chr5	124629016	124629515	+	2.08594	9.53e-57	6.23e-53
chr6	43798749	43799248	+	2.06017	1.57e-56	9.92e-53
chr3	5023269	5023768	+	2.43853	2.34e-56	1.43e-52
chr20	46814821	46815320	+	2.835	2.69e-56	1.6e-52
chr12	117143049	117143548	+	2.61682	4.89e-56	2.82e-52
chr20	51001642	51002141	+	2.21809	5.17e-56	2.9e-52
chr8	141625016	141625515	+	2.28107	5.47e-56	2.98e-52
chr1	218585533	218586032	+	2.23613	7.08e-56	3.75e-52
chr11	69166440	69166939	+	2.84885	7.59e-56	3.92e-52
chr1	154420178	154420677	+	2.13943	1.41e-55	7.07e-52
chr17	33235203	33235702	+	2.05463	1.71e-55	8.36e-52
chr6	157535453	157535952	+	2.2691	3.7e-55	1.77e-51
chr2	130824407	130824906	+	1.7459	5.07e-55	2.37e-51
chr20	9218550	9219049	+	2.02168	6.88e-55	3.14e-51
chr2	232979963	232980462	+	2.37722	8.54e-55	3.8e-51
chr1	67883102	67883601	+	3.75075	1.07e-54	4.56e-51
chr1	111956120	111956619	+	1.51274	1.06e-54	4.56e-51
chr3	50666877	50667376	+	2.57636	1.18e-54	4.93e-51
chr1	59112974	59113473	+	2.37857	1.21e-54	4.93e-51
chr2	27720023	27720522	+	2.51479	1.45e-54	5.81e-51
chr20	35305667	35306166	+	2.39158	1.54e-54	6.03e-51
chr2	233350673	233351172	+	2.29171	1.63e-54	6.26e-51
chr3	142887008	142887507	+	2.52766	1.95e-54	7.34e-51
chr11	9565939	9566438	+	3.10277	3.4e-54	1.23e-50
chr17	35700138	35700637	+	2.16991	3.36e-54	1.23e-50
chr8	11853921	11854420	+	1.74842	6.06e-54	2.16e-50
chr5	150317094	150317593	+	2.41474	7.03e-54	2.46e-50
chr7	148772590	148773089	+	2.09205	8.73e-54	3e-50
chr10	63707259	63707758	+	3.57228	9.7e-54	3.28e-50
chr18	5510023	5510522	+	3.23512	9.99e-54	3.32e-50
chr2	223062386	223062885	+	3.66406	1.13e-53	3.64e-50
chr18	11857418	11857917	+	1.9909	1.12e-53	3.64e-50
chr15	33243829	33244328	+	3.07111	1.29e-53	4.07e-50
chr2	2774997	2775496	+	2.81713	1.47e-53	4.59e-50
chr17	74042693	74043192	+	1.97269	1.53e-53	4.68e-50
chr12	123062705	123063204	+	2.08027	1.79e-53	5.4e-50
chr9	121286949	121287448	+	2.07732	2.89e-53	8.57e-50
chr1	184366976	184367475	+	2.18558	3.61e-53	1.06e-49
chr1	245380104	245380603	+	2.27299	4.62e-53	1.33e-49
chr3	134427351	134427850	+	2.46182	7.47e-53	2.12e-49
chr6	150835564	150836063	+	3.78022	1.11e-52	3.1e-49
chr16	4944686	4945185	+	2.10333	1.17e-52	3.23e-49
chr2	28276028	28276527	+	2.26612	1.24e-52	3.36e-49
chr18	44887069	44887568	+	2.151	1.25e-52	3.36e-49
chr2	54903961	54904460	+	3.50802	1.83e-52	4.84e-49
chr11	68441446	68441945	+	2.57645	2.1e-52	5.48e-49
chr19	2469388	2469887	+	2.94212	2.21e-52	5.62e-49
chr5	14268152	14268651	+	2.93687	2.21e-52	5.62e-49
chr3	197516454	197516953	+	2.77413	2.27e-52	5.72e-49
chr12	62731882	62732381	+	2.75264	3.03e-52	7.51e-49
chr16	84603113	84603612	+	2.04891	3.27e-52	8.02e-49
chr5	133245458	133245957	+	2.78349	3.43e-52	8.32e-49
chr3	115790716	115791215	+	3.15768	3.77e-52	9.01e-49
chr10	25907221	25907720	+	2.46416	4.6e-52	1.09e-48
chr20	52494148	52494647	+	2.63682	4.8e-52	1.12e-48
chr15	78212529	78213028	+	1.93907	5.15e-52	1.19e-48
chr2	108980065	108980564	+	2.51216	5.79e-52	1.32e-48
chr10	63700046	63700545	+	2.68084	6.1e-52	1.38e-48
chr1	21638601	21639100	+	2.16202	7.55e-52	1.68e-48
chr8	76616544	76617043	+	3.62322	7.92e-52	1.75e-48
chr7	1418414	1418913	+	2.51567	9.4e-52	2.04e-48
chr7	89243	89742	+	2.37042	9.48e-52	2.04e-48
chr1	247342737	247343236	+	1.87524	1.5e-51	3.18e-48
chr15	68609643	68610142	+	1.66072	1.51e-51	3.18e-48
chr2	29987064	29987563	+	2.2866	1.85e-51	3.86e-48
chr12	113933324	113933823	+	1.89615	2.11e-51	4.35e-48
chr1	31658697	31659196	+	2.37816	2.57e-51	5.25e-48
chr16	50397119	50397618	+	3.85643	2.64e-51	5.33e-48
chr11	94152159	94152658	+	2.5512	2.81e-51	5.62e-48
chr11	70210065	70210564	+	3.68525	4.01e-51	7.9e-48
chr1	225454724	225455223	+	2.34891	4.03e-51	7.9e-48
chr3	116059603	116060102	+	2.96444	4.69e-51	9.1e-48
chr12	102474404	102474903	+	2.68021	4.8e-51	9.24e-48
chr1	37123290	37123789	+	2.72692	8.9e-51	1.69e-47
chr11	28566585	28567084	+	1.41731	1.57e-50	2.97e-47
chr20	34390767	34391266	+	3.50187	1.65e-50	3.07e-47
chr4	185112035	185112534	+	2.20077	2.02e-50	3.73e-47
chr15	52076906	52077405	+	2.65319	2.17e-50	3.97e-47
chr7	3244287	3244786	+	2.57483	2.68e-50	4.87e-47
chr15	41564305	41564804	+	1.38854	3.29e-50	5.93e-47
chr1	200483407	200483906	+	2.60431	3.36e-50	5.99e-47
chr2	102227657	102228156	+	2.20097	3.47e-50	6.13e-47
chr3	108472127	108472626	+	2.30937	3.64e-50	6.37e-47
chr5	172920361	172920860	+	2.2866	4.01e-50	6.97e-47
chr21	18493359	18493858	+	1.79077	5.33e-50	9.17e-47
chr5	63155119	63155618	+	2.14908	5.97e-50	1.02e-46
chr10	132517187	132517686	+	1.4588	7.02e-50	1.19e-46
chr5	96597337	96597836	+	2.10608	7.48e-50	1.25e-46
chr17	76844133	76844632	+	2.57135	1.02e-49	1.69e-46
chr12	24617403	24617902	+	3.50415	1.73e-49	2.81e-46
chr9	120066311	120066810	+	3.11963	1.72e-49	2.81e-46
chr1	115190069	115190568	+	2.41999	1.73e-49	2.81e-46
chr12	52215441	52215940	+	2.51384	1.78e-49	2.87e-46
chr7	73715489	73715988	+	1.57285	2.06e-49	3.28e-46
chr3	53243146	53243645	+	1.92843	2.97e-49	4.69e-46
chr5	56058250	56058749	+	1.86108	3.43e-49	5.38e-46
chr6	158050922	158051421	+	2.48648	3.5e-49	5.45e-46
chr17	32274975	32275474	+	1.44828	3.7e-49	5.71e-46
chr2	181791285	181791784	+	2.49214	3.79e-49	5.8e-46
chr13	49098091	49098590	+	2.07717	4.46e-49	6.78e-46
chr1	245176993	245177492	+	2.8564	4.52e-49	6.82e-46
chr8	142636933	142637432	+	1.6892	4.97e-49	7.44e-46
chr3	127525333	127525832	+	2.30097	6.27e-49	9.31e-46
chr2	127064639	127065138	+	1.86492	6.95e-49	1.03e-45
chr2	61736885	61737384	+	3.0622	8.09e-49	1.18e-45
chr11	86743348	86743847	+	2.14395	8.03e-49	1.18e-45
chr8	30804250	30804749	+	2.9182	8.67e-49	1.25e-45
chr8	56842514	56843013	+	2.55664	8.87e-49	1.27e-45
chr3	34864056	34864555	+	3.26336	9.23e-49	1.29e-45
chr4	40255547	40256046	+	2.90471	9.18e-49	1.29e-45
chr6	130773790	130774289	+	2.64612	9.12e-49	1.29e-45
chr11	129143261	129143760	+	2.80625	9.74e-49	1.35e-45
chr19	39403757	39404256	+	2.06017	1.31e-48	1.81e-45
chr2	209638359	209638858	+	3.04046	1.62e-48	2.22e-45
chr3	49443883	49444382	+	3.55313	2e-48	2.72e-45
chr1	200238284	200238783	+	3.52902	2.07e-48	2.8e-45
chr9	121921403	121921902	+	2.91307	2.53e-48	3.4e-45
chr7	81684876	81685375	+	1.97408	2.84e-48	3.79e-45
chr3	197487807	197488306	+	2.07735	3.2e-48	4.24e-45
chr17	33072700	33073199	+	1.66163	3.38e-48	4.45e-45
chr11	43830894	43831393	+	1.89323	3.78e-48	4.94e-45
chr9	89929684	89930183	+	2.58481	3.93e-48	5.1e-45
chr16	11201636	11202135	+	1.7496	3.96e-48	5.1e-45
chr21	37032825	37033324	+	2.65899	4.3e-48	5.51e-45
chr10	121325812	121326311	+	3.44819	4.84e-48	6.17e-45
chr17	4329776	4330275	+	3.17607	5.73e-48	7.25e-45
chr1	3313079	3313578	+	1.67413	6.15e-48	7.73e-45
chr20	23152403	23152902	+	1.97572	6.23e-48	7.77e-45
chr2	236769985	236770484	+	1.86044	6.7e-48	8.32e-45
chr18	24113022	24113521	+	1.62774	7.19e-48	8.87e-45
chr13	67119535	67120034	+	2.46378	7.76e-48	9.51e-45
chr3	37458435	37458934	+	2.03077	9.13e-48	1.11e-44
chr8	102756615	102757114	+	1.74298	1.08e-47	1.31e-44
chr2	26696311	26696810	+	2.45192	1.11e-47	1.33e-44
chr6	14001482	14001981	+	1.9671	1.11e-47	1.33e-44
chr4	72112532	72113031	+	3.00355	1.2e-47	1.42e-44
chr5	2149042	2149541	+	1.7242	1.21e-47	1.43e-44
chr12	117487188	117487687	+	3.40307	1.56e-47	1.83e-44
chr1	71861000	71861499	+	3.35654	1.69e-47	1.97e-44
chr9	1759848	1760347	+	2.37224	2e-47	2.32e-44
chr7	35727636	35728135	+	3.21669	2.03e-47	2.34e-44
chr19	2168893	2169392	+	1.80106	2.17e-47	2.49e-44
chr5	55868843	55869342	+	3.16334	2.37e-47	2.71e-44
chr9	73643321	73643820	+	3.48536	2.42e-47	2.72e-44
chr1	94081839	94082338	+	2.74852	2.41e-47	2.72e-44
chr5	4947943	4948442	+	2.31278	2.45e-47	2.75e-44
chr14	22536881	22537380	+	1.85517	2.9e-47	3.24e-44
chr14	76348795	76349294	+	1.74312	2.92e-47	3.24e-44
chr15	71043307	71043806	+	3.0599	3.16e-47	3.48e-44
chr3	126893165	126893664	+	2.44679	3.37e-47	3.7e-44
chr9	98989581	98990080	+	1.91973	3.44e-47	3.74e-44
chr1	151311491	151311990	+	1.75954	3.57e-47	3.87e-44
chr1	10975608	10976107	+	1.93957	4.16e-47	4.48e-44
chr6	2630341	2630840	+	2.78055	4.31e-47	4.61e-44
chr11	68677407	68677906	+	1.91308	4.82e-47	5.13e-44
chr21	45874993	45875492	+	1.78665	4.87e-47	5.17e-44
chr19	3655700	3656199	+	1.76124	5.02e-47	5.29e-44
chr11	131504832	131505331	+	2.67784	6.21e-47	6.51e-44
chr2	7011664	7012163	+	2.54449	6.77e-47	7.06e-44
chr7	139734473	139734972	+	2.14048	7.61e-47	7.9e-44
chr1	209884637	209885136	+	1.48231	7.87e-47	8.12e-44
chr10	91901714	91902213	+	2.27593	9.05e-47	9.29e-44
chr1	117146912	117147411	+	1.64476	1.34e-46	1.37e-43
chr5	159879127	159879626	+	1.70866	1.41e-46	1.43e-43
chr9	22683015	22683514	+	1.76497	1.59e-46	1.6e-43
chr9	37953672	37954171	+	2.52763	1.94e-46	1.95e-43
chr2	46882033	46882532	+	1.94087	2.01e-46	2.01e-43
chr1	17732467	17732966	+	2.78736	2.03e-46	2.02e-43
chr21	38787416	38787915	+	2.68742	2.04e-46	2.02e-43
chr22	46661446	46661945	+	2.08451	2.18e-46	2.15e-43
chr14	55447977	55448476	+	2.4761	2.32e-46	2.27e-43
chr12	97907305	97907804	+	2.78993	2.95e-46	2.86e-43
chr16	85037040	85037539	+	2.15589	2.93e-46	2.86e-43
chr2	24429593	24430092	+	2.43729	3.14e-46	3.03e-43
chr5	175246290	175246789	+	2.66028	3.8e-46	3.65e-43
chr7	95549646	95550145	+	3.67738	3.92e-46	3.75e-43
chr3	193928600	193929099	+	2.44807	4.36e-46	4.15e-43
chr18	58785155	58785654	+	1.94618	4.51e-46	4.28e-43
chr17	48972262	48972761	+	2.33979	4.58e-46	4.32e-43
chr17	80891223	80891722	+	1.72866	4.63e-46	4.34e-43
chr18	23529618	23530117	+	3.27686	4.73e-46	4.4e-43
chr21	36429982	36430481	+	1.94235	4.71e-46	4.4e-43
chr8	141788213	141788712	+	1.35836	5.04e-46	4.66e-43
chr7	74079254	74079753	+	1.7172	7e-46	6.45e-43
chr15	68347417	68347916	+	2.30898	7.15e-46	6.55e-43
chr20	6104834	6105333	+	1.7878	7.35e-46	6.7e-43
chr2	232236195	232236694	+	2.09713	9.55e-46	8.67e-43
chr7	41028908	41029407	+	3.03938	1.01e-45	9.14e-43
chr2	207330840	207331339	+	2.02916	1.07e-45	9.62e-43
chr18	44958469	44958968	+	1.81945	1.23e-45	1.1e-42
chr2	223549131	223549630	+	2.24001	1.41e-45	1.26e-42
chr6	157428709	157429208	+	2.33745	1.47e-45	1.3e-42
chr9	123894026	123894525	+	2.54634	1.54e-45	1.36e-42
chr2	120934639	120935138	+	1.8827	1.61e-45	1.42e-42
chr15	79178956	79179455	+	1.84912	1.66e-45	1.45e-42
chr5	76790548	76791047	+	1.87646	1.74e-45	1.51e-42
chr11	19442212	19442711	+	1.60714	1.78e-45	1.54e-42
chr8	41770442	41770941	+	3.10479	1.82e-45	1.57e-42
chr1	106612973	106613472	+	2.21641	2.08e-45	1.79e-42
chr15	77993995	77994494	+	1.57658	2.09e-45	1.79e-42
chr5	149445842	149446341	+	2.07844	2.23e-45	1.9e-42
chr2	36027604	36028103	+	2.49168	2.4e-45	2.04e-42
chr7	80876780	80877279	+	2.24868	2.7e-45	2.28e-42
chr5	6505020	6505519	+	2.3555	2.73e-45	2.3e-42
chr11	32213175	32213674	+	2.58839	3e-45	2.51e-42
chr6	30769509	30770008	+	2.0917	3.09e-45	2.58e-42
chr15	91385187	91385686	+	2.90686	3.7e-45	3.08e-42
chr10	130719053	130719552	+	3.43701	3.8e-45	3.15e-42
chr18	70384237	70384736	+	2.23974	3.88e-45	3.2e-42
chr3	131216765	131217264	+	2.82978	3.93e-45	3.23e-42
chr6	70151551	70152050	+	2.08353	4.07e-45	3.33e-42
chr18	41829597	41830096	+	2.02923	4.39e-45	3.57e-42
chr17	55458946	55459445	+	2.66242	4.45e-45	3.61e-42
chr11	43920557	43921056	+	1.49869	4.5e-45	3.63e-42
chr4	39427653	39428152	+	1.88074	4.81e-45	3.87e-42
chr8	98179126	98179625	+	1.86053	5.58e-45	4.47e-42
chr3	17339093	17339592	+	2.25892	5.84e-45	4.66e-42
chr3	107644673	107645172	+	3.53578	5.88e-45	4.67e-42
chr18	58006036	58006535	+	3.08239	6.78e-45	5.36e-42
chr3	172129841	172130340	+	2.03281	6.89e-45	5.42e-42
chr11	65472000	65472499	+	1.61461	7.08e-45	5.55e-42
chr12	31732846	31733345	+	2.54817	7.21e-45	5.63e-42
chr10	683535	684034	+	2.14742	8.15e-45	6.34e-42
chr8	144767407	144767906	+	2.48075	8.25e-45	6.39e-42
chr2	3654437	3654936	+	1.50345	8.34e-45	6.44e-42
chr1	219084991	219085490	+	3.48082	8.82e-45	6.78e-42
chr14	21107460	21107959	+	2.16058	9.21e-45	7.03e-42
chr9	113301493	113301992	+	1.62777	9.17e-45	7.03e-42
chr12	6532471	6532970	+	1.12116	9.31e-45	7.07e-42
chr6	119147253	119147752	+	2.87946	9.91e-45	7.5e-42
chr22	32469694	32470193	+	1.4781	1.17e-44	8.86e-42
chr22	43897690	43898189	+	1.8301	1.23e-44	9.25e-42
chr4	13640083	13640582	+	1.30399	1.26e-44	9.4e-42
chr4	12889023	12889522	+	1.92137	1.35e-44	1.01e-41
chr1	32357602	32358101	+	1.50277	1.38e-44	1.02e-41
chr7	128827389	128827888	+	2.10882	1.46e-44	1.08e-41
chr12	4997921	4998420	+	2.57227	1.53e-44	1.13e-41
chr8	58078899	58079398	+	2.8848	1.62e-44	1.19e-41
chr8	134542748	134543247	+	1.83551	1.75e-44	1.28e-41
chr3	144393980	144394479	+	2.66676	1.82e-44	1.33e-41
chr1	153732180	153732679	+	2.18783	1.84e-44	1.34e-41
chr2	234840173	234840672	+	2.49064	1.94e-44	1.4e-41
chr12	42741958	42742457	+	2.13018	1.96e-44	1.41e-41
chr6	141326340	141326839	+	2.77866	2.01e-44	1.44e-41
chr10	29471445	29471944	+	2.05927	2.01e-44	1.44e-41
chr16	66116324	66116823	+	2.50624	2.16e-44	1.54e-41
chr11	120124920	120125419	+	2.64036	2.47e-44	1.76e-41
chr3	37054381	37054880	+	2.92608	2.56e-44	1.82e-41
chr6	158481768	158482267	+	2.07392	2.7e-44	1.91e-41
chr1	159144494	159144993	+	2.69736	2.83e-44	1.99e-41
chr7	48084889	48085388	+	2.71534	3.06e-44	2.14e-41
chr7	95264224	95264723	+	1.40017	3.06e-44	2.14e-41
chr11	66949992	66950491	+	1.87935	3.66e-44	2.55e-41
chr7	44184476	44184975	+	2.05751	3.8e-44	2.63e-41
chr10	29120151	29120650	+	3.11613	4.63e-44	3.2e-41
chr6	89297928	89298427	+	1.80553	5.88e-44	4.04e-41
chr3	57060347	57060846	+	2.34294	5.93e-44	4.07e-41
chr5	1516055	1516554	+	2.27047	6.55e-44	4.48e-41
chr5	135246848	135247347	+	1.69816	7.61e-44	5.18e-41
chr10	14383075	14383574	+	2.8933	7.72e-44	5.24e-41
chr10	91588181	91588680	+	2.4577	7.94e-44	5.37e-41
chr1	59150935	59151434	+	1.56988	8.03e-44	5.41e-41
chr1	27117632	27118131	+	1.90772	8.74e-44	5.87e-41
chr9	107274990	107275489	+	1.5877	9.21e-44	6.17e-41
chr3	48155015	48155514	+	2.24337	1.19e-43	7.94e-41
chr2	175805490	175805989	+	2.90052	1.2e-43	7.95e-41
chr13	48749639	48750138	+	2.01566	1.33e-43	8.84e-41
chr1	41955563	41956062	+	2.06142	1.4e-43	9.25e-41
chr11	100851120	100851619	+	3.30828	1.6e-43	1.05e-40
chr11	117786454	117786953	+	1.73572	1.59e-43	1.05e-40
chr17	14738133	14738632	+	2.19778	1.64e-43	1.07e-40
chr1	181660560	181661059	+	2.59581	1.87e-43	1.22e-40
chr12	98352351	98352850	+	2.33281	2.23e-43	1.45e-40
chr11	56932774	56933273	+	1.57681	2.41e-43	1.56e-40
chr8	19134434	19134933	+	2.92833	2.71e-43	1.75e-40
chr5	149466381	149466880	+	1.21921	3.19e-43	2.05e-40
chr5	77232513	77233012	+	1.72426	3.28e-43	2.1e-40
chr12	99381902	99382401	+	2.80494	3.79e-43	2.42e-40
chr2	196335219	196335718	+	1.97549	4.27e-43	2.72e-40
chr1	244214256	244214755	+	1.73465	4.42e-43	2.8e-40
chr22	28223817	28224316	+	2.71967	4.53e-43	2.87e-40
chr3	179991841	179992340	+	1.91458	5.08e-43	3.2e-40
chr16	65414259	65414758	+	2.6302	5.45e-43	3.43e-40
chr9	119268958	119269457	+	2.29365	5.7e-43	3.57e-40
chr1	235910545	235911044	+	1.97235	5.8e-43	3.62e-40
chr2	157558939	157559438	+	2.48936	6.93e-43	4.31e-40
chr13	114065000	114065499	+	1.7019	7.01e-43	4.35e-40
chr17	79460976	79461475	+	2.54724	7.22e-43	4.47e-40
chr1	240987872	240988371	+	2.24839	8.93e-43	5.51e-40
chr1	234975118	234975617	+	2.01015	1.02e-42	6.25e-40
chr14	65006320	65006819	+	2.05193	1.03e-42	6.29e-40
chr1	16164092	16164591	+	1.92284	1.04e-42	6.36e-40
chr8	630819	631318	+	1.6633	1.15e-42	6.99e-40
chr11	18973808	18974307	+	2.16927	1.27e-42	7.71e-40
chr4	7371294	7371793	+	1.43526	1.37e-42	8.31e-40
chr5	6399960	6400459	+	2.19292	1.53e-42	9.25e-40
chr11	72615211	72615710	+	1.97043	1.63e-42	9.79e-40
chr9	87373916	87374415	+	1.92897	1.63e-42	9.79e-40
chr21	42097817	42098316	+	1.56882	1.7e-42	1.01e-39
chr12	94941412	94941911	+	2.14587	1.77e-42	1.06e-39
chr5	158942936	158943435	+	2.6968	1.82e-42	1.08e-39
chr1	64898052	64898551	+	2.40974	1.92e-42	1.14e-39
chr3	194089480	194089979	+	2.18605	1.96e-42	1.16e-39
chr11	41784867	41785366	+	2.25999	2.1e-42	1.23e-39
chr10	44334721	44335220	+	1.89762	2.1e-42	1.23e-39
chr16	67863080	67863579	+	1.8515	2.09e-42	1.23e-39
chr13	46614554	46615053	+	2.42533	2.23e-42	1.3e-39
chr8	94988055	94988554	+	2.58777	2.3e-42	1.34e-39
chr1	104264465	104264964	+	3.46837	2.41e-42	1.4e-39
chr2	6729949	6730448	+	3.09544	2.41e-42	1.4e-39
chr2	96148390	96148889	+	1.01204	2.59e-42	1.49e-39
chr6	111805524	111806023	+	2.26175	2.69e-42	1.55e-39
chr2	190718703	190719202	+	1.88709	3.01e-42	1.72e-39
chr21	45050709	45051208	+	1.63541	3.01e-42	1.72e-39
chr7	29858586	29859085	+	2.39304	3.22e-42	1.84e-39
chr10	2508994	2509493	+	2.39771	3.29e-42	1.87e-39
chr2	95262742	95263241	+	3.02527	3.5e-42	1.98e-39
chr8	140238262	140238761	+	1.61522	3.5e-42	1.98e-39
chr22	42940121	42940620	+	1.95375	3.56e-42	2e-39
chr14	69464742	69465241	+	2.37282	3.67e-42	2.06e-39
chr15	59200038	59200537	+	2.44101	3.82e-42	2.14e-39
chr2	2557473	2557972	+	1.80128	3.94e-42	2.2e-39
chr2	24783955	24784454	+	2.85105	4.16e-42	2.32e-39
chr2	157363472	157363971	+	1.50242	4.29e-42	2.39e-39
chr7	24907626	24908125	+	2.46503	4.4e-42	2.44e-39
chr3	127890531	127891030	+	2.01708	4.52e-42	2.5e-39
chr18	76740378	76740877	+	1.89983	4.54e-42	2.5e-39
chr2	168523947	168524446	+	2.90696	5.02e-42	2.76e-39
chr10	72097719	72098218	+	2.72504	5.15e-42	2.82e-39
chr5	10655281	10655780	+	1.75832	5.95e-42	3.25e-39
chr1	112133740	112134239	+	2.46546	6.08e-42	3.31e-39
chr9	76818250	76818749	+	1.90938	6.28e-42	3.41e-39
chr13	97205979	97206478	+	2.3266	6.41e-42	3.47e-39
chr5	111983946	111984445	+	2.82428	6.56e-42	3.54e-39
chr7	95242315	95242814	+	2.90222	6.72e-42	3.62e-39
chr17	5526723	5527222	+	1.89296	6.95e-42	3.74e-39
chr8	97540215	97540714	+	1.89673	7.17e-42	3.83e-39
chr9	129488462	129488961	+	1.43783	7.16e-42	3.83e-39
chr1	1064106	1064605	+	1.439	7.25e-42	3.86e-39
chr8	27931284	27931783	+	2.14639	7.41e-42	3.94e-39
chr14	76203429	76203928	+	2.14168	7.44e-42	3.94e-39
chr17	17819609	17820108	+	1.95243	7.49e-42	3.96e-39
chr16	71608264	71608763	+	1.87176	7.78e-42	4.1e-39
chr1	9687273	9687772	+	1.38522	7.83e-42	4.12e-39
chr4	81485236	81485735	+	3.12219	7.9e-42	4.13e-39
chr17	42266825	42267324	+	2.87722	7.89e-42	4.13e-39
chr12	15689854	15690353	+	2.2206	8.27e-42	4.31e-39
chr9	19659961	19660460	+	1.97709	8.3e-42	4.32e-39
chr8	48501545	48502044	+	1.72759	9.08e-42	4.71e-39
chr8	94310944	94311443	+	3.75023	9.41e-42	4.87e-39
chr5	1171295	1171794	+	2.09396	9.97e-42	5.15e-39
chr16	55911931	55912430	+	1.69168	1.02e-41	5.23e-39
chr22	47328810	47329309	+	2.38355	1.11e-41	5.68e-39
chr15	33094334	33094833	+	2.43779	1.11e-41	5.7e-39
chr9	68552664	68553163	+	2.45429	1.13e-41	5.78e-39
chr16	68756168	68756667	+	2.88365	1.2e-41	6.13e-39
chr1	29569965	29570464	+	3.15729	1.21e-41	6.17e-39
chr5	103347676	103348175	+	2.76484	1.27e-41	6.44e-39
chr13	30977654	30978153	+	1.52924	1.27e-41	6.44e-39
chr6	140043284	140043783	+	3.00091	1.36e-41	6.87e-39
chr5	134092856	134093355	+	1.95011	1.45e-41	7.3e-39
chr21	43209917	43210416	+	2.33594	1.5e-41	7.53e-39
chr6	70125085	70125584	+	2.64563	1.79e-41	8.95e-39
chr18	44537477	44537976	+	3.17205	1.94e-41	9.68e-39
chr8	94241978	94242477	+	2.28881	2.01e-41	9.97e-39
chr3	194364902	194365401	+	2.1118	2.01e-41	9.97e-39
chr16	17836871	17837370	+	2.88515	2.28e-41	1.13e-38
chr5	149397459	149397958	+	2.43331	2.28e-41	1.13e-38
chr4	113959164	113959663	+	3.50697	2.55e-41	1.25e-38
chr3	72745334	72745833	+	2.01404	2.56e-41	1.26e-38
chr15	65275673	65276172	+	2.94649	2.59e-41	1.27e-38
chr16	57628233	57628732	+	1.28861	2.73e-41	1.33e-38
chr11	113034530	113035029	+	2.88049	2.85e-41	1.39e-38
chr5	133664294	133664793	+	2.13036	3.39e-41	1.65e-38
chr6	29845331	29845830	+	3.19054	3.55e-41	1.72e-38
chr2	233974503	233975002	+	2.28995	3.81e-41	1.85e-38
chr22	33652600	33653099	+	2.86715	3.95e-41	1.91e-38
chr5	111668699	111669198	+	2.03748	4.01e-41	1.93e-38
chr9	114551887	114552386	+	1.64029	4.01e-41	1.93e-38
chr10	68153463	68153962	+	2.4907	4.12e-41	1.98e-38
chr1	222817476	222817975	+	3.21595	4.18e-41	2e-38
chr9	91192961	91193460	+	1.87996	4.28e-41	2.04e-38
chr17	72952604	72953103	+	2.12822	4.44e-41	2.11e-38
chr19	35120371	35120870	+	2.16988	5.15e-41	2.44e-38
chr2	43041756	43042255	+	1.92121	5.33e-41	2.53e-38
chr21	15058917	15059416	+	2.81371	5.66e-41	2.67e-38
chr1	244353668	244354167	+	1.84242	5.78e-41	2.72e-38
chr7	137978469	137978968	+	2.63511	5.87e-41	2.76e-38
chr17	50050945	50051444	+	2.25928	6.28e-41	2.95e-38
chr9	8718286	8718785	+	2.17694	6.82e-41	3.19e-38
chr18	46536384	46536883	+	2.0603	6.97e-41	3.25e-38
chr3	141331610	141332109	+	1.68827	8.47e-41	3.95e-38
chr9	130128977	130129476	+	1.28002	8.79e-41	4.08e-38
chr1	166933692	166934191	+	1.94031	8.92e-41	4.13e-38
chr18	59123609	59124108	+	2.3367	9.16e-41	4.23e-38
chr17	51957734	51958233	+	1.44237	9.14e-41	4.23e-38
chr17	27471626	27472125	+	2.07174	9.27e-41	4.27e-38
chr10	78623842	78624341	+	2.18036	9.34e-41	4.28e-38
chr5	88785781	88786280	+	1.92964	9.31e-41	4.28e-38
chr10	123848756	123849255	+	2.07449	9.66e-41	4.41e-38
chr19	2711455	2711954	+	2.16379	9.88e-41	4.51e-38
chr16	69073264	69073763	+	1.47702	1.08e-40	4.93e-38
chr19	38300506	38301005	+	2.0898	1.13e-40	5.13e-38
chr1	211735611	211736110	+	1.35896	1.16e-40	5.27e-38
chr18	7945818	7946317	+	2.84968	1.26e-40	5.69e-38
chr15	62739075	62739574	+	2.26003	1.27e-40	5.71e-38
chr11	133718157	133718656	+	3.01867	1.28e-40	5.76e-38
chr4	121668381	121668880	+	2.4872	1.3e-40	5.83e-38
chr7	37031860	37032359	+	1.92966	1.32e-40	5.9e-38
chr17	68318309	68318808	+	1.48475	1.32e-40	5.9e-38
chr1	52674720	52675219	+	1.89451	1.36e-40	6.04e-38
chr15	50137304	50137803	+	2.44323	1.37e-40	6.08e-38
chr1	154418104	154418603	+	2.71112	1.53e-40	6.81e-38
chr1	205925690	205926189	+	2.32271	1.63e-40	7.19e-38
chr4	181761025	181761524	+	1.85792	1.65e-40	7.27e-38
chr8	53885886	53886385	+	3.37025	1.66e-40	7.29e-38
chr1	229385508	229386007	+	2.54053	1.66e-40	7.3e-38
chr15	78756976	78757475	+	1.33913	1.7e-40	7.44e-38
chr10	31649870	31650369	+	1.4015	1.8e-40	7.88e-38
chr19	55207084	55207583	+	1.32942	1.82e-40	7.97e-38
chr2	160666319	160666818	+	2.48898	1.99e-40	8.66e-38
chr18	8794378	8794877	+	3.20449	2.03e-40	8.81e-38
chr5	110086987	110087486	+	2.10746	2.16e-40	9.38e-38
chr3	108388589	108389088	+	2.11447	2.29e-40	9.9e-38
chr14	65356222	65356721	+	2.89264	2.41e-40	1.04e-37
chr6	157764447	157764946	+	1.36143	2.49e-40	1.07e-37
chr3	69695733	69696232	+	1.74667	2.53e-40	1.09e-37
chr9	19690024	19690523	+	2.60123	2.61e-40	1.12e-37
chr5	138654470	138654969	+	1.94887	2.89e-40	1.24e-37
chr3	142209577	142210076	+	2.96366	2.95e-40	1.26e-37
chr2	47534136	47534635	+	1.53493	3.29e-40	1.4e-37
chr5	35857786	35858285	+	3.06449	3.33e-40	1.41e-37
chr15	65954259	65954758	+	1.49963	3.33e-40	1.41e-37
chr18	4096435	4096934	+	3.29419	3.38e-40	1.43e-37
chr2	10844119	10844618	+	1.35523	3.41e-40	1.44e-37
chr13	109110161	109110660	+	2.63547	3.58e-40	1.51e-37
chr10	3708703	3709202	+	2.43552	3.85e-40	1.62e-37
chr1	99671913	99672412	+	2.55636	3.87e-40	1.63e-37
chr6	73704389	73704888	+	2.60586	3.96e-40	1.66e-37
chr18	9705205	9705704	+	3.02653	4.09e-40	1.71e-37
chr15	66009108	66009607	+	1.92214	4.26e-40	1.78e-37
chr17	73632444	73632943	+	3.35852	4.32e-40	1.8e-37
chr8	610130	610629	+	1.94426	4.35e-40	1.81e-37
chr11	72354286	72354785	+	1.58455	4.52e-40	1.87e-37
chr22	36328628	36329127	+	1.5424	4.62e-40	1.91e-37
chr4	186557469	186557968	+	2.26123	4.74e-40	1.96e-37
chr5	141743774	141744273	+	1.33195	4.77e-40	1.97e-37
chr12	39872297	39872796	+	2.15465	4.97e-40	2.05e-37
chr1	39192053	39192552	+	1.81929	5.01e-40	2.06e-37
chr20	52295565	52296064	+	2.3391	5.05e-40	2.07e-37
chr3	25604091	25604590	+	2.58578	5.29e-40	2.16e-37
chr16	65884011	65884510	+	2.78433	5.33e-40	2.17e-37
chr1	116777849	116778348	+	1.38999	5.58e-40	2.27e-37
chr6	148379198	148379697	+	2.64293	5.71e-40	2.32e-37
chr2	17257073	17257572	+	3.06386	5.83e-40	2.36e-37
chr4	177595943	177596442	+	3.00853	5.86e-40	2.37e-37
chr10	84156727	84157226	+	1.67739	6.27e-40	2.53e-37
chr17	11438611	11439110	+	2.27384	6.38e-40	2.57e-37
chr16	54991223	54991722	+	1.93162	6.48e-40	2.6e-37
chr5	139985673	139986172	+	2.75651	6.87e-40	2.76e-37
chr11	11584353	11584852	+	1.88219	7.23e-40	2.89e-37
chr4	169229467	169229966	+	2.83016	7.33e-40	2.93e-37
chr4	145808234	145808733	+	2.96043	7.39e-40	2.94e-37
chr3	80677740	80678239	+	1.67826	7.71e-40	3.07e-37
chr16	14399386	14399885	+	2.5017	7.78e-40	3.09e-37
chr20	64035201	64035700	+	1.99597	8e-40	3.17e-37
chr20	62088398	62088897	+	2.76449	8.19e-40	3.24e-37
chr9	129656734	129657233	+	2.4586	8.85e-40	3.49e-37
chr10	91652296	91652795	+	2.23029	9.02e-40	3.55e-37
chr11	12909834	12910333	+	2.17681	9.46e-40	3.72e-37
chr20	54486551	54487050	+	2.42438	9.57e-40	3.75e-37
chr5	169695964	169696463	+	2.02537	9.68e-40	3.79e-37
chr6	31007641	31008140	+	2.01351	1.07e-39	4.18e-37
chr12	72077403	72077902	+	2.28771	1.07e-39	4.19e-37
chr10	30437939	30438438	+	2.60695	1.2e-39	4.66e-37
chr10	14532913	14533412	+	1.81176	1.22e-39	4.74e-37
chr1	56688416	56688915	+	2.82525	1.25e-39	4.83e-37
chr11	62427756	62428255	+	2.20345	1.26e-39	4.86e-37
chr13	42720360	42720859	+	1.75718	1.28e-39	4.93e-37
chr2	150133539	150134038	+	2.21502	1.29e-39	4.99e-37
chr5	21152541	21153040	+	2.16028	1.31e-39	5.05e-37
chr7	36958282	36958781	+	3.10021	1.33e-39	5.1e-37
chr3	111712331	111712830	+	1.92577	1.33e-39	5.1e-37
chr13	30743529	30744028	+	2.59576	1.4e-39	5.35e-37
chr1	7299272	7299771	+	1.94277	1.41e-39	5.36e-37
chr14	89507564	89508063	+	2.26494	1.51e-39	5.76e-37
chr5	159504921	159505420	+	1.99096	1.52e-39	5.78e-37
chr9	95018492	95018991	+	2.04696	1.55e-39	5.88e-37
chr8	21139711	21140210	+	3.13712	1.56e-39	5.92e-37
chr10	75417562	75418061	+	2.56339	1.71e-39	6.45e-37
chr6	40413181	40413680	+	1.54977	1.71e-39	6.45e-37
chr3	60579684	60580183	+	2.48978	1.75e-39	6.6e-37
chr15	73897801	73898300	+	1.90605	1.79e-39	6.71e-37
chr2	240251007	240251506	+	1.53904	1.83e-39	6.88e-37
chr7	51186447	51186946	+	2.33642	1.9e-39	7.12e-37
chr9	100429274	100429773	+	1.7798	2.12e-39	7.92e-37
chr3	13301420	13301919	+	1.71739	2.17e-39	8.07e-37
chr7	28611962	28612461	+	2.59186	2.18e-39	8.09e-37
chr14	88249196	88249695	+	3.45966	2.28e-39	8.46e-37
chr13	97141524	97142023	+	1.87334	2.28e-39	8.46e-37
chr6	37514251	37514750	+	2.02292	2.29e-39	8.47e-37
chr11	34161649	34162148	+	1.37762	2.46e-39	9.07e-37
chr12	107515375	107515874	+	2.03132	2.46e-39	9.08e-37
chr12	121765486	121765985	+	1.54193	2.49e-39	9.17e-37
chr3	13218131	13218630	+	1.53236	2.66e-39	9.78e-37
chr1	114122861	114123360	+	1.7199	2.73e-39	9.99e-37
chr6	79544948	79545447	+	1.3742	2.78e-39	1.02e-36
chr2	241157776	241158275	+	2.16575	2.81e-39	1.03e-36
chr13	48892270	48892769	+	2.5842	2.87e-39	1.05e-36
chr1	65393281	65393780	+	2.90228	2.96e-39	1.07e-36
chr2	16495738	16496237	+	2.83599	2.95e-39	1.07e-36
chr20	60362463	60362962	+	2.34158	2.97e-39	1.08e-36
chr2	113240737	113241236	+	2.11803	3.19e-39	1.16e-36
chr10	124560282	124560781	+	1.35296	3.28e-39	1.18e-36
chr2	493010	493509	+	3.02768	3.44e-39	1.24e-36
chr15	53588675	53589174	+	2.93173	3.7e-39	1.33e-36
chr4	169225858	169226357	+	2.97451	3.83e-39	1.37e-36
chr18	35776387	35776886	+	2.82605	3.83e-39	1.37e-36
chr1	6770743	6771242	+	1.79692	3.99e-39	1.43e-36
chr19	13846918	13847417	+	1.55615	4.33e-39	1.54e-36
chr6	90368948	90369447	+	2.01389	4.41e-39	1.57e-36
chr1	36938795	36939294	+	1.9336	4.9e-39	1.74e-36
chr1	168709863	168710362	+	2.22142	5.12e-39	1.81e-36
chr5	179209434	179209933	+	1.732	5.09e-39	1.81e-36
chr7	2110293	2110792	+	2.56715	5.42e-39	1.92e-36
chr7	103735377	103735876	+	2.19449	5.43e-39	1.92e-36
chr4	140096061	140096560	+	2.00456	5.44e-39	1.92e-36
chr12	2640613	2641112	+	1.58898	5.71e-39	2.01e-36
chr5	145484069	145484568	+	2.8275	5.98e-39	2.1e-36
chr8	10152157	10152656	+	2.2101	6.07e-39	2.13e-36
chr10	3805758	3806257	+	2.04235	6.1e-39	2.13e-36
chr3	186103914	186104413	+	1.8114	6.1e-39	2.13e-36
chr10	22427804	22428303	+	2.10454	6.2e-39	2.16e-36
chr7	28408926	28409425	+	1.40196	6.35e-39	2.21e-36
chr8	141026701	141027200	+	2.84332	6.61e-39	2.3e-36
chr1	153566478	153566977	+	1.93621	6.7e-39	2.32e-36
chr8	132945944	132946443	+	2.40488	6.95e-39	2.41e-36
chr2	216775075	216775574	+	2.09055	6.98e-39	2.42e-36
chr12	176442	176941	+	1.34854	7.15e-39	2.47e-36
chr1	168408786	168409285	+	3.01857	7.21e-39	2.48e-36
chr22	32079050	32079549	+	2.67902	7.51e-39	2.58e-36
chr8	125664413	125664912	+	2.02367	7.58e-39	2.6e-36
chr10	125707855	125708354	+	1.94245	8.04e-39	2.76e-36
chr1	15459853	15460352	+	2.25859	8.35e-39	2.86e-36
chr17	16935113	16935612	+	2.21962	8.38e-39	2.86e-36
chr10	58919859	58920358	+	1.83053	8.43e-39	2.88e-36
chr20	48841793	48842292	+	1.96668	8.74e-39	2.98e-36
chr19	30253513	30254012	+	2.60043	9.25e-39	3.14e-36
chr1	197351972	197352471	+	3.02136	9.68e-39	3.28e-36
chr1	233993610	233994109	+	1.78442	9.73e-39	3.29e-36
chr11	35030636	35031135	+	2.27378	1e-38	3.39e-36
chr8	97119411	97119910	+	2.54863	1.09e-38	3.67e-36
chr10	13712907	13713406	+	2.46709	1.11e-38	3.75e-36
chr12	92224743	92225242	+	2.35013	1.14e-38	3.84e-36
chr12	6345259	6345758	+	2.80299	1.15e-38	3.87e-36
chr6	125149439	125149938	+	2.87492	1.28e-38	4.3e-36
chr17	17435228	17435727	+	1.75273	1.29e-38	4.32e-36
chr4	85860003	85860502	+	2.45836	1.3e-38	4.35e-36
chr11	2813441	2813940	+	2.04759	1.3e-38	4.35e-36
chr7	30866894	30867393	+	2.80341	1.37e-38	4.55e-36
chr16	51113265	51113764	+	2.84138	1.37e-38	4.56e-36
chr4	113445888	113446387	+	2.99573	1.42e-38	4.72e-36
chr2	223523416	223523915	+	2.81856	1.44e-38	4.78e-36
chr2	96811869	96812368	+	1.54797	1.57e-38	5.21e-36
chr13	110955127	110955626	+	1.66031	1.6e-38	5.27e-36
chr16	25633432	25633931	+	2.98881	1.71e-38	5.63e-36
chr5	82969189	82969688	+	2.86363	1.79e-38	5.89e-36
chr16	67917798	67918297	+	1.4015	1.79e-38	5.89e-36
chr1	168613590	168614089	+	1.46879	1.94e-38	6.35e-36
chr13	43911810	43912309	+	1.95972	2.04e-38	6.68e-36
chr5	146860567	146861066	+	2.1251	2.15e-38	7.01e-36
chr5	152151070	152151569	+	2.40691	2.16e-38	7.04e-36
chr17	56699368	56699867	+	2.30556	2.28e-38	7.43e-36
chr9	38026186	38026685	+	1.15637	2.29e-38	7.43e-36
chr10	26487385	26487884	+	3.0414	2.3e-38	7.48e-36
chr3	177069937	177070436	+	3.04745	2.32e-38	7.51e-36
chr20	25237745	25238244	+	1.79291	2.35e-38	7.6e-36
chr5	120396193	120396692	+	1.71147	2.61e-38	8.42e-36
chr1	233097956	233098455	+	2.23354	2.68e-38	8.63e-36
chr1	222370060	222370559	+	1.20305	2.69e-38	8.67e-36
chr17	44587291	44587790	+	1.90492	2.73e-38	8.77e-36
chr7	55192565	55193064	+	1.35934	2.85e-38	9.16e-36
chr6	150302205	150302704	+	2.20747	3.11e-38	9.96e-36
chr1	20411112	20411611	+	1.72719	3.11e-38	9.96e-36
chr2	160223980	160224479	+	2.36538	3.15e-38	1.01e-35
chr12	26298851	26299350	+	1.97766	3.33e-38	1.06e-35
chr8	23353830	23354329	+	2.00709	3.4e-38	1.08e-35
chr16	66081861	66082360	+	2.91717	3.55e-38	1.13e-35
chr11	2769037	2769536	+	2.60328	3.59e-38	1.14e-35
chr1	203674153	203674652	+	1.86241	3.64e-38	1.15e-35
chr18	13452362	13452861	+	1.74652	3.62e-38	1.15e-35
chr8	142699686	142700185	+	2.94793	3.67e-38	1.16e-35
chr6	160139368	160139867	+	2.6711	3.82e-38	1.2e-35
chr7	151665374	151665873	+	2.38909	3.88e-38	1.22e-35
chr11	129440053	129440552	+	1.32644	4e-38	1.26e-35
chr3	84724858	84725357	+	1.98785	4.07e-38	1.28e-35
chr2	110149669	110150168	+	2.68629	4.12e-38	1.29e-35
chr17	72422811	72423310	+	1.95524	4.28e-38	1.34e-35
chr20	5397432	5397931	+	2.88251	4.55e-38	1.42e-35
chr3	135084366	135084865	+	1.6662	4.71e-38	1.47e-35
chr6	167748655	167749154	+	2.31169	4.95e-38	1.54e-35
chr8	26637551	26638050	+	2.33502	5.04e-38	1.57e-35
chr8	6648996	6649495	+	3.35815	5.32e-38	1.65e-35
chr4	45438019	45438518	+	2.40343	5.36e-38	1.66e-35
chr10	6239183	6239682	+	2.23473	5.63e-38	1.74e-35
chr3	14452673	14453172	+	1.27622	5.63e-38	1.74e-35
chr5	143245977	143246476	+	2.20022	5.88e-38	1.81e-35
chr15	40266809	40267308	+	1.99149	5.92e-38	1.82e-35
chr5	168931578	168932077	+	1.81114	6.03e-38	1.85e-35
chr13	31482160	31482659	+	2.90874	6.5e-38	1.99e-35
chr7	157552711	157553210	+	1.69959	6.76e-38	2.07e-35
chr2	109139817	109140316	+	1.62018	6.76e-38	2.07e-35
chr11	22510763	22511262	+	3.48252	7.04e-38	2.15e-35
chr8	127854134	127854633	+	1.84693	7.04e-38	2.15e-35
chr12	97632806	97633305	+	2.06508	7.13e-38	2.17e-35
chr14	77663190	77663689	+	2.33638	7.19e-38	2.19e-35
chr6	92682684	92683183	+	2.19542	7.38e-38	2.24e-35
chr4	48909576	48910075	+	2.76589	7.46e-38	2.26e-35
chr8	138846110	138846609	+	2.11315	7.7e-38	2.33e-35
chr8	1233087	1233586	+	1.50367	7.81e-38	2.36e-35
chr12	6167760	6168259	+	2.52982	8.24e-38	2.49e-35
chr7	3272760	3273259	+	1.61166	8.3e-38	2.5e-35
chr7	4237815	4238314	+	1.92724	8.8e-38	2.65e-35
chr13	110870046	110870545	+	1.68763	9.34e-38	2.8e-35
chr7	115231067	115231566	+	2.39791	9.43e-38	2.83e-35
chr6	31776885	31777384	+	1.64036	9.68e-38	2.9e-35
chr19	623898	624397	+	1.79008	9.97e-38	2.98e-35
chr1	209039312	209039811	+	2.27543	1.02e-37	3.04e-35
chr2	36889754	36890253	+	2.09914	1.1e-37	3.27e-35
chr2	118530922	118531421	+	3.00153	1.1e-37	3.28e-35
chr3	193301385	193301884	+	2.99947	1.12e-37	3.33e-35
chr6	105327359	105327858	+	2.01914	1.18e-37	3.49e-35
chr11	133895958	133896457	+	2.03258	1.18e-37	3.5e-35
chr9	70978920	70979419	+	2.30649	1.21e-37	3.59e-35
chr19	33690415	33690914	+	1.86012	1.31e-37	3.86e-35
chr2	209495906	209496405	+	1.89918	1.32e-37	3.9e-35
chr13	35892080	35892579	+	2.07261	1.33e-37	3.92e-35
chr9	121883651	121884150	+	1.55442	1.35e-37	3.97e-35
chr10	29862927	29863426	+	2.55799	1.37e-37	4.03e-35
chr5	119036073	119036572	+	2.8131	1.38e-37	4.06e-35
chr7	104241568	104242067	+	2.69799	1.47e-37	4.32e-35
chr1	41870079	41870578	+	2.652	1.5e-37	4.38e-35
chr11	8382667	8383166	+	1.66909	1.53e-37	4.46e-35
chr12	47812762	47813261	+	1.36615	1.54e-37	4.5e-35
chr12	124914621	124915120	+	-0.66272	1.60085e-37	4.65725e-35
chr11	79932710	79933209	+	2.8987	1.69e-37	4.92e-35
chr11	47474330	47474829	+	1.84545	1.71e-37	4.96e-35
chr2	46855143	46855642	+	2.61142	1.79e-37	5.19e-35
chr2	163641898	163642397	+	2.04713	1.8e-37	5.21e-35
chr2	29748049	29748548	+	2.41022	1.82e-37	5.25e-35
chr5	132389602	132390101	+	2.57622	1.84e-37	5.3e-35
chr2	130220391	130220890	+	2.91006	1.88e-37	5.42e-35
chr6	52517460	52517959	+	1.51225	1.9e-37	5.45e-35
chr1	182556207	182556706	+	3.16829	1.93e-37	5.52e-35
chr14	97180293	97180792	+	2.36009	1.92e-37	5.52e-35
chr14	99578446	99578945	+	1.69607	1.95e-37	5.59e-35
chr1	175470902	175471401	+	2.02794	1.97e-37	5.64e-35
chr13	26022509	26023008	+	2.00187	1.98e-37	5.65e-35
chr5	168822568	168823067	+	1.99842	2.04e-37	5.83e-35
chr7	25642828	25643327	+	3.06207	2.06e-37	5.85e-35
chr18	3511927	3512426	+	2.18959	2.09e-37	5.94e-35
chr16	14498002	14498501	+	2.03886	2.16e-37	6.14e-35
chr3	45688995	45689494	+	-0.775781	2.19912e-37	6.23135e-35
chr21	35232513	35233012	+	2.63289	2.25e-37	6.36e-35
chr21	38804385	38804884	+	1.6131	2.25e-37	6.36e-35
chr6	37576353	37576852	+	1.90276	2.28e-37	6.43e-35
chr12	112051454	112051953	+	3.05916	2.63e-37	7.42e-35
chr3	33392594	33393093	+	1.81921	2.78e-37	7.82e-35
chr2	239619299	239619798	+	1.81339	2.78e-37	7.82e-35
chr7	120584029	120584528	+	1.56265	2.91e-37	8.16e-35
chr9	12722161	12722660	+	2.62017	2.93e-37	8.21e-35
chr13	111853680	111854179	+	1.59829	3.22e-37	9e-35
chr10	128629292	128629791	+	2.92785	3.26e-37	9.11e-35
chr15	100721764	100722263	+	1.71754	3.29e-37	9.18e-35
chr2	44894002	44894501	+	1.79082	3.37e-37	9.4e-35
chr10	29658925	29659424	+	2.53972	3.4e-37	9.47e-35
chr16	15482313	15482812	+	2.24708	3.52e-37	9.76e-35
chr5	170061984	170062483	+	2.22452	3.54e-37	9.82e-35
chr17	32486535	32487034	+	-0.832381	3.59094e-37	9.94522e-35
chr20	58457268	58457767	+	1.0299	3.61e-37	1e-34
chr8	80347845	80348344	+	1.92283	3.69e-37	1.02e-34
chr4	139815832	139816331	+	1.42389	3.71e-37	1.02e-34
chr8	94024563	94025062	+	3.11672	3.73e-37	1.03e-34
chr17	59362125	59362624	+	2.74751	3.93e-37	1.08e-34
chr15	56929363	56929862	+	3.10217	3.99e-37	1.1e-34
chr16	55672452	55672951	+	2.55361	3.99e-37	1.1e-34
chr6	113347416	113347915	+	2.47784	4.03e-37	1.1e-34
chr11	123062193	123062692	+	-0.570875	4.20708e-37	1.15054e-34
chr2	24456537	24457036	+	3.25907	4.38e-37	1.2e-34
chr2	229343884	229344383	+	3.11758	4.53e-37	1.23e-34
chr12	132286865	132287364	+	2.29759	4.58e-37	1.25e-34
chr8	42233604	42234103	+	1.81671	4.98e-37	1.35e-34
chr22	38851503	38852002	+	3.03994	5.08e-37	1.38e-34
chr9	34540824	34541323	+	2.0065	5.15e-37	1.4e-34
chr16	84228196	84228695	+	1.38154	5.38e-37	1.46e-34
chr8	94258968	94259467	+	1.12398	5.46e-37	1.48e-34
chr1	204573492	204573991	+	1.93655	5.85e-37	1.58e-34
chr3	5694196	5694695	+	2.50948	6.14e-37	1.66e-34
chr19	49014061	49014560	+	1.64145	6.18e-37	1.66e-34
chr6	12875022	12875521	+	2.46018	6.32e-37	1.7e-34
chr11	12080060	12080559	+	2.18893	6.33e-37	1.7e-34
chr8	9995593	9996092	+	2.57772	6.73e-37	1.81e-34
chr7	95205738	95206237	+	3.28648	7.03e-37	1.88e-34
chr4	14782834	14783333	+	2.76974	7.24e-37	1.93e-34
chr16	58366174	58366673	+	2.39609	7.2e-37	1.93e-34
chr3	21841040	21841539	+	2.53342	7.65e-37	2.04e-34
chr2	33069732	33070231	+	3.01745	7.68e-37	2.05e-34
chr2	42896793	42897292	+	2.12286	7.71e-37	2.05e-34
chr11	126718259	126718758	+	2.04134	7.69e-37	2.05e-34
chr11	107545153	107545652	+	2.91115	8.03e-37	2.13e-34
chr4	188127335	188127834	+	2.07525	8.51e-37	2.25e-34
chr2	167417584	167418083	+	3.13488	8.81e-37	2.33e-34
chr14	30385697	30386196	+	2.32134	9.2e-37	2.43e-34
chr18	57497832	57498331	+	1.82759	9.23e-37	2.43e-34
chr19	18104243	18104742	+	0.939289	9.21e-37	2.43e-34
chr14	71191059	71191558	+	1.45146	9.42e-37	2.48e-34
chr17	63275292	63275791	+	2.55414	9.59e-37	2.52e-34
chr20	57698161	57698660	+	1.91086	9.61e-37	2.52e-34
chr11	130522192	130522691	+	1.2991	9.59e-37	2.52e-34
chr2	1556749	1557248	+	1.80782	9.95e-37	2.61e-34
chr22	39308718	39309217	+	1.89587	1e-36	2.63e-34
chr15	60359204	60359703	+	1.9081	1.01e-36	2.64e-34
chr10	90319467	90319966	+	1.73752	1.04e-36	2.72e-34
chr17	1190625	1191124	+	1.74301	1.14e-36	2.97e-34
chr7	29642679	29643178	+	2.78069	1.21e-36	3.13e-34
chr18	36711685	36712184	+	2.06397	1.24e-36	3.23e-34
chr5	34598065	34598564	+	2.79238	1.28e-36	3.33e-34
chr5	173201854	173202353	+	3.05808	1.32e-36	3.42e-34
chr20	1399875	1400374	+	1.60609	1.34e-36	3.47e-34
chr1	12051969	12052468	+	1.79043	1.38e-36	3.55e-34
chr1	7810334	7810833	+	2.81863	1.42e-36	3.66e-34
chr9	12814387	12814886	+	1.28738	1.44e-36	3.72e-34
chr10	52318977	52319476	+	3.05063	1.45e-36	3.74e-34
chr10	130714641	130715140	+	1.54481	1.48e-36	3.79e-34
chr7	1843268	1843767	+	1.99889	1.55e-36	3.97e-34
chr22	49970699	49971198	+	1.20583	1.57e-36	4.03e-34
chr22	29842648	29843147	+	2.97272	1.59e-36	4.07e-34
chr4	10106518	10107017	+	1.8001	1.64e-36	4.19e-34
chr8	136625747	136626246	+	3.16277	1.7e-36	4.34e-34
chr17	62778957	62779456	+	1.39306	1.74e-36	4.43e-34
chr11	44220392	44220891	+	1.93812	1.78e-36	4.54e-34
chr6	107576835	107577334	+	2.51583	1.8e-36	4.57e-34
chr6	16277350	16277849	+	1.52464	1.81e-36	4.59e-34
chr3	4416820	4417319	+	3.15124	1.84e-36	4.66e-34
chr15	52103444	52103943	+	1.9393	1.87e-36	4.75e-34
chr19	41223494	41223993	+	1.92995	2.03e-36	5.14e-34
chr16	84673224	84673723	+	1.83516	2.07e-36	5.23e-34
chr8	92128160	92128659	+	2.40848	2.14e-36	5.4e-34
chr6	105330868	105331367	+	2.44222	2.23e-36	5.61e-34
chr8	41792289	41792788	+	1.08028	2.23e-36	5.62e-34
chr12	120019846	120020345	+	2.70538	2.25e-36	5.65e-34
chr7	15212415	15212914	+	2.35501	2.25e-36	5.65e-34
chr3	14432176	14432675	+	1.67479	2.25e-36	5.65e-34
chr2	237533665	237534164	+	1.6827	2.37e-36	5.92e-34
chr11	130478101	130478600	+	1.66654	2.37e-36	5.92e-34
chr1	118101358	118101857	+	2.26074	2.41e-36	6.01e-34
chr10	110852177	110852676	+	2.03045	2.41e-36	6.01e-34
chr10	5595961	5596460	+	1.66312	2.41e-36	6.01e-34
chr11	65382205	65382704	+	1.16457	2.42e-36	6.03e-34
chr1	94160787	94161286	+	1.73862	2.46e-36	6.1e-34
chr2	238864167	238864666	+	1.48682	2.48e-36	6.16e-34
chr3	59502799	59503298	+	2.39865	2.54e-36	6.3e-34
chr7	131145132	131145631	+	1.88156	2.61e-36	6.45e-34
chr11	65915663	65916162	+	2.26024	2.62e-36	6.49e-34
chr17	7060205	7060704	+	1.69795	2.71e-36	6.68e-34
chr16	19348796	19349295	+	1.50244	2.75e-36	6.79e-34
chr10	5846137	5846636	+	2.23787	2.92e-36	7.19e-34
chr22	33075663	33076162	+	2.39006	3.07e-36	7.56e-34
chr4	1043565	1044064	+	1.14838	3.11e-36	7.64e-34
chr1	154697634	154698133	+	3.38692	3.18e-36	7.81e-34
chr2	21939898	21940397	+	3.47567	3.22e-36	7.88e-34
chr11	80146227	80146726	+	2.94951	3.23e-36	7.9e-34
chr6	23174919	23175418	+	2.71662	3.47e-36	8.48e-34
chr5	168786123	168786622	+	1.45946	3.59e-36	8.77e-34
chr10	131514411	131514910	+	1.64799	3.66e-36	8.92e-34
chr7	131244164	131244663	+	1.76606	3.89e-36	9.48e-34
chr12	117060330	117060829	+	1.54095	4.1e-36	9.97e-34
chr2	17633444	17633943	+	2.18212	4.13e-36	1e-33
chr20	24095796	24096295	+	1.85243	4.23e-36	1.03e-33
chr1	183060373	183060872	+	2.2757	4.36e-36	1.05e-33
chr17	59786423	59786922	+	1.94624	4.35e-36	1.05e-33
chr1	27145880	27146379	+	2.37705	4.51e-36	1.09e-33
chr10	49781193	49781692	+	1.76996	4.78e-36	1.15e-33
chr10	132571851	132572350	+	1.31168	4.83e-36	1.16e-33
chr13	52830934	52831433	+	2.57514	4.91e-36	1.18e-33
chr8	95801752	95802251	+	2.17519	4.93e-36	1.18e-33
chr19	42075776	42076275	+	-0.604144	4.93757e-36	1.18649e-33
chr14	63296231	63296730	+	2.12179	5.02e-36	1.2e-33
chr17	44738447	44738946	+	2.15303	5.29e-36	1.27e-33
chr15	68646032	68646531	+	2.10504	5.38e-36	1.29e-33
chr18	58991040	58991539	+	2.14201	5.45e-36	1.3e-33
chr17	59829235	59829734	+	1.10959	5.86e-36	1.4e-33
chr3	65995055	65995554	+	1.94218	5.98e-36	1.43e-33
chr6	165988004	165988503	+	0.831611	6.2e-36	1.48e-33
chr20	37856899	37857398	+	2.49263	6.27e-36	1.49e-33
chr8	128149896	128150395	+	2.08927	6.43e-36	1.53e-33
chr18	23115591	23116090	+	2.6025	6.5e-36	1.54e-33
chr10	66095600	66096099	+	1.66971	6.47e-36	1.54e-33
chr7	126887517	126888016	+	2.38086	6.66e-36	1.58e-33
chr2	205025017	205025516	+	2.03436	6.77e-36	1.6e-33
chr2	201931880	201932379	+	1.73283	6.94e-36	1.64e-33
chr15	70505539	70506038	+	1.51126	7.14e-36	1.69e-33
chr12	6613864	6614363	+	-1.5449	7.3936e-36	1.7425e-33
chr14	100688738	100689237	+	2.53957	7.53e-36	1.77e-33
chr13	91664106	91664605	+	1.68919	7.52e-36	1.77e-33
chr4	124414599	124415098	+	3.09756	7.67e-36	1.8e-33
chr5	45334877	45335376	+	2.5989	7.72e-36	1.81e-33
chr10	6299189	6299688	+	1.84333	7.82e-36	1.83e-33
chr12	51293665	51294164	+	2.42312	7.95e-36	1.86e-33
chr5	14165455	14165954	+	2.68713	8.08e-36	1.89e-33
chr6	38058003	38058502	+	2.49426	8.21e-36	1.92e-33
chr11	23359232	23359731	+	1.57001	8.22e-36	1.92e-33
chr4	163448511	163449010	+	2.2073	8.37e-36	1.95e-33
chr7	28623291	28623790	+	2.47189	8.46e-36	1.97e-33
chr5	102910235	102910734	+	2.35396	8.74e-36	2.03e-33
chr19	38683613	38684112	+	1.36105	8.88e-36	2.06e-33
chr11	57094312	57094811	+	2.26426	9.42e-36	2.18e-33
chr15	79636151	79636650	+	2.20881	9.47e-36	2.19e-33
chr8	106047468	106047967	+	3.03134	9.52e-36	2.2e-33
chr8	27617105	27617604	+	2.08058	9.59e-36	2.22e-33
chr12	116426286	116426785	+	2.0429	9.72e-36	2.24e-33
chr19	49929722	49930221	+	-0.720242	1.02436e-35	2.36027e-33
chr11	35214711	35215210	+	3.15029	1.04e-35	2.38e-33
chr1	30409502	30410001	+	2.4887	1.03e-35	2.38e-33
chr21	33203784	33204283	+	2.25376	1.1e-35	2.52e-33
chr4	29424067	29424566	+	2.19378	1.13e-35	2.58e-33
chr1	30412338	30412837	+	2.19916	1.15e-35	2.64e-33
chr13	30061163	30061662	+	3.25226	1.18e-35	2.7e-33
chr11	134019509	134020008	+	2.28535	1.19e-35	2.71e-33
chr13	86437975	86438474	+	1.88374	1.19e-35	2.73e-33
chr8	21574166	21574665	+	2.85021	1.2e-35	2.74e-33
chr1	54342686	54343185	+	1.51117	1.23e-35	2.79e-33
chr3	178518943	178519442	+	2.29207	1.24e-35	2.82e-33
chr10	18874800	18875299	+	2.08616	1.3e-35	2.95e-33
chr11	44862229	44862728	+	1.50354	1.35e-35	3.06e-33
chr3	34298632	34299131	+	2.8498	1.37e-35	3.11e-33
chr16	19143198	19143697	+	1.35395	1.38e-35	3.11e-33
chr8	50721232	50721731	+	2.90111	1.38e-35	3.13e-33
chr10	32077869	32078368	+	1.86903	1.4e-35	3.15e-33
chr7	29370408	29370907	+	1.96745	1.41e-35	3.19e-33
chr16	78985891	78986390	+	2.35485	1.42e-35	3.21e-33
chr5	158382408	158382907	+	2.2167	1.48e-35	3.34e-33
chr17	50621519	50622018	+	1.50082	1.51e-35	3.4e-33
chr4	112083180	112083679	+	2.94077	1.67e-35	3.74e-33
chr17	82605494	82605993	+	2.32049	1.68e-35	3.77e-33
chr5	124634805	124635304	+	1.56469	1.69e-35	3.79e-33
chr8	125219154	125219653	+	1.78571	1.7e-35	3.81e-33
chr1	6157664	6158163	+	1.44747	1.7e-35	3.81e-33
chr2	227661026	227661525	+	2.35497	1.75e-35	3.91e-33
chr8	132265370	132265869	+	1.24143	1.81e-35	4.05e-33
chr17	10115022	10115521	+	1.54408	1.86e-35	4.14e-33
chr9	136228070	136228569	+	2.277	1.87e-35	4.17e-33
chr17	78935904	78936403	+	1.44187	1.96e-35	4.36e-33
chr1	163039157	163039656	+	2.03452	1.98e-35	4.39e-33
chr2	127508498	127508997	+	2.90175	2e-35	4.44e-33
chr2	77512352	77512851	+	2.66357	2e-35	4.44e-33
chr19	1249485	1249984	+	-0.80575	2.03644e-35	4.50691e-33
chr2	34161508	34162007	+	2.08012	2.11e-35	4.66e-33
chr11	36149650	36150149	+	2.52693	2.13e-35	4.7e-33
chr7	46291583	46292082	+	2.64048	2.2e-35	4.84e-33
chr10	108358836	108359335	+	2.21276	2.22e-35	4.88e-33
chr6	101614699	101615198	+	2.64984	2.23e-35	4.92e-33
chr10	51879137	51879636	+	3.18149	2.28e-35	5.01e-33
chr11	2171625	2172124	+	1.28326	2.46e-35	5.4e-33
chr18	29172342	29172841	+	2.2512	2.54e-35	5.56e-33
chr10	113093391	113093890	+	1.98919	2.55e-35	5.58e-33
chr6	163688864	163689363	+	2.14698	2.59e-35	5.66e-33
chr7	157043822	157044321	+	1.88355	2.59e-35	5.66e-33
chr7	47982568	47983067	+	1.62305	2.59e-35	5.66e-33
chr10	77351411	77351910	+	2.31222	2.65e-35	5.78e-33
chr9	134691272	134691771	+	2.36341	3.15e-35	6.86e-33
chr2	237213609	237214108	+	1.75546	3.27e-35	7.12e-33
chr6	9127031	9127530	+	2.11356	3.34e-35	7.26e-33
chr3	195147007	195147506	+	2.87058	3.58e-35	7.78e-33
chr20	44552779	44553278	+	2.79234	3.6e-35	7.8e-33
chr9	121724928	121725427	+	1.50375	3.59e-35	7.8e-33
chr20	19642772	19643271	+	1.60157	3.64e-35	7.88e-33
chr12	117125215	117125714	+	1.31052	3.64e-35	7.88e-33
chr10	22822978	22823477	+	3.11553	3.68e-35	7.94e-33
chr15	66883276	66883775	+	1.5114	3.78e-35	8.16e-33
chr10	75350733	75351232	+	2.19014	3.97e-35	8.55e-33
chr17	15959137	15959636	+	2.25505	4.09e-35	8.81e-33
chr12	131249934	131250433	+	1.8821	4.11e-35	8.84e-33
chr12	120686773	120687272	+	-0.630787	4.41033e-35	9.46641e-33
chr15	33356716	33357215	+	1.77307	4.41e-35	9.47e-33
chr10	105188694	105189193	+	1.81362	4.43e-35	9.5e-33
chr5	81949436	81949935	+	1.93001	4.48e-35	9.6e-33
chr20	51057867	51058366	+	2.68068	4.55e-35	9.74e-33
chr17	42436383	42436882	+	1.46386	4.59e-35	9.81e-33
chr20	58623820	58624319	+	1.12469	4.61e-35	9.83e-33
chr14	71665090	71665589	+	3.20558	4.76e-35	1.01e-32
chr3	16101395	16101894	+	2.84501	4.73e-35	1.01e-32
chr7	50665723	50666222	+	2.6041	4.94e-35	1.05e-32
chr1	3369738	3370237	+	2.31598	5.01e-35	1.06e-32
chr11	65279686	65280185	+	1.98565	5.01e-35	1.06e-32
chr10	123355742	123356241	+	2.03179	5.06e-35	1.07e-32
chr11	76700473	76700972	+	1.74387	5.04e-35	1.07e-32
chr8	29658984	29659483	+	1.66941	5.16e-35	1.09e-32
chr8	48590114	48590613	+	2.75616	5.19e-35	1.1e-32
chr7	127189042	127189541	+	2.14538	5.42e-35	1.14e-32
chr11	82997203	82997702	+	2.10856	5.39e-35	1.14e-32
chr11	7605336	7605835	+	2.83972	5.57e-35	1.17e-32
chr3	62084447	62084946	+	1.73276	5.53e-35	1.17e-32
chr20	20211290	20211789	+	1.52965	5.59e-35	1.17e-32
chr6	155201770	155202269	+	1.86496	5.68e-35	1.19e-32
chr5	5678885	5679384	+	1.45441	5.99e-35	1.26e-32
chr5	174549192	174549691	+	1.98245	6.05e-35	1.27e-32
chr6	82906921	82907420	+	2.30996	6.45e-35	1.35e-32
chr12	94954043	94954542	+	2.35385	6.58e-35	1.37e-32
chr10	106107636	106108135	+	2.10276	6.55e-35	1.37e-32
chr6	63263322	63263821	+	1.73225	6.56e-35	1.37e-32
chr2	54524659	54525158	+	1.65355	6.63e-35	1.38e-32
chr7	55132834	55133333	+	2.0806	6.69e-35	1.39e-32
chr18	3816802	3817301	+	2.26169	6.79e-35	1.41e-32
chr10	7111545	7112044	+	3.16774	6.97e-35	1.45e-32
chr19	48259577	48260076	+	1.43026	7e-35	1.45e-32
chr6	75402272	75402771	+	1.87757	7.03e-35	1.46e-32
chr5	140190260	140190759	+	2.30289	7.09e-35	1.47e-32
chr12	128025696	128026195	+	1.91381	7.1e-35	1.47e-32
chr2	172253109	172253608	+	2.12364	7.23e-35	1.49e-32
chr13	97254838	97255337	+	2.20132	7.26e-35	1.5e-32
chr17	80826785	80827284	+	1.72637	7.55e-35	1.56e-32
chr12	109248071	109248570	+	2.33461	8.34e-35	1.72e-32
chr2	66075001	66075500	+	2.59436	8.51e-35	1.75e-32
chr6	3209085	3209584	+	1.24937	8.57e-35	1.76e-32
chr6	134908814	134909313	+	2.36044	8.62e-35	1.77e-32
chr11	69008679	69009178	+	1.71515	8.7e-35	1.79e-32
chr7	152897657	152898156	+	3.13779	8.81e-35	1.8e-32
chr20	8414823	8415322	+	2.86622	8.8e-35	1.8e-32
chr1	111895401	111895900	+	1.72269	8.81e-35	1.8e-32
chr1	15178837	15179336	+	1.81127	8.91e-35	1.82e-32
chr2	51782819	51783318	+	2.03488	8.96e-35	1.83e-32
chr7	28037231	28037730	+	2.80291	9.09e-35	1.85e-32
chr2	25618669	25619168	+	2.05858	9.18e-35	1.87e-32
chr1	178011391	178011890	+	2.47917	9.37e-35	1.91e-32
chr17	17990910	17991409	+	2.12366	9.45e-35	1.92e-32
chr6	89209475	89209974	+	2.21266	9.49e-35	1.93e-32
chr1	117077253	117077752	+	2.18406	9.67e-35	1.96e-32
chr6	63527567	63528066	+	1.75818	1.06e-34	2.14e-32
chr17	81094774	81095273	+	1.04059	1.06e-34	2.14e-32
chr8	37302013	37302512	+	1.55388	1.07e-34	2.17e-32
chr2	223697828	223698327	+	1.66999	1.08e-34	2.18e-32
chr8	133294179	133294678	+	2.98556	1.12e-34	2.26e-32
chr20	688825	689324	+	1.64038	1.12e-34	2.26e-32
chr1	37410054	37410553	+	1.44375	1.13e-34	2.27e-32
chr1	207304786	207305285	+	2.33733	1.14e-34	2.3e-32
chr16	87383624	87384123	+	-0.7263	1.18455e-34	2.37982e-32
chr4	55549972	55550471	+	2.98222	1.19e-34	2.39e-32
chr7	142436580	142437079	+	2.80342	1.28e-34	2.58e-32
chr19	48107737	48108236	+	1.65443	1.3e-34	2.61e-32
chr3	79005025	79005524	+	2.51089	1.31e-34	2.62e-32
chr9	70902515	70903014	+	2.32466	1.34e-34	2.69e-32
chr9	108664189	108664688	+	1.65389	1.39e-34	2.79e-32
chr20	51033650	51034149	+	1.71665	1.49e-34	2.98e-32
chr12	13451735	13452234	+	1.56689	1.57e-34	3.13e-32
chr18	4004410	4004909	+	1.62884	1.6e-34	3.19e-32
chr12	6771478	6771977	+	2.41653	1.63e-34	3.24e-32
chr4	6344010	6344509	+	1.67501	1.63e-34	3.24e-32
chr7	44257760	44258259	+	1.51023	1.63e-34	3.24e-32
chr2	24855695	24856194	+	1.25488	1.67e-34	3.31e-32
chr2	27356669	27357168	+	-0.832215	1.76299e-34	3.49184e-32
chr13	109982150	109982649	+	2.95056	1.77e-34	3.5e-32
chr6	124487890	124488389	+	2.10488	1.77e-34	3.5e-32
chr21	36209998	36210497	+	2.28192	1.81e-34	3.57e-32
chr10	102855919	102856418	+	1.70826	1.85e-34	3.65e-32
chr9	95777110	95777609	+	1.74639	2.01e-34	3.96e-32
chr6	89022662	89023161	+	3.01425	2.03e-34	4.01e-32
chr11	17550376	17550875	+	2.36646	2.04e-34	4.01e-32
chr20	9474828	9475327	+	2.38713	2.05e-34	4.03e-32
chr5	6434627	6435126	+	1.52137	2.07e-34	4.07e-32
chr6	81788725	81789224	+	2.50617	2.26e-34	4.42e-32
chr3	59897290	59897789	+	3.36194	2.46e-34	4.82e-32
chr4	76340997	76341496	+	2.8657	2.6e-34	5.09e-32
chr2	200662562	200663061	+	2.29057	2.65e-34	5.17e-32
chr6	41072687	41073186	+	-0.573259	2.77058e-34	5.41099e-32
chr16	67055602	67056101	+	1.69827	2.79e-34	5.44e-32
chr16	77877742	77878241	+	2.50244	2.82e-34	5.49e-32
chr3	2354761	2355260	+	2.06743	2.88e-34	5.6e-32
chr13	98083376	98083875	+	2.35109	2.94e-34	5.7e-32
chr12	25811677	25812176	+	1.60796	2.93e-34	5.7e-32
chr10	77163912	77164411	+	1.60123	3e-34	5.82e-32
chr2	28445805	28446304	+	2.50255	3.1e-34	6.01e-32
chr15	88038011	88038510	+	2.05301	3.1e-34	6.01e-32
chr8	133217743	133218242	+	1.65416	3.27e-34	6.33e-32
chr5	143241880	143242379	+	2.51393	3.3e-34	6.39e-32
chr2	20438396	20438895	+	2.25986	3.31e-34	6.4e-32
chr5	116652215	116652714	+	2.03262	3.4e-34	6.56e-32
chr7	70833704	70834203	+	2.16963	3.44e-34	6.63e-32
chr10	29757863	29758362	+	2.60684	3.48e-34	6.7e-32
chr8	139600761	139601260	+	2.2913	3.5e-34	6.74e-32
chr10	103527403	103527902	+	3.26514	3.66e-34	7.04e-32
chr6	110537136	110537635	+	2.3938	3.66e-34	7.04e-32
chr4	152265040	152265539	+	1.45492	3.77e-34	7.23e-32
chr1	196997342	196997841	+	1.84495	3.96e-34	7.59e-32
chr11	129639262	129639761	+	2.38967	4.04e-34	7.73e-32
chr1	203519355	203519854	+	1.87047	4.07e-34	7.78e-32
chr11	35473781	35474280	+	1.95446	4.13e-34	7.89e-32
chr12	80268866	80269365	+	2.42497	4.27e-34	8.16e-32
chr12	123748608	123749107	+	2.42995	4.29e-34	8.18e-32
chr4	132502149	132502648	+	2.66057	4.33e-34	8.26e-32
chr1	154444843	154445342	+	2.69763	4.38e-34	8.33e-32
chr3	111810806	111811305	+	3.01513	4.58e-34	8.71e-32
chr2	30115111	30115610	+	1.34526	4.65e-34	8.83e-32
chr16	9787710	9788209	+	1.66755	4.66e-34	8.84e-32
chr20	9051481	9051980	+	2.98859	5.02e-34	9.53e-32
chr22	33334683	33335182	+	1.81375	5.11e-34	9.67e-32
chr21	41726910	41727409	+	1.49858	5.28e-34	9.99e-32
chr9	109793179	109793678	+	2.52504	5.36e-34	1.01e-31
chr1	99544374	99544873	+	1.98553	5.32e-34	1.01e-31
chr4	137677885	137678384	+	3.4415	5.56e-34	1.05e-31
chr2	157460212	157460711	+	2.88904	5.57e-34	1.05e-31
chr2	107374195	107374694	+	1.6164	5.71e-34	1.07e-31
chr1	94541665	94542164	+	1.40007	5.7e-34	1.07e-31
chr3	186752847	186753346	+	1.87691	5.73e-34	1.08e-31
chr2	25009873	25010372	+	1.38043	5.76e-34	1.08e-31
chr11	13140281	13140780	+	1.74465	5.87e-34	1.1e-31
chr6	129264020	129264519	+	2.49082	5.92e-34	1.11e-31
chr1	64983058	64983557	+	1.53866	6.15e-34	1.15e-31
chr18	49669379	49669878	+	2.64868	6.35e-34	1.19e-31
chr19	5435073	5435572	+	2.69531	6.44e-34	1.2e-31
chr11	95109024	95109523	+	2.08876	6.47e-34	1.21e-31
chr18	24560546	24561045	+	1.5589	6.48e-34	1.21e-31
chr12	126051759	126052258	+	2.58923	6.84e-34	1.27e-31
chr9	115064251	115064750	+	1.90082	7.07e-34	1.32e-31
chr22	46233213	46233712	+	1.60536	7.09e-34	1.32e-31
chr12	128140533	128141032	+	2.68721	7.22e-34	1.34e-31
chr5	36355502	36356001	+	2.78448	7.29e-34	1.35e-31
chr7	98613947	98614446	+	1.99334	7.39e-34	1.37e-31
chr17	40251505	40252004	+	2.40728	7.84e-34	1.45e-31
chr13	112906078	112906577	+	2.26808	8.42e-34	1.56e-31
chr9	109628825	109629324	+	1.99694	8.45e-34	1.56e-31
chr11	44421194	44421693	+	1.59288	8.64e-34	1.6e-31
chr1	21324425	21324924	+	1.26511	8.66e-34	1.6e-31
chr9	118419165	118419664	+	2.24608	9.14e-34	1.69e-31
chr5	57004808	57005307	+	2.88313	9.35e-34	1.72e-31
chr6	1131692	1132191	+	2.07426	9.44e-34	1.74e-31
chr20	63060202	63060701	+	1.37291	9.53e-34	1.75e-31
chr21	43306979	43307478	+	1.8037	9.89e-34	1.82e-31
chr1	239361397	239361896	+	1.66067	9.94e-34	1.82e-31
chr12	52064096	52064595	+	1.94945	1e-33	1.84e-31
chr5	176955836	176956335	+	1.78497	1.01e-33	1.85e-31
chr1	151972872	151973371	+	1.79779	1.02e-33	1.86e-31
chr7	157933373	157933872	+	2.13204	1.05e-33	1.91e-31
chr15	88638652	88639151	+	1.43227	1.04e-33	1.91e-31
chr18	24824307	24824806	+	2.82123	1.06e-33	1.94e-31
chr15	48925736	48926235	+	1.83929	1.06e-33	1.94e-31
chr8	6454963	6455462	+	3.45804	1.08e-33	1.96e-31
chr5	30921305	30921804	+	2.52565	1.12e-33	2.04e-31
chr7	128392159	128392658	+	1.7456	1.15e-33	2.1e-31
chr1	193700965	193701464	+	2.67086	1.2e-33	2.18e-31
chr9	77384350	77384849	+	2.68166	1.21e-33	2.19e-31
chr20	10074414	10074913	+	1.72394	1.21e-33	2.19e-31
chr5	173764365	173764864	+	1.44845	1.21e-33	2.19e-31
chr4	163701917	163702416	+	2.22248	1.26e-33	2.28e-31
chr20	54320209	54320708	+	2.53405	1.28e-33	2.32e-31
chr6	151390248	151390747	+	-0.644642	1.29353e-33	2.3377e-31
chr1	175394655	175395154	+	1.61977	1.3e-33	2.34e-31
chr7	42746219	42746718	+	2.70652	1.33e-33	2.4e-31
chr5	138748551	138749050	+	2.69678	1.35e-33	2.43e-31
chr8	55079636	55080135	+	2.53993	1.36e-33	2.45e-31
chr3	90015852	90016351	+	2.343	1.37e-33	2.47e-31
chr17	45311891	45312390	+	2.13119	1.51e-33	2.72e-31
chr10	71357912	71358411	+	2.30579	1.52e-33	2.73e-31
chr11	26761407	26761906	+	1.90147	1.53e-33	2.74e-31
chr6	16324583	16325082	+	1.61535	1.53e-33	2.75e-31
chr16	6265942	6266441	+	2.12967	1.54e-33	2.76e-31
chr1	114473312	114473811	+	1.76388	1.56e-33	2.79e-31
chr12	182556	183055	+	2.74108	1.58e-33	2.83e-31
chr12	81020599	81021098	+	2.19476	1.62e-33	2.9e-31
chr8	101026200	101026699	+	2.31742	1.64e-33	2.92e-31
chr4	7358327	7358826	+	2.60471	1.66e-33	2.96e-31
chr3	43423158	43423657	+	1.96972	1.72e-33	3.07e-31
chr17	80678595	80679094	+	1.54445	1.74e-33	3.1e-31
chr18	21672819	21673318	+	1.85415	1.75e-33	3.12e-31
chr6	25302514	25303013	+	1.30348	1.78e-33	3.16e-31
chr16	83247583	83248082	+	2.75191	1.79e-33	3.18e-31
chr8	28351852	28352351	+	1.5886	1.8e-33	3.19e-31
chr14	94610542	94611041	+	2.32813	1.82e-33	3.22e-31
chr1	21261867	21262366	+	1.42687	1.85e-33	3.27e-31
chr2	42420720	42421219	+	3.25607	1.9e-33	3.36e-31
chr11	42631443	42631942	+	1.85684	1.9e-33	3.36e-31
chr12	118520400	118520899	+	2.39902	2.03e-33	3.58e-31
chr3	107853777	107854276	+	2.34424	2.04e-33	3.6e-31
chr5	54387695	54388194	+	2.07329	2.07e-33	3.65e-31
chr8	2532978	2533477	+	2.17017	2.1e-33	3.7e-31
chr6	93785005	93785504	+	1.54252	2.1e-33	3.7e-31
chr10	128009723	128010222	+	1.98153	2.19e-33	3.85e-31
chr1	7265661	7266160	+	2.14301	2.36e-33	4.15e-31
chr15	98689394	98689893	+	1.44648	2.37e-33	4.16e-31
chr8	29675412	29675911	+	2.68243	2.39e-33	4.2e-31
chr3	30476660	30477159	+	1.79246	2.41e-33	4.22e-31
chr17	40452458	40452957	+	1.25827	2.44e-33	4.27e-31
chr7	34260184	34260683	+	2.20174	2.45e-33	4.28e-31
chr19	11435113	11435612	+	-0.575192	2.45385e-33	4.28458e-31
chr10	119658197	119658696	+	1.57018	2.47e-33	4.3e-31
chr14	95545736	95546235	+	1.65984	2.48e-33	4.32e-31
chr7	71633440	71633939	+	1.38178	2.48e-33	4.32e-31
chr6	155497211	155497710	+	2.27467	2.49e-33	4.33e-31
chr1	212485908	212486407	+	1.29279	2.5e-33	4.35e-31
chr12	2244042	2244541	+	1.2328	2.62e-33	4.54e-31
chr16	12120199	12120698	+	0.98209	2.7e-33	4.68e-31
chr2	6186717	6187216	+	2.08219	2.75e-33	4.76e-31
chr13	30905878	30906377	+	1.45403	2.75e-33	4.76e-31
chr11	79244422	79244921	+	1.97528	2.86e-33	4.95e-31
chr12	10143145	10143644	+	3.01267	2.87e-33	4.96e-31
chr6	61977879	61978378	+	2.25935	2.87e-33	4.96e-31
chr15	47621168	47621667	+	2.20923	2.91e-33	5.03e-31
chr10	44902938	44903437	+	1.41636	3.03e-33	5.23e-31
chr2	134166936	134167435	+	1.36522	3.04e-33	5.24e-31
chr8	28381436	28381935	+	2.3805	3.05e-33	5.25e-31
chr16	51880708	51881207	+	2.63504	3.07e-33	5.28e-31
chr21	43370233	43370732	+	1.48985	3.12e-33	5.36e-31
chr10	124041628	124042127	+	1.95393	3.29e-33	5.65e-31
chr3	42683840	42684339	+	2.64651	3.35e-33	5.73e-31
chr20	61335336	61335835	+	2.2088	3.34e-33	5.73e-31
chr6	99501753	99502252	+	1.46756	3.34e-33	5.73e-31
chr16	15590828	15591327	+	1.31163	3.45e-33	5.9e-31
chr21	38027881	38028380	+	3.31405	3.47e-33	5.92e-31
chr15	95520470	95520969	+	2.30817	3.52e-33	6.01e-31
chr1	244104286	244104785	+	2.16714	3.55e-33	6.05e-31
chr5	172758014	172758513	+	1.39284	3.59e-33	6.13e-31
chr19	3580046	3580545	+	2.00656	3.61e-33	6.14e-31
chr11	44955011	44955510	+	1.75603	3.6e-33	6.14e-31
chr2	231378257	231378756	+	1.90243	3.72e-33	6.33e-31
chr3	72945389	72945888	+	2.57761	3.77e-33	6.4e-31
chr13	110012079	110012578	+	2.6819	3.78e-33	6.41e-31
chr16	48971483	48971982	+	1.63899	3.8e-33	6.45e-31
chr2	64634337	64634836	+	1.72119	3.81e-33	6.46e-31
chr11	33089686	33090185	+	2.53698	3.88e-33	6.57e-31
chr2	80489679	80490178	+	2.51343	3.89e-33	6.57e-31
chr3	13462771	13463270	+	2.28455	3.92e-33	6.62e-31
chr11	110184968	110185467	+	1.04029	3.97e-33	6.71e-31
chr8	29402603	29403102	+	2.07189	4.03e-33	6.8e-31
chr9	127919291	127919790	+	2.77995	4.16e-33	7e-31
chr3	126928965	126929464	+	1.70209	4.15e-33	7e-31
chr6	138250824	138251323	+	1.26527	4.2e-33	7.06e-31
chr10	51364762	51365261	+	1.9208	4.21e-33	7.08e-31
chr2	230684771	230685270	+	2.0498	4.22e-33	7.09e-31
chr16	26454110	26454609	+	2.38382	4.23e-33	7.11e-31
chr1	226821229	226821728	+	1.62879	4.25e-33	7.13e-31
chr1	237320538	237321037	+	2.1989	4.29e-33	7.19e-31
chr19	9075557	9076056	+	1.73093	4.36e-33	7.3e-31
chr11	44760791	44761290	+	1.51912	4.43e-33	7.4e-31
chr15	69468400	69468899	+	1.34179	4.44e-33	7.42e-31
chr8	69758702	69759201	+	1.67053	4.51e-33	7.53e-31
chr2	183669309	183669808	+	2.21023	4.56e-33	7.62e-31
chr18	67360139	67360638	+	1.39705	4.59e-33	7.66e-31
chr11	111793875	111794374	+	1.92105	4.64e-33	7.73e-31
chr15	25691152	25691651	+	1.62367	4.77e-33	7.93e-31
chr1	16067060	16067559	+	1.32555	4.77e-33	7.93e-31
chr8	141568440	141568939	+	1.21412	4.77e-33	7.93e-31
chr7	34155139	34155638	+	2.18785	4.8e-33	7.97e-31
chr5	61651112	61651611	+	1.99748	4.85e-33	8.05e-31
chr9	130962490	130962989	+	2.6917	4.92e-33	8.15e-31
chr12	123141940	123142439	+	1.45485	4.94e-33	8.17e-31
chr11	694961	695460	+	-0.648658	4.93383e-33	8.17095e-31
chr5	168317648	168318147	+	1.82423	4.95e-33	8.19e-31
chr9	87212426	87212925	+	2.10079	5.02e-33	8.3e-31
chr9	136008324	136008823	+	1.92442	5.04e-33	8.32e-31
chr11	46200846	46201345	+	1.99085	5.12e-33	8.44e-31
chr14	51473674	51474173	+	2.72796	5.19e-33	8.55e-31
chr1	212234568	212235067	+	2.21484	5.19e-33	8.55e-31
chr4	17494269	17494768	+	0.971396	5.47e-33	9e-31
chr9	113622836	113623335	+	1.4222	5.68e-33	9.33e-31
chr17	73705651	73706150	+	1.32491	5.69e-33	9.35e-31
chr14	41062808	41063307	+	3.10986	5.89e-33	9.65e-31
chr5	164335753	164336252	+	2.80567	5.89e-33	9.65e-31
chr2	232593023	232593522	+	1.53078	5.93e-33	9.71e-31
chr4	14392241	14392740	+	2.21199	6e-33	9.81e-31
chr11	117907128	117907627	+	1.11869	6.05e-33	9.89e-31
chr2	53475289	53475788	+	2.23599	6.07e-33	9.91e-31
chr17	13347420	13347919	+	2.1905	6.29e-33	1.03e-30
chr17	43536183	43536682	+	1.6124	6.29e-33	1.03e-30
chr1	84365585	84366084	+	1.636	6.45e-33	1.05e-30
chr9	119810862	119811361	+	1.38001	6.47e-33	1.05e-30
chr3	161348764	161349263	+	1.9306	6.57e-33	1.07e-30
chr10	44473056	44473555	+	1.97948	6.62e-33	1.08e-30
chr2	239482720	239483219	+	1.67597	6.88e-33	1.12e-30
chr21	25573781	25574280	+	1.65793	6.89e-33	1.12e-30
chr8	61591453	61591952	+	2.26326	6.97e-33	1.13e-30
chr6	144758573	144759072	+	2.91341	7.07e-33	1.14e-30
chr5	61397236	61397735	+	2.26631	7.05e-33	1.14e-30
chr3	140470909	140471408	+	1.37588	7.06e-33	1.14e-30
chr1	239125047	239125546	+	2.01181	7.1e-33	1.15e-30
chr2	89170795	89171294	+	1.90347	7.12e-33	1.15e-30
chr6	169070455	169070954	+	2.68509	7.16e-33	1.16e-30
chr14	101073179	101073678	+	0.86746	7.23e-33	1.17e-30
chr2	232988428	232988927	+	2.33721	7.79e-33	1.25e-30
chr4	3645217	3645716	+	1.53354	7.89e-33	1.27e-30
chr10	92260776	92261275	+	1.98399	8e-33	1.29e-30
chr15	37076501	37077000	+	2.87204	8.08e-33	1.3e-30
chr2	35468279	35468778	+	1.70853	8.12e-33	1.3e-30
chr2	9607859	9608358	+	2.72414	8.29e-33	1.33e-30
chr8	31951193	31951692	+	1.79636	8.32e-33	1.33e-30
chr6	136403562	136404061	+	1.55325	8.29e-33	1.33e-30
chr1	174996393	174996892	+	2.86686	8.38e-33	1.34e-30
chr6	95321045	95321544	+	2.62916	8.45e-33	1.35e-30
chr11	19868754	19869253	+	1.92705	8.58e-33	1.37e-30
chr2	235219030	235219529	+	1.48208	8.55e-33	1.37e-30
chr5	174198467	174198966	+	2.05821	9.29e-33	1.48e-30
chr13	103715243	103715742	+	1.71327	9.92e-33	1.58e-30
chr11	10659642	10660141	+	2.48695	1.01e-32	1.61e-30
chr1	16013092	16013591	+	1.71937	1.05e-32	1.67e-30
chr6	145067420	145067919	+	2.27081	1.07e-32	1.7e-30
chr2	201696098	201696597	+	2.19623	1.07e-32	1.7e-30
chr5	142821970	142822469	+	1.9415	1.08e-32	1.72e-30
chr8	50403173	50403672	+	1.54614	1.12e-32	1.78e-30
chr9	129333989	129334488	+	1.45673	1.12e-32	1.78e-30
chr13	110382182	110382681	+	2.40414	1.14e-32	1.8e-30
chr3	170572811	170573310	+	2.25335	1.14e-32	1.81e-30
chr11	20367523	20368022	+	1.72496	1.16e-32	1.83e-30
chr20	25223132	25223631	+	1.63755	1.16e-32	1.84e-30
chr3	44104844	44105343	+	1.94461	1.2e-32	1.89e-30
chr13	28574634	28575133	+	2.28362	1.22e-32	1.93e-30
chr16	53913083	53913582	+	2.48382	1.26e-32	1.99e-30
chr8	2010818	2011317	+	1.82339	1.29e-32	2.03e-30
chr3	188294975	188295474	+	1.44277	1.29e-32	2.03e-30
chr9	117224694	117225193	+	2.21144	1.38e-32	2.17e-30
chr9	97398997	97399496	+	1.70555	1.39e-32	2.18e-30
chr6	81560966	81561465	+	2.80514	1.4e-32	2.2e-30
chr2	66047998	66048497	+	2.18156	1.4e-32	2.2e-30
chr14	89889717	89890216	+	2.92363	1.42e-32	2.23e-30
chr3	198071848	198072347	+	2.12828	1.46e-32	2.29e-30
chr2	188969225	188969724	+	2.52441	1.54e-32	2.4e-30
chr1	17128319	17128818	+	2.4903	1.53e-32	2.4e-30
chr17	11378606	11379105	+	2.09687	1.54e-32	2.4e-30
chr1	20375448	20375947	+	1.9367	1.54e-32	2.41e-30
chr4	139989336	139989835	+	2.13024	1.55e-32	2.43e-30
chr1	41123122	41123621	+	2.11132	1.58e-32	2.47e-30
chr1	10676875	10677374	+	1.40176	1.62e-32	2.52e-30
chr2	42969601	42970100	+	1.96069	1.63e-32	2.53e-30
chr8	139795206	139795705	+	1.04714	1.64e-32	2.55e-30
chr5	134436456	134436955	+	1.13673	1.66e-32	2.58e-30
chr1	82297526	82298025	+	1.39723	1.74e-32	2.7e-30
chr17	43944830	43945329	+	2.5785	1.77e-32	2.74e-30
chr13	27195168	27195667	+	2.26756	1.77e-32	2.74e-30
chr1	6317344	6317843	+	2.87348	1.81e-32	2.8e-30
chr10	97089365	97089864	+	2.01417	1.85e-32	2.86e-30
chr8	141157112	141157611	+	1.95939	1.85e-32	2.86e-30
chr3	102089909	102090408	+	2.00892	1.91e-32	2.94e-30
chr11	131518415	131518914	+	2.64571	1.91e-32	2.95e-30
chr18	42758836	42759335	+	2.59916	1.93e-32	2.97e-30
chr1	206793214	206793713	+	1.72671	1.93e-32	2.98e-30
chr3	132254946	132255445	+	1.70903	1.94e-32	2.99e-30
chr5	21236803	21237302	+	1.77559	1.96e-32	3.01e-30
chr19	45653626	45654125	+	1.53119	2.03e-32	3.12e-30
chr1	3060860	3061359	+	2.07739	2.12e-32	3.26e-30
chr3	63051811	63052310	+	1.73658	2.19e-32	3.37e-30
chr2	140454665	140455164	+	2.32013	2.22e-32	3.41e-30
chr20	57558936	57559435	+	1.86487	2.23e-32	3.43e-30
chr2	12555064	12555563	+	1.32188	2.25e-32	3.45e-30
chr1	107865198	107865697	+	2.14294	2.31e-32	3.54e-30
chr17	33528548	33529047	+	1.79574	2.35e-32	3.6e-30
chr20	51446974	51447473	+	1.8169	2.37e-32	3.62e-30
chr8	106455389	106455888	+	2.52791	2.41e-32	3.68e-30
chr16	77224032	77224531	+	2.23529	2.5e-32	3.82e-30
chr2	236124438	236124937	+	1.33255	2.52e-32	3.84e-30
chr1	226476865	226477364	+	2.02542	2.54e-32	3.88e-30
chr8	35707876	35708375	+	1.39166	2.6e-32	3.95e-30
chr13	48818270	48818769	+	2.87626	2.61e-32	3.97e-30
chr4	151854687	151855186	+	1.9935	2.64e-32	4.02e-30
chr11	19680095	19680594	+	1.91777	2.71e-32	4.11e-30
chr10	129621614	129622113	+	2.20411	2.74e-32	4.15e-30
chr20	40565042	40565541	+	2.19865	2.73e-32	4.15e-30
chr2	45840948	45841447	+	2.03997	2.77e-32	4.2e-30
chr13	51479034	51479533	+	2.95292	2.78e-32	4.21e-30
chr18	1412919	1413418	+	2.45668	2.78e-32	4.21e-30
chr10	77242741	77243240	+	1.87109	2.79e-32	4.22e-30
chr22	46462680	46463179	+	2.21472	2.83e-32	4.27e-30
chr8	22703341	22703840	+	1.66545	2.91e-32	4.39e-30
chr4	173252246	173252745	+	2.14488	2.93e-32	4.42e-30
chr10	3482199	3482698	+	1.66486	3.02e-32	4.54e-30
chr2	200756908	200757407	+	1.59085	3.02e-32	4.54e-30
chr5	135705044	135705543	+	1.93592	3.09e-32	4.65e-30
chr9	96339605	96340104	+	1.66344	3.09e-32	4.65e-30
chr20	25378968	25379467	+	1.95865	3.14e-32	4.72e-30
chr5	167294816	167295315	+	1.66808	3.16e-32	4.74e-30
chr14	61388507	61389006	+	1.36654	3.15e-32	4.74e-30
chr1	3900593	3901092	+	-0.674726	3.18292e-32	4.77154e-30
chr16	57471841	57472340	+	1.51684	3.22e-32	4.82e-30
chr16	25951984	25952483	+	1.94666	3.25e-32	4.87e-30
chr3	177876020	177876519	+	2.42694	3.27e-32	4.89e-30
chr18	49655927	49656426	+	2.59864	3.32e-32	4.96e-30
chr12	32051380	32051879	+	2.38592	3.34e-32	4.98e-30
chr1	23593480	23593979	+	1.99459	3.39e-32	5.06e-30
chr1	177586410	177586909	+	2.09618	3.46e-32	5.15e-30
chr22	39574775	39575274	+	1.90942	3.46e-32	5.15e-30
chr19	30557094	30557593	+	2.27398	3.51e-32	5.23e-30
chr20	20229486	20229985	+	2.57509	3.8e-32	5.64e-30
chr13	105587725	105588224	+	2.12295	3.79e-32	5.64e-30
chr1	38064240	38064739	+	1.16304	3.8e-32	5.65e-30
chr1	107820727	107821226	+	2.56229	3.83e-32	5.68e-30
chr2	7256226	7256725	+	2.14874	3.83e-32	5.68e-30
chr10	103908220	103908719	+	1.58262	3.93e-32	5.82e-30
chr12	108611959	108612458	+	3.25373	4.1e-32	6.07e-30
chr3	56323978	56324477	+	2.62082	4.18e-32	6.18e-30
chr3	127064802	127065301	+	2.54531	4.21e-32	6.22e-30
chr19	2723059	2723558	+	1.26692	4.21e-32	6.22e-30
chr1	212179626	212180125	+	2.06419	4.4e-32	6.5e-30
chr5	56350471	56350970	+	1.81173	4.45e-32	6.57e-30
chr8	122575741	122576240	+	1.75901	4.5e-32	6.64e-30
chr19	33177000	33177499	+	-0.756935	4.53957e-32	6.68769e-30
chr6	149847486	149847985	+	1.50869	4.55e-32	6.7e-30
chr7	83677114	83677613	+	2.94386	4.62e-32	6.79e-30
chr1	202029104	202029603	+	3.01656	4.74e-32	6.97e-30
chr11	131777671	131778170	+	3.1147	4.79e-32	7.04e-30
chr1	174815008	174815507	+	2.30643	4.8e-32	7.04e-30
chr6	160988148	160988647	+	2.16671	4.81e-32	7.06e-30
chr11	21888834	21889333	+	2.84285	5.01e-32	7.34e-30
chr4	164440112	164440611	+	2.683	5.08e-32	7.44e-30
chr3	117547818	117548317	+	2.2795	5.17e-32	7.56e-30
chr11	117618231	117618730	+	2.02068	5.26e-32	7.69e-30
chr9	72509075	72509574	+	2.83888	5.29e-32	7.72e-30
chr7	94300926	94301425	+	2.77009	5.39e-32	7.87e-30
chr7	7176343	7176842	+	1.80628	5.39e-32	7.87e-30
chr2	10860020	10860519	+	1.79347	5.44e-32	7.93e-30
chr5	157387555	157388054	+	1.9669	5.6e-32	8.16e-30
chr5	170597073	170597572	+	1.42068	5.64e-32	8.2e-30
chr18	24076142	24076641	+	1.53245	5.71e-32	8.3e-30
chr17	1787448	1787947	+	1.92645	5.82e-32	8.46e-30
chr16	1002672	1003171	+	1.39306	5.88e-32	8.54e-30
chr5	159773150	159773649	+	0.832568	5.97e-32	8.66e-30
chr1	147538948	147539447	+	2.72064	5.98e-32	8.68e-30
chr12	75863822	75864321	+	2.391	6.08e-32	8.81e-30
chr4	180636590	180637089	+	1.58165	6.11e-32	8.85e-30
chr1	204323810	204324309	+	2.78187	6.16e-32	8.91e-30
chr2	136236017	136236516	+	2.33515	6.37e-32	9.21e-30
chr2	223725500	223725999	+	1.38829	6.38e-32	9.22e-30
chr4	43276951	43277450	+	2.34403	6.69e-32	9.65e-30
chr14	75878924	75879423	+	1.7979	6.68e-32	9.65e-30
chr1	21252138	21252637	+	2.19556	6.81e-32	9.81e-30
chr11	20011303	20011802	+	1.70483	6.92e-32	9.97e-30
chr21	26093044	26093543	+	2.22769	6.98e-32	1e-29
chr1	36861288	36861787	+	2.6724	7.05e-32	1.01e-29
chr12	72296341	72296840	+	3.2494	7.21e-32	1.04e-29
chr19	48568279	48568778	+	1.45447	7.22e-32	1.04e-29
chr6	56749502	56750001	+	2.57815	7.46e-32	1.07e-29
chr5	159912974	159913473	+	1.48107	7.52e-32	1.08e-29
chr2	119252759	119253258	+	1.82062	7.58e-32	1.09e-29
chr2	79788925	79789424	+	2.20766	7.71e-32	1.1e-29
chr10	43210896	43211395	+	1.35338	7.7e-32	1.1e-29
chr18	60452364	60452863	+	3.07918	7.75e-32	1.11e-29
chr10	96840832	96841331	+	2.37709	7.84e-32	1.12e-29
chr15	59919262	59919761	+	2.34046	7.97e-32	1.14e-29
chr11	31974709	31975208	+	2.28313	8.12e-32	1.16e-29
chr4	3074266	3074765	+	-0.52978	8.34578e-32	1.19016e-29
chr2	6372493	6372992	+	2.06021	8.42e-32	1.2e-29
chr17	82267507	82268006	+	1.68694	8.39e-32	1.2e-29
chr13	48727131	48727630	+	2.81268	8.47e-32	1.21e-29
chr12	103965663	103966162	+	-0.634322	8.54404e-32	1.2149e-29
chr22	34866744	34867243	+	2.82634	8.59e-32	1.22e-29
chr15	33201832	33202331	+	1.64918	8.65e-32	1.23e-29
chr17	40854171	40854670	+	2.3871	8.75e-32	1.24e-29
chr2	240275267	240275766	+	1.97282	9.52e-32	1.35e-29
chr18	50281496	50281995	+	-0.736142	9.6919e-32	1.37313e-29
chr6	71934091	71934590	+	1.5631	9.81e-32	1.39e-29
chr19	16279158	16279657	+	2.76337	9.87e-32	1.4e-29
chr11	132911166	132911665	+	2.50688	1.02e-31	1.44e-29
chr9	17900672	17901171	+	2.25232	1.03e-31	1.45e-29
chr10	120517829	120518328	+	2.19907	1.04e-31	1.47e-29
chr8	11458164	11458663	+	1.88598	1.06e-31	1.49e-29
chr9	36802422	36802921	+	1.2813	1.06e-31	1.49e-29
chr12	126998750	126999249	+	1.7714	1.07e-31	1.5e-29
chr1	58805674	58806173	+	2.51235	1.08e-31	1.52e-29
chr7	83643662	83644161	+	2.40908	1.11e-31	1.56e-29
chr19	34243553	34244052	+	1.70362	1.11e-31	1.56e-29
chr10	114925809	114926308	+	1.36938	1.12e-31	1.57e-29
chr8	28401827	28402326	+	-0.694463	1.13932e-31	1.59916e-29
chr5	136729949	136730448	+	1.75525	1.14e-31	1.61e-29
chr11	110077831	110078330	+	2.07408	1.17e-31	1.64e-29
chr5	77989914	77990413	+	2.72086	1.17e-31	1.65e-29
chr21	37533121	37533620	+	2.45773	1.18e-31	1.65e-29
chr10	33509066	33509565	+	1.30552	1.21e-31	1.69e-29
chr6	98380565	98381064	+	2.80708	1.23e-31	1.72e-29
chr8	56682067	56682566	+	2.17391	1.25e-31	1.74e-29
chr12	98402015	98402514	+	2.03442	1.25e-31	1.74e-29
chr4	153713811	153714310	+	2.50786	1.26e-31	1.76e-29
chr8	40228694	40229193	+	1.81233	1.26e-31	1.76e-29
chr6	121770886	121771385	+	1.20426	1.27e-31	1.76e-29
chr14	95265357	95265856	+	1.64313	1.28e-31	1.78e-29
chr1	237873407	237873906	+	3.05634	1.32e-31	1.83e-29
chr2	31217517	31218016	+	2.21876	1.32e-31	1.84e-29
chr2	119684088	119684587	+	1.12595	1.34e-31	1.86e-29
chr1	94040155	94040654	+	1.65436	1.39e-31	1.93e-29
chr3	172848910	172849409	+	1.56507	1.41e-31	1.95e-29
chr1	200053580	200054079	+	1.268	1.42e-31	1.97e-29
chr7	26574333	26574832	+	1.52239	1.43e-31	1.98e-29
chr4	185932914	185933413	+	1.19315	1.43e-31	1.98e-29
chr1	12604308	12604807	+	1.89685	1.46e-31	2.01e-29
chr13	109989085	109989584	+	1.86169	1.47e-31	2.03e-29
chr1	170145986	170146485	+	1.71819	1.5e-31	2.07e-29
chr1	223707126	223707625	+	1.99991	1.52e-31	2.1e-29
chr16	81493616	81494115	+	1.55301	1.53e-31	2.11e-29
chr2	69601058	69601557	+	2.6518	1.59e-31	2.19e-29
chr11	74319184	74319683	+	2.4092	1.69e-31	2.32e-29
chr3	171524042	171524541	+	1.84044	1.72e-31	2.37e-29
chr9	129568744	129569243	+	-0.989197	1.79873e-31	2.47336e-29
chr10	85642693	85643192	+	1.9124	1.81e-31	2.49e-29
chr9	107243751	107244250	+	2.14784	1.84e-31	2.53e-29
chr14	56584038	56584537	+	1.6957	1.85e-31	2.54e-29
chr21	45138090	45138589	+	1.51994	1.85e-31	2.54e-29
chr17	78272571	78273070	+	1.53579	1.87e-31	2.56e-29
chr2	181810693	181811192	+	2.58843	1.9e-31	2.6e-29
chr8	73560962	73561461	+	2.44538	1.92e-31	2.62e-29
chr2	217160042	217160541	+	2.06238	1.92e-31	2.62e-29
chr3	110918878	110919377	+	2.16893	1.94e-31	2.65e-29
chr9	90873040	90873539	+	2.92794	1.96e-31	2.67e-29
chr9	134458371	134458870	+	1.57299	1.96e-31	2.68e-29
chr3	171164042	171164541	+	2.93072	2.05e-31	2.79e-29
chr4	26787857	26788356	+	1.4589	2.07e-31	2.82e-29
chr17	43418762	43419261	+	1.18535	2.1e-31	2.86e-29
chr1	244778311	244778810	+	1.7328	2.12e-31	2.88e-29
chr7	158301205	158301704	+	1.91932	2.13e-31	2.9e-29
chr9	124210589	124211088	+	2.13082	2.16e-31	2.93e-29
chr12	122887306	122887805	+	2.43082	2.17e-31	2.95e-29
chr6	71948637	71949136	+	2.53337	2.2e-31	2.98e-29
chr14	103372497	103372996	+	2.13407	2.21e-31	3e-29
chr11	68437347	68437846	+	1.5803	2.23e-31	3.02e-29
chr9	122991388	122991887	+	1.7906	2.24e-31	3.04e-29
chr6	153618674	153619173	+	1.73549	2.25e-31	3.05e-29
chr7	94658029	94658528	+	-0.873675	2.32119e-31	3.13894e-29
chr4	137510859	137511358	+	2.38567	2.33e-31	3.15e-29
chr21	31336116	31336615	+	2.1966	2.36e-31	3.18e-29
chr7	36280776	36281275	+	1.22146	2.35e-31	3.18e-29
chr10	2767203	2767702	+	2.18684	2.38e-31	3.21e-29
chr14	95413781	95414280	+	1.4868	2.41e-31	3.24e-29
chr8	56569199	56569698	+	1.78489	2.48e-31	3.34e-29
chr10	31147121	31147620	+	1.61259	2.49e-31	3.35e-29
chr1	116988182	116988681	+	1.6802	2.53e-31	3.4e-29
chr13	80054765	80055264	+	3.30833	2.55e-31	3.43e-29
chr6	159979172	159979671	+	1.41883	2.64e-31	3.54e-29
chr1	7869462	7869961	+	1.23548	2.65e-31	3.56e-29
chr13	44013670	44014169	+	2.27482	2.68e-31	3.59e-29
chr4	152243669	152244168	+	2.2225	2.68e-31	3.59e-29
chr7	135859400	135859899	+	1.36829	2.74e-31	3.67e-29
chr10	3757530	3758029	+	1.91409	2.76e-31	3.69e-29
chr6	45830220	45830719	+	3.10443	2.82e-31	3.77e-29
chr6	147161941	147162440	+	2.29653	2.83e-31	3.78e-29
chr7	80277995	80278494	+	3.30428	2.84e-31	3.79e-29
chr7	75791397	75791896	+	1.68765	2.93e-31	3.9e-29
chr17	5865093	5865592	+	1.58431	2.93e-31	3.9e-29
chr7	95642096	95642595	+	2.19956	2.93e-31	3.91e-29
chr13	33262013	33262512	+	1.66412	2.97e-31	3.96e-29
chr4	5206287	5206786	+	1.97074	2.99e-31	3.98e-29
chr11	126163072	126163571	+	1.21533	3.04e-31	4.05e-29
chr2	124267818	124268317	+	1.79501	3.12e-31	4.15e-29
chr16	69530585	69531084	+	1.90153	3.15e-31	4.18e-29
chr17	41910622	41911121	+	1.46073	3.17e-31	4.21e-29
chr20	46689352	46689851	+	-0.642275	3.24296e-31	4.30237e-29
chr8	20459678	20460177	+	2.86375	3.25e-31	4.31e-29
chr11	47464381	47464880	+	1.41296	3.25e-31	4.31e-29
chr1	45617546	45618045	+	1.70321	3.29e-31	4.35e-29
chr3	152126185	152126684	+	1.68551	3.33e-31	4.41e-29
chr11	64335027	64335526	+	1.36994	3.41e-31	4.51e-29
chr21	37564327	37564826	+	1.09548	3.46e-31	4.57e-29
chr12	114263291	114263790	+	1.81188	3.47e-31	4.59e-29
chr19	48114553	48115052	+	2.24062	3.5e-31	4.62e-29
chr5	146794488	146794987	+	2.98449	3.53e-31	4.64e-29
chr16	65070728	65071227	+	2.06455	3.52e-31	4.64e-29
chr17	80892000	80892499	+	1.41635	3.52e-31	4.64e-29
chr2	226690457	226690956	+	1.64211	3.58e-31	4.71e-29
chr21	42974113	42974612	+	-0.469675	3.59473e-31	4.72747e-29
chr12	130088433	130088932	+	3.06048	3.67e-31	4.82e-29
chr6	10323043	10323542	+	1.55897	3.67e-31	4.82e-29
chr2	235576196	235576695	+	1.82401	3.7e-31	4.85e-29
chr12	131872165	131872664	+	1.89444	3.7e-31	4.86e-29
chr9	131678452	131678951	+	2.14974	3.75e-31	4.92e-29
chr19	48532281	48532780	+	2.26676	3.9e-31	5.11e-29
chr17	2049910	2050409	+	-0.820884	3.9652e-31	5.19031e-29
chr1	234772301	234772800	+	1.62184	4.04e-31	5.28e-29
chr17	236800	237299	+	1.39835	4.04e-31	5.28e-29
chr13	31081861	31082360	+	3.06232	4.06e-31	5.3e-29
chr8	95114363	95114862	+	2.38496	4.09e-31	5.34e-29
chr1	245837686	245838185	+	1.82117	4.12e-31	5.38e-29
chr13	52926856	52927355	+	2.95875	4.14e-31	5.4e-29
chr12	2613682	2614181	+	2.89701	4.16e-31	5.42e-29
chr16	15415547	15416046	+	2.1221	4.31e-31	5.61e-29
chr15	69848517	69849016	+	2.40263	4.33e-31	5.63e-29
chr3	133136228	133136727	+	1.61556	4.37e-31	5.69e-29
chr11	74170827	74171326	+	-0.581836	4.40455e-31	5.72337e-29
chr11	19660079	19660578	+	2.3167	4.41e-31	5.73e-29
chr19	54288695	54289194	+	1.96039	4.46e-31	5.79e-29
chr5	157516010	157516509	+	1.35998	4.52e-31	5.86e-29
chr20	47927220	47927719	+	2.51564	4.55e-31	5.9e-29
chr19	5977935	5978434	+	-0.723882	4.57968e-31	5.93129e-29
chr6	24887537	24888036	+	2.07904	4.59e-31	5.94e-29
chr13	95202022	95202521	+	2.46797	4.73e-31	6.12e-29
chr2	219496369	219496868	+	1.46559	4.74e-31	6.13e-29
chr3	13379146	13379645	+	1.46396	4.8e-31	6.2e-29
chr4	159460375	159460874	+	2.26906	4.87e-31	6.29e-29
chr11	64675359	64675858	+	0.825463	4.95e-31	6.39e-29
chr3	77097426	77097925	+	1.78685	4.97e-31	6.41e-29
chr15	58332076	58332575	+	1.57731	5.03e-31	6.49e-29
chr8	133206897	133207396	+	1.95323	5.1e-31	6.57e-29
chr1	96234255	96234754	+	1.9334	5.12e-31	6.59e-29
chr10	119417829	119418328	+	1.6824	5.25e-31	6.75e-29
chr17	45316948	45317447	+	-0.540158	5.25885e-31	6.75444e-29
chr17	82098129	82098628	+	-0.624946	5.26003e-31	6.75444e-29
chr18	49017066	49017565	+	1.95112	5.28e-31	6.78e-29
chr6	16799708	16800207	+	1.34226	5.31e-31	6.81e-29
chr2	41187788	41188287	+	1.97466	5.45e-31	6.99e-29
chr19	28289994	28290493	+	2.41151	5.47e-31	7e-29
chr4	105657474	105657973	+	2.19849	5.73e-31	7.33e-29
chr5	58145433	58145932	+	2.46197	5.75e-31	7.35e-29
chr2	133326499	133326998	+	1.63153	5.75e-31	7.35e-29
chr2	170235800	170236299	+	1.18699	5.75e-31	7.35e-29
chr2	196601420	196601919	+	1.25876	5.78e-31	7.38e-29
chr3	185688745	185689244	+	2.05354	5.83e-31	7.44e-29
chr13	45055496	45055995	+	2.69541	5.85e-31	7.46e-29
chr11	108616460	108616959	+	2.60676	5.87e-31	7.48e-29
chr11	115613925	115614424	+	2.18246	5.88e-31	7.48e-29
chr6	83807960	83808459	+	2.29383	6.04e-31	7.68e-29
chr15	78265879	78266378	+	1.90447	6.04e-31	7.68e-29
chr7	150898082	150898581	+	1.65967	6.09e-31	7.74e-29
chr3	36796812	36797311	+	2.0472	6.15e-31	7.81e-29
chr1	63868097	63868596	+	2.54065	6.21e-31	7.88e-29
chr20	18917228	18917727	+	2.21462	6.21e-31	7.88e-29
chr6	40252523	40253022	+	2.0277	6.27e-31	7.95e-29
chr17	21282137	21282636	+	2.48919	6.29e-31	7.97e-29
chr7	139771242	139771741	+	2.47683	6.31e-31	7.98e-29
chr7	157988356	157988855	+	2.36512	6.49e-31	8.2e-29
chr6	150269648	150270147	+	1.93656	6.48e-31	8.2e-29
chr12	57752299	57752798	+	-0.529001	6.52608e-31	8.23987e-29
chr6	28947806	28948305	+	2.6021	6.53e-31	8.24e-29
chr20	51321979	51322478	+	2.57895	6.62e-31	8.35e-29
chr16	73549920	73550419	+	1.88592	6.78e-31	8.54e-29
chr20	53162348	53162847	+	2.05033	6.84e-31	8.63e-29
chr15	80851157	80851656	+	1.85178	6.9e-31	8.69e-29
chr2	228698828	228699327	+	2.31629	7e-31	8.81e-29
chr15	63177065	63177564	+	1.96029	7e-31	8.81e-29
chr1	220067239	220067738	+	2.14867	7.13e-31	8.97e-29
chr7	151039262	151039761	+	1.78059	7.21e-31	9.06e-29
chr13	100800255	100800754	+	1.54617	7.25e-31	9.1e-29
chr18	9068335	9068834	+	2.15507	7.35e-31	9.22e-29
chr2	15059808	15060307	+	1.76065	7.55e-31	9.46e-29
chr5	163941068	163941567	+	1.62456	7.59e-31	9.51e-29
chr6	48826902	48827401	+	2.63201	7.7e-31	9.65e-29
chr8	48764499	48764998	+	1.70811	7.91e-31	9.9e-29
chr7	32299575	32300074	+	2.23136	8.04e-31	1.01e-28
chr15	33160797	33161296	+	1.68519	8.1e-31	1.01e-28
chr13	50421715	50422214	+	1.6083	8.07e-31	1.01e-28
chr9	79264420	79264919	+	1.34682	8.2e-31	1.02e-28
chr22	35217540	35218039	+	2.36212	8.25e-31	1.03e-28
chr6	86128329	86128828	+	2.38229	8.52e-31	1.06e-28
chr22	27170496	27170995	+	2.30738	8.58e-31	1.07e-28
chr19	10870920	10871419	+	-0.485922	8.66074e-31	1.07755e-28
chr11	119676535	119677034	+	2.47195	8.64e-31	1.08e-28
chr1	69947793	69948292	+	3.15153	8.83e-31	1.1e-28
chr20	62856987	62857486	+	1.89783	8.84e-31	1.1e-28
chr8	118379826	118380325	+	3.17725	9.04e-31	1.12e-28
chr5	84059675	84060174	+	2.02059	9.36e-31	1.16e-28
chr8	37144674	37145173	+	2.46398	9.44e-31	1.17e-28
chr7	89223858	89224357	+	2.1857	9.43e-31	1.17e-28
chr1	22612990	22613489	+	1.28654	9.54e-31	1.18e-28
chr13	21938170	21938669	+	1.60378	9.9e-31	1.23e-28
chr2	202038888	202039387	+	2.07862	1.01e-30	1.25e-28
chr5	57692995	57693494	+	2.16036	1.04e-30	1.28e-28
chr2	33457788	33458287	+	1.78819	1.03e-30	1.28e-28
chr17	2892464	2892963	+	1.97016	1.08e-30	1.34e-28
chr8	125352618	125353117	+	1.75392	1.09e-30	1.34e-28
chr2	229566278	229566777	+	2.44909	1.12e-30	1.38e-28
chr7	52151438	52151937	+	1.91278	1.16e-30	1.42e-28
chr1	19469365	19469864	+	1.2264	1.15e-30	1.42e-28
chr3	41318475	41318974	+	2.36902	1.23e-30	1.51e-28
chr3	57951390	57951889	+	1.5303	1.23e-30	1.51e-28
chr8	48788674	48789173	+	1.44348	1.25e-30	1.53e-28
chr7	101100067	101100566	+	1.265	1.33e-30	1.63e-28
chr10	3525763	3526262	+	1.44445	1.36e-30	1.66e-28
chr1	216456669	216457168	+	2.34587	1.36e-30	1.67e-28
chr2	196275721	196276220	+	2.00127	1.4e-30	1.72e-28
chr16	14958903	14959402	+	1.78524	1.41e-30	1.72e-28
chr10	78716017	78716516	+	2.26418	1.51e-30	1.84e-28
chr1	65260846	65261345	+	2.10182	1.51e-30	1.84e-28
chr11	74849551	74850050	+	1.73432	1.5e-30	1.84e-28
chr14	31937667	31938166	+	2.65875	1.52e-30	1.85e-28
chr17	57948581	57949080	+	1.36454	1.53e-30	1.87e-28
chr9	136693743	136694242	+	1.6154	1.55e-30	1.89e-28
chr22	17673049	17673548	+	1.52753	1.55e-30	1.89e-28
chr1	161706399	161706898	+	2.18061	1.59e-30	1.93e-28
chr15	86624621	86625120	+	2.02352	1.62e-30	1.97e-28
chr15	92809057	92809556	+	-0.713948	1.61769e-30	1.97019e-28
chr6	3500559	3501058	+	2.24185	1.62e-30	1.98e-28
chr22	48090005	48090504	+	1.35145	1.66e-30	2.02e-28
chr3	15646807	15647306	+	2.06686	1.7e-30	2.07e-28
chr2	46719453	46719952	+	2.53817	1.74e-30	2.12e-28
chr2	5520555	5521054	+	1.02651	1.82e-30	2.2e-28
chr13	93151248	93151747	+	1.6783	1.83e-30	2.22e-28
chr13	62642874	62643373	+	2.59465	1.85e-30	2.23e-28
chr16	84198408	84198907	+	1.61056	1.84e-30	2.23e-28
chr9	109232355	109232854	+	1.23469	1.84e-30	2.23e-28
chr8	63686783	63687282	+	2.75198	1.87e-30	2.26e-28
chr22	35312081	35312580	+	1.83203	1.87e-30	2.27e-28
chr8	112616318	112616817	+	1.92138	1.9e-30	2.29e-28
chr12	7909966	7910465	+	2.91602	1.9e-30	2.3e-28
chr16	5791184	5791683	+	1.8085	1.9e-30	2.3e-28
chr17	65438694	65439193	+	1.9333	1.95e-30	2.35e-28
chr3	181541361	181541860	+	1.88831	1.95e-30	2.35e-28
chr8	41175176	41175675	+	2.04399	1.98e-30	2.38e-28
chr19	7098884	7099383	+	-0.778392	1.97684e-30	2.38224e-28
chr12	25333748	25334247	+	2.7514	1.98e-30	2.39e-28
chr3	56132157	56132656	+	2.85532	2.07e-30	2.49e-28
chr1	36299907	36300406	+	2.1305	2.07e-30	2.49e-28
chr20	34713348	34713847	+	2.14514	2.16e-30	2.59e-28
chr8	122988669	122989168	+	1.52083	2.18e-30	2.62e-28
chr15	70271375	70271874	+	1.48271	2.19e-30	2.63e-28
chr18	8890900	8891399	+	1.76627	2.22e-30	2.66e-28
chr10	103781295	103781794	+	2.85903	2.23e-30	2.67e-28
chr8	79287976	79288475	+	2.5422	2.23e-30	2.67e-28
chr11	116333183	116333682	+	1.88094	2.24e-30	2.68e-28
chr9	97633269	97633768	+	-0.568769	2.25631e-30	2.69935e-28
chr10	24901925	24902424	+	1.5451	2.27e-30	2.71e-28
chr12	44100207	44100706	+	2.59838	2.29e-30	2.74e-28
chr12	113698073	113698572	+	1.86276	2.29e-30	2.74e-28
chr13	35855548	35856047	+	1.01227	2.31e-30	2.76e-28
chr16	55542665	55543164	+	3.27056	2.33e-30	2.78e-28
chr18	58186225	58186724	+	1.27667	2.35e-30	2.8e-28
chr21	42063930	42064429	+	1.90378	2.38e-30	2.84e-28
chr3	197031423	197031922	+	1.85494	2.39e-30	2.85e-28
chr1	31700987	31701486	+	1.73977	2.41e-30	2.86e-28
chr14	58829533	58830032	+	1.67392	2.41e-30	2.87e-28
chr12	8077202	8077701	+	1.48307	2.41e-30	2.87e-28
chr21	14877703	14878202	+	3.16619	2.45e-30	2.9e-28
chr8	142234985	142235484	+	1.91376	2.48e-30	2.94e-28
chr9	23621173	23621672	+	1.73273	2.53e-30	3e-28
chr10	30736825	30737324	+	1.83251	2.54e-30	3.01e-28
chr22	37154825	37155324	+	1.98125	2.55e-30	3.02e-28
chr1	13881389	13881888	+	1.93342	2.55e-30	3.02e-28
chr5	32537331	32537830	+	1.58303	2.59e-30	3.06e-28
chr7	130010253	130010752	+	2.19266	2.7e-30	3.19e-28
chr20	37720846	37721345	+	2.20485	2.74e-30	3.23e-28
chr10	127203056	127203555	+	1.95153	2.73e-30	3.23e-28
chr15	69826617	69827116	+	1.36858	2.74e-30	3.23e-28
chr1	41936060	41936559	+	1.81535	2.77e-30	3.26e-28
chr10	4780760	4781259	+	1.91465	2.81e-30	3.31e-28
chr19	10653906	10654405	+	-0.560728	2.82691e-30	3.33119e-28
chr11	18958124	18958623	+	2.13737	2.89e-30	3.4e-28
chr1	204840842	204841341	+	2.75251	2.9e-30	3.41e-28
chr12	2998849	2999348	+	1.05558	2.92e-30	3.43e-28
chr20	57190832	57191331	+	2.14864	2.97e-30	3.49e-28
chr4	95510779	95511278	+	2.12809	2.99e-30	3.52e-28
chr11	33912709	33913208	+	1.73188	3.03e-30	3.56e-28
chr6	166999039	166999538	+	-0.635797	3.05221e-30	3.5816e-28
chr11	128509938	128510437	+	3.00741	3.11e-30	3.64e-28
chr13	106474919	106475418	+	2.64005	3.1e-30	3.64e-28
chr16	15021432	15021931	+	1.16889	3.11e-30	3.64e-28
chr4	24850612	24851111	+	2.86604	3.12e-30	3.65e-28
chr15	67106849	67107348	+	2.3044	3.12e-30	3.65e-28
chr6	14743916	14744415	+	2.79534	3.14e-30	3.67e-28
chr6	169162967	169163466	+	2.30844	3.14e-30	3.67e-28
chr5	14036057	14036556	+	1.91156	3.14e-30	3.67e-28
chr8	138872415	138872914	+	1.74695	3.14e-30	3.67e-28
chr1	241762815	241763314	+	2.21647	3.16e-30	3.68e-28
chr10	120513421	120513920	+	1.92462	3.15e-30	3.68e-28
chr10	78521064	78521563	+	1.65973	3.17e-30	3.7e-28
chr7	131769207	131769706	+	2.18317	3.21e-30	3.74e-28
chr20	2211084	2211583	+	1.58668	3.23e-30	3.75e-28
chr13	85500762	85501261	+	3.10569	3.26e-30	3.8e-28
chr5	146553692	146554191	+	2.90191	3.33e-30	3.87e-28
chr8	67692778	67693277	+	1.91234	3.36e-30	3.91e-28
chr14	103888190	103888689	+	1.97819	3.39e-30	3.93e-28
chr9	133714791	133715290	+	1.95633	3.39e-30	3.93e-28
chr7	141277474	141277973	+	2.29424	3.42e-30	3.96e-28
chr11	20112173	20112672	+	1.45204	3.47e-30	4.02e-28
chr19	7829624	7830123	+	-0.556422	3.47221e-30	4.02151e-28
chr1	11980003	11980502	+	-0.573105	3.4827e-30	4.03128e-28
chr10	80760962	80761461	+	1.8456	3.53e-30	4.08e-28
chr10	24209898	24210397	+	1.15072	3.65e-30	4.22e-28
chr7	129845849	129846348	+	2.68537	3.72e-30	4.3e-28
chr2	8004209	8004708	+	2.4899	3.77e-30	4.36e-28
chr10	3172583	3173082	+	-0.566207	3.9724e-30	4.58458e-28
chr10	98460754	98461253	+	1.47745	4.05e-30	4.67e-28
chr1	40979661	40980160	+	-0.61367	4.06677e-30	4.68798e-28
chr8	138255407	138255906	+	2.04935	4.11e-30	4.74e-28
chr11	83865579	83866078	+	2.77006	4.12e-30	4.75e-28
chr12	101052021	101052520	+	1.49992	4.14e-30	4.77e-28
chr9	134649129	134649628	+	2.95692	4.19e-30	4.82e-28
chr16	15489437	15489936	+	3.15781	4.26e-30	4.89e-28
chr13	106088034	106088533	+	1.96667	4.27e-30	4.9e-28
chr1	151941267	151941766	+	1.68088	4.28e-30	4.91e-28
chr6	19759485	19759984	+	2.1516	4.29e-30	4.92e-28
chr10	70357610	70358109	+	1.51691	4.3e-30	4.93e-28
chr3	11820371	11820870	+	1.64157	4.38e-30	5.02e-28
chr2	129502732	129503231	+	2.84486	4.48e-30	5.13e-28
chr2	237697779	237698278	+	1.51716	4.47e-30	5.13e-28
chr10	124049473	124049972	+	2.23265	4.53e-30	5.18e-28
chr20	61426325	61426824	+	1.81909	4.59e-30	5.25e-28
chr22	30044333	30044832	+	1.70363	4.63e-30	5.3e-28
chr15	60761145	60761644	+	2.6688	4.65e-30	5.31e-28
chr13	20174757	20175256	+	1.78558	4.65e-30	5.31e-28
chr17	2883475	2883974	+	1.52766	4.8e-30	5.47e-28
chr4	1522381	1522880	+	1.85755	4.91e-30	5.59e-28
chr6	69289936	69290435	+	1.61023	5.01e-30	5.71e-28
chr2	12059881	12060380	+	2.0563	5.08e-30	5.78e-28
chr14	100471810	100472309	+	1.20088	5.21e-30	5.93e-28
chr12	31052625	31053124	+	2.26201	5.48e-30	6.23e-28
chr3	187586188	187586687	+	3.25018	5.55e-30	6.31e-28
chr13	29925739	29926238	+	2.00963	5.73e-30	6.51e-28
chr3	185900208	185900707	+	2.02969	5.83e-30	6.62e-28
chr3	15768920	15769419	+	2.36702	5.88e-30	6.67e-28
chr7	138729390	138729889	+	2.66786	5.98e-30	6.78e-28
chr5	121273808	121274307	+	1.77845	5.98e-30	6.78e-28
chr1	12040472	12040971	+	1.52655	6.07e-30	6.88e-28
chr2	131392278	131392777	+	2.65935	6.11e-30	6.92e-28
chr7	126700981	126701480	+	1.82386	6.2e-30	7.02e-28
chr10	24383670	24384169	+	1.96376	6.27e-30	7.09e-28
chr3	135740239	135740738	+	1.38986	6.36e-30	7.19e-28
chr9	92463794	92464293	+	3.24229	6.37e-30	7.2e-28
chr16	29944025	29944524	+	2.23076	6.4e-30	7.23e-28
chr17	55722885	55723384	+	1.80625	6.44e-30	7.27e-28
chr4	168124190	168124689	+	3.09097	6.57e-30	7.41e-28
chr2	240648548	240649047	+	1.64793	6.58e-30	7.42e-28
chr18	74806628	74807127	+	3.09322	6.61e-30	7.44e-28
chr16	51556935	51557434	+	1.60229	6.64e-30	7.47e-28
chr15	28907485	28907984	+	1.27796	6.66e-30	7.49e-28
chr8	124629682	124630181	+	1.31641	6.68e-30	7.51e-28
chr16	19860403	19860902	+	1.53631	6.72e-30	7.55e-28
chr15	70023017	70023516	+	1.6737	6.73e-30	7.56e-28
chr17	45123927	45124426	+	1.64744	6.74e-30	7.56e-28
chr14	34496848	34497347	+	1.47522	6.74e-30	7.56e-28
chr7	76570346	76570845	+	1.60791	6.86e-30	7.69e-28
chr8	3184892	3185391	+	2.67454	6.89e-30	7.72e-28
chr3	59559732	59560231	+	2.59698	7.27e-30	8.14e-28
chr18	77257451	77257950	+	1.42366	7.32e-30	8.19e-28
chr20	51661528	51662027	+	2.36979	7.44e-30	8.32e-28
chr1	206481122	206481621	+	1.77919	7.57e-30	8.46e-28
chr1	94590662	94591161	+	1.7505	7.7e-30	8.61e-28
chr19	14585086	14585585	+	2.60669	7.74e-30	8.65e-28
chr14	101927852	101928351	+	1.25874	7.84e-30	8.75e-28
chr3	52022496	52022995	+	1.79994	7.93e-30	8.85e-28
chr15	40500540	40501039	+	1.64452	8.01e-30	8.93e-28
chr11	116481193	116481692	+	1.82696	8.05e-30	8.97e-28
chr22	29310848	29311347	+	1.26014	8.07e-30	8.99e-28
chr16	89343546	89344045	+	1.36289	8.14e-30	9.06e-28
chr1	79811100	79811599	+	2.0097	8.19e-30	9.11e-28
chr4	26044422	26044921	+	2.32749	8.24e-30	9.16e-28
chr2	2665210	2665709	+	1.69245	8.29e-30	9.21e-28
chr7	137754331	137754830	+	1.86133	8.32e-30	9.24e-28
chr1	40746330	40746829	+	2.24674	8.65e-30	9.6e-28
chr8	125513000	125513499	+	1.9259	9.31e-30	1.03e-27
chr12	82763538	82764037	+	2.6358	9.43e-30	1.04e-27
chr9	134775513	134776012	+	1.76422	9.39e-30	1.04e-27
chr5	176789771	176790270	+	1.68697	9.5e-30	1.05e-27
chr16	30922451	30922950	+	-0.575341	9.58378e-30	1.05991e-27
chr16	48393832	48394331	+	1.36584	9.59e-30	1.06e-27
chr7	158186916	158187415	+	1.15154	9.58e-30	1.06e-27
chr12	41683716	41684215	+	2.02687	9.81e-30	1.08e-27
chr18	25813068	25813567	+	1.73815	9.79e-30	1.08e-27
chr5	145495674	145496173	+	1.60897	9.73e-30	1.08e-27
chr1	4082332	4082831	+	1.23268	9.75e-30	1.08e-27
chr10	81953358	81953857	+	2.60836	9.86e-30	1.09e-27
chr18	77043492	77043991	+	1.78966	1.01e-29	1.11e-27
chr15	70264028	70264527	+	1.11979	1.02e-29	1.12e-27
chr5	142016059	142016558	+	3.29767	1.02e-29	1.13e-27
chr2	219495685	219496184	+	1.36877	1.03e-29	1.13e-27
chr1	211917928	211918427	+	1.71699	1.04e-29	1.14e-27
chr1	109984469	109984968	+	-0.635577	1.05136e-29	1.15492e-27
chr6	16494735	16495234	+	1.82107	1.05e-29	1.16e-27
chr5	142644956	142645455	+	1.67402	1.06e-29	1.17e-27
chr1	62436093	62436592	+	-0.725703	1.08245e-29	1.18642e-27
chr20	15788241	15788740	+	1.7175	1.08e-29	1.19e-27
chr4	184792865	184793364	+	1.78245	1.11e-29	1.21e-27
chr20	62861729	62862228	+	-0.842857	1.13366e-29	1.24116e-27
chr2	54310262	54310761	+	1.95652	1.14e-29	1.25e-27
chr22	41362796	41363295	+	1.81305	1.14e-29	1.25e-27
chr5	168234085	168234584	+	1.36529	1.19e-29	1.3e-27
chr8	124620958	124621457	+	2.23666	1.2e-29	1.31e-27
chr2	86704349	86704848	+	2.39496	1.22e-29	1.34e-27
chr10	25641572	25642071	+	1.3688	1.25e-29	1.36e-27
chr4	40333858	40334357	+	1.6565	1.26e-29	1.37e-27
chr20	46244028	46244527	+	2.25702	1.26e-29	1.38e-27
chr4	37282203	37282702	+	1.73316	1.28e-29	1.39e-27
chr6	42224461	42224960	+	3.10323	1.29e-29	1.4e-27
chr20	62267519	62268018	+	1.88696	1.31e-29	1.42e-27
chr4	183966324	183966823	+	1.75107	1.32e-29	1.43e-27
chr1	202235765	202236264	+	1.30534	1.31e-29	1.43e-27
chr10	78331320	78331819	+	2.05862	1.35e-29	1.47e-27
chr6	15776459	15776958	+	1.9977	1.35e-29	1.47e-27
chr8	3159268	3159767	+	2.065	1.38e-29	1.5e-27
chr12	75977831	75978330	+	2.05288	1.39e-29	1.51e-27
chr1	162239363	162239862	+	2.01484	1.39e-29	1.51e-27
chr12	123916654	123917153	+	2.41572	1.4e-29	1.52e-27
chr1	218660664	218661163	+	2.70355	1.42e-29	1.54e-27
chr1	93754379	93754878	+	2.41678	1.43e-29	1.55e-27
chr16	28186718	28187217	+	1.91382	1.44e-29	1.55e-27
chr2	29528921	29529420	+	1.45657	1.44e-29	1.56e-27
chr3	57974645	57975144	+	1.30403	1.46e-29	1.58e-27
chr19	39390919	39391418	+	-0.602055	1.48274e-29	1.60099e-27
chr5	61394238	61394737	+	2.41688	1.49e-29	1.61e-27
chr1	102901958	102902457	+	2.1362	1.49e-29	1.61e-27
chr9	121835377	121835876	+	2.29899	1.5e-29	1.62e-27
chr10	60974650	60975149	+	2.35581	1.52e-29	1.64e-27
chr7	155665832	155666331	+	2.05667	1.56e-29	1.68e-27
chr20	50731031	50731530	+	-0.524754	1.57317e-29	1.69304e-27
chr14	99766689	99767188	+	1.37156	1.58e-29	1.7e-27
chr1	161132453	161132952	+	-0.840972	1.66866e-29	1.79383e-27
chr3	16240127	16240626	+	2.6523	1.7e-29	1.83e-27
chr13	95360373	95360872	+	2.3798	1.7e-29	1.83e-27
chr7	133481640	133482139	+	2.00591	1.7e-29	1.83e-27
chr11	120547772	120548271	+	0.972246	1.71e-29	1.83e-27
chr20	17662189	17662688	+	2.05899	1.71e-29	1.84e-27
chr3	63328336	63328835	+	1.80437	1.72e-29	1.84e-27
chr20	33168183	33168682	+	1.41966	1.75e-29	1.87e-27
chr5	150472903	150473402	+	2.64213	1.77e-29	1.9e-27
chr15	70142712	70143211	+	1.87356	1.79e-29	1.92e-27
chr16	85050451	85050950	+	1.80715	1.8e-29	1.93e-27
chr15	84912237	84912736	+	2.32386	1.83e-29	1.96e-27
chr2	37506336	37506835	+	2.40496	1.86e-29	1.99e-27
chr3	68751949	68752448	+	2.46553	1.88e-29	2.01e-27
chr17	45293313	45293812	+	1.31415	1.92e-29	2.05e-27
chr7	55441696	55442195	+	1.84027	1.94e-29	2.07e-27
chr1	242835800	242836299	+	2.54497	1.95e-29	2.08e-27
chr2	220785145	220785644	+	2.60349	1.99e-29	2.12e-27
chr2	46178993	46179492	+	1.31599	1.99e-29	2.12e-27
chr2	64675845	64676344	+	2.33245	2.03e-29	2.16e-27
chr17	57569888	57570387	+	2.0323	2.06e-29	2.19e-27
chr3	171190537	171191036	+	2.5587	2.11e-29	2.24e-27
chr22	23110844	23111343	+	1.24507	2.11e-29	2.25e-27
chr20	50761629	50762128	+	2.50616	2.16e-29	2.29e-27
chr19	48170130	48170629	+	-0.595405	2.22198e-29	2.35764e-27
chr22	41001780	41002279	+	2.02737	2.24e-29	2.37e-27
chr2	167785626	167786125	+	1.88946	2.24e-29	2.38e-27
chr17	63974540	63975039	+	1.50679	2.29e-29	2.43e-27
chr6	115322934	115323433	+	2.45134	2.3e-29	2.44e-27
chr16	85602858	85603357	+	1.77276	2.31e-29	2.44e-27
chr6	111568349	111568848	+	1.76445	2.47e-29	2.61e-27
chr8	3760439	3760938	+	1.79144	2.52e-29	2.66e-27
chr20	59585990	59586489	+	1.54922	2.52e-29	2.66e-27
chr16	67562338	67562837	+	-0.80171	2.52039e-29	2.66139e-27
chr13	34863572	34864071	+	2.98856	2.62e-29	2.76e-27
chr5	75016808	75017307	+	2.33046	2.62e-29	2.76e-27
chr3	141077100	141077599	+	0.94527	2.63e-29	2.78e-27
chr10	110414457	110414956	+	1.6736	2.68e-29	2.82e-27
chr16	11148899	11149398	+	1.86738	2.69e-29	2.83e-27
chr2	239830359	239830858	+	1.95482	2.69e-29	2.84e-27
chr1	31971026	31971525	+	2.19461	2.71e-29	2.85e-27
chr10	52250369	52250868	+	1.88056	2.76e-29	2.9e-27
chr21	45386811	45387310	+	1.73335	2.78e-29	2.92e-27
chr19	9945430	9945929	+	1.75851	2.81e-29	2.95e-27
chr6	106546653	106547152	+	2.14656	2.94e-29	3.08e-27
chr1	37153316	37153815	+	1.58408	2.94e-29	3.08e-27
chr17	36921432	36921931	+	1.91344	3.02e-29	3.16e-27
chr9	34454713	34455212	+	1.75469	3.07e-29	3.22e-27
chr3	74789071	74789570	+	2.11486	3.09e-29	3.23e-27
chr19	42113457	42113956	+	1.41533	3.1e-29	3.25e-27
chr13	101258036	101258535	+	1.14266	3.18e-29	3.32e-27
chr1	174999552	175000051	+	-0.553929	3.26858e-29	3.4182e-27
chr1	16513843	16514342	+	-0.692259	3.29323e-29	3.44215e-27
chr3	139906375	139906874	+	2.27133	3.31e-29	3.45e-27
chr19	42468291	42468790	+	1.7572	3.31e-29	3.45e-27
chr3	70068081	70068580	+	1.77583	3.32e-29	3.46e-27
chr8	122180763	122181262	+	1.59953	3.33e-29	3.48e-27
chr5	43157057	43157556	+	2.4577	3.35e-29	3.49e-27
chr17	83083475	83083974	+	1.86265	3.34e-29	3.49e-27
chr9	137519035	137519534	+	2.7404	3.37e-29	3.51e-27
chr1	30618329	30618828	+	1.83366	3.39e-29	3.52e-27
chr17	58232724	58233223	+	1.47568	3.39e-29	3.52e-27
chr2	237866164	237866663	+	1.58849	3.42e-29	3.56e-27
chr5	169795300	169795799	+	1.7052	3.5e-29	3.64e-27
chr11	133659506	133660005	+	1.6471	3.55e-29	3.69e-27
chr8	8295983	8296482	+	2.24706	3.6e-29	3.74e-27
chr1	67339660	67340159	+	2.05769	3.62e-29	3.76e-27
chr2	55590739	55591238	+	1.89874	3.64e-29	3.78e-27
chr11	57667655	57668154	+	-0.5511	3.72723e-29	3.86282e-27
chr2	226661804	226662303	+	2.33284	3.79e-29	3.92e-27
chr3	45880923	45881422	+	1.43464	3.83e-29	3.96e-27
chr19	54137238	54137737	+	-0.489527	3.90782e-29	4.04357e-27
chr20	50349265	50349764	+	2.76603	3.93e-29	4.06e-27
chr14	96136229	96136728	+	2.83324	3.93e-29	4.07e-27
chr16	18998649	18999148	+	2.36198	3.95e-29	4.08e-27
chr6	16539482	16539981	+	1.57265	4e-29	4.13e-27
chr3	177602456	177602955	+	1.77841	4.02e-29	4.15e-27
chr17	40542541	40543040	+	1.05772	4.11e-29	4.24e-27
chr17	16028054	16028553	+	2.47636	4.14e-29	4.27e-27
chr17	2053720	2054219	+	0.86512	4.24e-29	4.37e-27
chr21	37072824	37073323	+	-0.656815	4.24462e-29	4.37131e-27
chr2	88582025	88582524	+	2.37086	4.28e-29	4.4e-27
chr9	5718281	5718780	+	2.25893	4.36e-29	4.48e-27
chr15	85667991	85668490	+	1.70658	4.4e-29	4.53e-27
chr1	66182488	66182987	+	1.50552	4.44e-29	4.57e-27
chr11	117281195	117281694	+	2.27	4.5e-29	4.62e-27
chr1	202460076	202460575	+	2.46464	4.62e-29	4.75e-27
chr9	91100079	91100578	+	1.40639	4.77e-29	4.89e-27
chr9	99433530	99434029	+	2.70644	4.77e-29	4.9e-27
chr10	21533835	21534334	+	-0.61132	4.87988e-29	5.00189e-27
chr8	20825948	20826447	+	1.27276	4.92e-29	5.04e-27
chr21	33947759	33948258	+	0.876341	4.92e-29	5.04e-27
chr9	130426786	130427285	+	1.03896	4.93e-29	5.05e-27
chr20	12086377	12086876	+	1.58999	4.95e-29	5.07e-27
chr3	140466978	140467477	+	1.92762	5e-29	5.12e-27
chr11	41280999	41281498	+	1.89024	5.01e-29	5.12e-27
chr1	233016762	233017261	+	1.85696	5.03e-29	5.13e-27
chr17	28509748	28510247	+	1.94333	5.07e-29	5.17e-27
chr8	100722155	100722654	+	-0.508291	5.0995e-29	5.20253e-27
chr11	75814772	75815271	+	-0.599472	5.12914e-29	5.22732e-27
chr2	25078366	25078865	+	1.43701	5.13e-29	5.23e-27
chr1	202295546	202296045	+	1.33951	5.13e-29	5.23e-27
chr7	51501309	51501808	+	1.96427	5.22e-29	5.32e-27
chr10	57884405	57884904	+	2.16361	5.3e-29	5.39e-27
chr18	11577370	11577869	+	1.7923	5.3e-29	5.39e-27
chr1	7537989	7538488	+	1.70342	5.41e-29	5.49e-27
chr10	104903376	104903875	+	2.65692	5.48e-29	5.57e-27
chr6	142885234	142885733	+	1.00511	5.53e-29	5.61e-27
chr7	134854837	134855336	+	2.77383	5.54e-29	5.62e-27
chr1	52553197	52553696	+	-0.710543	5.56973e-29	5.64992e-27
chr2	234502521	234503020	+	2.02162	5.82e-29	5.9e-27
chr17	74152684	74153183	+	1.34096	5.89e-29	5.96e-27
chr9	91071533	91072032	+	1.39832	5.98e-29	6.06e-27
chr10	122307910	122308409	+	2.30764	5.99e-29	6.07e-27
chr12	92516166	92516665	+	2.17953	6.03e-29	6.1e-27
chr22	44278178	44278677	+	1.62492	6.07e-29	6.13e-27
chr17	80721126	80721625	+	1.42524	6.07e-29	6.14e-27
chr5	137379823	137380322	+	2.63898	6.14e-29	6.19e-27
chr12	3476334	3476833	+	2.45821	6.12e-29	6.19e-27
chr9	108605980	108606479	+	2.13451	6.14e-29	6.19e-27
chr11	113119000	113119499	+	2.19587	6.23e-29	6.29e-27
chr1	245357173	245357672	+	2.31163	6.29e-29	6.34e-27
chr11	133343940	133344439	+	1.89348	6.32e-29	6.37e-27
chr10	120156419	120156918	+	2.60088	6.33e-29	6.38e-27
chr4	2862535	2863034	+	1.58913	6.35e-29	6.39e-27
chr2	130641662	130642161	+	2.18832	6.43e-29	6.47e-27
chr16	21260955	21261454	+	2.22332	6.52e-29	6.55e-27
chr2	101120558	101121057	+	2.14174	6.69e-29	6.72e-27
chr9	42365570	42366069	+	2.12068	6.7e-29	6.72e-27
chr11	63567197	63567696	+	1.35456	6.69e-29	6.72e-27
chr10	72320714	72321213	+	1.0156	6.81e-29	6.84e-27
chr16	83689199	83689698	+	1.86155	6.87e-29	6.89e-27
chr6	168157490	168157989	+	1.26851	6.87e-29	6.89e-27
chr1	227934664	227935163	+	3.10209	6.93e-29	6.94e-27
chr19	17470102	17470601	+	-0.527824	6.93376e-29	6.94378e-27
chr12	125471331	125471830	+	1.6099	6.97e-29	6.98e-27
chr16	49542259	49542758	+	1.53701	6.99e-29	7e-27
chr5	133635038	133635537	+	1.07708	7.01e-29	7.01e-27
chr22	36659706	36660205	+	1.80101	7.05e-29	7.04e-27
chr22	31944085	31944584	+	-0.744924	7.13215e-29	7.12427e-27
chr7	43220209	43220708	+	3.07045	7.25e-29	7.24e-27
chr10	31745540	31746039	+	1.85029	7.53e-29	7.51e-27
chr13	23321353	23321852	+	1.72861	7.54e-29	7.52e-27
chr2	200405861	200406360	+	2.43003	7.58e-29	7.56e-27
chr16	23081737	23082236	+	1.7912	7.63e-29	7.6e-27
chr11	46930027	46930526	+	2.85314	7.66e-29	7.62e-27
chr19	47648344	47648843	+	1.40714	7.65e-29	7.62e-27
chr4	145034540	145035039	+	2.74959	7.73e-29	7.69e-27
chr12	94618945	94619444	+	2.09566	7.85e-29	7.8e-27
chr13	77595374	77595873	+	2.51639	8.01e-29	7.96e-27
chr6	134673447	134673946	+	2.22783	8.22e-29	8.17e-27
chr3	42815671	42816170	+	2.3601	8.31e-29	8.25e-27
chr14	21269442	21269941	+	-0.57483	8.32678e-29	8.26285e-27
chr7	78099774	78100273	+	1.92367	8.38e-29	8.31e-27
chr5	73916996	73917495	+	2.52603	8.59e-29	8.52e-27
chr9	73149447	73149946	+	1.8757	8.64e-29	8.56e-27
chr12	104604025	104604524	+	1.43418	8.65e-29	8.57e-27
chr8	138964708	138965207	+	1.81246	8.74e-29	8.65e-27
chr7	145909814	145910313	+	1.53155	8.86e-29	8.77e-27
chr2	170447669	170448168	+	2.81233	9.22e-29	9.12e-27
chr1	110338976	110339475	+	-0.531413	9.29694e-29	9.18836e-27
chr12	123097551	123098050	+	0.980378	9.37e-29	9.25e-27
chr5	9373479	9373978	+	1.11473	9.51e-29	9.39e-27
chr1	33176490	33176989	+	1.66108	9.73e-29	9.61e-27
chr5	27494795	27495294	+	2.59169	9.78e-29	9.64e-27
chr1	27418312	27418811	+	1.95624	9.81e-29	9.67e-27
chr7	65798185	65798684	+	1.19196	9.83e-29	9.68e-27
chr2	147495709	147496208	+	2.94144	9.85e-29	9.7e-27
chr1	180611409	180611908	+	2.05472	9.86e-29	9.71e-27
chr2	142010813	142011312	+	2.77171	1.01e-28	9.95e-27
chr12	130288165	130288664	+	2.34731	1.01e-28	9.95e-27
chr2	12176939	12177438	+	1.16437	1.01e-28	9.96e-27
chr11	113168192	113168691	+	1.83735	1.02e-28	9.97e-27
chr19	56170301	56170800	+	1.47187	1.03e-28	1.01e-26
chr12	8697629	8698128	+	-0.638728	1.0326e-28	1.01339e-26
chr22	39253409	39253908	+	1.13438	1.04e-28	1.02e-26
[truncated: 80,747 more rows]

## Sheet: nmglut_1vs0
Chr	Start	End	Strand	Ave-log2FC	P-value	Adj_p
chr12	52050963	52051462	+	1.31253	1.68814e-62	3.31015e-57
chr20	59063617	59064116	+	2.27551	5.16044e-62	5.05937e-57
chr17	44138106	44138605	+	1.296	1.28984e-61	8.43052e-57
chr17	77770591	77771090	+	2.27843	8.20419e-61	4.02176e-56
chr12	57452063	57452562	+	1.97009	2.55355e-58	1.00141e-53
chr2	96148390	96148889	+	1.41591	3.80759e-58	1.24434e-53
chr11	28566585	28567084	+	1.59041	5.37884e-56	1.50671e-51
chr1	7401723	7402222	+	1.99289	1.4527e-55	3.56062e-51
chr18	11857418	11857917	+	2.06992	1.84953e-55	4.02956e-51
chr7	157932498	157932997	+	3.14185	5.72179e-55	1.12194e-50
chr17	33235203	33235702	+	2.00714	3.17657e-54	5.66247e-50
chr7	95264224	95264723	+	1.7154	1.1777e-53	1.77637e-49
chr1	111956120	111956619	+	1.48713	1.16514e-53	1.77637e-49
chr20	58228462	58228961	+	1.70359	2.03336e-53	2.84791e-49
chr16	84603113	84603612	+	2.08844	5.16504e-53	6.75184e-49
chr8	630819	631318	+	2.06654	1.17057e-52	1.43455e-48
chr2	153543675	153544174	+	1.85202	2.3928e-52	2.75993e-48
chr17	74042693	74043192	+	1.92953	2.57298e-52	2.80288e-48
chr9	129488462	129488961	+	1.79299	6.15622e-52	6.35332e-48
chr1	222370060	222370559	+	1.62232	1.07563e-51	1.05456e-47
chr7	158431942	158432441	+	1.78159	1.6436e-51	1.517e-47
chr2	130824407	130824906	+	1.63047	1.70204e-51	1.517e-47
chr10	131635478	131635977	+	2.95741	3.45551e-51	2.8232e-47
chr3	182212359	182212858	+	1.96845	3.41524e-51	2.8232e-47
chr1	184366976	184367475	+	2.09534	4.7025e-51	3.68832e-47
chr2	29269314	29269813	+	1.94045	5.16433e-51	3.89476e-47
chr5	172939534	172940033	+	1.4121	6.56116e-51	4.76493e-47
chr9	72476976	72477475	+	2.20973	7.73495e-51	5.41676e-47
chr1	156106242	156106741	+	1.30057	8.46155e-51	5.72127e-47
chr3	5023269	5023768	+	2.16743	1.52539e-50	9.97013e-47
chr7	151727543	151728042	+	1.71411	1.89822e-50	1.20068e-46
chr5	124629016	124629515	+	1.83701	2.21539e-50	1.3575e-46
chr5	96597337	96597836	+	2.12099	4.27578e-50	2.54063e-46
chr2	27720023	27720522	+	2.27491	1.07542e-49	6.20213e-46
chr5	149466381	149466880	+	1.38963	4.66145e-49	2.5456e-45
chr2	232502895	232503394	+	1.07559	4.67362e-49	2.5456e-45
chr6	82144135	82144634	+	1.54355	1.87778e-48	9.95139e-45
chr21	45050709	45051208	+	1.86809	3.7059e-48	1.91227e-44
chr1	226662722	226663221	+	1.8027	5.86805e-48	2.95032e-44
chr8	11853921	11854420	+	1.54009	1.1468e-47	5.62169e-44
chr2	28276028	28276527	+	2.04126	1.41938e-47	6.78822e-44
chr4	13640083	13640582	+	1.39298	1.77712e-47	8.29673e-44
chr11	117828582	117829081	+	1.73898	2.32309e-47	1.05934e-43
chr12	123062705	123063204	+	1.82962	3.31644e-47	1.47795e-43
chr7	1418414	1418913	+	2.27669	5.44117e-47	2.3677e-43
chr16	50360329	50360828	+	2.04099	5.55449e-47	2.3677e-43
chr11	35629886	35630385	+	2.22131	6.13032e-47	2.55756e-43
chr17	32274975	32275474	+	1.38549	7.17922e-47	2.93276e-43
chr17	50621519	50622018	+	1.94878	9.07867e-47	3.63301e-43
chr12	176442	176941	+	1.61062	1.37028e-46	5.37376e-43
chr11	43920557	43921056	+	1.53485	5.53787e-46	2.12918e-42
chr10	124560282	124560781	+	1.58075	6.37311e-46	2.40319e-42
chr6	165988004	165988503	+	1.04889	7.64621e-46	2.82885e-42
chr17	2053720	2054219	+	1.30397	7.83667e-46	2.84562e-42
chr16	57628233	57628732	+	1.42636	1.17928e-45	4.2043e-42
chr13	49098091	49098590	+	1.93445	1.2226e-45	4.28091e-42
chr15	78212529	78213028	+	1.69229	1.82365e-45	6.27344e-42
chr2	46882033	46882532	+	1.89694	3.15431e-45	1.06639e-41
chr8	141788213	141788712	+	1.33674	4.37059e-45	1.45254e-41
chr17	35700138	35700637	+	1.79029	5.14084e-45	1.68005e-41
chr10	33264078	33264577	+	1.68704	6.84649e-45	2.20079e-41
chr9	130128977	130129476	+	1.40232	1.21712e-44	3.84931e-41
chr1	3313079	3313578	+	1.56359	1.31805e-44	4.10233e-41
chr9	113301493	113301992	+	1.62303	1.88039e-44	5.76114e-41
chr12	2244042	2244541	+	1.60872	2.17129e-44	6.55006e-41
chr1	59112974	59113473	+	1.90881	3.84262e-44	1.14162e-40
chr2	233350673	233351172	+	1.83149	7.43828e-44	2.1769e-40
chr8	142636933	142637432	+	1.51426	8.79938e-44	2.53737e-40
chr6	14001482	14001981	+	1.81212	8.97505e-44	2.55051e-40
chr10	132517187	132517686	+	1.2834	9.81033e-44	2.74806e-40
chr12	47812762	47813261	+	1.57342	1.82411e-43	5.03771e-40
chr2	10844119	10844618	+	1.4609	2.70392e-43	7.36379e-40
chr17	33072700	33073199	+	1.49546	3.46288e-43	9.30153e-40
chr10	63700046	63700545	+	2.21967	3.81972e-43	1.01214e-39
chr2	233247673	233248172	+	2.17889	5.3222e-43	1.39146e-39
chr1	247342737	247343236	+	1.56071	7.90516e-43	2.03956e-39
chr1	200483407	200483906	+	2.21847	8.38812e-43	2.13606e-39
chr17	4329776	4330275	+	2.83261	9.50405e-43	2.38921e-39
chr1	1064106	1064605	+	1.47037	1.23857e-42	3.07422e-39
chr5	172920361	172920860	+	1.94765	1.25515e-42	3.07642e-39
chr17	4899241	4899740	+	1.5406	1.8e-42	4.3574e-39
chr7	148772590	148773089	+	1.64317	2.41278e-42	5.76958e-39
chr14	100408359	100408858	+	1.47235	4.35533e-42	1.02892e-38
chr10	84156727	84157226	+	1.76389	5.79953e-42	1.3538e-38
chr20	46814821	46815320	+	2.08674	7.15989e-42	1.65169e-38
chr4	39427653	39428152	+	1.75772	7.41018e-42	1.68955e-38
chr12	113933324	113933823	+	1.54754	7.91124e-42	1.78306e-38
chr21	45874993	45875492	+	1.59344	1.06776e-41	2.37921e-38
chr8	141625016	141625515	+	1.68138	1.38298e-41	3.04695e-38
chr5	110086987	110087486	+	2.16148	1.84993e-41	4.03045e-38
chr20	51001642	51002141	+	1.63145	1.87342e-41	4.03677e-38
chr15	90165652	90166151	+	1.702	2.06453e-41	4.4002e-38
chr5	159773150	159773649	+	1.05261	2.08937e-41	4.40527e-38
chr16	4944686	4945185	+	1.6541	2.12775e-41	4.43846e-38
chr14	75237430	75237929	+	0.986987	2.16999e-41	4.47894e-38
chr1	154420178	154420677	+	1.58432	2.38479e-41	4.871e-38
chr2	223062386	223062885	+	2.79019	5.06724e-41	1.02433e-37
chr6	157535453	157535952	+	1.67872	5.54725e-41	1.10992e-37
chr1	168613590	168614089	+	1.56247	6.49275e-41	1.28598e-37
chr11	65472000	65472499	+	1.48032	8.36679e-41	1.64058e-37
chr20	58457268	58457767	+	1.12291	1.19384e-40	2.31774e-37
chr2	223613059	223613558	+	1.257	1.66246e-40	3.19588e-37
chr1	117146912	117147411	+	1.43993	1.90568e-40	3.62787e-37
chr1	229385508	229386007	+	2.5373	2.12128e-40	3.99949e-37
chr14	65006320	65006819	+	1.94924	2.36895e-40	4.42391e-37
chr8	94258968	94259467	+	1.22126	2.57227e-40	4.75829e-37
chr21	42097817	42098316	+	1.49687	3.0104e-40	5.51672e-37
chr11	34161649	34162148	+	1.41226	3.27762e-40	5.9508e-37
chr8	132265370	132265869	+	1.39483	3.7882e-40	6.8147e-37
chr1	27542307	27542806	+	1.48899	4.0493e-40	7.21817e-37
chr5	76084518	76085017	+	1.25423	4.56477e-40	8.06372e-37
chr2	157363472	157363971	+	1.43877	5.27353e-40	9.23258e-37
chr19	5113066	5113565	+	1.40504	5.7689e-40	1.00105e-36
chr18	24113022	24113521	+	1.37122	5.86784e-40	1.00928e-36
chr17	78935904	78936403	+	1.61154	6.62333e-40	1.12932e-36
chr3	108472127	108472626	+	1.83587	9.6511e-40	1.63139e-36
chr1	209884637	209885136	+	1.26912	1.12917e-39	1.8924e-36
chr1	225454724	225455223	+	1.82741	1.19189e-39	1.98059e-36
chr5	14268152	14268651	+	2.21779	1.3385e-39	2.20553e-36
chr7	89243	89742	+	1.8187	1.55568e-39	2.54202e-36
chr5	10655281	10655780	+	1.66361	2.23353e-39	3.61947e-36
chr9	136903313	136903812	+	1.46861	2.40924e-39	3.87222e-36
chr16	12120199	12120698	+	1.14317	2.55491e-39	4.07296e-36
chr20	9218550	9219049	+	1.44941	2.64992e-39	4.19036e-36
chr22	32469694	32470193	+	1.31474	2.78408e-39	4.36729e-36
chr3	115800393	115800892	+	1.91664	3.06568e-39	4.75612e-36
chr5	135246848	135247347	+	1.53488	3.08047e-39	4.75612e-36
chr11	61495939	61496438	+	1.3298	3.24975e-39	4.97829e-36
chr6	137824108	137824607	+	1.66499	3.58171e-39	5.44429e-36
chr19	2711455	2711954	+	2.08973	3.71555e-39	5.60428e-36
chr13	35855548	35856047	+	1.26604	4.40983e-39	6.60071e-36
chr9	98989581	98990080	+	1.60503	4.61983e-39	6.86265e-36
chr3	80677740	80678239	+	1.65169	5.47495e-39	8.07177e-36
chr17	78272571	78273070	+	1.8589	5.51699e-39	8.07304e-36
chr15	33094334	33094833	+	2.2943	5.753e-39	8.35604e-36
chr12	117143049	117143548	+	1.81372	5.9136e-39	8.52214e-36
chr21	18493359	18493858	+	1.40827	5.95428e-39	8.52214e-36
chr5	77232513	77233012	+	1.56976	6.01396e-39	8.54518e-36
chr1	31658697	31659196	+	1.80691	9.36439e-39	1.32101e-35
chr1	218585533	218586032	+	1.54902	9.70643e-39	1.35948e-35
chr7	139734473	139734972	+	1.77378	2.16695e-38	3.01349e-35
chr8	134542748	134543247	+	1.59965	2.73976e-38	3.78324e-35
chr6	168377335	168377834	+	1.05454	3.08655e-38	4.2323e-35
chr2	120934639	120935138	+	1.60144	3.12317e-38	4.25278e-35
chr3	115790716	115791215	+	2.31471	3.29266e-38	4.45265e-35
chr6	43798749	43799248	+	1.3916	3.48388e-38	4.67897e-35
chr1	66182488	66182987	+	1.9074	3.53705e-38	4.71807e-35
chr9	12814387	12814886	+	1.34431	3.62777e-38	4.80637e-35
chr15	79178956	79179455	+	1.5679	4.13933e-38	5.44734e-35
chr10	91901714	91902213	+	1.86935	5.33384e-38	6.97251e-35
chr2	223549131	223549630	+	1.88527	6.42145e-38	8.33866e-35
chr9	88339313	88339812	+	1.55052	8.24914e-38	1.06416e-34
chr17	2222810	2223309	+	1.52719	9.36992e-38	1.20084e-34
chr20	44495762	44496261	+	2.58846	1.18574e-37	1.50976e-34
chr6	79544948	79545447	+	1.32732	1.26565e-37	1.60112e-34
chr9	135014314	135014813	+	1.77803	1.63493e-37	2.04985e-34
chr11	19442212	19442711	+	1.3464	1.64127e-37	2.04985e-34
chr16	67530120	67530619	+	1.20822	1.88351e-37	2.33749e-34
chr11	69166440	69166939	+	1.90522	1.93613e-37	2.38768e-34
chr9	17900672	17901171	+	2.60575	2.19026e-37	2.6842e-34
chr2	223725500	223725999	+	1.59811	2.26064e-37	2.75325e-34
chr16	85037040	85037539	+	1.76254	2.4529e-37	2.96896e-34
chr9	8718286	8718785	+	2.00372	2.70273e-37	3.25128e-34
chr18	44958469	44958968	+	1.50828	3.01079e-37	3.59978e-34
chr2	102227657	102228156	+	1.6507	3.34958e-37	3.98058e-34
chr13	43911810	43912309	+	1.90512	3.77315e-37	4.45693e-34
chr7	74079254	74079753	+	1.41169	4.11035e-37	4.82616e-34
chr15	33243829	33244328	+	2.1325	4.29934e-37	5.01802e-34
chr9	121921403	121921902	+	2.25664	4.57045e-37	5.30289e-34
chr6	89297928	89298427	+	1.5427	4.85102e-37	5.5953e-34
chr12	52036905	52037404	+	1.09528	6.52911e-37	7.48683e-34
chr12	31732846	31733345	+	2.12021	6.81328e-37	7.75494e-34
chr3	184262319	184262818	+	1.10448	6.84202e-37	7.75494e-34
chr5	133245458	133245957	+	1.9786	6.89149e-37	7.76612e-34
chr22	43897690	43898189	+	1.53103	9.45655e-37	1.05425e-33
chr15	41564305	41564804	+	1.03267	9.46271e-37	1.05425e-33
chr9	120066311	120066810	+	2.33289	1.12763e-36	1.2492e-33
chr6	4125826	4126325	+	1.68679	1.1383e-36	1.25394e-33
chr12	52060056	52060555	+	3.24133	1.29739e-36	1.42121e-33
chr9	1759848	1760347	+	1.85726	1.32547e-36	1.4439e-33
chr8	48501545	48502044	+	1.53605	1.38982e-36	1.50564e-33
chr2	96811869	96812368	+	1.48286	1.4597e-36	1.57266e-33
chr19	45999600	46000099	+	1.09919	1.53629e-36	1.64612e-33
chr18	5510023	5510522	+	2.1953	1.87133e-36	1.99422e-33
chr1	151311491	151311990	+	1.38347	2.02873e-36	2.15027e-33
chr5	2149042	2149541	+	1.34133	2.08671e-36	2.19983e-33
chr13	109110161	109110660	+	2.41128	2.35179e-36	2.46603e-33
chr2	108980065	108980564	+	1.77454	2.48132e-36	2.588e-33
chr3	49882140	49882639	+	1.60526	3.31644e-36	3.44072e-33
chr9	22683015	22683514	+	1.39638	4.08361e-36	4.21435e-33
chr6	138250824	138251323	+	1.37077	4.13667e-36	4.24676e-33
chr2	2774997	2775496	+	1.90755	5.37922e-36	5.4665e-33
chr3	37458435	37458934	+	1.55743	5.38055e-36	5.4665e-33
chr8	102756615	102757114	+	1.34124	5.56981e-36	5.62962e-33
chr12	52874126	52874625	+	1.73208	5.8279e-36	5.86026e-33
chr16	84228196	84228695	+	1.35285	6.00713e-36	6.00967e-33
chr11	66426378	66426877	+	3.68776	6.524e-36	6.49363e-33
chr13	42720360	42720859	+	1.61235	6.69905e-36	6.63419e-33
chr2	47534136	47534635	+	1.38815	8.46647e-36	8.34236e-33
chr3	179991841	179992340	+	1.62107	8.52722e-36	8.36022e-33
chr1	205925690	205926189	+	2.07744	8.60603e-36	8.3955e-33
chr20	35305667	35306166	+	1.58116	8.97671e-36	8.71376e-33
chr8	23353830	23354329	+	1.89577	9.63561e-36	9.30728e-33
chr5	6505020	6505519	+	1.8891	9.85607e-36	9.47357e-33
chr20	59461396	59461895	+	2.04197	1.02697e-35	9.82302e-33
chr17	59829235	59829734	+	1.10813	1.06493e-35	1.01367e-32
chr11	70210065	70210564	+	2.59257	1.22067e-35	1.15629e-32
chr4	1043565	1044064	+	1.13534	1.40912e-35	1.32838e-32
chr16	11201636	11202135	+	1.31565	1.88845e-35	1.77173e-32
chr18	70384237	70384736	+	1.79212	1.9618e-35	1.83179e-32
chr13	80048744	80049243	+	1.24177	2.12062e-35	1.9707e-32
chr1	94081839	94082338	+	2.08859	2.17529e-35	2.01197e-32
chr3	134427351	134427850	+	1.66743	2.20585e-35	2.03066e-32
chr3	197516454	197516953	+	1.89262	2.34406e-35	2.14781e-32
chr5	174198467	174198966	+	2.19837	2.62986e-35	2.39847e-32
chr7	55192565	55193064	+	1.27004	2.74281e-35	2.4899e-32
chr15	65954259	65954758	+	1.33749	3.03353e-35	2.74112e-32
chr2	24855695	24856194	+	1.28175	3.67467e-35	3.30524e-32
chr2	937455	937954	+	1.29903	3.75523e-35	3.36227e-32
chr11	12724289	12724788	+	1.57345	4.17464e-35	3.7208e-32
chr8	610130	610629	+	1.72896	4.31485e-35	3.82836e-32
chr12	6532471	6532970	+	0.899524	4.43215e-35	3.91473e-32
chr2	108939979	108940478	+	1.48125	4.86112e-35	4.27437e-32
chr6	130773790	130774289	+	1.92873	5.37348e-35	4.70379e-32
chr6	70151551	70152050	+	1.6483	6.28827e-35	5.4801e-32
chr17	57948581	57949080	+	1.53527	6.48012e-35	5.62231e-32
chr9	121286949	121287448	+	1.38264	6.92395e-35	5.98092e-32
chr2	219495685	219496184	+	1.57335	7.01667e-35	6.03443e-32
chr6	165814628	165815127	+	1.6259	7.26775e-35	6.22306e-32
chr1	212485908	212486407	+	1.34859	8.24969e-35	7.03315e-32
chr11	56932774	56933273	+	1.29571	8.54676e-35	7.25486e-32
chr5	76790548	76791047	+	1.46887	8.90092e-35	7.49064e-32
chr2	25009873	25010372	+	1.41503	8.89979e-35	7.49064e-32
chr8	38527971	38528470	+	1.1712	1.00266e-34	8.40194e-32
chr22	46661446	46661945	+	1.59201	1.29912e-34	1.08398e-31
chr1	115190069	115190568	+	1.72323	1.44446e-34	1.20014e-31
chr3	172129841	172130340	+	1.60142	1.51069e-34	1.24987e-31
chr7	95242315	95242814	+	2.44036	1.58391e-34	1.30495e-31
chr19	18304441	18304940	+	1.41591	1.6665e-34	1.36724e-31
chr10	63707259	63707758	+	2.32096	1.68048e-34	1.36794e-31
chr11	12080060	12080559	+	2.06505	1.6813e-34	1.36794e-31
chr4	140096061	140096560	+	1.79706	2.11078e-34	1.71028e-31
chr6	2630341	2630840	+	2.07412	2.1826e-34	1.7612e-31
chr11	117786454	117786953	+	1.40513	2.22038e-34	1.78434e-31
chr19	2168893	2169392	+	1.33718	2.63097e-34	2.10567e-31
chr10	122149717	122150216	+	1.21635	2.72617e-34	2.17299e-31
chr19	30253513	30254012	+	2.33118	2.82608e-34	2.2435e-31
chr5	150317094	150317593	+	1.55827	2.94994e-34	2.33239e-31
chr11	11584353	11584852	+	1.64865	3.04259e-34	2.39598e-31
chr3	71636003	71636502	+	1.33103	3.12401e-34	2.45026e-31
chr11	110184968	110185467	+	1.07409	3.43705e-34	2.68504e-31
chr10	683535	684034	+	1.67747	3.57741e-34	2.78361e-31
chr12	117125215	117125714	+	1.28381	3.80081e-34	2.94575e-31
chr11	86743348	86743847	+	1.53143	4.89436e-34	3.77835e-31
chr15	71043307	71043806	+	2.25003	4.93609e-34	3.79562e-31
chr1	36938795	36939294	+	1.7165	5.05081e-34	3.86867e-31
chr2	7011664	7012163	+	1.88481	5.12623e-34	3.91115e-31
chr1	21324425	21324924	+	1.27856	5.23706e-34	3.98023e-31
chr16	87945310	87945809	+	0.925708	5.61458e-34	4.25067e-31
chr2	196335219	196335718	+	1.5953	6.05052e-34	4.5631e-31
chr10	22427804	22428303	+	1.86593	6.26372e-34	4.70578e-31
chr21	37032825	37033324	+	1.91348	8.48856e-34	6.35291e-31
chr3	13218131	13218630	+	1.34571	8.95058e-34	6.67322e-31
chr5	172758014	172758513	+	1.41983	9.39899e-34	6.98099e-31
chr16	49698961	49699460	+	1.5283	9.82782e-34	7.27195e-31
chr12	15689854	15690353	+	1.82888	1.16866e-33	8.61482e-31
chr9	38026186	38026685	+	1.03493	1.22833e-33	9.02079e-31
chr1	7299272	7299771	+	1.68553	1.24564e-33	9.11378e-31
chr1	71861000	71861499	+	2.43069	1.49536e-33	1.09002e-30
chr11	2813441	2813940	+	1.81059	1.64046e-33	1.19136e-30
chr8	76616544	76617043	+	2.38974	1.80496e-33	1.30118e-30
chr15	68609643	68610142	+	1.10726	1.80072e-33	1.30118e-30
chr5	159504921	159505420	+	1.71894	2.12835e-33	1.52869e-30
chr7	157552711	157553210	+	1.52676	2.14182e-33	1.53276e-30
chr8	125219154	125219653	+	1.69579	2.52191e-33	1.79819e-30
chr8	102806570	102807069	+	0.904708	3.7216e-33	2.644e-30
chr13	46614554	46615053	+	1.94294	4.07938e-33	2.88771e-30
chr7	3244287	3244786	+	1.73378	4.17529e-33	2.94498e-30
chr14	101073179	101073678	+	0.876239	4.44863e-33	3.12653e-30
chr11	68677407	68677906	+	1.38587	4.7798e-33	3.34728e-30
chr6	29845331	29845830	+	2.62513	4.85358e-33	3.38685e-30
chr9	123894026	123894525	+	1.8974	4.96028e-33	3.44903e-30
chr10	66095600	66096099	+	1.5586	5.01445e-33	3.47438e-30
chr11	120547772	120548271	+	1.07339	5.05918e-33	3.49302e-30
chr18	46536384	46536883	+	1.70656	5.21413e-33	3.58738e-30
chr11	65382205	65382704	+	1.07688	5.2459e-33	3.59661e-30
chr1	32357602	32358101	+	1.14714	5.82584e-33	3.9803e-30
chr19	2469388	2469887	+	1.88494	6.34523e-33	4.31654e-30
chr3	108388589	108389088	+	1.76656	6.38402e-33	4.31654e-30
chr5	56058250	56058749	+	1.28397	6.37539e-33	4.31654e-30
chr2	36027604	36028103	+	1.85847	6.51692e-33	4.39126e-30
chr12	102474404	102474903	+	1.76723	6.6708e-33	4.47956e-30
chr7	35727636	35728135	+	2.29381	6.72673e-33	4.49067e-30
chr17	59786423	59786922	+	1.80013	6.73315e-33	4.49067e-30
chr16	55911931	55912430	+	1.37291	7.14536e-33	4.74944e-30
chr15	77993995	77994494	+	1.17808	7.66249e-33	5.07596e-30
chr6	90025639	90026138	+	1.36518	8.37874e-33	5.51405e-30
chr17	39209679	39210178	+	1.33314	8.38006e-33	5.51405e-30
chr4	163448511	163449010	+	2.04977	8.50729e-33	5.57905e-30
chr17	48972262	48972761	+	1.7116	9.59128e-33	6.26896e-30
chr8	41770442	41770941	+	2.30265	1.04323e-32	6.79602e-30
chr11	20011303	20011802	+	1.74359	1.1971e-32	7.77258e-30
chr10	130714641	130715140	+	1.40238	1.59967e-32	1.03521e-29
chr2	196601420	196601919	+	1.31767	1.64433e-32	1.06061e-29
chr5	141743774	141744273	+	1.1128	1.67506e-32	1.07689e-29
chr10	24209898	24210397	+	1.23078	1.68914e-32	1.08239e-29
chr19	18104243	18104742	+	0.847694	1.82407e-32	1.16505e-29
chr7	95308793	95309292	+	1.00145	1.84057e-32	1.17177e-29
chr5	133664294	133664793	+	1.72472	2.00324e-32	1.26895e-29
chr12	25811677	25812176	+	1.54041	2.00616e-32	1.26895e-29
chr5	111983946	111984445	+	2.24504	2.0819e-32	1.31262e-29
chr4	12889023	12889522	+	1.4428	2.09849e-32	1.31884e-29
chr12	8077202	8077701	+	1.5728	2.10813e-32	1.32066e-29
chr17	2049910	2050409	+	-0.855589	2.24721e-32	1.40331e-29
chr2	236769985	236770484	+	1.29821	2.64131e-32	1.64418e-29
chr9	135126463	135126962	+	1.22596	2.7697e-32	1.71864e-29
chr16	51556935	51557434	+	1.71305	2.89089e-32	1.78819e-29
chr5	168234085	168234584	+	1.47045	2.90942e-32	1.79399e-29
chr1	239361397	239361896	+	1.60464	2.96127e-32	1.82024e-29
chr5	168317648	168318147	+	1.79181	3.06744e-32	1.8796e-29
chr17	80891223	80891722	+	1.25251	3.19903e-32	1.95413e-29
chr1	12051969	12052468	+	1.61016	3.2209e-32	1.96138e-29
chr4	152265040	152265539	+	1.39048	3.27636e-32	1.98897e-29
chr7	1104258	1104757	+	1.21485	3.49597e-32	2.11574e-29
chr3	49443883	49444382	+	2.43231	3.61164e-32	2.17902e-29
chr8	138846110	138846609	+	1.83567	3.91714e-32	2.35609e-29
chr3	21841040	21841539	+	2.25457	3.98708e-32	2.39082e-29
chr5	160171546	160172045	+	1.17702	4.12697e-32	2.46716e-29
chr7	28408926	28409425	+	1.18741	5.0339e-32	3.00019e-29
chr1	41955563	41956062	+	1.56643	5.07214e-32	3.01382e-29
chr6	52517460	52517959	+	1.32579	5.09744e-32	3.0197e-29
chr16	69073264	69073763	+	1.20052	5.14355e-32	3.03784e-29
chr15	91385187	91385686	+	2.13022	5.16437e-32	3.04098e-29
chr1	21638601	21639100	+	1.37529	5.5735e-32	3.27206e-29
chr16	66619480	66619979	+	1.73564	5.8799e-32	3.44164e-29
chr15	33160797	33161296	+	1.74226	6.04653e-32	3.52863e-29
chr16	67917798	67918297	+	1.19687	6.20907e-32	3.61274e-29
chr18	76740378	76740877	+	1.49113	6.27051e-32	3.63769e-29
chr5	175246290	175246789	+	1.89712	6.30615e-32	3.64758e-29
chr19	41223494	41223993	+	1.7281	6.34766e-32	3.66079e-29
chr2	61736885	61737384	+	2.05951	6.5233e-32	3.75105e-29
chr1	211735611	211736110	+	1.10221	6.66817e-32	3.82314e-29
chr7	135859400	135859899	+	1.39672	6.87388e-32	3.91817e-29
chr8	37493231	37493730	+	1.15092	6.86914e-32	3.91817e-29
chr7	131235641	131236140	+	1.33484	7.06449e-32	4.01515e-29
chr2	226690457	226690956	+	1.67778	7.38315e-32	4.18413e-29
chr1	200238284	200238783	+	2.40152	7.41147e-32	4.18808e-29
chr1	118101358	118101857	+	2.02108	7.46827e-32	4.20805e-29
chr12	94941412	94941911	+	1.6615	8.34944e-32	4.69107e-29
chr2	46178993	46179492	+	1.40904	8.80069e-32	4.93047e-29
chr6	166782463	166782962	+	1.65335	9.13005e-32	5.10042e-29
chr7	76338266	76338765	+	1.54087	9.60827e-32	5.34753e-29
chr6	40413181	40413680	+	1.28538	9.62694e-32	5.34753e-29
chr17	44587291	44587790	+	1.62186	9.84793e-32	5.45483e-29
chr11	44862229	44862728	+	1.36803	1.00196e-31	5.5343e-29
chr4	40255547	40256046	+	1.95016	1.01235e-31	5.57599e-29
chr4	139815832	139816331	+	1.24765	1.03331e-31	5.67547e-29
chr1	6770743	6771242	+	1.50026	1.04833e-31	5.74187e-29
chr13	114065000	114065499	+	1.3035	1.12581e-31	6.1491e-29
chr3	13301420	13301919	+	1.42323	1.19375e-31	6.50204e-29
chr9	129777067	129777566	+	1.19723	1.21358e-31	6.59178e-29
chr15	78756976	78757475	+	1.083	1.22431e-31	6.63169e-29
chr6	30769509	30770008	+	1.51481	1.40376e-31	7.58272e-29
chr20	57558936	57559435	+	1.83055	1.45069e-31	7.8147e-29
chr1	94541665	94542164	+	1.32196	1.45611e-31	7.82242e-29
chr7	24907626	24908125	+	1.90743	1.51172e-31	8.09897e-29
chr20	25237745	25238244	+	1.51813	1.52295e-31	8.13692e-29
chr5	102910235	102910734	+	2.11217	1.60775e-31	8.56663e-29
chr1	52674720	52675219	+	1.52068	1.62069e-31	8.6122e-29
chr3	37054381	37054880	+	2.14758	1.66157e-31	8.80558e-29
chr1	156161208	156161707	+	1.19888	1.6741e-31	8.84804e-29
chr10	78623842	78624341	+	1.73903	1.70898e-31	9.0081e-29
chr2	2557473	2557972	+	1.39472	1.84077e-31	9.6768e-29
chr10	119535182	119535681	+	1.41556	1.90998e-31	1.00138e-28
chr8	140238262	140238761	+	1.2496	1.92794e-31	1.0081e-28
chr7	98613947	98614446	+	1.87537	2.01637e-31	1.05153e-28
chr14	100688738	100689237	+	2.26568	2.21114e-31	1.15005e-28
chr19	3655700	3656199	+	1.2221	2.36043e-31	1.22445e-28
chr12	97632806	97633305	+	1.75484	2.53659e-31	1.3089e-28
chr17	44086828	44087327	+	1.11817	2.53427e-31	1.3089e-28
chr12	99381902	99382401	+	2.10961	2.55038e-31	1.31256e-28
chr14	54818637	54819136	+	1.12207	2.61712e-31	1.34338e-28
chr14	22536881	22537380	+	1.2778	2.64684e-31	1.35509e-28
chr7	81684876	81685375	+	1.32892	2.72303e-31	1.39047e-28
chr9	107274990	107275489	+	1.18077	2.78179e-31	1.41678e-28
chr21	43370233	43370732	+	1.42065	3.13715e-31	1.59363e-28
chr2	5520555	5521054	+	1.0525	3.34823e-31	1.69646e-28
chr8	20825948	20826447	+	1.35654	3.41855e-31	1.72763e-28
chr17	51957734	51958233	+	1.14462	3.51771e-31	1.77317e-28
chr22	33075663	33076162	+	2.10451	3.55592e-31	1.78783e-28
chr22	32079050	32079549	+	2.21159	3.57559e-31	1.79313e-28
chr6	3209085	3209584	+	1.14336	3.66343e-31	1.83249e-28
chr6	142885234	142885733	+	1.07173	3.85813e-31	1.92497e-28
chr3	186103914	186104413	+	1.49638	3.90901e-31	1.94541e-28
chr2	127064639	127065138	+	1.23541	4.0557e-31	2.0133e-28
chr7	157933373	157933872	+	1.99644	4.26708e-31	2.11288e-28
chr19	35120371	35120870	+	1.70132	4.64857e-31	2.29598e-28
chr14	89507564	89508063	+	1.83512	5.07686e-31	2.50122e-28
chr15	56929363	56929862	+	2.67269	5.11879e-31	2.51556e-28
chr6	157764447	157764946	+	1.08641	5.33528e-31	2.61539e-28
chr17	82804683	82805182	+	1.30451	5.51805e-31	2.69825e-28
chr11	43830894	43831393	+	1.26858	5.55453e-31	2.70932e-28
chr6	141326340	141326839	+	2.0058	6.00806e-31	2.92327e-28
chr6	37576353	37576852	+	1.62174	6.09456e-31	2.95802e-28
chr9	68552664	68553163	+	1.88875	6.17784e-31	2.99104e-28
chr17	42266825	42267324	+	2.20269	6.35377e-31	3.06863e-28
chr6	158481768	158482267	+	1.50542	6.44354e-31	3.10434e-28
chr2	234840173	234840672	+	1.79897	6.5341e-31	3.14026e-28
chr14	34496848	34497347	+	1.52204	6.57985e-31	3.15452e-28
chr10	29471445	29471944	+	1.49065	6.67376e-31	3.19173e-28
chr9	114551887	114552386	+	1.28052	6.82098e-31	3.25421e-28
chr1	21261867	21262366	+	1.34064	6.89777e-31	3.28285e-28
chr21	37060302	37060801	+	0.867253	6.93775e-31	3.29389e-28
chr3	11096514	11097013	+	1.04113	7.10355e-31	3.36446e-28
chr1	235910545	235911044	+	1.47387	7.12746e-31	3.36765e-28
chr11	130522192	130522691	+	1.12292	7.94438e-31	3.74461e-28
chr2	168523947	168524446	+	2.21482	8.14867e-31	3.83169e-28
chr1	245176993	245177492	+	1.85276	8.90514e-31	4.17738e-28
chr12	120019846	120020345	+	2.35144	9.20864e-31	4.30944e-28
chr9	91192961	91193460	+	1.46209	9.39592e-31	4.38662e-28
chr20	48841793	48842292	+	1.61309	9.43492e-31	4.39436e-28
chr8	27931284	27931783	+	1.63733	9.78472e-31	4.54649e-28
chr1	15459853	15460352	+	1.84479	1.06903e-30	4.94872e-28
chr1	59150935	59151434	+	1.14809	1.07009e-30	4.94872e-28
chr18	24560546	24561045	+	1.439	1.08029e-30	4.98415e-28
chr22	49970699	49971198	+	1.04379	1.14055e-30	5.2498e-28
chr20	58623820	58624319	+	1.00754	1.28528e-30	5.90212e-28
chr18	58785155	58785654	+	1.34876	1.34161e-30	6.14642e-28
chr8	56842514	56843013	+	1.66272	1.48092e-30	6.76886e-28
chr5	88785781	88786280	+	1.50381	1.48697e-30	6.78069e-28
chr11	23359232	23359731	+	1.37715	1.52014e-30	6.91586e-28
chr3	107644673	107645172	+	2.50349	1.64789e-30	7.47971e-28
chr13	91664106	91664605	+	1.47751	1.65666e-30	7.50216e-28
chr2	109139817	109140316	+	1.34926	1.69248e-30	7.64669e-28
chr2	29987064	29987563	+	1.40876	1.70348e-30	7.67869e-28
chr7	28611962	28612461	+	2.07533	1.81255e-30	8.15163e-28
chr20	63551131	63551630	+	1.30281	2.03785e-30	9.14389e-28
chr16	15021432	15021931	+	1.17896	2.25054e-30	1.00752e-27
chr7	37031860	37032359	+	1.49954	2.45621e-30	1.09709e-27
chr22	48090005	48090504	+	1.35089	2.47786e-30	1.10424e-27
chr1	202295546	202296045	+	1.39463	2.60174e-30	1.15682e-27
chr2	160223980	160224479	+	1.93471	2.76061e-30	1.22468e-27
chr12	104604025	104604524	+	1.49989	2.85402e-30	1.26326e-27
chr5	61397236	61397735	+	2.12058	2.95288e-30	1.30114e-27
chr2	209638359	209638858	+	1.97708	2.94683e-30	1.30114e-27
chr1	17732467	17732966	+	1.89083	2.97311e-30	1.30712e-27
chr19	18294428	18294927	+	1.01825	3.0336e-30	1.33073e-27
chr10	30437939	30438438	+	2.06261	3.10789e-30	1.36028e-27
chr6	9127031	9127530	+	1.85991	3.16845e-30	1.38369e-27
chr6	157428709	157429208	+	1.61737	3.23666e-30	1.41034e-27
chr19	2723059	2723558	+	1.21109	3.25538e-30	1.41535e-27
chr6	3324445	3324944	+	1.72235	3.28488e-30	1.42502e-27
chr3	127525333	127525832	+	1.4795	3.37812e-30	1.46224e-27
chr17	17435228	17435727	+	1.42247	3.53347e-30	1.52611e-27
chr21	37564327	37564826	+	1.0717	3.57108e-30	1.53896e-27
chr9	99176362	99176861	+	1.65212	3.71751e-30	1.59855e-27
chr21	45747748	45748247	+	1.27527	3.73797e-30	1.60383e-27
chr3	43405995	43406494	+	1.85681	3.76452e-30	1.6117e-27
chr14	61388507	61389006	+	1.29876	3.91888e-30	1.67413e-27
chr17	76844133	76844632	+	1.6218	4.05392e-30	1.72448e-27
chr13	67119535	67120034	+	1.61815	4.05432e-30	1.72448e-27
chr1	245380104	245380603	+	1.33952	4.15516e-30	1.76354e-27
chr7	26574333	26574832	+	1.4692	4.23524e-30	1.79365e-27
chr7	142436580	142437079	+	2.50194	4.45262e-30	1.88164e-27
chr16	54991223	54991722	+	1.51459	4.48587e-30	1.89162e-27
chr5	21236803	21237302	+	1.67265	4.52253e-30	1.90299e-27
chr3	193928600	193929099	+	1.66827	4.60519e-30	1.93362e-27
chr3	72745334	72745833	+	1.52623	4.85507e-30	2.03394e-27
chr7	3272760	3273259	+	1.32869	4.86487e-30	2.03394e-27
chr2	8004209	8004708	+	2.49322	5.00266e-30	2.0871e-27
chr10	70357610	70358109	+	1.5197	5.07963e-30	2.11471e-27
chr10	123848756	123849255	+	1.59174	5.28657e-30	2.1962e-27
chr11	20367523	20368022	+	1.60983	5.89831e-30	2.44515e-27
chr8	58078899	58079398	+	2.02488	5.9242e-30	2.45071e-27
chr2	127172942	127173441	+	1.30675	6.07201e-30	2.50656e-27
chr15	40098693	40099192	+	1.07159	6.36544e-30	2.62217e-27
chr1	202235765	202236264	+	1.32271	6.71903e-30	2.75948e-27
chr2	27715335	27715834	+	1.29087	6.72691e-30	2.75948e-27
chr21	38787416	38787915	+	1.80719	6.75645e-30	2.76582e-27
chr9	36802422	36802921	+	1.22556	7.56273e-30	3.08942e-27
chr11	66949992	66950491	+	1.33117	7.69721e-30	3.13782e-27
chr10	48958694	48959193	+	1.44591	8.3239e-30	3.38626e-27
chr14	101927852	101928351	+	1.26288	9.1025e-30	3.69533e-27
chr20	20211290	20211789	+	1.34119	9.26172e-30	3.7522e-27
chr17	77877520	77878019	+	1.31528	1.0066e-29	4.06962e-27
chr12	123097551	123098050	+	1.01229	1.01243e-29	4.08479e-27
chr8	94262098	94262597	+	1.57878	1.03238e-29	4.15671e-27
chr17	74677510	74678009	+	1.37626	1.09921e-29	4.41673e-27
chr8	139795206	139795705	+	0.975314	1.20498e-29	4.83181e-27
chr19	48532281	48532780	+	2.18043	1.35398e-29	5.40716e-27
chr8	103132406	103132905	+	1.46846	1.35175e-29	5.40716e-27
chr7	101273316	101273815	+	1.47062	1.3668e-29	5.44728e-27
chr8	29658984	29659483	+	1.45352	1.4162e-29	5.6216e-27
chr1	110130009	110130508	+	1.12581	1.41627e-29	5.6216e-27
chr2	219279016	219279515	+	0.604674	1.4231e-29	5.63729e-27
chr21	43319313	43319812	+	0.781669	1.45602e-29	5.75608e-27
chr19	33690415	33690914	+	1.51916	1.47825e-29	5.8322e-27
chr22	39980532	39981031	+	1.21239	1.54455e-29	6.08152e-27
chr10	13712907	13713406	+	1.95406	1.6051e-29	6.30584e-27
chr2	156342282	156342781	+	1.04231	1.60795e-29	6.30584e-27
chr14	76348795	76349294	+	1.14444	1.62634e-29	6.3652e-27
chr2	133326499	133326998	+	1.5739	1.63991e-29	6.40553e-27
chr2	190718703	190719202	+	1.38214	1.65193e-29	6.43966e-27
chr17	72422811	72423310	+	1.57422	1.6606e-29	6.45115e-27
chr3	197712207	197712706	+	0.957971	1.66145e-29	6.45115e-27
chr15	28907485	28907984	+	1.26997	1.67558e-29	6.49315e-27
chr10	132571851	132572350	+	1.11285	1.69865e-29	6.56956e-27
chr3	115239734	115240233	+	0.90163	1.72935e-29	6.67513e-27
chr15	69468400	69468899	+	1.22516	1.76757e-29	6.80925e-27
chr1	37123290	37123789	+	1.64535	1.84505e-29	7.07989e-27
chr11	8382667	8383166	+	1.36175	1.84354e-29	7.07989e-27
chr1	88327613	88328112	+	1.26321	1.86812e-29	7.15442e-27
chr8	57536934	57537433	+	1.25777	1.9383e-29	7.40874e-27
chr15	59200038	59200537	+	1.7824	1.95467e-29	7.45676e-27
chr6	167114533	167115032	+	1.12092	1.95871e-29	7.45767e-27
chr7	36280776	36281275	+	1.16549	2.04322e-29	7.76437e-27
chr19	39403757	39404256	+	1.30885	2.1071e-29	7.99161e-27
chr2	240251007	240251506	+	1.19909	2.15312e-29	8.15038e-27
chr20	24095796	24096295	+	1.56143	2.16532e-29	8.18079e-27
chr9	115118778	115119277	+	1.31761	2.25192e-29	8.49159e-27
chr18	36711685	36712184	+	1.71402	2.28943e-29	8.61648e-27
chr1	116777849	116778348	+	1.06954	2.33701e-29	8.7787e-27
chr1	219084991	219085490	+	2.40294	2.47681e-29	9.28604e-27
chr6	150835564	150836063	+	2.18954	2.6543e-29	9.93248e-27
chr16	19143198	19143697	+	1.15514	2.67553e-29	9.99286e-27
chr10	121325812	121326311	+	2.21757	2.6917e-29	1.00341e-26
chr3	195123209	195123708	+	0.956231	2.78747e-29	1.03715e-26
chr20	23152403	23152902	+	1.26759	3.20509e-29	1.18802e-26
chr11	61603065	61603564	+	1.03814	3.20344e-29	1.18802e-26
chr8	22703341	22703840	+	1.53979	3.27812e-29	1.2128e-26
chr4	17494269	17494768	+	0.882461	3.331e-29	1.23004e-26
chr11	35473781	35474280	+	1.72066	3.46892e-29	1.27856e-26
chr4	78600915	78601414	+	1.23021	3.67716e-29	1.35277e-26
chr2	493010	493509	+	2.34747	3.69179e-29	1.35561e-26
chr1	159144494	159144993	+	1.86431	3.71903e-29	1.36306e-26
chr12	42741958	42742457	+	1.46831	3.83517e-29	1.40301e-26
chr4	185589097	185589596	+	2.05831	4.0985e-29	1.49655e-26
chr3	77097426	77097925	+	1.70052	4.21346e-29	1.53567e-26
chr4	121668381	121668880	+	1.86402	4.40803e-29	1.6036e-26
chr11	125376083	125376582	+	1.40606	4.44261e-29	1.61318e-26
chr3	30476660	30477159	+	1.60401	4.6131e-29	1.672e-26
chr1	7265661	7266160	+	1.91529	4.84552e-29	1.753e-26
chr19	17680089	17680588	+	0.994014	5.01238e-29	1.81002e-26
chr1	209039312	209039811	+	1.81963	5.07304e-29	1.82856e-26
chr17	5526723	5527222	+	1.37832	5.14449e-29	1.85091e-26
chr3	133136228	133136727	+	1.53216	5.2275e-29	1.87733e-26
chr1	106612973	106613472	+	1.48982	5.28421e-29	1.89423e-26
chr14	75878924	75879423	+	1.66619	5.50903e-29	1.97069e-26
chr1	27117632	27118131	+	1.32995	5.5176e-29	1.97069e-26
chr8	141257497	141257996	+	1.10621	5.66172e-29	2.01849e-26
chr3	52022496	52022995	+	1.76232	5.68464e-29	2.02298e-26
chr5	134436456	134436955	+	1.03905	5.72795e-29	2.0347e-26
chr17	80826785	80827284	+	1.48385	5.7692e-29	2.04565e-26
chr20	34390767	34391266	+	2.10609	5.81062e-29	2.05661e-26
chr3	177069937	177070436	+	2.40364	5.883e-29	2.07848e-26
chr11	129440053	129440552	+	1.05429	5.99421e-29	2.11396e-26
chr9	130860721	130861220	+	1.07001	6.00947e-29	2.11554e-26
chr11	134902231	134902730	+	1.06675	6.2627e-29	2.20073e-26
chr11	114989471	114989970	+	1.45518	6.78881e-29	2.38134e-26
chr1	112133740	112134239	+	1.78063	7.18198e-29	2.51476e-26
chr3	126928965	126929464	+	1.52382	7.46774e-29	2.61016e-26
chr11	100851120	100851619	+	2.30857	8.18224e-29	2.8548e-26
chr5	134092856	134093355	+	1.42089	8.79098e-29	3.06174e-26
chr12	131026094	131026593	+	1.77088	9.0825e-29	3.15705e-26
chr8	29848156	29848655	+	1.27132	9.09682e-29	3.15705e-26
chr18	8794378	8794877	+	2.39379	9.74069e-29	3.36772e-26
chr16	49542259	49542758	+	1.53755	9.75538e-29	3.36772e-26
chr4	41406217	41406716	+	1.17026	9.74277e-29	3.36772e-26
chr7	157043822	157044321	+	1.58778	9.91896e-29	3.41817e-26
chr5	149445842	149446341	+	1.38825	1.00821e-28	3.46829e-26
chr6	31007641	31008140	+	1.52537	1.04881e-28	3.60165e-26
chr1	244778311	244778810	+	1.61535	1.05773e-28	3.62594e-26
chr21	15058917	15059416	+	2.06279	1.06227e-28	3.63514e-26
chr17	40313596	40314095	+	1.2715	1.06756e-28	3.64686e-26
chr3	179661694	179662193	+	1.82635	1.16407e-28	3.96966e-26
chr2	10860020	10860519	+	1.64365	1.20863e-28	4.11445e-26
chr10	72097719	72098218	+	1.95526	1.23045e-28	4.18147e-26
chr5	149397459	149397958	+	1.76925	1.23749e-28	4.19113e-26
chr6	16799708	16800207	+	1.26443	1.23757e-28	4.19113e-26
chr1	26201157	26201656	+	1.37674	1.27747e-28	4.31879e-26
chr17	40542541	40543040	+	1.04836	1.35065e-28	4.55832e-26
chr22	36328628	36329127	+	1.15944	1.36538e-28	4.60014e-26
chr6	31776885	31777384	+	1.3008	1.42683e-28	4.79894e-26
chr7	2110293	2110792	+	1.96964	1.45395e-28	4.88177e-26
chr21	45138090	45138589	+	1.40944	1.50536e-28	5.04573e-26
chr22	35451206	35451705	+	1.49226	1.51358e-28	5.06462e-26
chr8	97540215	97540714	+	1.36358	1.54732e-28	5.16871e-26
chr20	2211084	2211583	+	1.52035	1.5686e-28	5.23088e-26
chr1	201503453	201503952	+	1.58312	1.57442e-28	5.24137e-26
chr8	80347845	80348344	+	1.54209	1.58229e-28	5.25866e-26
chr17	41710707	41711206	+	0.788743	1.58531e-28	5.25977e-26
chr3	116059603	116060102	+	1.73266	1.6893e-28	5.59533e-26
chr20	54486551	54487050	+	1.82184	1.71536e-28	5.67205e-26
chr1	94160787	94161286	+	1.41908	1.97678e-28	6.52546e-26
chr1	7869462	7869961	+	1.14657	2.04887e-28	6.75208e-26
chr12	72077403	72077902	+	1.71736	2.14907e-28	7.07041e-26
chr3	25604091	25604590	+	1.92744	2.31379e-28	7.59959e-26
chr3	53243146	53243645	+	1.17567	2.32071e-28	7.60955e-26
chr16	65884011	65884510	+	2.07532	2.40122e-28	7.8604e-26
chr11	9565939	9566438	+	1.69325	2.44542e-28	7.99175e-26
chr1	26284666	26285165	+	1.17015	2.47305e-28	8.06859e-26
chr18	9631886	9632385	+	1.47749	2.57655e-28	8.39233e-26
chr2	205025017	205025516	+	1.66953	2.66649e-28	8.67088e-26
chr6	119147253	119147752	+	1.92114	2.6725e-28	8.67602e-26
chr1	166933692	166934191	+	1.4203	2.68894e-28	8.71496e-26
chr2	223697828	223698327	+	1.4143	2.71632e-28	8.78919e-26
chr22	37154825	37155324	+	1.87758	2.80563e-28	9.06321e-26
chr22	46233213	46233712	+	1.38791	2.84059e-28	9.16104e-26
chr10	91588181	91588680	+	1.67296	2.99022e-28	9.62779e-26
chr9	97704008	97704507	+	1.35005	3.09765e-28	9.95733e-26
chr7	80876780	80877279	+	1.48237	3.1365e-28	1.00657e-25
chr2	20438396	20438895	+	1.93111	3.2139e-28	1.02973e-25
chr5	146860567	146861066	+	1.63644	3.36641e-28	1.07683e-25
chr14	95545736	95546235	+	1.44974	3.47927e-28	1.11112e-25
chr7	154372006	154372505	+	1.29756	3.55086e-28	1.13213e-25
chr16	49552243	49552742	+	1.57153	3.64918e-28	1.16159e-25
chr15	68347417	68347916	+	1.49898	3.73582e-28	1.18725e-25
chr17	45371578	45372077	+	1.11826	3.99631e-28	1.26798e-25
chr3	60579684	60580183	+	1.86153	4.0649e-28	1.28597e-25
chr8	141568440	141568939	+	1.06885	4.06613e-28	1.28597e-25
chr12	123034878	123035377	+	1.11477	4.21993e-28	1.33246e-25
chr1	175470902	175471401	+	1.59438	4.39085e-28	1.3842e-25
chr18	37299541	37300040	+	0.883922	4.50167e-28	1.41686e-25
chr17	19346810	19347309	+	0.921062	4.62976e-28	1.45484e-25
chr21	43921948	43922447	+	1.78873	4.72817e-28	1.48338e-25
chr5	32537331	32537830	+	1.49137	5.05162e-28	1.58233e-25
chr19	49014061	49014560	+	1.30589	5.15902e-28	1.61339e-25
chr6	38058003	38058502	+	2.0364	5.31148e-28	1.65843e-25
chr9	121883651	121884150	+	1.21644	5.4378e-28	1.69517e-25
chr12	2998849	2999348	+	0.996427	5.47058e-28	1.70268e-25
chr2	35468279	35468778	+	1.50431	5.59331e-28	1.73812e-25
chr3	17179724	17180223	+	1.06881	5.6361e-28	1.74864e-25
chr17	67490998	67491497	+	1.02328	5.68422e-28	1.76079e-25
chr6	21351001	21351500	+	1.67953	5.77913e-28	1.7855e-25
chr4	1359043	1359542	+	1.16589	5.78222e-28	1.7855e-25
chr12	52064096	52064595	+	1.67336	5.79827e-28	1.78765e-25
chr1	226875847	226876346	+	1.19322	6.10828e-28	1.88027e-25
chr17	17819609	17820108	+	1.38031	6.12362e-28	1.88204e-25
chr16	15590828	15591327	+	1.14441	6.1719e-28	1.8939e-25
chr6	93785005	93785504	+	1.33682	6.1818e-28	1.89398e-25
chr5	6399960	6400459	+	1.52463	6.19246e-28	1.89429e-25
chr9	87212426	87212925	+	1.83369	6.52971e-28	1.99434e-25
chr18	44887069	44887568	+	1.20401	6.88583e-28	2.09984e-25
chr21	38804385	38804884	+	1.26332	7.74773e-28	2.359e-25
chr9	95018492	95018991	+	1.52074	7.94715e-28	2.41597e-25
chr13	48892270	48892769	+	1.92599	8.21936e-28	2.49486e-25
chr17	27471626	27472125	+	1.49389	8.32116e-28	2.52185e-25
chr5	111668699	111669198	+	1.45628	8.62411e-28	2.60963e-25
chr2	30115111	30115610	+	1.14232	8.70729e-28	2.63074e-25
chr5	138654470	138654969	+	1.42081	9.04769e-28	2.72938e-25
chr3	48155015	48155514	+	1.51342	9.07231e-28	2.73261e-25
chr20	52295565	52296064	+	1.71152	9.21042e-28	2.76995e-25
chr11	22466704	22467203	+	1.24101	9.4361e-28	2.83348e-25
chr17	81094774	81095273	+	0.867729	1.02824e-27	3.08287e-25
chr5	158942936	158943435	+	1.86302	1.08054e-27	3.23473e-25
chr10	29120151	29120650	+	2.07656	1.09379e-27	3.26941e-25
chr3	141331610	141332109	+	1.21358	1.18054e-27	3.52335e-25
chr8	121639070	121639569	+	1.52194	1.2287e-27	3.66152e-25
chr7	44184476	44184975	+	1.36758	1.33583e-27	3.97472e-25
chr12	13451735	13452234	+	1.30647	1.35971e-27	4.03963e-25
chr2	26696311	26696810	+	1.50545	1.37257e-27	4.07166e-25
chr7	158186916	158187415	+	1.0887	1.39896e-27	4.1437e-25
chr7	4135953	4136452	+	1.22669	1.42008e-27	4.1999e-25
chr17	10115022	10115521	+	1.25783	1.43314e-27	4.23214e-25
chr3	194089480	194089979	+	1.50569	1.46785e-27	4.32813e-25
chr7	7176343	7176842	+	1.60372	1.48027e-27	4.35821e-25
chr22	39308718	39309217	+	1.49343	1.59144e-27	4.67848e-25
chr2	7256226	7256725	+	1.89677	1.67061e-27	4.90386e-25
chr3	2354761	2355260	+	1.72697	1.69887e-27	4.97936e-25
chr2	238864167	238864666	+	1.18341	1.73238e-27	5.07001e-25
chr2	27308147	27308646	+	1.2123	1.74632e-27	5.10319e-25
chr21	46038938	46039437	+	1.0169	1.95086e-27	5.69241e-25
chr10	14532913	14533412	+	1.32784	2.00875e-27	5.85263e-25
chr11	8658451	8658950	+	0.951538	2.05955e-27	5.99172e-25
chr13	35892080	35892579	+	1.59047	2.09872e-27	6.09664e-25
chr7	48084889	48085388	+	1.78882	2.10401e-27	6.10296e-25
chr20	1399875	1400374	+	1.26635	2.10811e-27	6.10583e-25
chr3	14452673	14453172	+	0.973711	2.17244e-27	6.28286e-25
chr2	98134556	98135055	+	1.09867	2.20399e-27	6.36473e-25
chr18	3511927	3512426	+	1.68763	2.2336e-27	6.4394e-25
chr11	29227690	29228189	+	1.24371	2.23642e-27	6.4394e-25
chr2	25618669	25619168	+	1.69226	2.27315e-27	6.53556e-25
chr10	7269297	7269796	+	1.57861	2.28082e-27	6.54802e-25
chr16	71608264	71608763	+	1.30228	2.2886e-27	6.56077e-25
chr7	76570346	76570845	+	1.50249	2.30696e-27	6.60374e-25
chr12	52215441	52215940	+	1.47462	2.33429e-27	6.67222e-25
chr10	110221745	110222244	+	1.38231	2.35896e-27	6.72314e-25
chr10	129055905	129056404	+	1.24408	2.35795e-27	6.72314e-25
chr8	143508895	143509394	+	1.165	2.41804e-27	6.88152e-25
chr8	101026200	101026699	+	1.96512	2.52819e-27	7.18456e-25
chr6	129264020	129264519	+	2.08774	2.54794e-27	7.23022e-25
chr14	21107460	21107959	+	1.40467	2.57833e-27	7.30587e-25
chr10	57884405	57884904	+	2.06816	2.6228e-27	7.42117e-25
chr11	72354286	72354785	+	1.14634	2.8006e-27	7.91284e-25
chr15	70505539	70506038	+	1.20815	2.89033e-27	8.15461e-25
chr18	8844567	8845066	+	1.06707	2.90079e-27	8.17236e-25
chr17	236800	237299	+	1.26197	2.94842e-27	8.29462e-25
chr18	41829597	41830096	+	1.30815	2.99594e-27	8.41623e-25
chr2	232236195	232236694	+	1.33113	3.1207e-27	8.75416e-25
chr2	163641898	163642397	+	1.56909	3.13736e-27	8.78832e-25
chr12	24617403	24617902	+	2.04472	3.26342e-27	9.1284e-25
chr11	72615211	72615710	+	1.34226	3.36025e-27	9.38585e-25
chr7	2757737	2758236	+	1.20898	3.47135e-27	9.68241e-25
chr4	163701917	163702416	+	1.8706	3.52668e-27	9.82276e-25
chr11	47464381	47464880	+	1.26893	3.55115e-27	9.87688e-25
chr2	56230129	56230628	+	1.63911	3.64939e-27	1.01357e-24
chr4	14392241	14392740	+	1.89167	3.65906e-27	1.01482e-24
chr2	77512352	77512851	+	2.14386	3.75039e-27	1.03868e-24
chr7	104241568	104242067	+	2.05557	3.87683e-27	1.07219e-24
chr10	91163803	91164302	+	1.43138	3.88387e-27	1.07262e-24
chr14	95260863	95261362	+	1.22367	3.90207e-27	1.07613e-24
chr2	175805490	175805989	+	1.91724	3.95307e-27	1.08867e-24
chr4	29424067	29424566	+	1.75001	3.98553e-27	1.09584e-24
chr11	99370732	99371231	+	1.72131	3.99029e-27	1.09584e-24
chr2	46855143	46855642	+	1.99613	4.05282e-27	1.11145e-24
chr17	62778957	62779456	+	1.09302	4.08383e-27	1.11839e-24
chr11	111793875	111794374	+	1.63786	4.13287e-27	1.13025e-24
chr6	136403562	136404061	+	1.33414	4.2305e-27	1.15533e-24
chr8	94224397	94224896	+	1.2847	4.3261e-27	1.1798e-24
chr8	132945944	132946443	+	1.76999	4.43197e-27	1.20699e-24
chr5	168786123	168786622	+	1.15179	4.54512e-27	1.23609e-24
chr7	128392159	128392658	+	1.4646	4.57165e-27	1.24158e-24
chr2	96531958	96532457	+	0.912783	4.58538e-27	1.24359e-24
chr19	45653626	45654125	+	1.32625	4.82982e-27	1.30807e-24
chr2	207330840	207331339	+	1.28303	5.11864e-27	1.38438e-24
chr19	55207084	55207583	+	0.946771	5.12875e-27	1.38521e-24
chr5	95961788	95962287	+	0.783484	5.93026e-27	1.59948e-24
chr12	123141940	123142439	+	1.23763	6.06167e-27	1.63268e-24
chr11	120124920	120125419	+	1.70741	6.2702e-27	1.68653e-24
chr1	156096994	156097493	+	1.10176	6.40127e-27	1.71942e-24
chr12	98352351	98352850	+	1.54279	6.5992e-27	1.77016e-24
chr4	23889895	23890394	+	1.22405	6.70192e-27	1.79526e-24
chr3	197487807	197488306	+	1.2385	6.89074e-27	1.84332e-24
chr11	44760791	44761290	+	1.28779	6.99219e-27	1.86792e-24
chr16	2143497	2143996	+	1.08393	7.37413e-27	1.96727e-24
chr8	30804250	30804749	+	1.71039	7.41663e-27	1.97592e-24
chr5	81949436	81949935	+	1.5518	7.60748e-27	2.02401e-24
chr10	131514411	131514910	+	1.29101	7.65301e-27	2.03337e-24
chr11	82997203	82997702	+	1.6968	7.78453e-27	2.06551e-24
chr11	120564834	120565333	+	1.0933	7.80172e-27	2.06728e-24
chr16	21556524	21557023	+	0.960407	7.87509e-27	2.0839e-24
chr10	2508994	2509493	+	1.62271	8.38348e-27	2.21544e-24
chr3	135084366	135084865	+	1.24534	8.61605e-27	2.27384e-24
chr7	73715489	73715988	+	0.914194	8.6795e-27	2.2875e-24
chr9	76818250	76818749	+	1.3033	8.96688e-27	2.36007e-24
chr5	153352559	153353058	+	1.3066	9.42552e-27	2.47746e-24
chr15	66883276	66883775	+	1.21084	9.66243e-27	2.53633e-24
chr18	3816802	3817301	+	1.81622	1.01518e-26	2.66122e-24
chr16	17836871	17837370	+	1.98739	1.02815e-26	2.69162e-24
chr5	113203127	113203626	+	1.06604	1.09386e-26	2.85982e-24
chr19	4935471	4935970	+	1.63069	1.10273e-26	2.87919e-24
chr6	6811400	6811899	+	1.3399	1.12522e-26	2.93401e-24
chr19	623898	624397	+	1.34297	1.13416e-26	2.95339e-24
chr3	33392594	33393093	+	1.37927	1.17086e-26	3.0449e-24
chr9	37953672	37954171	+	1.54775	1.20731e-26	3.13552e-24
chr14	95413781	95414280	+	1.30922	1.25707e-26	3.26045e-24
chr16	78985891	78986390	+	1.85361	1.27534e-26	3.30347e-24
chr15	66009108	66009607	+	1.36175	1.29243e-26	3.34332e-24
chr1	151972872	151973371	+	1.48469	1.34777e-26	3.48189e-24
chr4	25088280	25088779	+	0.93985	1.45034e-26	3.74193e-24
chr1	114473312	114473811	+	1.46244	1.46187e-26	3.76673e-24
chr20	51446974	51447473	+	1.55277	1.47287e-26	3.7901e-24
chr6	105330868	105331367	+	1.88393	1.48226e-26	3.80425e-24
chr10	77163912	77164411	+	1.30446	1.48155e-26	3.80425e-24
chr17	80892000	80892499	+	1.24969	1.58068e-26	4.05156e-24
chr14	71191059	71191558	+	1.11179	1.5915e-26	4.07397e-24
chr3	127172995	127173494	+	0.890099	1.68281e-26	4.30208e-24
chr6	30326882	30327381	+	0.751955	1.70112e-26	4.34324e-24
chr14	101972322	101972821	+	1.24532	1.73069e-26	4.41298e-24
chr5	169416717	169417216	+	1.60421	1.7555e-26	4.47044e-24
chr4	3645217	3645716	+	1.29266	1.76809e-26	4.49665e-24
chr2	165054990	165055489	+	1.16336	1.78935e-26	4.54484e-24
chr13	103715243	103715742	+	1.44649	1.79666e-26	4.5516e-24
chr5	150497520	150498019	+	1.04708	1.79637e-26	4.5516e-24
chr11	103812036	103812535	+	1.15225	1.82639e-26	4.62095e-24
chr6	90368948	90369447	+	1.45164	1.85155e-26	4.67858e-24
chr16	23952000	23952499	+	1.04122	1.89187e-26	4.7743e-24
chr2	9607859	9608358	+	2.29068	1.98161e-26	4.99222e-24
chr8	98179126	98179625	+	1.17486	1.98331e-26	4.99222e-24
chr1	168387077	168387576	+	0.984028	2.08379e-26	5.23841e-24
chr7	140539491	140539990	+	1.10602	2.10014e-26	5.27276e-24
chr5	176955836	176956335	+	1.46493	2.27494e-26	5.7043e-24
chr9	109793179	109793678	+	2.05921	2.30775e-26	5.7792e-24
chr19	1249485	1249984	+	-0.634735	2.35557e-26	5.89141e-24
chr17	74152684	74153183	+	1.25008	2.3985e-26	5.99114e-24
chr7	51186447	51186946	+	1.6632	2.46941e-26	6.16042e-24
chr3	194364902	194365401	+	1.43687	2.48188e-26	6.18016e-24
chr11	94152159	94152658	+	1.39835	2.48363e-26	6.18016e-24
chr12	52056180	52056679	+	2.77657	2.56739e-26	6.3805e-24
chr1	20411112	20411611	+	1.26661	2.64668e-26	6.56923e-24
chr13	31482160	31482659	+	2.14723	2.72485e-26	6.7547e-24
chr9	136653626	136654125	+	1.10816	2.91686e-26	7.22156e-24
chr10	130719053	130719552	+	2.14317	3.02199e-26	7.4724e-24
chr16	84177682	84178181	+	1.65268	3.02729e-26	7.47608e-24
chr1	200053580	200054079	+	1.09789	3.10665e-26	7.66241e-24
chr6	166474134	166474633	+	1.07901	3.16282e-26	7.79116e-24
chr2	239482720	239483219	+	1.39876	3.20973e-26	7.89679e-24
chr19	48568279	48568778	+	1.24825	3.26634e-26	8.026e-24
chr4	40333858	40334357	+	1.50725	3.30645e-26	8.11438e-24
chr5	119036073	119036572	+	2.08131	3.49664e-26	8.57039e-24
chr12	10212176	10212675	+	0.701955	3.52906e-26	8.63905e-24
chr10	71860352	71860851	+	0.977298	3.53881e-26	8.65212e-24
chr8	92128160	92128659	+	1.83146	3.83099e-26	9.35482e-24
chr9	109628825	109629324	+	1.622	4.01184e-26	9.78425e-24
chr11	134126103	134126602	+	1.12501	4.01983e-26	9.79155e-24
chr20	43761306	43761805	+	1.4509	4.15167e-26	1.00948e-23
chr10	31649870	31650369	+	0.971562	4.15461e-26	1.00948e-23
chr18	4004410	4004909	+	1.29983	4.31387e-26	1.04688e-23
chr5	139661031	139661530	+	0.995526	4.6685e-26	1.13154e-23
chr1	233097956	233098455	+	1.61847	5.08552e-26	1.23109e-23
chr14	81946953	81947452	+	1.37341	5.30857e-26	1.2835e-23
chr18	9705205	9705704	+	2.10025	5.67184e-26	1.36796e-23
chr12	132286865	132287364	+	1.71151	5.66545e-26	1.36796e-23
chr2	120749622	120750121	+	1.91349	5.78671e-26	1.39395e-23
chr1	27145880	27146379	+	1.81379	5.81702e-26	1.39953e-23
chr10	129621614	129622113	+	1.85112	5.96867e-26	1.43426e-23
chr18	67360139	67360638	+	1.15049	7.11506e-26	1.70764e-23
chr1	29243697	29244196	+	1.6237	7.17048e-26	1.71884e-23
chr1	244353668	244354167	+	1.25159	7.18845e-26	1.72104e-23
chr3	107853777	107854276	+	1.90963	7.46607e-26	1.78533e-23
chr17	79945454	79945953	+	1.06737	7.52749e-26	1.79782e-23
chr9	99819711	99820210	+	0.568465	7.58692e-26	1.80981e-23
chr1	168709863	168710362	+	1.57472	7.80488e-26	1.85954e-23
chr7	139771242	139771741	+	2.14393	7.9556e-26	1.89315e-23
chr6	88989105	88989604	+	1.05269	8.09228e-26	1.92334e-23
chr9	12722161	12722660	+	1.93554	8.14759e-26	1.93414e-23
chr9	100429274	100429773	+	1.25138	8.32451e-26	1.97376e-23
chr7	157931226	157931725	+	1.58973	8.83455e-26	2.09215e-23
chr10	29757863	29758362	+	2.07583	8.90363e-26	2.10597e-23
chr7	28788665	28789164	+	1.54302	8.98513e-26	2.12269e-23
chr15	60359204	60359703	+	1.42688	9.01503e-26	2.12719e-23
chr10	33509066	33509565	+	1.11231	9.39116e-26	2.21328e-23
chr14	77344397	77344896	+	1.03941	9.54032e-26	2.24573e-23
chr14	100439121	100439620	+	1.41783	9.61557e-26	2.26073e-23
chr17	66636002	66636501	+	1.44321	9.65354e-26	2.26694e-23
chr20	50165870	50166369	+	0.757552	9.7341e-26	2.28312e-23
chr1	175394655	175395154	+	1.30875	9.97206e-26	2.33614e-23
chr1	104264465	104264964	+	2.27979	1.02064e-25	2.38819e-23
chr1	19469365	19469864	+	1.07101	1.03223e-25	2.41242e-23
chr14	100428685	100429184	+	1.54987	1.04257e-25	2.43369e-23
chr9	19659961	19660460	+	1.30972	1.09073e-25	2.54309e-23
chr9	90301238	90301737	+	1.03896	1.09599e-25	2.55232e-23
chr1	38123523	38124022	+	1.32633	1.10416e-25	2.5683e-23
chr11	129143261	129143760	+	1.58981	1.10696e-25	2.57175e-23
chr11	117618231	117618730	+	1.69476	1.12605e-25	2.61302e-23
chr15	100721764	100722263	+	1.26653	1.14861e-25	2.66221e-23
chr8	125664413	125664912	+	1.43245	1.1534e-25	2.67016e-23
chr17	50050945	50051444	+	1.52325	1.15556e-25	2.672e-23
chr6	113347416	113347915	+	1.82608	1.16376e-25	2.6878e-23
chr5	175809730	175810229	+	1.21063	1.17776e-25	2.71693e-23
chr1	64898052	64898551	+	1.56704	1.21532e-25	2.80028e-23
chr18	79610872	79611371	+	1.42636	1.21717e-25	2.80125e-23
chr3	131216765	131217264	+	1.72973	1.2192e-25	2.80263e-23
chr6	18506354	18506853	+	1.37667	1.24186e-25	2.85138e-23
chr17	80481259	80481758	+	1.54889	1.24347e-25	2.85174e-23
chr8	41792289	41792788	+	0.813072	1.24607e-25	2.85436e-23
chr1	41870079	41870578	+	1.9305	1.24878e-25	2.85723e-23
chr5	133635038	133635537	+	0.985087	1.27207e-25	2.90711e-23
chr1	46340884	46341383	+	0.800708	1.34127e-25	3.06171e-23
chr9	113622836	113623335	+	1.16427	1.34982e-25	3.07763e-23
chr12	26298851	26299350	+	1.41933	1.3712e-25	3.12275e-23
chr15	33584804	33585303	+	1.35753	1.43689e-25	3.26856e-23
chr1	21234654	21235153	+	2.26313	1.44342e-25	3.27962e-23
chr3	127890531	127891030	+	1.32256	1.49053e-25	3.38273e-23
chr18	51235103	51235602	+	1.44969	1.52528e-25	3.4536e-23
chr10	114925809	114926308	+	1.15797	1.52438e-25	3.4536e-23
chr1	33176490	33176989	+	1.51679	1.60398e-25	3.62759e-23
chr4	45438019	45438518	+	1.72963	1.61418e-25	3.64647e-23
chr8	42233604	42234103	+	1.33834	1.63448e-25	3.68807e-23
chr9	124210589	124211088	+	1.80822	1.66856e-25	3.75203e-23
chr6	31083667	31084166	+	1.43897	1.66533e-25	3.75203e-23
chr20	64035201	64035700	+	1.37503	1.66748e-25	3.75203e-23
chr12	124188489	124188988	+	0.85329	1.70874e-25	3.83796e-23
chr1	114122861	114123360	+	1.19952	1.83056e-25	4.10689e-23
chr3	177602456	177602955	+	1.60297	1.8982e-25	4.25378e-23
chr9	134775513	134776012	+	1.56292	1.92319e-25	4.30485e-23
chr12	117487188	117487687	+	1.95493	1.94112e-25	4.34003e-23
chr17	4599870	4600369	+	0.82501	2.03638e-25	4.54782e-23
chr10	68153463	68153962	+	1.656	2.05566e-25	4.58567e-23
chr11	12909834	12910333	+	1.49655	2.08667e-25	4.64661e-23
chr11	108497554	108498053	+	1.12949	2.08772e-25	4.64661e-23
chr11	126718259	126718758	+	1.50384	2.09692e-25	4.66179e-23
chr13	30977654	30978153	+	1.00904	2.30603e-25	5.12088e-23
chr13	30905878	30906377	+	1.1722	2.32107e-25	5.14844e-23
chr18	23529618	23530117	+	1.94447	2.40869e-25	5.33677e-23
chr2	12555064	12555563	+	1.09081	2.44287e-25	5.40638e-23
chr18	60228859	60229358	+	1.17334	2.52627e-25	5.57658e-23
chr17	68318309	68318808	+	1.00199	2.52817e-25	5.57658e-23
chr2	156332566	156333065	+	0.988938	2.5283e-25	5.57658e-23
chr16	57471841	57472340	+	1.25519	2.53669e-25	5.58879e-23
chr3	127064802	127065301	+	2.11093	2.57747e-25	5.67225e-23
chr6	3500559	3501058	+	1.93646	2.62516e-25	5.76428e-23
chr9	130426786	130427285	+	0.937624	2.62425e-25	5.76428e-23
chr2	6729949	6730448	+	2.00533	2.64986e-25	5.81199e-23
chr16	19348796	19349295	+	1.12119	2.78865e-25	6.10957e-23
chr15	52076906	52077405	+	1.43347	2.88124e-25	6.30538e-23
chr11	45489311	45489810	+	1.28239	2.98669e-25	6.52887e-23
chr2	237533665	237534164	+	1.25006	3.14842e-25	6.87474e-23
chr1	25659043	25659542	+	1.41123	3.18926e-25	6.95617e-23
chr14	101077543	101078042	+	0.938288	3.27515e-25	7.13558e-23
chr18	77560549	77561048	+	1.42812	3.33211e-25	7.2516e-23
chr2	16495738	16496237	+	1.95112	3.34281e-25	7.26683e-23
chr12	129409160	129409659	+	1.51221	3.39264e-25	7.36698e-23
chr7	101100067	101100566	+	1.08854	3.46493e-25	7.51565e-23
chr13	95202022	95202521	+	2.09571	3.518e-25	7.62231e-23
chr8	38657384	38657883	+	1.84995	3.79276e-25	8.20856e-23
chr10	3708703	3709202	+	1.64397	3.80372e-25	8.2232e-23
chr20	62088398	62088897	+	1.87943	3.87477e-25	8.36759e-23
chr8	10152157	10152656	+	1.53585	3.92309e-25	8.46261e-23
chr2	120614216	120614715	+	1.62119	4.02559e-25	8.67417e-23
chr15	69826617	69827116	+	1.18497	4.13123e-25	8.89202e-23
chr15	98668832	98669331	+	1.15572	4.15407e-25	8.93138e-23
chr2	235576196	235576695	+	1.53945	4.25468e-25	9.13768e-23
chr8	2532978	2533477	+	1.72426	4.27192e-25	9.16468e-23
chr17	80678595	80679094	+	1.22826	4.32859e-25	9.26596e-23
chr14	100471810	100472309	+	1.04735	4.32809e-25	9.26596e-23
chr8	21574166	21574665	+	2.13983	4.367e-25	9.338e-23
chr9	130780811	130781310	+	1.45497	4.38654e-25	9.36955e-23
chr2	54903961	54904460	+	1.80413	4.52011e-25	9.64435e-23
chr11	113034530	113035029	+	1.89325	4.58291e-25	9.76772e-23
chr5	179209434	179209933	+	1.20133	4.62373e-25	9.83336e-23
chr2	216308473	216308972	+	1.07353	4.61918e-25	9.83336e-23
chr7	27994586	27995085	+	1.3942	4.75689e-25	1.01056e-22
chr8	28381436	28381935	+	1.89636	4.828e-25	1.02456e-22
chr20	6104834	6105333	+	1.06191	5.09954e-25	1.08101e-22
chr3	126893165	126893664	+	1.40552	5.10569e-25	1.08114e-22
chr11	61706436	61706935	+	1.60177	5.18291e-25	1.09631e-22
chr8	94241978	94242477	+	1.49524	5.24501e-25	1.10825e-22
chr4	113445888	113446387	+	2.0892	5.34287e-25	1.12771e-22
chr1	181660560	181661059	+	1.61591	5.35689e-25	1.12946e-22
chr20	57573128	57573627	+	1.62753	5.3978e-25	1.13495e-22
chr7	151194841	151195340	+	1.62267	5.39516e-25	1.13495e-22
chr11	64675359	64675858	+	0.698249	5.40032e-25	1.13495e-22
chr2	43041756	43042255	+	1.26897	5.4452e-25	1.14316e-22
chr2	82601639	82602138	+	1.71851	5.45346e-25	1.14367e-22
chr6	111805524	111806023	+	1.44624	5.55808e-25	1.16436e-22
chr4	6344010	6344509	+	1.29208	5.81944e-25	1.21782e-22
chr17	82267507	82268006	+	1.39447	5.87565e-25	1.22827e-22
chr2	12176939	12177438	+	1.0473	6.24558e-25	1.30421e-22
chr17	43944830	43945329	+	2.09251	6.26477e-25	1.30682e-22
chr12	6345259	6345758	+	1.94462	6.34934e-25	1.32306e-22
chr15	33356716	33357215	+	1.34612	6.41187e-25	1.33467e-22
chr12	6323246	6323745	+	1.33943	6.48117e-25	1.34766e-22
chr7	29370408	29370907	+	1.47176	6.59238e-25	1.36934e-22
chr3	135740239	135740738	+	1.20784	6.60309e-25	1.37011e-22
chr17	40452458	40452957	+	0.999285	6.68482e-25	1.3856e-22
chr11	78867996	78868495	+	1.76186	7.01861e-25	1.45325e-22
chr10	35299905	35300404	+	1.5599	7.24805e-25	1.49918e-22
chr4	55549972	55550471	+	2.28778	7.27067e-25	1.50227e-22
chr1	196997342	196997841	+	1.43016	7.64075e-25	1.57707e-22
chr9	109311703	109312202	+	1.11753	7.71084e-25	1.58987e-22
chr7	15212415	15212914	+	1.72348	7.81456e-25	1.60956e-22
chr15	40500540	40501039	+	1.4274	7.87587e-25	1.62049e-22
chr15	101372105	101372604	+	1.05461	8.03008e-25	1.65048e-22
chr17	17913864	17914363	+	1.06319	8.09816e-25	1.66274e-22
chr20	37498225	37498724	+	2.02383	8.26705e-25	1.69564e-22
chr9	125909427	125909926	+	1.2695	8.57537e-25	1.75704e-22
chr11	41784867	41785366	+	1.43407	8.74497e-25	1.78992e-22
chr5	155978803	155979302	+	0.980159	8.85415e-25	1.81037e-22
chr5	58972241	58972740	+	1.6137	9.29897e-25	1.89934e-22
chr3	140470909	140471408	+	1.10047	9.53875e-25	1.94629e-22
chr7	43294202	43294701	+	1.28576	9.60271e-25	1.95731e-22
chr3	111712331	111712830	+	1.30279	9.61568e-25	1.95792e-22
chr7	131145132	131145631	+	1.3769	9.94549e-25	2.02297e-22
chr8	133217743	133218242	+	1.27673	9.96551e-25	2.02494e-22
chr10	35195697	35196196	+	1.13738	1.01813e-24	2.06664e-22
chr3	84724858	84725357	+	1.38887	1.09501e-24	2.22041e-22
chr6	40252523	40253022	+	1.69865	1.10123e-24	2.23071e-22
chr2	27282854	27283353	+	1.66504	1.10774e-24	2.24158e-22
chr2	134166936	134167435	+	1.0793	1.1446e-24	2.31378e-22
chr18	13375215	13375714	+	1.20096	1.15376e-24	2.3299e-22
chr6	159979172	159979671	+	1.17827	1.1964e-24	2.41351e-22
chr16	9787710	9788209	+	1.2874	1.22292e-24	2.46449e-22
chr7	95642096	95642595	+	1.82403	1.24569e-24	2.50779e-22
chr22	26941890	26942389	+	1.18791	1.25567e-24	2.52529e-22
chr9	87373916	87374415	+	1.21651	1.27151e-24	2.55452e-22
chr1	67883102	67883601	+	1.81468	1.29512e-24	2.59704e-22
chr2	24783955	24784454	+	1.81071	1.29532e-24	2.59704e-22
chr16	66081861	66082360	+	2.03092	1.32399e-24	2.65182e-22
chr10	784615	785114	+	0.918699	1.3716e-24	2.74436e-22
chr5	103347676	103348175	+	1.76919	1.38326e-24	2.76487e-22
chr12	147336	147835	+	2.10813	1.38555e-24	2.76662e-22
chr1	244214256	244214755	+	1.08062	1.40087e-24	2.79438e-22
chr8	125655759	125656258	+	1.17851	1.46648e-24	2.92227e-22
chr4	23903994	23904493	+	1.01924	1.48985e-24	2.96583e-22
chr2	15059808	15060307	+	1.47307	1.4983e-24	2.97962e-22
chr15	52103444	52103943	+	1.40544	1.55228e-24	3.08385e-22
chr6	40477574	40478073	+	1.04081	1.565e-24	3.10597e-22
chr7	71633440	71633939	+	1.08461	1.58937e-24	3.14797e-22
chr10	101319281	101319780	+	0.999681	1.58931e-24	3.14797e-22
chr1	4082332	4082831	+	1.06393	1.62622e-24	3.2177e-22
chr6	168157490	168157989	+	1.12064	1.65054e-24	3.26253e-22
chr3	42388222	42388721	+	1.28739	1.68498e-24	3.32724e-22
chr11	35030636	35031135	+	1.55608	1.68784e-24	3.32955e-22
chr1	96234255	96234754	+	1.60561	1.71439e-24	3.37852e-22
chr6	19759485	19759984	+	1.83388	1.72867e-24	3.40324e-22
chr13	110382182	110382681	+	1.91039	1.81851e-24	3.57652e-22
chr2	219452834	219453333	+	0.966016	1.84435e-24	3.62371e-22
chr20	59585990	59586489	+	1.34824	1.86301e-24	3.6567e-22
chr7	158301205	158301704	+	1.57672	1.88355e-24	3.68964e-22
chr15	70526473	70526972	+	0.812126	1.88341e-24	3.68964e-22
chr17	45311891	45312390	+	1.65263	1.948e-24	3.81207e-22
chr7	120584029	120584528	+	1.10827	2.06971e-24	4.04621e-22
chr14	69464742	69465241	+	1.49507	2.12762e-24	4.15528e-22
chr9	108664189	108664688	+	1.2515	2.15293e-24	4.20053e-22
chr1	234975118	234975617	+	1.25239	2.28032e-24	4.44465e-22
chr1	212567072	212567571	+	0.99578	2.31109e-24	4.50016e-22
chr15	53588675	53589174	+	1.98278	2.33497e-24	4.54214e-22
chr6	89209475	89209974	+	1.66099	2.36302e-24	4.59216e-22
chr5	173764365	173764864	+	1.12066	2.47975e-24	4.81423e-22
chr7	115231067	115231566	+	1.66965	2.49316e-24	4.83547e-22
chr7	95549646	95550145	+	2.12296	2.55438e-24	4.94931e-22
chr3	144393980	144394479	+	1.59138	2.62291e-24	5.07708e-22
chr1	20481177	20481676	+	1.47074	2.65326e-24	5.12571e-22
chr17	6187810	6188309	+	0.902503	2.65278e-24	5.12571e-22
chr1	9150865	9151364	+	1.4845	2.8104e-24	5.42393e-22
chr5	5678885	5679384	+	1.08751	2.81382e-24	5.42519e-22
chr3	114498684	114499183	+	0.934402	2.84187e-24	5.47389e-22
chr10	77351411	77351910	+	1.70747	2.91808e-24	5.61469e-22
chr17	79978433	79978932	+	1.41169	2.92069e-24	5.61469e-22
chr4	113959164	113959663	+	2.25169	3.0947e-24	5.94336e-22
chr1	197351972	197352471	+	2.0583	3.14922e-24	6.04216e-22
chr17	82605494	82605993	+	1.70282	3.21485e-24	6.16204e-22
chr11	113777915	113778414	+	1.2319	3.22138e-24	6.16852e-22
chr10	124041628	124042127	+	1.51988	3.23784e-24	6.19401e-22
chr19	10863112	10863611	+	1.29927	3.27178e-24	6.25284e-22
chr20	44728779	44729278	+	1.4724	3.30444e-24	6.3091e-22
chr11	62427756	62428255	+	1.4631	3.34348e-24	6.37743e-22
chr2	12059881	12060380	+	1.73816	3.48953e-24	6.64954e-22
chr20	37449244	37449743	+	1.08272	3.64079e-24	6.93105e-22
chr2	105320640	105321139	+	1.22254	3.75253e-24	7.13683e-22
chr9	134458371	134458870	+	1.28148	3.77449e-24	7.17164e-22
chr20	12077875	12078374	+	1.47387	3.7846e-24	7.18389e-22
chr2	98309462	98309961	+	1.9303	3.85635e-24	7.313e-22
chr14	55447977	55448476	+	1.40914	3.95207e-24	7.48728e-22
chr3	194003213	194003712	+	0.745295	3.99202e-24	7.55567e-22
chr3	193767912	193768411	+	0.899697	4.00378e-24	7.57063e-22
chr17	43671313	43671812	+	1.29154	4.0553e-24	7.66065e-22
chr6	163688864	163689363	+	1.5775	4.07629e-24	7.69288e-22
chr14	56584038	56584537	+	1.37738	4.09704e-24	7.72461e-22
chr11	32213175	32213674	+	1.50571	4.2703e-24	8.04355e-22
chr2	34161508	34162007	+	1.52451	4.29404e-24	8.0805e-22
chr19	18660233	18660732	+	1.25808	4.32894e-24	8.13837e-22
chr4	132502149	132502648	+	2.01842	4.36215e-24	8.19295e-22
chr6	99501753	99502252	+	1.13889	4.51352e-24	8.46914e-22
chr16	48971483	48971982	+	1.27276	4.58148e-24	8.58844e-22
chr17	65166738	65167237	+	1.7996	4.59799e-24	8.61115e-22
chr6	15735713	15736212	+	1.5003	4.8817e-24	9.13376e-22
chr10	132099005	132099504	+	1.41703	4.89365e-24	9.14739e-22
chr15	50137304	50137803	+	1.57426	4.95949e-24	9.26163e-22
chr7	32057974	32058473	+	1.57322	5.01312e-24	9.35289e-22
chr5	146553692	146554191	+	2.43692	5.05376e-24	9.41973e-22
chr12	131597309	131597808	+	1.15256	5.22892e-24	9.73697e-22
chr1	154418104	154418603	+	1.74841	5.24737e-24	9.76204e-22
chr3	5026412	5026911	+	0.801011	5.28388e-24	9.82066e-22
chr18	58991040	58991539	+	1.54192	5.45857e-24	1.01357e-21
chr3	132254946	132255445	+	1.34848	5.46394e-24	1.01361e-21
chr2	165114262	165114761	+	1.01682	5.48749e-24	1.01702e-21
chr9	117224694	117225193	+	1.73494	5.57378e-24	1.03203e-21
chr5	140190260	140190759	+	1.70146	5.74757e-24	1.06321e-21
chr9	121724928	121725427	+	1.10591	6.0538e-24	1.1188e-21
chr1	201164609	201165108	+	1.2775	6.12026e-24	1.13002e-21
chr4	189600790	189601289	+	1.4807	6.28388e-24	1.15914e-21
[truncated: 50,178 more rows]

## Sheet: npglut_1vs0
Chr	Start	End	Strand	Ave-log2FC	P-value	Adj_p
[truncated: 71,391 more rows]

## Sheet: npglut_6vs0
Chr	Start	End	Strand	Ave-log2FC	P-value	Adj_p
[truncated: 105,776 more rows]
