# Supplementary material for: Single-cell multiomics of neuronal activation reveals context-dependent genetic control of brain disorders
Source: bioRxiv. 2025 Feb 17:2025.02.17.638682. Preprint. [Version 1] doi: 10.1101/2025.02.17.638682 (PMC11870544; doi:10.1101/2025.02.17.638682)
Supplement: Supplement 24 [file media-24.xlsx]

## Sheet: GABA
Gene	Peak	Beta	SE	Z	Pvalue	FDR
UBL3	chr13:29877599-29878099	0.311906	0.0118134	26.4028	1.27304e-153	1.17405e-148
FOXA2	chr20:22584543-22585043	0.75774	0.0291494	25.995	5.63739e-149	3.89926e-144
APBB2	chr4:40909291-40909791	0.297037	0.0119367	24.8843	1.09956e-136	6.08435e-132
AC093866.1	chr4:89681158-89681658	0.465609	0.0189706	24.5437	5.05105e-133	2.32913e-128
SLCO5A1	chr8:69871395-69871895	0.497777	0.0203713	24.4352	7.22375e-132	2.85515e-127
FNDC3A	chr13:49098119-49098619	0.285538	0.012059	23.6784	6.01604e-124	2.08058e-119
ARL15	chr5:54387671-54388171	0.312328	0.013436	23.2455	1.57856e-119	4.85268e-115
CHML	chr1:241641067-241641567	0.529326	0.023019	22.9951	5.21546e-117	1.44297e-112
VGF	chr7:101166425-101166925	0.267568	0.0119714	22.3505	1.19428e-110	3.00384e-106
FNDC3A	chr13:48749592-48750092	0.259152	0.0116617	22.2226	2.07695e-109	4.7886e-105
FOXA2	chr20:22499687-22500187	0.638533	0.0302057	21.1395	3.44879e-99	7.33984e-95
KCND3	chr1:111956071-111956571	0.280771	0.0132862	21.1326	3.98638e-99	7.87798e-95
PDE10A	chr6:165988062-165988562	0.181951	0.00864147	21.0555	2.03477e-98	3.75308e-94
ITGA6	chr2:172297645-172298145	0.411277	0.0195422	21.0455	2.51327e-98	4.34593e-94
NEAT1	chr11:65471992-65472492	0.561869	0.0272006	20.6565	8.53469e-95	1.389e-90
MEIS2	chr15:37100393-37100893	0.602871	0.0294643	20.4611	4.78653e-93	7.35718e-89
GNG8	chr19:46634700-46635200	0.458047	0.0225495	20.313	9.87114e-92	1.4374e-87
DPP6	chr7:153457621-153458121	0.349257	0.0172598	20.2353	4.78262e-91	6.49894e-87
CHGB	chr20:5844220-5844720	0.280288	0.0138524	20.2338	4.93285e-91	6.49894e-87
NR4A1	chr12:52051064-52051564	0.242686	0.0124951	19.4226	4.97462e-84	5.98405e-80
GAB2	chr11:78298342-78298842	0.240076	0.0124408	19.2974	5.64696e-83	6.50979e-79
GLCE	chr15:69143496-69143996	0.340382	0.0177831	19.1408	1.15497e-81	1.27819e-77
SLC30A8	chr8:116949901-116950401	0.602028	0.0315352	19.0907	3.01649e-81	3.20991e-77
NR4A1	chr12:52036849-52037349	0.302377	0.0158926	19.0263	1.03312e-80	1.05865e-76
CACNA1C	chr12:2469989-2470489	0.274691	0.0144659	18.9888	2.11017e-80	2.08508e-76
RAB30	chr11:83054906-83055406	0.410361	0.0216277	18.9739	2.80414e-80	2.67526e-76
FAM13A	chr4:88867059-88867559	0.380332	0.0200858	18.9354	5.82398e-80	5.37109e-76
ARFGEF3	chr6:138250828-138251328	0.191802	0.0101997	18.8047	6.90911e-79	6.16629e-75
NFATC2	chr20:51536555-51537055	0.751593	0.0400665	18.7587	1.6449e-78	1.42218e-74
LPGAT1	chr1:211942734-211943234	0.323821	0.017273	18.7472	2.04087e-78	1.71106e-74
SEZ6L	chr22:25930704-25931204	0.280959	0.0150997	18.6069	2.82473e-77	2.29859e-73
C11orf96	chr11:43920560-43921060	0.403291	0.0217443	18.5469	8.63531e-77	6.82611e-73
PPP2R2B	chr5:146701707-146702207	0.245206	0.0134214	18.2698	1.43982e-74	1.10654e-70
LDLRAD4	chr18:13453523-13454023	0.305426	0.0167391	18.2462	2.21665e-74	1.65752e-70
LINC00261	chr20:22584543-22585043	0.807378	0.0443361	18.2104	4.26791e-74	3.10738e-70
CREB5	chr7:28408891-28409391	0.627922	0.0345348	18.1823	7.13069e-74	5.0586e-70
UBE2QL1	chr5:6419360-6419860	0.432594	0.0238357	18.149	1.30687e-73	9.03932e-70
AKAP12	chr6:151060056-151060556	0.300902	0.0166374	18.0859	4.11399e-73	2.77615e-69
NR4A1	chr12:51869048-51869548	0.37116	0.0206764	17.9509	4.72138e-72	3.11017e-68
USH1C	chr11:17531127-17531627	0.66429	0.037013	17.9475	5.02418e-72	3.23267e-68
FRMD4B	chr3:69542499-69542999	0.622548	0.0351265	17.723	2.78441e-70	1.71192e-66
CBFA2T2	chr20:33477300-33477800	0.228112	0.0128747	17.7178	3.05389e-70	1.83679e-66
PCSK1	chr5:96597360-96597860	0.329029	0.0188484	17.4566	3.06709e-68	1.80548e-64
NR4A2	chr2:156334309-156334809	0.731924	0.0421217	17.3764	1.24518e-67	7.17719e-64
ISL1	chr5:51383085-51383585	0.326465	0.0188974	17.2757	7.17473e-67	4.0511e-63
AP003108.1	chr11:61495935-61496435	0.706214	0.0410691	17.1958	2.85667e-66	1.58072e-62
HDAC5	chr17:44138065-44138565	0.170767	0.00993258	17.1927	3.01411e-66	1.63513e-62
TNRC6C	chr17:77770581-77771081	0.226357	0.0131768	17.1784	3.85439e-66	2.05077e-62
CRNDE	chr16:54930445-54930945	0.432551	0.0252863	17.1061	1.33611e-65	6.97477e-62
MAPK4	chr18:50639654-50640154	0.385981	0.0226625	17.0317	4.77804e-65	2.44805e-61
TMPRSS6	chr22:37109532-37110032	0.403079	0.023774	16.9546	1.77889e-64	8.94852e-61
PDZD2	chr5:31646741-31647241	0.337397	0.0199544	16.9084	3.89908e-64	1.92636e-60
PEX5L	chr3:180199359-180199859	0.286379	0.0169479	16.8977	4.68095e-64	2.27208e-60
TH	chr11:2171683-2172183	0.649172	0.0384226	16.8956	4.85076e-64	2.3139e-60
PRKG1	chr10:50990836-50991336	0.578055	0.0344179	16.7952	2.64684e-63	1.24119e-59
ONECUT3	chr19:1753206-1753706	0.620594	0.0369731	16.785	3.14246e-63	1.44905e-59
ALK	chr2:29269256-29269756	0.446391	0.0266114	16.7744	3.75486e-63	1.70305e-59
KCNQ1	chr11:2474312-2474812	0.419722	0.0250474	16.7571	5.02656e-63	2.24307e-59
CLSTN2	chr3:139689716-139690216	0.309096	0.0184477	16.7552	5.18746e-63	2.27813e-59
NBEA	chr13:34719143-34719643	0.162826	0.00976221	16.6792	1.85625e-62	8.02455e-59
GNG8	chr19:46634061-46634561	0.322569	0.0194836	16.556	1.45008e-61	6.17224e-58
B4GALNT3	chr12:552438-552938	0.607084	0.0367281	16.5291	2.26319e-61	9.48726e-58
SFMBT2	chr10:7085028-7085528	0.438245	0.0265352	16.5156	2.83233e-61	1.16959e-57
NAB1	chr2:190648574-190649074	0.267708	0.0162617	16.4625	6.82375e-61	2.73614e-57
KIF26B	chr1:245176987-245177487	0.261318	0.0159068	16.4281	1.20462e-60	4.76121e-57
IRS2	chr13:110138012-110138512	0.225525	0.0138467	16.2874	1.2137e-59	4.72951e-56
KIAA0513	chr16:85037004-85037504	0.406127	0.0249555	16.274	1.50891e-59	5.79821e-56
JUNB	chr19:12782428-12782928	0.373402	0.0230596	16.1929	5.66039e-59	2.14529e-55
CHODL	chr21:18275589-18276089	0.451704	0.0280432	16.1075	2.26138e-58	8.45483e-55
TNRC6C	chr17:77637762-77638262	0.207181	0.0128783	16.0877	3.11436e-58	1.14887e-54
RPL21	chr13:27334751-27335251	0.196332	0.0123052	15.9552	2.62217e-57	9.54578e-54
DLX6-AS1	chr7:97013877-97014377	0.199472	0.0125749	15.8627	1.14858e-56	4.127e-53
BMERB1	chr16:15482281-15482781	0.228617	0.0144399	15.8323	1.86364e-56	6.61044e-53
STRBP	chr9:123282833-123283333	0.199546	0.0126176	15.8149	2.45592e-56	8.60104e-53
LNX1	chr4:53591320-53591820	0.410438	0.0259852	15.7951	3.36468e-56	1.16364e-52
TRH	chr3:129974415-129974915	0.39438	0.0249915	15.7806	4.23434e-56	1.44632e-52
RFX2	chr19:5961943-5962443	0.583644	0.0370726	15.7433	7.64146e-56	2.57826e-52
KCNQ1	chr11:2444632-2445132	0.643452	0.0409793	15.7019	1.46849e-55	4.89505e-52
AGAP3	chr7:151095930-151096430	0.275772	0.0175863	15.6811	2.03706e-55	6.65782e-52
BEST3	chr12:69699191-69699691	0.518962	0.0330953	15.6808	2.04544e-55	6.65782e-52
NEAT1	chr11:65382220-65382720	0.321342	0.0205294	15.6528	3.17882e-55	1.02266e-51
CD55	chr1:207321302-207321802	0.2391	0.0153762	15.55	1.59211e-54	5.0631e-51
UNCX	chr7:1232540-1233040	0.403336	0.0262264	15.379	2.26348e-53	7.11634e-50
AFF3	chr2:99808520-99809020	0.340054	0.0221152	15.3765	2.35405e-53	7.31795e-50
SYTL1	chr1:26913985-26914485	0.432376	0.02815	15.3597	3.05024e-53	9.37682e-50
FGF14	chr13:101714063-101714563	0.272764	0.0177714	15.3485	3.62508e-53	1.10215e-49
TPST1	chr7:66174757-66175257	0.203772	0.0132823	15.3416	4.03352e-53	1.213e-49
SV2C	chr5:76084426-76084926	0.374754	0.0245904	15.2398	1.92404e-52	5.72393e-49
FOXA2	chr20:22466837-22467337	0.607615	0.0399814	15.1974	3.67781e-52	1.08249e-48
DGKI	chr7:137754485-137754985	0.196507	0.0129313	15.1962	3.74456e-52	1.09054e-48
TRHDE	chr12:72077039-72077539	0.564507	0.0371653	15.1891	4.1778e-52	1.20404e-48
NR4A1	chr12:52043024-52043524	0.318836	0.021045	15.1502	7.55604e-52	2.15519e-48
SMIM35	chr11:118086819-118087319	0.403562	0.0266481	15.1441	8.28873e-52	2.34005e-48
NRIP1	chr21:14691743-14692243	0.26505	0.0175306	15.1193	1.20811e-51	3.37625e-48
AC068205.2	chr11:43578878-43579378	0.755415	0.0500229	15.1014	1.58581e-51	4.38748e-48
KLF13	chr15:31223057-31223557	0.216274	0.0143671	15.0534	3.27789e-51	8.89114e-48
KCNH3	chr12:49538663-49539163	0.26551	0.0177127	14.9898	8.56112e-51	2.29962e-47
GALNT13	chr2:153543682-153544182	0.15845	0.0105901	14.9621	1.29937e-50	3.45672e-47
AC090617.10	chr17:2053642-2054142	0.4445	0.0298075	14.9123	2.74006e-50	7.21994e-47
NRN1	chr6:6007278-6007778	0.659704	0.0443217	14.8844	4.15907e-50	1.08556e-46
MIDN	chr19:1266377-1266877	0.235936	0.0158952	14.8432	7.70151e-50	1.99139e-46
LINC00511	chr17:72580433-72580933	0.380991	0.0257056	14.8213	1.06674e-49	2.73273e-46
AGAP3	chr7:151381481-151381981	0.225153	0.0152248	14.7885	1.73701e-49	4.409e-46
GEM	chr8:94242011-94242511	0.559032	0.0378543	14.768	2.35685e-49	5.92793e-46
HDAC5	chr17:44086819-44087319	0.193095	0.0131064	14.7328	3.9671e-49	9.88813e-46
ADRA1B	chr5:159527530-159528030	0.806372	0.0547528	14.7275	4.29242e-49	1.06035e-45
NEAT1	chr11:65422545-65423045	0.421986	0.028661	14.7233	4.56491e-49	1.11768e-45
SNX29	chr16:11675441-11675941	0.168875	0.0114846	14.7045	6.03273e-49	1.46411e-45
SLC6A17	chr1:110513427-110513927	0.346077	0.0235451	14.6985	6.59314e-49	1.5862e-45
DLEU2	chr13:50125431-50125931	0.390141	0.0266294	14.6508	1.33172e-48	3.17628e-45
VGF	chr7:101138411-101138911	0.18225	0.0124759	14.6082	2.48925e-48	5.88634e-45
FLI1	chr11:128784309-128784809	0.477498	0.0327521	14.5792	3.81189e-48	8.93763e-45
HSD17B12	chr11:43578878-43579378	0.279431	0.0192395	14.5238	8.5608e-48	1.99036e-44
CENPP	chr9:92426412-92426912	0.351557	0.0242294	14.5095	1.05423e-47	2.43062e-44
ATG9B	chr7:151024317-151024817	0.598117	0.0412876	14.4866	1.47291e-47	3.36786e-44
FXYD7	chr19:35142859-35143359	0.333535	0.0230301	14.4826	1.5607e-47	3.53935e-44
EIF2AK3	chr2:88599982-88600482	0.233175	0.0162438	14.3547	9.95732e-47	2.23976e-43
NAV2	chr11:19442213-19442713	0.166685	0.0116153	14.3505	1.05811e-46	2.36088e-43
NR3C1	chr5:143009082-143009582	0.366685	0.0256165	14.3144	1.77851e-46	3.9365e-43
TMEM117	chr12:43856926-43857426	0.213404	0.0149318	14.2919	2.45707e-46	5.39525e-43
CDH8	chr16:62014339-62014839	0.414979	0.029127	14.2472	4.66464e-46	1.00826e-42
PPARGC1A	chr4:23903995-23904495	0.247319	0.0173709	14.2376	5.3527e-46	1.14801e-42
ATP2A3	chr17:3959184-3959684	0.399463	0.0280643	14.2339	5.64823e-46	1.20208e-42
AC004080.1	chr7:27242480-27242980	0.541088	0.0380192	14.232	5.80239e-46	1.22546e-42
SLCO3A1	chr15:91787137-91787637	0.208846	0.0147098	14.1977	9.46206e-46	1.96833e-42
CSRNP1	chr3:39152631-39153131	0.34955	0.0246571	14.1764	1.28173e-45	2.64639e-42
NECTIN1	chr11:119912200-119912700	0.253537	0.0179204	14.148	1.92242e-45	3.93984e-42
SNAP25	chr20:10217369-10217869	0.186472	0.0132229	14.1022	3.6812e-45	7.48883e-42
ESRP1	chr8:94640648-94641148	0.245185	0.0173936	14.0963	4.00485e-45	8.08778e-42
NCOA1	chr2:24435467-24435967	0.169576	0.012043	14.0808	4.98099e-45	9.98621e-42
ELL2	chr5:96431532-96432032	0.398731	0.028362	14.0587	6.81559e-45	1.3566e-41
BACH2	chr6:90025591-90026091	0.211055	0.0150251	14.0469	8.04957e-45	1.58845e-41
UBL3	chr13:30108777-30109277	0.129978	0.00925344	14.0465	8.09521e-45	1.58845e-41
PLD3	chr19:40421075-40421575	0.178475	0.0127087	14.0435	8.44671e-45	1.64575e-41
FHDC1	chr4:153034605-153035105	0.407545	0.0290843	14.0125	1.30661e-44	2.52799e-41
ZNF331	chr19:53537871-53538371	0.301777	0.0215563	13.9995	1.56958e-44	3.01568e-41
LARGE2	chr11:45922003-45922503	0.600282	0.0429513	13.9759	2.18825e-44	4.17535e-41
RGS16	chr1:182602052-182602552	0.330752	0.023699	13.9564	2.87723e-44	5.45238e-41
GALNT17	chr7:71482229-71482729	0.366126	0.0262547	13.9452	3.36666e-44	6.33644e-41
SNX29	chr16:12027020-12027520	0.202263	0.0145236	13.9265	4.3698e-44	8.16889e-41
AC007405.2	chr2:170818883-170819383	0.657225	0.047329	13.8863	7.66703e-44	1.42365e-40
ATP2B1	chr12:90065228-90065728	0.146392	0.0105493	13.877	8.72897e-44	1.61004e-40
LINC00261	chr20:22499687-22500187	0.635204	0.0458436	13.8559	1.1719e-43	2.14723e-40
ATP2A3	chr17:3956830-3957330	0.356794	0.02586	13.7971	2.65223e-43	4.8276e-40
DSP	chr6:7561376-7561876	0.367588	0.0267244	13.7548	4.76606e-43	8.61851e-40
NR4A3	chr9:99819752-99820252	0.204783	0.0149112	13.7335	6.39723e-43	1.1493e-39
ELL2	chr5:95961650-95962150	0.201398	0.014705	13.6959	1.07419e-42	1.89298e-39
AC090617.5	chr17:2053642-2054142	0.432277	0.0316477	13.659	1.78303e-42	3.12223e-39
SHISA2	chr13:25687184-25687684	0.56865	0.0416655	13.648	2.07562e-42	3.61172e-39
AVP	chr20:3106734-3107234	0.616008	0.0452466	13.6145	3.28578e-42	5.68175e-39
UNCX	chr7:1418343-1418843	0.376402	0.0276778	13.5994	4.0383e-42	6.93963e-39
NAXE	chr1:156394786-156395286	0.357227	0.026314	13.5756	5.59085e-42	9.54832e-39
CST3	chr20:23637774-23638274	0.301575	0.0222218	13.5711	5.93969e-42	1.00818e-38
TBC1D1	chr4:37648043-37648543	0.275182	0.0202983	13.5569	7.2136e-42	1.21695e-38
TBC1D4	chr13:75385038-75385538	0.4243	0.0313421	13.5377	9.36688e-42	1.57063e-38
LIN7A	chr12:80877883-80878383	0.367535	0.0272244	13.5002	1.55938e-41	2.58345e-38
RGS8	chr1:182666813-182667313	0.600645	0.0444913	13.5003	1.55747e-41	2.58345e-38
BMERB1	chr16:15590771-15591271	0.166637	0.0123514	13.4914	1.75847e-41	2.89594e-38
HSPA5	chr9:125649264-125649764	0.229008	0.0170526	13.4295	4.05903e-41	6.60598e-38
TNRC6C	chr17:78269069-78269569	0.196239	0.0146218	13.4209	4.56043e-41	7.37858e-38
CDH4	chr20:61434225-61434725	0.333029	0.0248419	13.4059	5.58243e-41	8.97963e-38
AK5	chr1:77031134-77031634	0.457061	0.0341022	13.4027	5.83098e-41	9.32522e-38
AC007405.1	chr2:170818883-170819383	0.490664	0.0366731	13.3794	7.97989e-41	1.26885e-37
NPAS4	chr11:66418105-66418605	0.304386	0.0228847	13.3009	2.28738e-40	3.61629e-37
PPP1R17	chr7:31706972-31707472	0.346787	0.0260771	13.2985	2.36027e-40	3.71032e-37
CNTN4	chr3:2098401-2098901	0.198275	0.0149731	13.2421	5.0155e-40	7.7522e-37
APBA2	chr15:29035481-29035981	0.259845	0.0196625	13.2152	7.16901e-40	1.10192e-36
CDKN1A	chr6:36667007-36667507	0.297394	0.0225504	13.188	1.02935e-39	1.57344e-36
SERPINF1	chr17:1762483-1762983	0.610611	0.0463036	13.1871	1.041e-39	1.5825e-36
PLXNA2	chr1:208384019-208384519	0.288449	0.0219042	13.1687	1.32944e-39	2.00994e-36
FRMD4A	chr10:14751472-14751972	0.151515	0.011514	13.1592	1.50722e-39	2.26632e-36
SERPINE2	chr2:224173783-224174283	0.416468	0.0317227	13.1284	2.26376e-39	3.3855e-36
RAB26	chr16:2082163-2082663	0.600844	0.0457884	13.1222	2.4574e-39	3.65533e-36
FOSL2	chr2:28390495-28390995	0.415164	0.0317008	13.0963	3.45536e-39	5.11228e-36
ZNF423	chr16:49638656-49639156	0.29991	0.0229201	13.085	4.01118e-39	5.90306e-36
LY6H	chr8:143159885-143160385	0.202323	0.0154722	13.0766	4.47978e-39	6.55781e-36
ITPR3	chr6:33628602-33629102	0.630221	0.0482794	13.0536	6.05994e-39	8.77807e-36
ATP7B	chr13:51950050-51950550	0.317684	0.0243707	13.0355	7.68766e-39	1.10779e-35
AC068205.1	chr11:43578878-43579378	0.451124	0.0346128	13.0335	7.89534e-39	1.13182e-35
RIT2	chr18:43104926-43105426	0.452285	0.0347443	13.0175	9.72764e-39	1.3873e-35
CRYBG1	chr6:106461070-106461570	0.356053	0.02737	13.0089	1.08925e-38	1.54546e-35
DNAJC1	chr10:22345339-22345839	0.149016	0.0114629	12.9999	1.22556e-38	1.72998e-35
AMIGO2	chr12:47088126-47088626	0.610199	0.0469586	12.9944	1.31604e-38	1.84827e-35
PCED1B	chr12:47088126-47088626	0.643101	0.0495418	12.981	1.56883e-38	2.19217e-35
PDE8B	chr5:77339329-77339829	0.427926	0.032988	12.9722	1.75959e-38	2.44637e-35
VAT1L	chr16:77896297-77896797	0.229188	0.0176806	12.9627	1.99069e-38	2.75383e-35
NPTX1	chr17:80476374-80476874	0.527389	0.0406905	12.961	2.03628e-38	2.80288e-35
KIF26B	chr1:245621552-245622052	0.181152	0.0139931	12.9459	2.47935e-38	3.39587e-35
JPH4	chr14:23578611-23579111	0.245992	0.0190276	12.9282	3.12159e-38	4.25445e-35
FLI1	chr11:128764282-128764782	0.402796	0.0311813	12.9179	3.5686e-38	4.83985e-35
SORCS2	chr4:7529616-7530116	0.322278	0.0249638	12.9098	3.96291e-38	5.3484e-35
POU6F2	chr7:39084231-39084731	0.465206	0.0360772	12.8947	4.81949e-38	6.47288e-35
OPN3	chr1:241641067-241641567	0.540421	0.0419638	12.8783	5.966e-38	7.97401e-35
AC124852.1	chr5:1930488-1930988	0.64384	0.0500283	12.8695	6.68274e-38	8.88904e-35
CEP85L	chr6:118770158-118770658	0.200443	0.0156107	12.8401	9.77547e-38	1.29406e-34
FOXA2	chr20:22490706-22491206	0.556292	0.0433498	12.8326	1.07646e-37	1.41822e-34
RNF19A	chr8:100416707-100417207	0.196044	0.0152804	12.8298	1.11696e-37	1.4646e-34
NDST4	chr4:114782557-114783057	0.429966	0.033525	12.8252	1.1844e-37	1.5457e-34
NPAS4	chr11:66336558-66337058	0.409934	0.0320668	12.7838	2.02072e-37	2.62476e-34
IQSEC3	chr12:176349-176849	0.223186	0.0174747	12.772	2.35162e-37	3.0403e-34
PLXNA2	chr1:208349624-208350124	0.273116	0.0214437	12.7365	3.70848e-37	4.77222e-34
KLF7	chr2:207310214-207310714	0.161725	0.012704	12.7302	4.01624e-37	5.14433e-34
DSP	chr6:7541171-7541671	0.297387	0.0233684	12.7261	4.23609e-37	5.40093e-34
VGF	chr7:101100069-101100569	0.20199	0.0158794	12.7203	4.5617e-37	5.78941e-34
SNED1	chr2:240998344-240998844	0.347614	0.0273296	12.7193	4.61782e-37	5.83386e-34
NFE2L2	chr2:177264543-177265043	0.309059	0.0243174	12.7094	5.24594e-37	6.59727e-34
FGF14	chr13:101875999-101876499	0.212791	0.0167657	12.6921	6.54285e-37	8.19103e-34
KIF26B	chr1:245380139-245380639	0.204808	0.0161428	12.6873	6.95269e-37	8.6649e-34
CPNE4	chr3:131705649-131706149	0.303834	0.0239613	12.6802	7.6117e-37	9.44367e-34
SGIP1	chr1:66770687-66771187	0.15915	0.0125828	12.6482	1.14435e-36	1.41344e-33
COBLL1	chr2:164935008-164935508	0.298617	0.0236239	12.6405	1.26321e-36	1.55331e-33
FRY	chr13:31865215-31865715	0.0912987	0.00722462	12.6372	1.31728e-36	1.61262e-33
PPP1R17	chr7:31664147-31664647	0.356159	0.0282011	12.6293	1.45658e-36	1.7753e-33
MSC-AS1	chr8:71843705-71844205	0.207039	0.0164124	12.6148	1.75026e-36	2.12389e-33
ONECUT2	chr18:57427775-57428275	0.232837	0.0184733	12.604	2.00678e-36	2.42453e-33
TAGLN2	chr1:159925311-159925811	0.279616	0.0221915	12.6001	2.10792e-36	2.53565e-33
CDH4	chr20:61298012-61298512	0.27139	0.0215768	12.5779	2.7945e-36	3.347e-33
CD9	chr12:6266388-6266888	0.608522	0.048426	12.566	3.24682e-36	3.87198e-33
KCTD8	chr4:44557963-44558463	0.41139	0.032784	12.5485	4.0507e-36	4.80992e-33
IL17RD	chr3:57130679-57131179	0.312489	0.0249335	12.5329	4.93058e-36	5.82969e-33
TYRO3	chr15:41564233-41564733	0.304315	0.024315	12.5155	6.14064e-36	7.19889e-33
PCP4	chr21:40018862-40019362	0.377135	0.0301412	12.5123	6.39624e-36	7.46689e-33
RPLP1	chr15:69594481-69594981	0.108358	0.00866839	12.5003	7.43456e-36	8.64255e-33
RNF150	chr4:140856593-140857093	0.148084	0.0118494	12.4972	7.73512e-36	8.95432e-33
ATF3	chr1:212485884-212486384	0.38069	0.030471	12.4935	8.09772e-36	9.33501e-33
HMX3	chr10:123134947-123135447	0.715785	0.0573045	12.4909	8.36834e-36	9.60696e-33
RNF144A	chr2:7015220-7015720	0.202728	0.016244	12.4801	9.58166e-36	1.09544e-32
LIMCH1	chr4:40909291-40909791	0.139391	0.0111781	12.4701	1.08749e-35	1.23817e-32
CHST8	chr19:33472930-33473430	0.304693	0.0244429	12.4655	1.15151e-35	1.3057e-32
EYA1	chr8:71356510-71357010	0.490973	0.0394296	12.4519	1.36612e-35	1.54272e-32
STK10	chr5:172141838-172142338	0.177016	0.0142209	12.4476	1.4417e-35	1.62145e-32
ITGA6	chr2:172234939-172235439	0.250844	0.0202494	12.3877	3.04632e-35	3.38485e-32
PIP4K2A	chr10:22580924-22581424	0.231252	0.0186718	12.3851	3.14722e-35	3.48298e-32
AC124852.1	chr5:1931584-1932084	0.563947	0.0455688	12.3757	3.53694e-35	3.89868e-32
ZNF423	chr16:49542248-49542748	0.208747	0.0169032	12.3496	4.89837e-35	5.37793e-32
RBFOX3	chr17:79517676-79518176	0.350766	0.0284723	12.3196	7.10755e-35	7.77254e-32
ARFGEF3	chr6:137824099-137824599	0.133585	0.0108438	12.319	7.15483e-35	7.79344e-32
CDK6	chr7:92763582-92764082	0.331091	0.02688	12.3174	7.30323e-35	7.92389e-32
LONRF2	chr2:100291043-100291543	0.215549	0.0175377	12.2906	1.01722e-34	1.09935e-31
PEX5L	chr3:180183221-180183721	0.158551	0.0129052	12.2858	1.07966e-34	1.1623e-31
PRMT9	chr4:147731464-147731964	0.298587	0.0243055	12.2848	1.09382e-34	1.17298e-31
EXTL3	chr8:28655681-28656181	0.229114	0.0186715	12.2708	1.30009e-34	1.38879e-31
EYA2	chr20:46811100-46811600	0.325034	0.0265003	12.2653	1.39121e-34	1.48041e-31
TP53I11	chr11:45073545-45074045	0.330184	0.0269264	12.2625	1.44033e-34	1.52682e-31
AFF3	chr2:100234956-100235456	0.26883	0.0219439	12.2508	1.66345e-34	1.7566e-31
ATF3	chr1:212671622-212672122	0.376479	0.0307595	12.2394	1.9134e-34	2.01286e-31
ID3	chr1:23555841-23556341	0.326424	0.0267456	12.2048	2.93035e-34	3.06614e-31
INPPL1	chr11:72223104-72223604	0.44577	0.036555	12.1945	3.3252e-34	3.4586e-31
KLF10	chr8:102654413-102654913	0.329741	0.0270432	12.1931	3.38191e-34	3.5044e-31
LMCD1	chr3:8492312-8492812	0.676338	0.0555526	12.1747	4.23837e-34	4.3755e-31
MIDN	chr19:1267605-1268105	0.279811	0.0230101	12.1603	5.05451e-34	5.19865e-31
SLIT1	chr10:97071438-97071938	0.306816	0.0252464	12.1529	5.53786e-34	5.65374e-31
PITPNC1	chr17:67490996-67491496	0.20805	0.0171194	12.1529	5.53438e-34	5.65374e-31
JAKMIP2	chr5:147750120-147750620	0.133625	0.0110023	12.1452	6.08642e-34	6.19094e-31
DCLK1	chr13:36154749-36155249	0.102936	0.00850185	12.1075	9.63616e-34	9.69471e-31
VGF	chr7:101167310-101167810	0.182679	0.0150896	12.1063	9.78333e-34	9.80711e-31
EFR3A	chr8:131894369-131894869	0.196797	0.0162747	12.0922	1.16137e-33	1.15999e-30
MEAK7	chr16:84520718-84521218	0.32612	0.0270459	12.058	1.76017e-33	1.75176e-30
TES	chr7:116210223-116210723	0.237955	0.0197498	12.0485	1.97465e-33	1.95817e-30
ESYT2	chr7:158431927-158432427	0.200082	0.0166316	12.0302	2.46556e-33	2.43624e-30
DLX6-AS1	chr7:97003988-97004488	0.193291	0.0160694	12.0285	2.51553e-33	2.47677e-30
MAST4	chr5:67089137-67089637	0.216463	0.0180207	12.0119	3.07667e-33	3.01853e-30
PROM1	chr4:16123211-16123711	0.356194	0.0296773	12.0023	3.45723e-33	3.37992e-30
AGTPBP1	chr9:85430706-85431206	0.0986891	0.00822911	11.9927	3.8808e-33	3.78066e-30
LDB3	chr10:86666494-86666994	0.552517	0.0461007	11.985	4.25917e-33	4.13469e-30
MALAT1	chr11:65546481-65546981	0.0711322	0.00593557	11.9841	4.30689e-33	4.1664e-30
HHAT	chr1:210404106-210404606	0.306115	0.0256106	11.9527	6.28638e-33	6.06014e-30
DUSP4	chr8:29658924-29659424	0.171504	0.0143558	11.9467	6.75647e-33	6.49069e-30
PTPRG	chr3:61682816-61683316	0.260024	0.0217711	11.9436	7.01471e-33	6.71546e-30
KIF26B	chr1:245458585-245459085	0.216964	0.0181877	11.9291	8.34231e-33	7.93153e-30
CDH2	chr18:27861581-27862081	0.192189	0.0161253	11.9185	9.48336e-33	8.98551e-30
AC090617.10	chr17:2050941-2051441	0.47141	0.0395785	11.9108	1.04001e-32	9.82053e-30
BRD7	chr16:50360327-50360827	0.236046	0.0198319	11.9023	1.15105e-32	1.08321e-29
PNPLA8	chr7:108441986-108442486	0.172916	0.0145335	11.8978	1.21523e-32	1.13973e-29
KLF10	chr8:102806505-102807005	0.240173	0.0201869	11.8974	1.22027e-32	1.14059e-29
EBF3	chr10:129964127-129964627	0.135042	0.0113563	11.8914	1.31257e-32	1.22273e-29
NPNT	chr4:105895161-105895661	0.388206	0.032656	11.8877	1.37099e-32	1.27286e-29
EZR	chr6:158924178-158924678	0.319147	0.0268808	11.8727	1.64136e-32	1.51373e-29
NUAK1	chr12:106150535-106151035	0.406817	0.0342772	11.8685	1.72633e-32	1.5868e-29
TACR3	chr4:103719803-103720303	0.547847	0.0461785	11.8637	1.8277e-32	1.67441e-29
CREB5	chr7:28355773-28356273	0.473158	0.03992	11.8526	2.08506e-32	1.90388e-29
BACE1	chr11:117303090-117303590	0.220036	0.0185713	11.8482	2.19892e-32	2.00125e-29
PHF24	chr9:34973262-34973762	0.476973	0.0403214	11.8293	2.75454e-32	2.49869e-29
PHGDH	chr1:119712556-119713056	0.409753	0.034659	11.8224	2.99025e-32	2.70364e-29
PPARGC1A	chr4:24067703-24068203	0.259501	0.0219638	11.8149	3.26753e-32	2.94472e-29
TRIM36	chr5:115164138-115164638	0.213362	0.0180626	11.8124	3.3687e-32	3.02604e-29
CALY	chr10:133335745-133336245	0.156839	0.0133512	11.7472	7.29965e-32	6.53592e-29
LONRF2	chr2:100322312-100322812	0.126721	0.0107904	11.744	7.58559e-32	6.77004e-29
DLL3	chr19:39498652-39499152	0.259691	0.0221449	11.7269	9.28234e-32	8.25773e-29
NR4A2	chr2:156341524-156342024	0.440623	0.0375855	11.7232	9.69224e-32	8.59475e-29
STAC	chr3:36380117-36380617	0.414053	0.0353357	11.7177	1.03441e-31	9.14348e-29
RAPGEF2	chr4:158870631-158871131	0.149419	0.0127712	11.6996	1.28006e-31	1.12788e-28
KRT8	chr12:52904898-52905398	0.274222	0.0234407	11.6985	1.29657e-31	1.1388e-28
PEG3	chr19:56839079-56839579	0.277319	0.0237398	11.6816	1.58202e-31	1.38512e-28
S100Z	chr5:76874197-76874697	0.237449	0.0203492	11.6688	1.84096e-31	1.60675e-28
DDC	chr7:50560902-50561402	0.292868	0.0251063	11.6651	1.92104e-31	1.67137e-28
PCGF5	chr10:91210369-91210869	0.270084	0.0231582	11.6626	1.97965e-31	1.71696e-28
KCNH3	chr12:49868939-49869439	0.307036	0.026346	11.654	2.18941e-31	1.89296e-28
HLA-C	chr6:31203512-31204012	0.552148	0.0473848	11.6524	2.23046e-31	1.92244e-28
DOCK3	chr3:50316761-50317261	0.123855	0.01063	11.6514	2.25697e-31	1.93925e-28
HIVEP2	chr6:142946195-142946695	0.123557	0.0106103	11.645	2.43323e-31	2.08423e-28
CBFA2T2	chr20:33685091-33685591	0.148866	0.0127959	11.6339	2.77199e-31	2.35978e-28
SMC5	chr9:70259154-70259654	0.128874	0.0110798	11.6314	2.85294e-31	2.42124e-28
TAGLN2	chr1:159924390-159924890	0.270506	0.0233001	11.6096	3.68178e-31	3.11512e-28
APBB2	chr4:40848239-40848739	0.181388	0.0156315	11.604	3.93264e-31	3.31722e-28
RHEB	chr7:151381481-151381981	0.133517	0.0115155	11.5945	4.39294e-31	3.69422e-28
MEST	chr7:130273187-130273687	0.184103	0.015909	11.5723	5.69565e-31	4.77521e-28
ACOXL	chr2:110748454-110748954	0.340587	0.0294761	11.5547	6.99098e-31	5.80842e-28
VAV2	chr9:134251966-134252466	0.213066	0.0184422	11.5531	7.11675e-31	5.89521e-28
COTL1	chr16:84520718-84521218	0.24739	0.021451	11.5328	9.01712e-31	7.42493e-28
USP43	chr17:9676704-9677204	0.386932	0.0335502	11.5329	9.00473e-31	7.42493e-28
IL17RD	chr3:57110799-57111299	0.338294	0.0293442	11.5285	9.47939e-31	7.78241e-28
RANBP17	chr5:170861737-170862237	0.295289	0.0256194	11.526	9.75765e-31	7.98716e-28
LINC00461	chr5:88683503-88684003	0.571047	0.0496892	11.4924	1.44089e-30	1.17251e-27
DOCK3	chr3:50648216-50648716	0.104823	0.00913407	11.4761	1.74012e-30	1.41185e-27
SYT7	chr11:61531003-61531503	0.186789	0.0162944	11.4634	2.0149e-30	1.63001e-27
AC124852.1	chr5:1931009-1931509	0.599372	0.0523243	11.4549	2.22121e-30	1.79168e-27
FRMD4A	chr10:14732017-14732517	0.15003	0.013115	11.4395	2.6528e-30	2.13359e-27
EPOR	chr19:11384082-11384582	0.35259	0.0308296	11.4367	2.74026e-30	2.19754e-27
SLCO3A1	chr15:92018804-92019304	0.182628	0.0159744	11.4326	2.87495e-30	2.29889e-27
USP12	chr13:27334751-27335251	0.225554	0.0197613	11.4139	3.56264e-30	2.83241e-27
ERC1	chr12:552438-552938	0.0989536	0.00867383	11.4083	3.80122e-30	3.01343e-27
MIR181A1HG	chr1:198937234-198937734	0.332232	0.0291532	11.3961	4.37348e-30	3.45719e-27
RGS7BP	chr5:64505709-64506209	0.503396	0.0442204	11.3838	5.0359e-30	3.96948e-27
KRT18	chr12:52948805-52949305	0.336851	0.0296382	11.3654	6.21545e-30	4.88533e-27
GAPDH	chr12:6371010-6371510	0.0816057	0.00718333	11.3604	6.58169e-30	5.15853e-27
ABHD2	chr15:89115581-89116081	0.19784	0.0174258	11.3533	7.14301e-30	5.58267e-27
BMP8B	chr1:39785335-39785835	0.50821	0.044778	11.3495	7.45503e-30	5.81011e-27
CACNA1B	chr9:137877470-137877970	0.143219	0.0126245	11.3445	7.89456e-30	6.13538e-27
BRINP1	chr9:119268923-119269423	0.252234	0.0222377	11.3426	8.07158e-30	6.25538e-27
SPSB4	chr3:141077129-141077629	0.527212	0.0465192	11.3332	8.98615e-30	6.94471e-27
JUNB	chr19:13118662-13119162	0.411574	0.0363402	11.3256	9.80176e-30	7.55394e-27
ARHGEF10	chr8:1836123-1836623	0.323623	0.0285785	11.324	9.97759e-30	7.66808e-27
SYNE1	chr6:152381100-152381600	0.166873	0.0147674	11.3001	1.31126e-29	1.00495e-26
NEAT1	chr11:65873410-65873910	0.234965	0.0208452	11.2719	1.80723e-29	1.38124e-26
NEAT1	chr11:65421122-65421622	0.306173	0.0272051	11.2543	2.2069e-29	1.68205e-26
HSP90AB1	chr6:43798749-43799249	0.068637	0.00609946	11.253	2.23953e-29	1.70223e-26
SLC6A17	chr1:110150238-110150738	0.210841	0.0187383	11.2519	2.26661e-29	1.7181e-26
TRHDE-AS1	chr12:72077039-72077539	0.521495	0.0463566	11.2496	2.32521e-29	1.7577e-26
HES4	chr1:1000609-1001109	0.280713	0.0249652	11.2441	2.47473e-29	1.86563e-26
UNC5C	chr4:95548894-95549394	0.367265	0.0326878	11.2356	2.72783e-29	2.04529e-26
TTLL7	chr1:84365587-84366087	0.137912	0.0122786	11.2319	2.8421e-29	2.1252e-26
CACNA2D3	chr3:54122456-54122956	0.424542	0.0378104	11.2282	2.96542e-29	2.21145e-26
RPS2	chr16:2082163-2082663	0.122482	0.010919	11.2173	3.3527e-29	2.49353e-26
SGIP1	chr1:66533275-66533775	0.123772	0.0110417	11.2095	3.6615e-29	2.7159e-26
C11orf96	chr11:43547774-43548274	0.289671	0.0258426	11.209	3.68153e-29	2.72346e-26
MALAT1	chr11:65471992-65472492	0.0666053	0.00594377	11.2059	3.8149e-29	2.81459e-26
TRH	chr3:129992655-129993155	0.303491	0.0270977	11.1998	4.08446e-29	3.00546e-26
BTBD11	chr12:107383624-107384124	0.242363	0.0216418	11.1989	4.12928e-29	3.03038e-26
SLC7A1	chr13:29594706-29595206	0.191164	0.0170728	11.197	4.21999e-29	3.08876e-26
SGIP1	chr1:66271189-66271689	0.137122	0.0122533	11.1906	4.53349e-29	3.30946e-26
CACNA1A	chr19:13610256-13610756	0.256389	0.0229217	11.1854	4.80603e-29	3.49918e-26
GNAO1	chr16:55911940-55912440	0.126756	0.0113398	11.178	5.22827e-29	3.79661e-26
TNRC6C	chr17:77555186-77555686	0.156762	0.01403	11.1734	5.50633e-29	3.98807e-26
KCTD8	chr4:44448758-44449258	0.232079	0.0207777	11.1696	5.74402e-29	4.13855e-26
IER2	chr19:12782428-12782928	0.21664	0.0193953	11.1697	5.73484e-29	4.13855e-26
ATP1B1	chr1:168613544-168614044	0.149756	0.0134147	11.1636	6.14539e-29	4.41624e-26
BARX1	chr9:93582012-93582512	0.21768	0.0195002	11.163	6.18939e-29	4.43633e-26
MIDN	chr19:1260175-1260675	0.319475	0.0286414	11.1543	6.82376e-29	4.87839e-26
XBP1	chr22:28822765-28823265	0.27837	0.024959	11.1531	6.91845e-29	4.93334e-26
SYT7	chr11:61588559-61589059	0.228131	0.0204682	11.1457	7.51737e-29	5.34663e-26
FOXA2	chr20:22502610-22503110	0.47718	0.0428544	11.1349	8.48276e-29	6.01778e-26
AC006460.2	chr2:190648574-190649074	0.222842	0.0200248	11.1283	9.1322e-29	6.46193e-26
GABRB2	chr5:161547561-161548061	0.341708	0.0307511	11.1121	1.09608e-28	7.73608e-26
FAM163A	chr1:179709769-179710269	0.273964	0.0247031	11.0903	1.39874e-28	9.84711e-26
ERO1B	chr1:236535513-236536013	0.159319	0.0143807	11.0787	1.59209e-28	1.11798e-25
GNAS	chr20:59063629-59064129	0.109467	0.00988204	11.0774	1.61517e-28	1.13132e-25
SRRM4	chr12:118536226-118536726	0.133158	0.0120214	11.0767	1.62691e-28	1.13666e-25
CMIP	chr16:81651036-81651536	0.118283	0.010683	11.0721	1.71289e-28	1.19072e-25
LARGE2	chr11:45922545-45923045	0.67609	0.0611493	11.0564	2.04136e-28	1.41197e-25
NAB2	chr12:57087066-57087566	0.452871	0.0409803	11.0509	2.16961e-28	1.49693e-25
KIAA0513	chr16:85504215-85504715	0.328563	0.0297374	11.0488	2.2209e-28	1.52851e-25
TPST1	chr7:65798291-65798791	0.111932	0.0101313	11.0482	2.2375e-28	1.53611e-25
NR4A2	chr2:156332526-156333026	0.346137	0.0313718	11.0334	2.63691e-28	1.80583e-25
PLPP4	chr10:120513351-120513851	0.535138	0.0485119	11.0311	2.70635e-28	1.84881e-25
NRIP1	chr21:15003509-15004009	0.151147	0.0137146	11.0209	3.0289e-28	2.06406e-25
INSM1	chr20:20624844-20625344	0.328117	0.0297758	11.0196	3.07413e-28	2.08974e-25
KRT8	chr12:52949694-52950194	0.292356	0.0265607	11.0071	3.53158e-28	2.39481e-25
TMEM45B	chr11:129815607-129816107	0.565644	0.051435	10.9973	3.93957e-28	2.66495e-25
IGFN1	chr1:201191573-201192073	0.355082	0.0323106	10.9897	4.28562e-28	2.88493e-25
SNAP25-AS1	chr20:10217369-10217869	0.202272	0.0184134	10.985	4.51086e-28	3.02185e-25
GAD2	chr10:26216104-26216604	0.200673	0.0182819	10.9766	4.95099e-28	3.30868e-25
ID2	chr2:8685140-8685640	0.27553	0.0251104	10.9728	5.16755e-28	3.44508e-25
IGFN1	chr1:201190515-201191015	0.29831	0.0272176	10.9602	5.93901e-28	3.94989e-25
PLXNA2	chr1:208329261-208329761	0.200041	0.0182536	10.959	6.01862e-28	3.99323e-25
VAV2	chr9:134361319-134361819	0.169476	0.015483	10.946	6.94772e-28	4.59864e-25
PRMT8	chr12:3707045-3707545	0.308376	0.0281788	10.9435	7.13507e-28	4.71138e-25
ZNF165	chr6:28079930-28080430	0.411923	0.0376495	10.941	7.33794e-28	4.8338e-25
MIDN	chr19:1237747-1238247	0.171782	0.0157063	10.9372	7.65649e-28	5.03166e-25
TANC2	chr17:62870146-62870646	0.089413	0.0081885	10.9193	9.31618e-28	6.10786e-25
PER1	chr17:8154079-8154579	0.27812	0.0255271	10.8951	1.21637e-27	7.93711e-25
ERO1B	chr1:235923394-235923894	0.193783	0.0177935	10.8906	1.27749e-27	8.31636e-25
CADPS2	chr7:122886529-122887029	0.439409	0.0403937	10.8781	1.46527e-27	9.51636e-25
LDLRAD4	chr18:13206309-13206809	0.292728	0.0269117	10.8774	1.4778e-27	9.57529e-25
NCOA1	chr2:24855684-24856184	0.097178	0.00894268	10.8668	1.65983e-27	1.07296e-24
CENPP	chr9:92806220-92806720	0.283759	0.0261147	10.8659	1.67606e-27	1.08092e-24
DUSP16	chr12:12562474-12562974	0.263627	0.0242915	10.8526	1.93748e-27	1.24661e-24
IQSEC3	chr12:552438-552938	0.190841	0.0175878	10.8508	1.97766e-27	1.26952e-24
PTPN4	chr2:119739604-119740104	0.109136	0.0100583	10.8504	1.98662e-27	1.27231e-24
DGKD	chr2:232979966-232980466	0.181807	0.0167588	10.8484	2.02913e-27	1.29654e-24
CAMK4	chr5:111548962-111549462	0.245307	0.0226659	10.8228	2.68582e-27	1.70921e-24
NCS1	chr9:130128911-130129411	0.191595	0.017703	10.8227	2.68732e-27	1.70921e-24
MBNL2	chr13:97629540-97630040	0.186871	0.0172699	10.8206	2.74958e-27	1.74479e-24
RIMS1	chr6:71934120-71934620	0.154182	0.0142568	10.8146	2.9363e-27	1.85901e-24
FRY	chr13:31605566-31606066	0.121742	0.011259	10.8129	2.99019e-27	1.88881e-24
ID1	chr20:31573073-31573573	0.181215	0.0167662	10.8084	3.1423e-27	1.98037e-24
FUT8	chr14:65187363-65187863	0.169324	0.0156735	10.8032	3.32371e-27	2.08994e-24
GABRG2	chr5:162067461-162067961	0.335763	0.0311398	10.7824	4.16716e-27	2.60255e-24
ANXA2	chr15:60397871-60398371	0.293867	0.0272539	10.7826	4.16111e-27	2.60255e-24
TENM3	chr4:182014967-182015467	0.134756	0.0125016	10.7791	4.31934e-27	2.69152e-24
LRBA	chr4:151408779-151409279	0.0789665	0.0073286	10.7751	4.51189e-27	2.80519e-24
FAM135B	chr8:138267589-138268089	0.230614	0.0214455	10.7535	5.7057e-27	3.52367e-24
NAV2	chr11:19498940-19499440	0.177395	0.0165058	10.7474	6.09535e-27	3.75592e-24
SLC29A4	chr7:5248275-5248775	0.378839	0.0352549	10.7457	6.20844e-27	3.8171e-24
RALGAPA2	chr20:20624844-20625344	0.140609	0.0130883	10.7431	6.38595e-27	3.91753e-24
BMERB1	chr16:15462601-15463101	0.151854	0.0141384	10.7405	6.56946e-27	4.0212e-24
SPTB	chr14:64649570-64650070	0.184044	0.0171387	10.7385	6.71463e-27	4.10098e-24
CNTN4	chr3:2350186-2350686	0.255062	0.0237556	10.7369	6.82725e-27	4.16058e-24
PKIB	chr6:122610146-122610646	0.143224	0.0133417	10.735	6.9708e-27	4.23872e-24
SLC18A2	chr10:117221141-117221641	0.496815	0.0462829	10.7343	7.02368e-27	4.26151e-24
TRH	chr3:129985014-129985514	0.243641	0.0227028	10.7318	7.21816e-27	4.36993e-24
JARID2	chr6:14965432-14965932	0.17655	0.0164635	10.7237	7.87635e-27	4.75798e-24
AC104123.1	chr5:96431532-96432032	0.335389	0.0312805	10.722	8.02712e-27	4.8385e-24
BTBD3	chr20:11936146-11936646	0.16884	0.0157573	10.7151	8.65048e-27	5.20291e-24
KRT18	chr12:52949694-52950194	0.350673	0.0327325	10.7133	8.81631e-27	5.29114e-24
NOL4	chr18:33802911-33803411	0.0896789	0.00837614	10.7065	9.49148e-27	5.68402e-24
ST18	chr8:52254144-52254644	0.179823	0.0167969	10.7057	9.56934e-27	5.71827e-24
INPPL1	chr11:72223609-72224109	0.452001	0.0422287	10.7037	9.7836e-27	5.83371e-24
DNAJB9	chr7:108441986-108442486	0.257891	0.0241635	10.6728	1.36501e-26	8.10424e-24
RAB30	chr11:82997196-82997696	0.21478	0.0201284	10.6705	1.39867e-26	8.28633e-24
CLDN7	chr17:7262287-7262787	0.183688	0.0172254	10.6638	1.50303e-26	8.8666e-24
MARCH1	chr4:163988726-163989226	0.298977	0.0280624	10.654	1.67071e-26	9.83484e-24
GNG4	chr1:235910564-235911064	0.168858	0.0158699	10.6402	1.93711e-26	1.13547e-23
NECTIN3	chr3:111071399-111071899	0.340863	0.0320383	10.6392	1.95706e-26	1.14474e-23
MCTP2	chr15:94231195-94231695	0.232379	0.0218532	10.6337	2.07793e-26	1.21287e-23
TNRC6C	chr17:78359935-78360435	0.12249	0.0115338	10.6201	2.40381e-26	1.40014e-23
VAV2	chr9:133584943-133585443	0.168153	0.0158417	10.6146	2.5494e-26	1.48182e-23
IER2	chr19:13118662-13119162	0.314337	0.0296281	10.6094	2.69415e-26	1.56267e-23
SV2C	chr5:76083078-76083578	0.317706	0.0299534	10.6067	2.77372e-26	1.60545e-23
DGKD	chr2:233418902-233419402	0.180429	0.0170126	10.6056	2.80549e-26	1.62045e-23
GAB2	chr11:78420715-78421215	0.0962079	0.0090915	10.5822	3.60476e-26	2.07778e-23
TMEM108	chr3:133046892-133047392	0.173705	0.0164303	10.5722	4.00777e-26	2.30527e-23
TAGLN2	chr1:159923609-159924109	0.246807	0.0233726	10.5597	4.58261e-26	2.63045e-23
SLC35F4	chr14:57578317-57578817	0.332049	0.0314613	10.5542	4.85699e-26	2.77642e-23
STMN2	chr8:79611757-79612257	0.0536836	0.00508964	10.5476	5.20972e-26	2.97191e-23
CHST11	chr12:104604045-104604545	0.230344	0.0218688	10.533	6.08881e-26	3.46625e-23
BHLHE22	chr8:64745478-64745978	0.336748	0.0320208	10.5166	7.24679e-26	4.10856e-23
AC010478.1	chr5:51383085-51383585	0.298953	0.0284408	10.5114	7.65471e-26	4.33095e-23
NKAIN4	chr20:63250848-63251348	0.326447	0.031086	10.5014	8.50781e-26	4.80381e-23
ADGRL2	chr1:81138913-81139413	0.319495	0.0304281	10.5	8.63863e-26	4.85784e-23
GNAS	chr20:58457210-58457710	0.0658378	0.00627177	10.4975	8.87173e-26	4.9788e-23
RALGAPA1	chr14:35669777-35670277	0.112858	0.0107576	10.491	9.50576e-26	5.32382e-23
LINC01091	chr4:123649579-123650079	0.700451	0.0668185	10.4829	1.03518e-25	5.77429e-23
RCAN2	chr6:46325993-46326493	0.174446	0.0166615	10.47	1.18649e-25	6.60498e-23
ARHGEF10L	chr1:17603342-17603842	0.190321	0.0181829	10.4671	1.22393e-25	6.79974e-23
HLA-B	chr6:31203512-31204012	0.536446	0.0513484	10.4472	1.50944e-25	8.36909e-23
SNX29	chr16:12002337-12002837	0.140618	0.0134611	10.4463	1.52396e-25	8.43272e-23
IER2	chr19:13155446-13155946	0.242295	0.0232242	10.4329	1.75496e-25	9.69153e-23
TENT5A	chr6:82144133-82144633	0.281542	0.0270289	10.4163	2.08839e-25	1.15099e-22
RALA	chr7:39589677-39590177	0.231977	0.0222954	10.4047	2.36015e-25	1.29818e-22
AZIN1-AS1	chr8:102929767-102930267	0.185545	0.017834	10.404	2.3782e-25	1.30551e-22
GAL	chr11:68677439-68677939	0.254814	0.0244946	10.4028	2.40641e-25	1.31839e-22
DSCAM	chr21:40018862-40019362	0.125228	0.0120382	10.4025	2.41393e-25	1.31989e-22
FAM222A	chr12:109677113-109677613	0.162907	0.0156614	10.4018	2.43297e-25	1.32768e-22
AFF4	chr5:132813030-132813530	0.109027	0.0104844	10.399	2.50464e-25	1.3641e-22
FOXA2	chr20:23078850-23079350	0.316803	0.0304945	10.3888	2.78729e-25	1.51505e-22
POU6F2	chr7:39249616-39250116	0.424815	0.0409247	10.3804	3.04419e-25	1.65145e-22
JAZF1	chr7:28355773-28356273	0.0958128	0.00923752	10.3721	3.32048e-25	1.79781e-22
CDK6	chr7:92766528-92767028	0.294767	0.0284269	10.3693	3.42026e-25	1.84822e-22
TOP1	chr20:41058324-41058824	0.146538	0.0141336	10.3681	3.4643e-25	1.86836e-22
EXT1	chr8:118071031-118071531	0.205231	0.0198088	10.3606	3.7477e-25	2.01727e-22
PCSK1	chr5:95961650-95962150	0.112945	0.010911	10.3515	4.12138e-25	2.21411e-22
AC090617.5	chr17:2050941-2051441	0.437877	0.0423238	10.3459	4.36781e-25	2.34195e-22
HIVEP2	chr6:142819870-142820370	0.168579	0.0162951	10.3454	4.39137e-25	2.35003e-22
TCERG1L	chr10:131315328-131315828	0.282073	0.0272745	10.342	4.54908e-25	2.42973e-22
CHGA	chr14:92863259-92863759	0.229168	0.0221701	10.3368	4.80355e-25	2.55578e-22
MYT1	chr20:64100210-64100710	0.174991	0.0169312	10.3354	4.872e-25	2.58722e-22
NCOA1	chr2:24459357-24459857	0.12636	0.0122303	10.3317	5.06509e-25	2.6846e-22
MAP2K3	chr17:21295283-21295783	0.37156	0.0359817	10.3264	5.35589e-25	2.83331e-22
ID3	chr1:23639490-23639990	0.255969	0.0248113	10.3166	5.92841e-25	3.13019e-22
IQSEC3	chr12:106107-106607	0.222813	0.0215985	10.3161	5.95952e-25	3.14062e-22
NAB2	chr12:57088526-57089026	0.302594	0.0293382	10.314	6.09089e-25	3.20375e-22
ELL2	chr5:95858690-95859190	0.182746	0.0177233	10.3111	6.27929e-25	3.29658e-22
RHOQ	chr2:46882015-46882515	0.186016	0.0180422	10.3101	6.34605e-25	3.32532e-22
NFASC	chr1:204945550-204946050	0.0845716	0.00820446	10.308	6.48318e-25	3.38435e-22
PLCB4	chr20:8812800-8813300	0.153537	0.0148977	10.3061	6.61305e-25	3.43917e-22
ATF3	chr1:212567006-212567506	0.256993	0.024951	10.2999	7.05382e-25	3.65466e-22
PLPPR3	chr19:821800-822300	0.232787	0.0226059	10.2976	7.22121e-25	3.73439e-22
TNFRSF21	chr6:47665074-47665574	0.255435	0.0248116	10.295	7.4237e-25	3.83194e-22
MBNL2	chr13:97141517-97142017	0.184241	0.0178977	10.2941	7.49141e-25	3.85763e-22
LINC00261	chr20:22466837-22467337	0.618936	0.060126	10.294	7.50135e-25	3.85763e-22
MIR34AHG	chr1:9182190-9182690	0.377567	0.036698	10.2885	7.94225e-25	4.07679e-22
PTPRN2	chr7:158431927-158432427	0.128889	0.0125315	10.2852	8.21731e-25	4.20239e-22
ENOSF1	chr18:712458-712958	0.41833	0.0406776	10.284	8.31789e-25	4.24598e-22
KLF13	chr15:31236445-31236945	0.237985	0.0231595	10.2759	9.04935e-25	4.61085e-22
BCL11A	chr2:60553464-60553964	0.495093	0.0481831	10.2753	9.11065e-25	4.63355e-22
CRTAC1	chr10:98030413-98030913	0.182797	0.0177918	10.2742	9.20754e-25	4.67424e-22
MAPKAPK2	chr1:206671906-206672406	0.188958	0.0183956	10.2719	9.42994e-25	4.77837e-22
PTPN13	chr4:86593991-86594491	0.211109	0.0205676	10.2642	1.02207e-24	5.1696e-22
SYTL1	chr1:27341767-27342267	0.38428	0.0374467	10.2621	1.04457e-24	5.27376e-22
ARFGEF3	chr6:137866848-137867348	0.0822314	0.00801649	10.2578	1.09185e-24	5.50241e-22
SFMBT2	chr10:7225109-7225609	0.300971	0.0293819	10.2434	1.26666e-24	6.37177e-22
OXR1	chr8:106447671-106448171	0.210308	0.0205344	10.2418	1.28851e-24	6.46995e-22
SNAP25	chr20:10217957-10218457	0.104715	0.0102292	10.2369	1.35576e-24	6.79529e-22
FNDC5	chr1:32872553-32873053	0.175423	0.0171721	10.2156	1.6886e-24	8.44824e-22
PTPRN2	chr7:158414546-158415046	0.133065	0.013034	10.2091	1.80581e-24	9.01832e-22
GADD45A	chr1:67880054-67880554	0.309802	0.0303681	10.2016	1.95104e-24	9.70856e-22
ZC3H12C	chr11:110130597-110131097	0.108855	0.0106787	10.1937	2.11505e-24	1.05058e-21
AL353138.1	chr6:47665074-47665574	0.251621	0.024687	10.1924	2.14341e-24	1.06276e-21
SNAP25	chr20:10172132-10172632	0.147048	0.014428	10.1919	2.1552e-24	1.06669e-21
NFATC2	chr20:51542528-51543028	0.489091	0.0479893	10.1917	2.16022e-24	1.06727e-21
EBF3	chr10:129646881-129647381	0.170149	0.0167048	10.1856	2.29883e-24	1.13171e-21
UBE2QL1	chr5:6161223-6161723	0.23887	0.0234794	10.1736	2.6013e-24	1.27834e-21
FGF9	chr13:21894012-21894512	0.265705	0.0261398	10.1648	2.8485e-24	1.39733e-21
JAZF1	chr7:28408891-28409391	0.0827306	0.00814368	10.1589	3.02539e-24	1.48148e-21
RPL28	chr19:55688681-55689181	0.0927814	0.00913777	10.1536	3.19302e-24	1.56081e-21
TSPAN9	chr12:3168600-3169100	0.327426	0.0322739	10.1452	3.47954e-24	1.69487e-21
ID1	chr20:31608421-31608921	0.194216	0.0191478	10.143	3.56014e-24	1.73108e-21
GAD2	chr10:26292104-26292604	0.257932	0.0254537	10.1334	3.92848e-24	1.90683e-21
METAP1D	chr2:172093406-172093906	0.275914	0.0272817	10.1135	4.81191e-24	2.32748e-21
RFTN1	chr3:16658040-16658540	0.267082	0.0264387	10.1019	5.41608e-24	2.61514e-21
SNCG	chr10:86959031-86959531	0.174127	0.0172523	10.0929	5.93705e-24	2.86169e-21
RASSF5	chr1:206507227-206507727	0.400766	0.0397405	10.0846	6.46358e-24	3.11006e-21
SYTL1	chr1:26907494-26907994	0.343204	0.0340365	10.0834	6.54166e-24	3.14217e-21
DPYSL5	chr2:26849099-26849599	0.124414	0.0123404	10.0818	6.65112e-24	3.18921e-21
RASSF8	chr12:25784566-25785066	0.385414	0.038236	10.0799	6.78236e-24	3.24651e-21
TTYH2	chr17:74453968-74454468	0.368254	0.0365367	10.079	6.84141e-24	3.26912e-21
DLGAP1	chr18:4125105-4125605	0.168228	0.0166999	10.0736	7.22863e-24	3.44226e-21
EVX1	chr7:27242480-27242980	0.496343	0.0493694	10.0536	8.85291e-24	4.20849e-21
PCSK1	chr5:96565779-96566279	0.207577	0.0206619	10.0464	9.53039e-24	4.51504e-21
KCNIP1	chr5:170612252-170612752	0.307251	0.0305909	10.0439	9.77622e-24	4.62359e-21
CLIP4	chr2:29025072-29025572	0.186128	0.0185448	10.0367	1.05131e-23	4.96361e-21
NNAT	chr20:37233925-37234425	0.102678	0.0102467	10.0205	1.2383e-23	5.83647e-21
GCK	chr7:44189234-44189734	0.167152	0.0166827	10.0195	1.25153e-23	5.88883e-21
TRIM24	chr7:138608288-138608788	0.17577	0.0175512	10.0147	1.31371e-23	6.17088e-21
ONECUT3	chr19:1725475-1725975	0.220855	0.0220707	10.0067	1.42399e-23	6.67758e-21
FAM160A1	chr4:151408779-151409279	0.179909	0.0179831	10.0043	1.4585e-23	6.82784e-21
INPPL1	chr11:72227268-72227768	0.518592	0.0518421	10.0033	1.4741e-23	6.88922e-21
FOSB	chr19:45130829-45131329	0.391009	0.039112	9.99716	1.56827e-23	7.31692e-21
FAM3B	chr21:41316486-41316986	0.285655	0.0286423	9.9732	1.99693e-23	9.30121e-21
USH1C	chr11:17439385-17439885	0.365438	0.0366566	9.96922	2.07863e-23	9.6655e-21
TSC22D1	chr13:44165430-44165930	0.10938	0.0109728	9.96825	2.099e-23	9.74382e-21
ESR2	chr14:64649570-64650070	0.303989	0.0304979	9.96754	2.11404e-23	9.79721e-21
CALY	chr10:133336725-133337225	0.110038	0.0110419	9.9655	2.15784e-23	9.98349e-21
GALNT7	chr4:173252249-173252749	0.212874	0.021373	9.95996	2.28149e-23	1.05379e-20
MYT1L	chr2:1862543-1863043	0.121736	0.0122444	9.94217	2.72808e-23	1.25588e-20
MEIS2	chr15:36755312-36755812	0.35844	0.0360844	9.93337	2.97996e-23	1.36955e-20
SPTBN4	chr19:40503274-40503774	0.206922	0.0208427	9.92779	3.15148e-23	1.44358e-20
NAV2	chr11:19368951-19369451	0.166946	0.016819	9.92606	3.20671e-23	1.46645e-20
SNTB2	chr16:69182618-69183118	0.266954	0.0268989	9.92434	3.26252e-23	1.48951e-20
MEIS1	chr2:66434842-66435342	0.243163	0.0245056	9.92277	3.31418e-23	1.5106e-20
PTCHD4	chr6:47665074-47665574	0.188531	0.0190312	9.90644	3.90287e-23	1.776e-20
AMOTL1	chr11:94768030-94768530	0.205259	0.0207254	9.9037	4.01134e-23	1.82237e-20
DLX1	chr2:172084404-172084904	0.202866	0.0205	9.89589	4.33718e-23	1.96717e-20
TTYH2	chr17:74213263-74213763	0.366839	0.0370815	9.89277	4.47457e-23	2.02616e-20
MIDN	chr19:1265872-1266372	0.208484	0.0211204	9.87123	5.54817e-23	2.5082e-20
RASGEF1B	chr4:81516422-81516922	0.15564	0.0157676	9.87089	5.56712e-23	2.51266e-20
TMEFF1	chr9:100472841-100473341	0.122281	0.0124009	9.86061	6.16761e-23	2.77915e-20
JUND	chr19:18763947-18764447	0.221189	0.0224352	9.85903	6.26497e-23	2.81843e-20
KLHL1	chr13:70108242-70108742	0.483426	0.0490753	9.85069	6.8077e-23	3.05762e-20
PELI2	chr14:56057335-56057835	0.153292	0.0155642	9.84898	6.92415e-23	3.10488e-20
IRX5	chr16:54930445-54930945	0.460741	0.046787	9.84763	7.01807e-23	3.1419e-20
MAPT	chr17:45895433-45895933	0.0877594	0.00891251	9.84677	7.07855e-23	3.16386e-20
PRMT8	chr12:3579377-3579877	0.304797	0.0309615	9.84439	7.24741e-23	3.23411e-20
TPM4	chr19:16076058-16076558	0.163804	0.016645	9.84106	7.49174e-23	3.33776e-20
ALK	chr2:29025072-29025572	0.354779	0.0361557	9.81253	9.94463e-23	4.42346e-20
MIR137HG	chr1:98452049-98452549	0.305884	0.0311856	9.80851	1.03489e-22	4.59587e-20
KCNT2	chr1:196608694-196609194	0.0983842	0.0100426	9.79667	1.16363e-22	5.15935e-20
ADAMTSL1	chr9:18007404-18007904	0.520905	0.0533111	9.77104	1.49907e-22	6.636e-20
APBB2	chr4:40908659-40909159	0.161861	0.0165717	9.76726	1.55603e-22	6.86616e-20
BMP8B	chr1:39788630-39789130	0.366236	0.0375263	9.75944	1.68078e-22	7.40485e-20
ARHGEF12	chr11:120385026-120385526	0.153021	0.015682	9.75776	1.7088e-22	7.51629e-20
NEFM	chr8:24512011-24512511	0.137707	0.0141266	9.74807	1.88001e-22	8.25624e-20
VAT1L	chr16:77696079-77696579	0.19905	0.020438	9.7392	2.05153e-22	8.99523e-20
NDFIP1	chr5:142097625-142098125	0.127771	0.0131247	9.73521	2.13386e-22	9.32667e-20
DIRAS3	chr1:67880054-67880554	0.398162	0.0408988	9.73529	2.13199e-22	9.32667e-20
ZDBF2	chr2:206274355-206274855	0.129903	0.0133655	9.71923	2.49672e-22	1.08954e-19
HUNK	chr21:31927652-31928152	0.391285	0.0403263	9.70296	2.92881e-22	1.27009e-19
PRKCA	chr17:66374423-66374923	0.301981	0.0311231	9.70279	2.93352e-22	1.27014e-19
WWC1	chr5:168467938-168468438	0.286135	0.0295199	9.69293	3.23117e-22	1.39683e-19
YWHAZ	chr8:101245378-101245878	0.0865416	0.00893354	9.68726	3.41558e-22	1.47425e-19
AGO2	chr8:140588752-140589252	0.208046	0.0214814	9.68494	3.49402e-22	1.50341e-19
FAM163A	chr1:179784908-179785408	0.315419	0.0325711	9.68402	3.52573e-22	1.5147e-19
NECTIN1	chr11:119361269-119361769	0.204042	0.0210796	9.67956	3.68314e-22	1.57987e-19
ST8SIA2	chr15:92394215-92394715	0.397542	0.0410987	9.67286	3.9324e-22	1.68418e-19
CEP85L	chr6:118748346-118748846	0.161047	0.0166608	9.66624	4.19497e-22	1.79386e-19
CACNG3	chr16:24255892-24256392	0.475665	0.0492329	9.66152	4.39317e-22	1.87572e-19
HECW1	chr7:43112317-43112817	0.13405	0.0138796	9.65809	4.5426e-22	1.93653e-19
EPHB1	chr3:134794850-134795350	0.233679	0.0241986	9.65668	4.60544e-22	1.9603e-19
CDH1	chr16:68756178-68756678	0.298822	0.0309654	9.65019	4.90632e-22	2.08516e-19
NOL4	chr18:34224870-34225370	0.0694398	0.00719783	9.64732	5.04557e-22	2.14105e-19
YWHAZ	chr8:101126409-101126909	0.0571179	0.00593161	9.62942	6.00679e-22	2.54503e-19
MSC-AS1	chr8:71844274-71844774	0.270644	0.0281278	9.62192	6.4613e-22	2.73342e-19
GNAS	chr20:58623803-58624303	0.0910825	0.0094753	9.61263	7.07214e-22	2.98726e-19
SEC24D	chr4:118834951-118835451	0.228024	0.0237285	9.60969	7.27664e-22	3.06896e-19
BACH2	chr6:90368954-90369454	0.155355	0.0161997	9.58999	8.80948e-22	3.70414e-19
GAS7	chr17:10216188-10216688	0.350522	0.0365523	9.58961	8.84219e-22	3.71226e-19
FOSL2	chr2:28392493-28392993	0.161226	0.016822	9.58422	9.31553e-22	3.90506e-19
RCAN2	chr6:46325469-46325969	0.117918	0.0123116	9.57782	9.91191e-22	4.14877e-19
HLA-C	chr6:31271905-31272405	0.364889	0.0381255	9.57073	1.06153e-21	4.43649e-19
HSP90AB1	chr6:44185291-44185791	0.0934331	0.00976531	9.56786	1.09141e-21	4.55446e-19
SLC18A3	chr10:49609925-49610425	0.426103	0.044564	9.56159	1.15959e-21	4.83172e-19
YWHAZ	chr8:101080523-101081023	0.0456167	0.00477103	9.56119	1.16412e-21	4.84327e-19
KCNH3	chr12:49549863-49550363	0.204095	0.0213486	9.5601	1.17638e-21	4.88694e-19
PER1	chr17:7842532-7843032	0.250159	0.0261702	9.55892	1.18998e-21	4.93601e-19
EPAS1	chr2:46296977-46297477	0.364595	0.0381605	9.55425	1.24485e-21	5.15591e-19
JUN	chr1:58783917-58784417	0.23416	0.0245104	9.55347	1.25421e-21	5.18691e-19
C11orf96	chr11:43942312-43942812	0.241425	0.0252884	9.54686	1.33691e-21	5.52064e-19
SOX1-OT	chr13:112066583-112067083	0.230542	0.0241501	9.54622	1.34521e-21	5.54667e-19
ANK1	chr8:41776644-41777144	0.21566	0.022642	9.52479	1.65384e-21	6.80906e-19
ID3	chr1:23554807-23555307	0.115817	0.0121603	9.52415	1.66399e-21	6.84069e-19
ONECUT1	chr15:52790152-52790652	0.281861	0.029665	9.50146	2.06961e-21	8.49557e-19
RASSF6	chr4:73620207-73620707	0.474431	0.0499978	9.48903	2.33183e-21	9.54364e-19
PATJ	chr1:62069013-62069513	0.100113	0.0105528	9.48691	2.37989e-21	9.72594e-19
ARHGAP10	chr4:147731464-147731964	0.31649	0.0333829	9.48061	2.52807e-21	1.03163e-18
JUND	chr19:18304423-18304923	0.188049	0.0198933	9.45286	3.29712e-21	1.33756e-18
HIVEP1	chr6:11770737-11771237	0.141764	0.0150025	9.44935	3.4095e-21	1.38113e-18
DRD2	chr11:113475139-113475639	0.301623	0.0319215	9.44891	3.42371e-21	1.38486e-18
HLA-B	chr6:31356975-31357475	0.430576	0.0456486	9.43239	4.00847e-21	1.61902e-18
ETS2	chr21:38913325-38913825	0.302297	0.0320598	9.42916	4.13399e-21	1.66728e-18
SYBU	chr8:109639816-109640316	0.16979	0.0180113	9.42686	4.22557e-21	1.70174e-18
ZC3H12C	chr11:109772734-109773234	0.151864	0.0161133	9.42481	4.30887e-21	1.73276e-18
CHRNA5	chr15:78565227-78565727	0.42383	0.0450425	9.40956	4.98228e-21	1.99487e-18
LPGAT1	chr1:211928653-211929153	0.180166	0.0191688	9.39888	5.51469e-21	2.20167e-18
ADCY1	chr7:45564447-45564947	0.24698	0.0262836	9.39673	5.62835e-21	2.24381e-18
SASH1	chr6:148068568-148069068	0.246738	0.0262906	9.38502	6.29075e-21	2.50427e-18
EBF3	chr10:129871947-129872447	0.170883	0.0182268	9.37539	6.89216e-21	2.73974e-18
KCNH3	chr12:49532816-49533316	0.268273	0.0286206	9.37341	7.02259e-21	2.78759e-18
FAM13A	chr4:88823044-88823544	0.150874	0.0161032	9.36915	7.3116e-21	2.89815e-18
ANKRD34B	chr5:80570185-80570685	0.418651	0.0447614	9.35295	8.5238e-21	3.3738e-18
LGI1	chr10:93757619-93758119	0.194872	0.0208508	9.34603	9.10011e-21	3.58881e-18
CEMIP	chr15:80778907-80779407	0.407021	0.0435505	9.34596	9.10593e-21	3.58881e-18
C11orf96	chr11:43830946-43831446	0.25953	0.0277761	9.34366	9.30601e-21	3.66245e-18
CPEB2	chr4:15001219-15001719	0.163096	0.0174585	9.34194	9.45868e-21	3.71725e-18
TLE3	chr15:70154179-70154679	0.267518	0.0286585	9.33469	1.0129e-20	3.96941e-18
CLSTN2	chr3:139689156-139689656	0.22234	0.0238265	9.3316	1.04287e-20	4.08108e-18
BTG2	chr1:203650198-203650698	0.223577	0.0239626	9.33024	1.05631e-20	4.12784e-18
GRB10	chr7:50782726-50783226	0.153187	0.0164348	9.32086	1.15406e-20	4.50345e-18
FAM222A	chr12:109678700-109679200	0.206659	0.0221881	9.31392	1.23195e-20	4.80064e-18
ECEL1	chr2:232497319-232497819	0.209952	0.0225436	9.31317	1.24069e-20	4.82791e-18
IGFBP6	chr12:52904898-52905398	0.361457	0.0388136	9.31264	1.24688e-20	4.84516e-18
CLIC4	chr1:24828734-24829234	0.264176	0.0283859	9.3066	1.31986e-20	5.12155e-18
SERPINE2	chr2:224039090-224039590	0.229234	0.024646	9.30104	1.39072e-20	5.38897e-18
KCNB2	chr8:72667008-72667508	0.110836	0.0119343	9.28723	1.58358e-20	6.11061e-18
PPP1R16B	chr20:38779675-38780175	0.353701	0.0380988	9.28378	1.6357e-20	6.30292e-18
DLX6-AS1	chr7:97024542-97025042	0.111298	0.0120126	9.26512	1.94856e-20	7.49806e-18
PBX1	chr1:164836499-164836999	0.113234	0.0122227	9.26422	1.965e-20	7.55082e-18
UNCX	chr7:1422834-1423334	0.190545	0.0205714	9.26263	1.99465e-20	7.65411e-18
TMEM45B	chr11:130159479-130159979	0.512296	0.0553346	9.25816	2.07993e-20	7.97033e-18
ITPR3	chr6:33621742-33622242	0.5149	0.0556327	9.25534	2.13546e-20	8.17178e-18
GRIN3A	chr9:101895418-101895918	0.43898	0.0474427	9.25285	2.18589e-20	8.3532e-18
SH3PXD2A	chr10:103856088-103856588	0.20432	0.0220868	9.25079	2.22837e-20	8.50382e-18
AFF4	chr5:133245438-133245938	0.0908745	0.0098241	9.25016	2.24162e-20	8.5426e-18
BCAM	chr19:45130829-45131329	0.321359	0.0347524	9.24709	2.30677e-20	8.77878e-18
RASGRF2	chr5:80960126-80960626	0.362533	0.0392093	9.24612	2.328e-20	8.8474e-18
ANXA5	chr4:121696793-121697293	0.256018	0.0276987	9.24295	2.39804e-20	9.10108e-18
GPSM2	chr1:109307285-109307785	0.203247	0.021992	9.24188	2.42198e-20	9.17935e-18
PER3	chr1:7784281-7784781	0.288805	0.031275	9.23437	2.59802e-20	9.81962e-18
SPSB4	chr3:141109628-141110128	0.428698	0.0464426	9.23071	2.68848e-20	1.01477e-17
BMPER	chr7:33591451-33591951	0.320314	0.0347016	9.23054	2.69275e-20	1.01499e-17
RASGEF1B	chr4:81839301-81839801	0.156419	0.0169516	9.22742	2.77238e-20	1.04359e-17
HRH3	chr20:62210297-62210797	0.219614	0.0238125	9.22264	2.89864e-20	1.08963e-17
ADAMTS10	chr19:8592169-8592669	0.414417	0.0449785	9.21368	3.15121e-20	1.18297e-17
AVP	chr20:3102363-3102863	0.541916	0.0588643	9.2062	3.37883e-20	1.2667e-17
MIDN	chr19:883684-884184	0.131705	0.0143071	9.20552	3.40033e-20	1.27304e-17
CBFA2T2	chr20:33568333-33568833	0.130726	0.0142385	9.18116	4.26475e-20	1.5945e-17
FAM163A	chr1:179781875-179782375	0.263945	0.0287833	9.17007	4.72724e-20	1.76504e-17
AC087521.2	chr11:43578878-43579378	0.271218	0.0295804	9.16884	4.78155e-20	1.78291e-17
CNR1	chr6:88167221-88167721	0.242657	0.0264691	9.16756	4.83865e-20	1.80177e-17
RNF125	chr18:31995917-31996417	0.454893	0.0496687	9.15853	5.261e-20	1.95641e-17
USP36	chr17:78841241-78841741	0.21478	0.0234737	9.14984	5.70201e-20	2.11756e-17
BAIAP2	chr17:81027805-81028305	0.221664	0.024244	9.14303	6.0724e-20	2.25209e-17
BMERB1	chr16:15550786-15551286	0.10377	0.0113503	9.14255	6.09961e-20	2.25915e-17
FRMD4A	chr10:13890554-13891054	0.143931	0.015746	9.1408	6.19934e-20	2.28996e-17
SNCG	chr10:86958336-86958836	0.145801	0.0159503	9.14093	6.19189e-20	2.28996e-17
PAK1	chr11:77474078-77474578	0.103905	0.0113692	9.13919	6.29214e-20	2.31805e-17
KRT8	chr12:52948805-52949305	0.225774	0.0247064	9.13826	6.34642e-20	2.33494e-17
PRKCB	chr16:23835661-23836161	0.129014	0.014119	9.1376	6.38515e-20	2.34606e-17
SLIT1	chr10:97185664-97186164	0.204921	0.0224428	9.13081	6.7987e-20	2.4947e-17
ZFR2	chr19:3868837-3869337	0.332306	0.0364029	9.12854	6.94283e-20	2.54421e-17
CAST	chr5:96702459-96702959	0.122144	0.0133817	9.12768	6.9985e-20	2.56122e-17
KLF13	chr15:31222082-31222582	0.160261	0.0175627	9.1251	7.16721e-20	2.61933e-17
INPP5F	chr10:119818385-119818885	0.124519	0.0136485	9.12322	7.29253e-20	2.65828e-17
WSCD1	chr17:6074972-6075472	0.26357	0.0289249	9.11222	8.07114e-20	2.93051e-17
LINC00261	chr20:22490706-22491206	0.585094	0.0643584	9.09118	9.79689e-20	3.54779e-17
IER2	chr19:13036286-13036786	0.202081	0.0222369	9.08765	1.01201e-19	3.65528e-17
CBARP	chr19:1237747-1238247	0.230081	0.0253206	9.08672	1.02067e-19	3.68175e-17
SEC11C	chr18:59419108-59419608	0.170245	0.0187386	9.08522	1.03486e-19	3.72806e-17
MIR100HG	chr11:121722410-121722910	0.261932	0.028836	9.08349	1.05146e-19	3.78295e-17
ARHGEF4	chr2:130836599-130837099	0.170928	0.018844	9.07071	1.18241e-19	4.24854e-17
DENND4A	chr15:65832578-65833078	0.0764134	0.00843062	9.06379	1.25995e-19	4.51971e-17
VSTM2B	chr19:29525152-29525652	0.569974	0.0629089	9.06032	1.30073e-19	4.65555e-17
EMC10	chr19:50500189-50500689	0.174369	0.0192725	9.04755	1.46219e-19	5.22667e-17
PCNX2	chr1:233327447-233327947	0.0647621	0.0071602	9.04473	1.5003e-19	5.35601e-17
GSE1	chr16:85341716-85342216	0.179696	0.0198685	9.04425	1.50693e-19	5.37274e-17
RASGRF1	chr15:78757020-78757520	0.176041	0.0194872	9.03366	1.6602e-19	5.91159e-17
ARHGEF4	chr2:130853306-130853806	0.151688	0.0167996	9.02927	1.72827e-19	6.14603e-17
KCND3	chr1:112027714-112028214	0.108858	0.0120572	9.02852	1.74011e-19	6.18019e-17
KCNQ3	chr8:132480822-132481322	0.253334	0.0280598	9.02838	1.74236e-19	6.18026e-17
EGR1	chr5:138752819-138753319	0.283518	0.0314146	9.02504	1.79625e-19	6.36325e-17
PEG10	chr7:94595703-94596203	0.146909	0.0162854	9.0209	1.86553e-19	6.59181e-17
CSRNP1	chr3:39153407-39153907	0.222211	0.0246475	9.01556	1.95869e-19	6.91214e-17
MEF2C	chr5:88785788-88786288	0.314664	0.0349029	9.0154	1.96151e-19	6.9133e-17
SNED1	chr2:240991728-240992228	0.196476	0.0218016	9.01203	2.02269e-19	7.11984e-17
PHACTR3	chr20:59519325-59519825	0.106228	0.0117962	9.00532	2.15034e-19	7.54994e-17
ITPR3	chr6:33988124-33988624	0.41716	0.0463443	9.00131	2.23043e-19	7.81724e-17
KCNQ3	chr8:132265333-132265833	0.272461	0.0302693	9.00123	2.23212e-19	7.81724e-17
GLCE	chr15:69090162-69090662	0.227194	0.0252444	8.99977	2.26193e-19	7.91165e-17
ERN1	chr17:64344053-64344553	0.319281	0.035478	8.99941	2.26935e-19	7.92758e-17
ATP1A3	chr19:42352457-42352957	0.0991707	0.0110232	8.99656	2.32899e-19	8.11542e-17
CACNG3	chr16:24079961-24080461	0.380835	0.0423366	8.9954	2.35369e-19	8.19116e-17
GAB2	chr11:78354563-78355063	0.104548	0.0116286	8.99058	2.4594e-19	8.5483e-17
MAPKAPK2	chr1:206895254-206895754	0.188212	0.0209609	8.97918	2.728e-19	9.46999e-17
AL157396.1	chr10:93757619-93758119	0.251179	0.0279839	8.97585	2.81171e-19	9.74836e-17
LPGAT1	chr1:211735615-211736115	0.104294	0.0116254	8.97124	2.93186e-19	1.01522e-16
DMPK	chr19:45781443-45781943	0.280951	0.0313187	8.97071	2.94613e-19	1.01889e-16
IGFBP6	chr12:52948805-52949305	0.359028	0.0400634	8.96149	3.20329e-19	1.10644e-16
RHOQ	chr2:46481390-46481890	0.223636	0.0249707	8.95597	3.36773e-19	1.16179e-16
RABL6	chr9:136323423-136323923	0.126765	0.0141792	8.94024	3.88333e-19	1.33466e-16
NPAS4	chr11:66419758-66420258	0.282369	0.0316027	8.93496	4.07322e-19	1.39819e-16
DLEU2	chr13:50124245-50124745	0.135414	0.0151608	8.93183	4.19032e-19	1.4366e-16
CEP112	chr17:65628220-65628720	0.271824	0.0304361	8.93098	4.22257e-19	1.44587e-16
KCTD8	chr4:44720354-44720854	0.28481	0.0319061	8.92652	4.39621e-19	1.50347e-16
ANK1	chr8:41792351-41792851	0.132137	0.0148046	8.92544	4.43943e-19	1.51637e-16
ZNF423	chr16:49834548-49835048	0.217078	0.0243217	8.92525	4.44704e-19	1.5171e-16
RYBP	chr3:72306994-72307494	0.167473	0.0187643	8.92509	4.45329e-19	1.51736e-16
SOX4	chr6:21593439-21593939	0.126995	0.014255	8.90882	5.15809e-19	1.75534e-16
MIR100HG	chr11:122101599-122102099	0.323632	0.0363447	8.90449	5.36303e-19	1.82284e-16
INS	chr11:2160674-2161174	0.674846	0.0757947	8.90359	5.40677e-19	1.83321e-16
PDZRN3	chr3:73592450-73592950	0.200802	0.0225567	8.9021	5.48003e-19	1.85577e-16
PARD3	chr10:34815158-34815658	0.152108	0.0170951	8.89776	5.69827e-19	1.92497e-16
PCBP3	chr21:45643156-45643656	0.140282	0.0157683	8.89647	5.7649e-19	1.9451e-16
KCNC4	chr1:110209929-110210429	0.257755	0.0289843	8.89291	5.95269e-19	2.00601e-16
CHCHD2	chr7:56106286-56106786	0.126065	0.0141789	8.89106	6.05262e-19	2.03721e-16
GRIK4	chr11:120622491-120622991	0.254754	0.0286563	8.88998	6.11185e-19	2.05464e-16
HLA-C	chr6:31356975-31357475	0.380438	0.0429122	8.86551	7.61569e-19	2.54781e-16
FGFR1	chr8:38527960-38528460	0.1526	0.017221	8.86125	7.91206e-19	2.64377e-16
AL033504.1	chr6:148068568-148069068	0.214255	0.0242194	8.84643	9.03651e-19	3.00859e-16
RPL11	chr1:23619484-23619984	0.0597327	0.00675237	8.84619	9.0558e-19	3.01139e-16
GLIS3	chr9:4299841-4300341	0.452986	0.0512532	8.83819	9.72807e-19	3.23106e-16
PPARGC1A	chr4:23889862-23890362	0.173284	0.0196154	8.83405	1.00953e-18	3.34901e-16
TMEM163	chr2:134718875-134719375	0.326756	0.0369935	8.83278	1.02102e-18	3.38307e-16
SLC35F4	chr14:57933374-57933874	0.27425	0.031066	8.82798	1.06579e-18	3.5272e-16
IGFN1	chr1:201531673-201532173	0.214436	0.0243018	8.82388	1.10565e-18	3.65472e-16
CACNB2	chr10:18546115-18546615	0.157517	0.0178575	8.82082	1.1363e-18	3.75155e-16
PITPNM2	chr12:123097547-123098047	0.220329	0.0249792	8.8205	1.13946e-18	3.7575e-16
LY6H	chr8:143159358-143159858	0.174214	0.0197573	8.81767	1.16862e-18	3.84908e-16
KCNH3	chr12:49533325-49533825	0.296404	0.0336341	8.81262	1.2225e-18	4.02177e-16
TLE3	chr15:70263950-70264450	0.161299	0.0183078	8.81038	1.24724e-18	4.09827e-16
DUSP4	chr8:29373152-29373652	0.138182	0.0156851	8.80974	1.25431e-18	4.11662e-16
ALPK3	chr15:84817057-84817557	0.248218	0.0281889	8.80552	1.30251e-18	4.26975e-16
KCNF1	chr2:10844180-10844680	0.200897	0.0228191	8.80392	1.3212e-18	4.32589e-16
MIDN	chr19:1248260-1248760	0.163401	0.0185799	8.7945	1.43685e-18	4.69345e-16
FOSL2	chr2:28276026-28276526	0.282215	0.0320983	8.79222	1.46629e-18	4.78396e-16
PAFAH1B3	chr19:42352457-42352957	0.110202	0.0125424	8.78638	1.54459e-18	5.0335e-16
ATF5	chr19:49920680-49921180	0.281636	0.0320604	8.78457	1.56966e-18	5.10917e-16
TTC3	chr21:37564343-37564843	0.044528	0.00507591	8.77242	1.74874e-18	5.67869e-16
STUM	chr1:226433290-226433790	0.363135	0.0413965	8.77211	1.75355e-18	5.68166e-16
KIAA1324	chr1:109307285-109307785	0.103605	0.011813	8.77046	1.7793e-18	5.75768e-16
GLDC	chr9:6645514-6646014	0.171114	0.0195111	8.77007	1.78549e-18	5.77094e-16
SCG2	chr2:223725501-223726001	0.235821	0.0268991	8.76686	1.83711e-18	5.93085e-16
GOLM1	chr9:86097403-86097903	0.149745	0.0170942	8.75996	1.95317e-18	6.29088e-16
CDK17	chr12:96399268-96399768	0.11268	0.0128701	8.75518	2.03775e-18	6.54803e-16
FXYD7	chr19:35141037-35141537	0.169983	0.0194151	8.75522	2.03709e-18	6.54803e-16
TSC22D1	chr13:44211664-44212164	0.0683594	0.00781118	8.75149	2.10561e-18	6.75824e-16
ITGA9	chr3:37492965-37493465	0.352161	0.0402507	8.74919	2.1489e-18	6.88921e-16
MTHFD1L	chr6:150835548-150836048	0.162611	0.0185895	8.74751	2.18115e-18	6.98451e-16
PCSK1	chr5:96256773-96257273	0.167761	0.0191927	8.7409	2.31268e-18	7.38859e-16
DCLK1	chr13:35855569-35856069	0.052873	0.00605576	8.73103	2.52356e-18	8.04372e-16
TTYH2	chr17:74373816-74374316	0.371344	0.0425481	8.72763	2.60069e-18	8.28005e-16
SLIT2	chr4:20251564-20252064	0.317885	0.0364245	8.72723	2.60997e-18	8.30004e-16
JPH4	chr14:23576852-23577352	0.259923	0.0297888	8.72554	2.64904e-18	8.4146e-16
CALM1	chr14:90513496-90513996	0.0757934	0.00869766	8.71424	2.92728e-18	9.28778e-16
GPR83	chr11:94399939-94400439	0.313843	0.0360225	8.71241	2.97482e-18	9.42779e-16
GPAT3	chr4:83536021-83536521	0.50525	0.0580102	8.70967	3.04755e-18	9.64723e-16
NIPAL3	chr1:24463619-24464119	0.189847	0.0218101	8.70455	3.18832e-18	1.00813e-15
LIMCH1	chr4:41709734-41710234	0.126852	0.0145778	8.70173	3.26852e-18	1.03231e-15
GRIK1	chr21:29874972-29875472	0.41672	0.0479205	8.69608	3.43556e-18	1.08383e-15
TMEM176A	chr7:151095930-151096430	0.216407	0.0248909	8.69425	3.49136e-18	1.10018e-15
MIR124-2HG	chr8:64376965-64377465	0.271462	0.0312299	8.69238	3.54923e-18	1.11714e-15
HEPACAM2	chr7:92763582-92764082	0.282152	0.0324687	8.68996	3.62558e-18	1.13988e-15
LDLRAD4	chr18:13447606-13448106	0.190469	0.021919	8.68967	3.63497e-18	1.14153e-15
NSMCE1	chr16:27229135-27229635	0.183047	0.0210739	8.68594	3.75633e-18	1.17697e-15
IRS2	chr13:110132527-110133027	0.163688	0.0188495	8.68395	3.82243e-18	1.19633e-15
GNG12	chr1:67880054-67880554	0.49232	0.0567159	8.68046	3.94176e-18	1.23228e-15
SCG2	chr2:223621889-223622389	0.24975	0.0287807	8.67771	4.03822e-18	1.25959e-15
TENM3-AS1	chr4:182014967-182015467	0.192424	0.0221785	8.67614	4.09424e-18	1.27563e-15
AC010210.1	chr3:131361477-131361977	0.169155	0.0195072	8.67141	4.26821e-18	1.32833e-15
DLGAP1	chr18:4211438-4211938	0.180172	0.0207957	8.66393	4.55789e-18	1.41689e-15
CAMK2D	chr4:113547444-113547944	0.166675	0.0192438	8.66124	4.66672e-18	1.4491e-15
MAPK9	chr5:180281688-180282188	0.166282	0.0192002	8.66042	4.7001e-18	1.45783e-15
FNDC3A	chr13:48829073-48829573	0.0875961	0.0101168	8.65846	4.78167e-18	1.48147e-15
PTPRO	chr12:15540464-15540964	0.120357	0.0139025	8.65722	4.83412e-18	1.49604e-15
RNF144A	chr2:7011710-7012210	0.172988	0.019983	8.65673	4.85478e-18	1.50076e-15
FBN3	chr19:8592169-8592669	0.433984	0.0501346	8.65638	4.86969e-18	1.50369e-15
THSD4	chr15:71202685-71203185	0.324208	0.0374592	8.65496	4.93086e-18	1.51918e-15
NKAIN4	chr20:63254580-63255080	0.302396	0.0349452	8.65344	4.99696e-18	1.53784e-15
SLC6A17	chr1:110229402-110229902	0.147749	0.0170789	8.65102	5.10411e-18	1.56907e-15
FAM83F	chr22:39994648-39995148	0.412032	0.0476618	8.64493	5.38406e-18	1.65145e-15
P4HB	chr17:81815031-81815531	0.176624	0.0204313	8.64477	5.3913e-18	1.65185e-15
SDC3	chr1:31227813-31228313	0.187941	0.0217418	8.64422	5.41753e-18	1.65804e-15
GRIK5	chr19:42352457-42352957	0.155445	0.0179844	8.64331	5.46058e-18	1.66753e-15
TNKS	chr8:9679510-9680010	0.0837746	0.00970267	8.63419	5.91463e-18	1.8042e-15
PCGF5	chr10:91340855-91341355	0.237348	0.0274971	8.63176	6.04158e-18	1.83887e-15
KCND3	chr1:111904406-111904906	0.108739	0.0126007	8.62964	6.1546e-18	1.86915e-15
ETS2	chr21:38787410-38787910	0.231974	0.0268837	8.62879	6.20068e-18	1.88108e-15
PMAIP1	chr18:59899647-59900147	0.31618	0.0366451	8.62817	6.23411e-18	1.88915e-15
VAT1L	chr16:77790871-77791371	0.162544	0.0188397	8.62773	6.2583e-18	1.89234e-15
ATP2B4	chr1:203521924-203522424	0.166817	0.0193348	8.62782	6.25341e-18	1.89234e-15
APC	chr5:112553907-112554407	0.116054	0.0134577	8.62363	6.48638e-18	1.95916e-15
SMC5	chr9:70418835-70419335	0.0739691	0.00858531	8.61578	6.94674e-18	2.09592e-15
GNAS	chr20:58682627-58683127	0.0988404	0.0114832	8.60737	7.47538e-18	2.25051e-15
HLA-B	chr6:31271905-31272405	0.351604	0.0408558	8.60598	7.56655e-18	2.27548e-15
ITPR1	chr3:4492147-4492647	0.504593	0.0586452	8.60417	7.687e-18	2.3092e-15
SLC35G2	chr3:136818140-136818640	0.221727	0.0257781	8.60136	7.87759e-18	2.36389e-15
TMEM132A	chr11:60942198-60942698	0.143696	0.0167078	8.60052	7.93535e-18	2.37864e-15
KLF3	chr4:38663648-38664148	0.166514	0.0193702	8.59639	8.22646e-18	2.46323e-15
ID1	chr20:31604085-31604585	0.136435	0.0158843	8.5893	8.74988e-18	2.61712e-15
KLF10	chr8:102805911-102806411	0.420967	0.0490239	8.58696	8.92977e-18	2.66804e-15
RBM24	chr6:17280602-17281102	0.404494	0.0471394	8.58081	9.42054e-18	2.81164e-15
MTCL1	chr18:8844561-8845061	0.106905	0.0124592	8.5804	9.45465e-18	2.81878e-15
ITGB8	chr7:20797839-20798339	0.257691	0.0300392	8.57851	9.61059e-18	2.86025e-15
RGS16	chr1:182801950-182802450	0.230381	0.0268557	8.57847	9.61441e-18	2.86025e-15
DDB2	chr11:47214646-47215146	0.22585	0.0263345	8.57621	9.80529e-18	2.9139e-15
BCAM	chr19:44845789-44846289	0.245126	0.0285864	8.57491	9.91642e-18	2.94376e-15
WWC1	chr5:168299422-168299922	0.24721	0.0288319	8.57417	9.98067e-18	2.95966e-15
TMEM181	chr6:158924178-158924678	0.13374	0.0156002	8.57294	1.00874e-17	2.98809e-15
MIAT	chr22:26647928-26648428	0.082349	0.0096076	8.57124	1.02374e-17	3.0293e-15
GRIK4	chr11:120564901-120565401	0.212135	0.0247623	8.56688	1.06326e-17	3.13951e-15
HES4	chr1:999918-1000418	0.207674	0.0242591	8.56069	1.12195e-17	3.30518e-15
CAST	chr5:96597360-96597860	0.181518	0.0212042	8.56046	1.12414e-17	3.30518e-15
IRS2	chr13:110134662-110135162	0.181789	0.0212357	8.56056	1.12317e-17	3.30518e-15
PRKCB	chr16:23835089-23835589	0.251654	0.0294061	8.55789	1.14956e-17	3.36917e-15
CD55	chr1:206895254-206895754	0.221367	0.0258731	8.55587	1.1698e-17	3.42487e-15
EGR1	chr5:138241765-138242265	0.328904	0.0384517	8.55369	1.19219e-17	3.48672e-15
ETS2	chr21:38770625-38771125	0.191974	0.0224531	8.55	1.2309e-17	3.59614e-15
LYST	chr1:235923394-235923894	0.115051	0.0134568	8.54967	1.23446e-17	3.60273e-15
PATJ	chr1:62089976-62090476	0.122114	0.0142972	8.54112	1.32929e-17	3.8754e-15
HECW1	chr7:43113052-43113552	0.118723	0.0139011	8.54053	1.33613e-17	3.89125e-15
KIT	chr4:54657649-54658149	0.270299	0.0316572	8.53831	1.36199e-17	3.9624e-15
JUND	chr19:18294494-18294994	0.118381	0.0138743	8.53244	1.4329e-17	4.16431e-15
DGKD	chr2:233350678-233351178	0.112423	0.0131816	8.52884	1.47826e-17	4.29164e-15
NAV2	chr11:19777481-19777981	0.136019	0.015949	8.5284	1.48383e-17	4.30328e-15
TMEM176B	chr7:150973844-150974344	0.191372	0.0224407	8.52791	1.49022e-17	4.31728e-15
CDH1	chr16:68778881-68779381	0.220345	0.0258428	8.52635	1.51036e-17	4.37105e-15
TLE1	chr9:81344311-81344811	0.213781	0.0250931	8.51953	1.602e-17	4.6266e-15
NKAIN1	chr1:31239061-31239561	0.295094	0.0346663	8.51244	1.70312e-17	4.9135e-15
CECR2	chr22:17266596-17267096	0.131333	0.0154308	8.51111	1.72269e-17	4.96479e-15
AP2B1	chr17:35700083-35700583	0.107896	0.0126775	8.5108	1.7273e-17	4.97289e-15
DPP6	chr7:153991408-153991908	0.149747	0.0176012	8.50779	1.77286e-17	5.09875e-15
COL25A1	chr4:109302653-109303153	0.330666	0.0388729	8.50633	1.79533e-17	5.158e-15
ATP6V0B	chr1:43582186-43582686	0.0953536	0.0112157	8.5018	1.86676e-17	5.35767e-15
APC2	chr19:1451789-1452289	0.182235	0.021442	8.49898	1.91271e-17	5.48384e-15
TGFBR3	chr1:91886017-91886517	0.383085	0.0450861	8.49674	1.94982e-17	5.58447e-15
ARHGEF4	chr2:130835273-130835773	0.181669	0.0213982	8.48991	2.06792e-17	5.91046e-15
DUSP4	chr8:29828310-29828810	0.195035	0.0229787	8.48765	2.10855e-17	6.02037e-15
BMP6	chr6:7561376-7561876	0.470655	0.0554709	8.48472	2.16246e-17	6.16794e-15
LIMCH1	chr4:41406203-41406703	0.0985114	0.0116163	8.48043	2.24364e-17	6.39288e-15
TSHZ3	chr19:31543418-31543918	0.23319	0.0275088	8.47691	2.31244e-17	6.58216e-15
AGAP3	chr7:151086043-151086543	0.106689	0.0125892	8.47465	2.35791e-17	6.70467e-15
ADRA1B	chr5:159879117-159879617	0.406084	0.0479383	8.47096	2.43369e-17	6.91304e-15
ANK3	chr10:60572742-60573242	0.0750536	0.00886041	8.47066	2.44002e-17	6.92391e-15
LRRFIP1	chr2:237482447-237482947	0.116484	0.0137523	8.47015	2.45079e-17	6.94735e-15
KCNH3	chr12:49673486-49673986	0.203092	0.023993	8.46463	2.56961e-17	7.26929e-15
ZNF667	chr19:56474447-56474947	0.279938	0.0330831	8.46168	2.63557e-17	7.44826e-15
RARB	chr3:25427988-25428488	0.325581	0.038485	8.45995	2.67493e-17	7.5518e-15
FLRT3	chr20:14826875-14827375	0.353296	0.0417904	8.454	2.815e-17	7.93912e-15
APC	chr5:112800825-112801325	0.109059	0.0129019	8.45292	2.84107e-17	7.99635e-15
LINC01748	chr1:60621146-60621646	0.592721	0.0701339	8.45129	2.88106e-17	8.10065e-15
SOX1-OT	chr13:112072453-112072953	0.305325	0.0361376	8.44895	2.93945e-17	8.25646e-15
NFIA	chr1:60753447-60753947	0.463688	0.0548912	8.4474	2.97863e-17	8.35801e-15
ID2	chr2:9108151-9108651	0.166225	0.0196802	8.44631	3.0066e-17	8.42795e-15
EZR	chr6:158818021-158818521	0.226304	0.026797	8.44512	3.03738e-17	8.5056e-15
IRS2	chr13:109494727-109495227	0.146426	0.0173409	8.44393	3.06849e-17	8.58405e-15
NR4A1	chr12:52203123-52203623	0.223422	0.026461	8.44343	3.08166e-17	8.61218e-15
USH1C	chr11:17434952-17435452	0.414573	0.0491075	8.44215	3.11547e-17	8.69787e-15
VSTM2L	chr20:37414090-37414590	0.247399	0.029312	8.4402	3.16788e-17	8.8353e-15
ERO1B	chr1:236280605-236281105	0.128685	0.0152521	8.43721	3.24995e-17	9.05505e-15
TIAM2	chr6:155216534-155217034	0.133048	0.0157738	8.43471	3.32036e-17	9.24192e-15
ARHGAP29	chr1:94541719-94542219	0.156554	0.0185635	8.43346	3.35607e-17	9.33192e-15
FAM163A	chr1:179742969-179743469	0.265393	0.0314717	8.43274	3.37674e-17	9.37997e-15
ST14	chr11:130146258-130146758	0.336457	0.0399026	8.43196	3.3993e-17	9.43318e-15
DLX6-AS1	chr7:96596126-96596626	0.126326	0.0149837	8.4309	3.43018e-17	9.50934e-15
RASGRF1	chr15:79091434-79091934	0.137495	0.0163098	8.4302	3.45076e-17	9.55681e-15
DSCAM	chr21:40847922-40848422	0.126417	0.0150018	8.42676	3.55357e-17	9.83171e-15
KIAA0513	chr16:85028576-85029076	0.227162	0.0269625	8.42513	3.60348e-17	9.95983e-15
RGS16	chr1:182611677-182612177	0.206817	0.0245509	8.424	3.63844e-17	1.00464e-14
VASP	chr19:45506376-45506876	0.177889	0.0211228	8.42167	3.71159e-17	1.02382e-14
ATP11A	chr13:112729365-112729865	0.156172	0.01855	8.41899	3.7976e-17	1.0465e-14
CLDN3	chr7:73770083-73770583	0.271419	0.0322737	8.40992	4.10301e-17	1.12841e-14
ESYT2	chr7:158868836-158869336	0.152041	0.0180852	8.40696	4.20784e-17	1.15609e-14
RAB26	chr16:2091042-2091542	0.304541	0.0362401	8.40341	4.33688e-17	1.19037e-14
RIMS4	chr20:44803332-44803832	0.155536	0.0185171	8.39958	4.48067e-17	1.22862e-14
RPL21	chr13:27001659-27002159	0.0896581	0.0106777	8.39673	4.59089e-17	1.25759e-14
S100A11	chr1:152048035-152048535	0.479545	0.0571145	8.39619	4.61198e-17	1.26212e-14
RASGRF2	chr5:81184087-81184587	0.234447	0.027924	8.39588	4.6243e-17	1.26424e-14
RASD1	chr17:17506826-17507326	0.258536	0.0307981	8.39454	4.67724e-17	1.27745e-14
SHC4	chr15:48963738-48964238	0.283954	0.0338454	8.38972	4.87296e-17	1.32828e-14
NECTIN1	chr11:119722422-119722922	0.131924	0.0157247	8.38959	4.87856e-17	1.3285e-14
ARHGAP29	chr1:94160752-94161252	0.165656	0.0197467	8.38906	4.90025e-17	1.3331e-14
KSR2	chr12:117968851-117969351	0.0698107	0.00832208	8.38862	4.91889e-17	1.33685e-14
ONECUT3	chr19:1451789-1452289	0.270617	0.0322675	8.38666	5.0013e-17	1.35792e-14
ZNF439	chr19:11848438-11848938	0.313067	0.0373475	8.38255	5.17923e-17	1.40485e-14
DDX54	chr12:113161380-113161880	0.206875	0.024693	8.37789	5.38828e-17	1.46012e-14
PLPPR3	chr19:822374-822874	0.18604	0.0222084	8.37704	5.42768e-17	1.46936e-14
SLC32A1	chr20:38659385-38659885	0.150287	0.0179438	8.37544	5.50181e-17	1.48797e-14
BARX1	chr9:93955159-93955659	0.185588	0.0221656	8.37279	5.6268e-17	1.52029e-14
RGS16	chr1:182604213-182604713	0.142914	0.0170694	8.3725	5.64083e-17	1.52259e-14
DLGAP1	chr18:4004417-4004917	0.179013	0.021383	8.37175	5.67674e-17	1.53079e-14
LOXL1	chr15:74269623-74270123	0.238595	0.0285094	8.36899	5.81165e-17	1.56564e-14
TCERG1L	chr10:131433509-131434009	0.19126	0.0228598	8.36669	5.92598e-17	1.59489e-14
COBL	chr7:51316610-51317110	0.183218	0.0219014	8.36559	5.98147e-17	1.60826e-14
ZNF536	chr19:30428021-30428521	0.150583	0.0180024	8.36459	6.03248e-17	1.6204e-14
SYT17	chr16:19168796-19169296	0.124118	0.0148444	8.3613	6.20324e-17	1.66465e-14
NRXN2	chr11:64620632-64621132	0.138466	0.0165724	8.35518	6.53308e-17	1.75147e-14
GSG1L	chr16:27951546-27952046	0.439268	0.0525941	8.35204	6.70965e-17	1.79365e-14
TNRC6C	chr17:77555687-77556187	0.105762	0.012663	8.35203	6.70987e-17	1.79365e-14
HDAC9	chr7:18495413-18495913	0.146509	0.0175449	8.3505	6.79723e-17	1.81525e-14
CBARP	chr19:1266377-1266877	0.22116	0.0264874	8.34962	6.84812e-17	1.82707e-14
KIF5C	chr2:148969548-148970048	0.0617084	0.00741725	8.31958	8.82751e-17	2.35064e-14
IGFBP6	chr12:53380303-53380803	0.27343	0.0328862	8.31443	9.21957e-17	2.45032e-14
BARX1	chr9:93814072-93814572	0.161744	0.019454	8.3142	9.23713e-17	2.45264e-14
GAD2	chr10:26215458-26215958	0.240833	0.0290086	8.30213	1.0226e-16	2.71258e-14
CTSD	chr11:2210993-2211493	0.160623	0.0193567	8.29807	1.05813e-16	2.80415e-14
TUBA1A	chr12:48818277-48818777	0.0480568	0.00579306	8.29558	1.08056e-16	2.86086e-14
SMAD1	chr4:145484121-145484621	0.159338	0.0192103	8.29441	1.09125e-16	2.88639e-14
CHMP4B	chr20:33373718-33374218	0.229058	0.0276678	8.27888	1.24342e-16	3.27324e-14
SPINT1	chr15:40845811-40846311	0.212656	0.0257014	8.27408	1.29447e-16	3.40439e-14
DENND3	chr8:141128205-141128705	0.138889	0.016788	8.27308	1.30546e-16	3.43003e-14
MYLIP	chr6:16319942-16320442	0.261582	0.0316255	8.27124	1.32569e-16	3.47989e-14
DLGAP2	chr8:630852-631352	0.0856635	0.0103575	8.27065	1.33235e-16	3.49404e-14
FEM1C	chr5:115379860-115380360	0.234413	0.028344	8.2703	1.33618e-16	3.50078e-14
CTTNBP2NL	chr1:111956071-111956571	0.108171	0.0130885	8.26456	1.40216e-16	3.67017e-14
SPTBN4	chr19:40530210-40530710	0.209482	0.0253515	8.26309	1.41948e-16	3.7085e-14
SLC7A1	chr13:29877599-29878099	0.141798	0.0171638	8.26148	1.43876e-16	3.75531e-14
NAB1	chr2:190343321-190343821	0.201906	0.0244563	8.25578	1.50913e-16	3.93529e-14
CACNA2D3	chr3:54421271-54421771	0.283984	0.0344088	8.25323	1.54173e-16	4.0165e-14
FAT1	chr4:186726501-186727001	0.307511	0.0372637	8.25229	1.55391e-16	4.04441e-14
STMN1	chr1:25590046-25590546	0.0819807	0.00993543	8.25135	1.56621e-16	4.0726e-14
SYT7	chr11:61555736-61556236	0.143912	0.0174421	8.2508	1.57334e-16	4.08729e-14
EZR	chr6:158869516-158870016	0.132501	0.0160736	8.24339	1.67404e-16	4.34075e-14
TSPAN2	chr1:115089292-115089792	0.422995	0.0513253	8.24146	1.70127e-16	4.40724e-14
TNFRSF9	chr1:7869480-7869980	0.459882	0.0558035	8.24109	1.70647e-16	4.41657e-14
SCD	chr10:100346308-100346808	0.281939	0.0342204	8.23891	1.73781e-16	4.49348e-14
NR4A1	chr12:52088406-52088906	0.20268	0.0246017	8.23843	1.74481e-16	4.50735e-14
FAM102A	chr9:127976479-127976979	0.241766	0.0293702	8.23169	1.84592e-16	4.76411e-14
JUND	chr19:18374310-18374810	0.160385	0.0194944	8.22726	1.91541e-16	4.93886e-14
SCD	chr10:100346828-100347328	0.239442	0.0291124	8.22473	1.95632e-16	5.03602e-14
NELL2	chr12:44876164-44876664	0.225198	0.0273831	8.22399	1.96841e-16	5.06136e-14
CMIP	chr16:81692444-81692944	0.112631	0.0137064	8.21737	2.08009e-16	5.34355e-14
BTG2	chr1:202807419-202807919	0.278771	0.0339309	8.21584	2.10677e-16	5.40707e-14
DPYSL5	chr2:26847821-26848321	0.0725182	0.0088283	8.21429	2.13421e-16	5.47243e-14
RASSF8	chr12:25811667-25812167	0.257612	0.0313639	8.21363	2.14591e-16	5.49733e-14
KLF10	chr8:102756613-102757113	0.218569	0.0266111	8.21346	2.14906e-16	5.5003e-14
PROM1	chr4:16083813-16084313	0.298825	0.0363972	8.21012	2.2096e-16	5.65002e-14
VCAN	chr5:82986257-82986757	0.711773	0.086702	8.20942	2.22265e-16	5.67813e-14
RGL3	chr19:11418369-11418869	0.238289	0.0290331	8.2075	2.25848e-16	5.76435e-14
ANO4	chr12:100717124-100717624	0.284242	0.0346538	8.20233	2.3577e-16	6.01205e-14
SLC35F3	chr1:233904431-233904931	0.169597	0.0206818	8.20028	2.3983e-16	6.10994e-14
PSD3	chr8:19013625-19014125	0.0872343	0.0106412	8.19782	2.44795e-16	6.22497e-14
RPS18	chr6:33628602-33629102	0.0863911	0.0105411	8.19561	2.49326e-16	6.33436e-14
RPL36	chr19:5961943-5962443	0.126101	0.0153896	8.19393	2.52828e-16	6.41744e-14
HHAT	chr1:210321100-210321600	0.181055	0.0221036	8.19118	2.58674e-16	6.55981e-14
SHISA9	chr16:12901206-12901706	0.25173	0.0307559	8.18477	2.72818e-16	6.90585e-14
SPTB	chr14:64726466-64726966	0.115246	0.0140974	8.17501	2.95845e-16	7.48187e-14
DLGAP2	chr8:289685-290185	0.114333	0.0139868	8.17437	2.9741e-16	7.51372e-14
SBK1	chr16:28311860-28312360	0.14062	0.0172119	8.16991	3.08617e-16	7.78355e-14
EGFR	chr7:54778846-54779346	0.321802	0.0394294	8.16148	3.30952e-16	8.33925e-14
RAB3IP	chr12:69699191-69699691	0.156012	0.0191241	8.15789	3.40926e-16	8.58273e-14
HMCN2	chr9:130265460-130265960	0.450377	0.0552191	8.15617	3.45812e-16	8.69782e-14
MAPKAPK2	chr1:207032546-207033046	0.154037	0.0188866	8.15592	3.46538e-16	8.70819e-14
BARX1	chr9:93807454-93807954	0.258252	0.0316666	8.15537	3.48118e-16	8.73994e-14
PELI2	chr14:55706005-55706505	0.161898	0.0198562	8.15352	3.53485e-16	8.86664e-14
CTNNA1	chr5:138752819-138753319	0.146919	0.0180238	8.15137	3.59839e-16	9.00968e-14
NR4A1	chr12:52050508-52051008	0.178868	0.0219838	8.13634	4.07395e-16	1.0182e-13
XPR1	chr1:180594676-180595176	0.099534	0.0122393	8.1323	4.21224e-16	1.05086e-13
ABCA1	chr9:104928057-104928557	0.355766	0.0437518	8.13147	4.24119e-16	1.05713e-13
HS3ST1	chr4:11428814-11429314	0.384942	0.0473488	8.12992	4.29579e-16	1.06978e-13
ST6GAL1	chr3:186921497-186921997	0.32109	0.0394977	8.12933	4.31655e-16	1.07349e-13
INTS7	chr1:211942734-211943234	0.212059	0.0260858	8.12928	4.31845e-16	1.07349e-13
TJP2	chr9:69173830-69174330	0.37888	0.0466269	8.12577	4.44531e-16	1.10403e-13
BCL2	chr18:63161655-63162155	0.284673	0.0350424	8.12368	4.52251e-16	1.1222e-13
STRIP2	chr7:129558014-129558514	0.360658	0.0444133	8.12051	4.64247e-16	1.15093e-13
BICD1	chr12:32161024-32161524	0.103096	0.0126997	8.11801	4.73896e-16	1.1738e-13
PKP2	chr12:32896639-32897139	0.125189	0.0154221	8.11755	4.75695e-16	1.1772e-13
MTUS1	chr8:17676293-17676793	0.224798	0.0277125	8.1118	4.9877e-16	1.2332e-13
SERPINB1	chr6:2841706-2842206	0.450554	0.0555695	8.10795	5.14823e-16	1.27062e-13
CDH22	chr20:46268335-46268835	0.494866	0.0610444	8.10666	5.20295e-16	1.28298e-13
PDLIM2	chr8:22578790-22579290	0.291681	0.0359874	8.10509	5.27065e-16	1.29852e-13
NEDD4	chr15:56040397-56040897	0.347179	0.0428406	8.10398	5.31909e-16	1.30929e-13
AP003086.1	chr11:78298342-78298842	0.167395	0.0206589	8.1028	5.37102e-16	1.32089e-13
WHRN	chr9:114495922-114496422	0.232977	0.0287723	8.09725	5.62156e-16	1.38128e-13
ZNF331	chr19:53869161-53869661	0.190915	0.0235838	8.09515	5.71924e-16	1.40404e-13
RASGRF1	chr15:79178973-79179473	0.129215	0.0159637	8.09426	5.7615e-16	1.41191e-13
TRIB1	chr8:125664352-125664852	0.27128	0.0335257	8.0917	5.88362e-16	1.44056e-13
LINC00511	chr17:72632280-72632780	0.215534	0.0266677	8.0822	6.36112e-16	1.55609e-13
ITGA6	chr2:172427272-172427772	0.143461	0.0177527	8.08107	6.42015e-16	1.56914e-13
POU2F2	chr19:42133035-42133535	0.168721	0.0208868	8.07788	6.58998e-16	1.60781e-13
RGS16	chr1:182806116-182806616	0.181841	0.0225258	8.07254	6.88478e-16	1.67678e-13
PACSIN1	chr6:34496061-34496561	0.207131	0.0256761	8.0671	7.19899e-16	1.75022e-13
ESR2	chr14:64235040-64235540	0.266719	0.0330705	8.06516	7.31394e-16	1.77584e-13
GAS7	chr17:10026164-10026664	0.414109	0.0513458	8.06511	7.31719e-16	1.77584e-13
PHLPP1	chr18:62779216-62779716	0.157497	0.0195319	8.0636	7.40788e-16	1.79627e-13
RHEB	chr7:151727602-151728102	0.0847169	0.0105108	8.06002	7.62819e-16	1.84807e-13
RLF	chr1:40450813-40451313	0.116465	0.0144533	8.05804	7.75253e-16	1.87655e-13
SNAP25-AS1	chr20:10172132-10172632	0.162255	0.0201432	8.05509	7.94234e-16	1.92082e-13
GAB2	chr11:78371467-78371967	0.101867	0.0126468	8.05478	7.96211e-16	1.92392e-13
PITPNC1	chr17:67528905-67529405	0.126503	0.0157194	8.04754	8.44773e-16	2.03948e-13
AC019068.1	chr2:236168236-236168736	0.427551	0.0531577	8.04307	8.76164e-16	2.11342e-13
TUBA1A	chr12:49160233-49160733	0.0829828	0.0103212	8.04006	8.97971e-16	2.16413e-13
SCN7A	chr2:166494117-166494617	0.103474	0.0128702	8.03981	8.99756e-16	2.16655e-13
BDNF	chr11:27796245-27796745	0.237618	0.0295803	8.03299	9.51254e-16	2.28657e-13
NR4A2	chr2:156342257-156342757	0.212607	0.0264772	8.02983	9.76071e-16	2.34419e-13
SND1	chr7:127189046-127189546	0.132528	0.0165059	8.02916	9.81453e-16	2.35507e-13
RABL6	chr9:137237915-137238415	0.127913	0.0159324	8.02849	9.86829e-16	2.36592e-13
UBASH3B	chr11:122656643-122657143	0.297738	0.0370958	8.0262	1.0054e-15	2.40835e-13
KCNQ1	chr11:2160674-2161174	0.288099	0.0359025	8.02449	1.0195e-15	2.44003e-13
MGAT4C	chr12:85825701-85826201	0.106367	0.0132587	8.02242	1.03678e-15	2.47924e-13
MARCKS	chr6:113359562-113360062	0.0770717	0.00961131	8.01885	1.06737e-15	2.55018e-13
FOXO3	chr6:108560532-108561032	0.140161	0.0174813	8.01778	1.07677e-15	2.57042e-13
FEM1C	chr5:115435864-115436364	0.217067	0.0270744	8.01742	1.07993e-15	2.57574e-13
RTN4	chr2:55111683-55112183	0.0503218	0.00627819	8.01533	1.09846e-15	2.61767e-13
NIM1K	chr5:43191945-43192445	0.221721	0.0276646	8.01461	1.10489e-15	2.63074e-13
SLC24A3	chr20:18984185-18984685	0.159863	0.0199609	8.00884	1.15793e-15	2.75465e-13
PDZD2	chr5:31753910-31754410	0.176708	0.0220695	8.00692	1.17618e-15	2.79565e-13
NEAT1	chr11:65508192-65508692	0.239602	0.0299467	8.00094	1.23473e-15	2.93231e-13
CUX2	chr12:111034175-111034675	0.229553	0.0286972	7.99913	1.25298e-15	2.97311e-13
IGDCC3	chr15:65337645-65338145	0.309484	0.0386903	7.999	1.25433e-15	2.97375e-13
RASGRF1	chr15:79090594-79091094	0.165613	0.0207047	7.9988	1.25638e-15	2.97606e-13
CHD2	chr15:92900023-92900523	0.0811263	0.0101446	7.99697	1.27522e-15	3.01811e-13
CD81	chr11:2210993-2211493	0.0898152	0.0112337	7.99513	1.29439e-15	3.06085e-13
STMN4	chr8:27258243-27258743	0.111432	0.013938	7.99485	1.29727e-15	3.06505e-13
DGKD	chr2:233337374-233337874	0.153722	0.0192284	7.99456	1.30038e-15	3.06977e-13
GAB2	chr11:78812829-78813329	0.113655	0.0142178	7.99385	1.30784e-15	3.08476e-13
KIF26B-AS1	chr1:245621552-245622052	0.283398	0.0354676	7.99034	1.34569e-15	3.17133e-13
PPP1R16B	chr20:38809072-38809572	0.301686	0.0377578	7.99003	1.34901e-15	3.17644e-13
LZTS1	chr8:20234418-20234918	0.265804	0.0332792	7.9871	1.38145e-15	3.25006e-13
TSPEAR	chr21:44723337-44723837	0.188444	0.023594	7.98694	1.38334e-15	3.25175e-13
REEP3	chr10:63521077-63521577	0.151133	0.0189259	7.98553	1.39916e-15	3.28613e-13
SPTB	chr14:64663088-64663588	0.157714	0.019752	7.98473	1.40825e-15	3.30419e-13
HS6ST1	chr2:128305483-128305983	0.145325	0.0182006	7.98465	1.40924e-15	3.30419e-13
SPTBN4	chr19:40465642-40466142	0.110097	0.0138081	7.97336	1.54415e-15	3.61746e-13
SYTL1	chr1:27527952-27528452	0.200597	0.0251725	7.96889	1.60107e-15	3.74764e-13
AHCYL1	chr1:110229402-110229902	0.0939376	0.0118032	7.95867	1.73903e-15	4.06024e-13
TMEM176B	chr7:150383724-150384224	0.170306	0.0214021	7.95743	1.75654e-15	4.09767e-13
TUBA4A	chr2:219001862-219002362	0.147092	0.0184866	7.95668	1.76721e-15	4.11909e-13
KIF26B-AS1	chr1:245176987-245177487	0.313272	0.0393993	7.95119	1.84721e-15	4.29832e-13
NEFL	chr8:24512011-24512511	0.107912	0.0135792	7.94686	1.91306e-15	4.44779e-13
GPSM2	chr1:108876731-108877231	0.187847	0.0236405	7.94597	1.92671e-15	4.47577e-13
DLEU2	chr13:50123731-50124231	0.168486	0.0212119	7.94298	1.97387e-15	4.58149e-13
LRMDA	chr10:75408857-75409357	0.347868	0.0438211	7.93836	2.04871e-15	4.75121e-13
TMEM123	chr11:102317304-102317804	0.201216	0.0253504	7.9374	2.06457e-15	4.78398e-13
RTN4	chr2:54950357-54950857	0.0710226	0.00895358	7.93232	2.15095e-15	4.97997e-13
NETO2	chr16:47143762-47144262	0.344254	0.0434212	7.92825	2.22257e-15	5.14147e-13
TRIM36	chr5:115435864-115436364	0.130502	0.0164651	7.92596	2.26387e-15	5.23264e-13
ARFGEF3	chr6:138404032-138404532	0.0836806	0.0105592	7.92487	2.28376e-15	5.26982e-13
LMAN1	chr18:59376566-59377066	0.182649	0.0230478	7.92477	2.28575e-15	5.27002e-13
HS6ST1	chr2:128315555-128316055	0.229373	0.0289466	7.924	2.29983e-15	5.29804e-13
DCBLD1	chr6:117482589-117483089	0.455511	0.0575497	7.91509	2.47067e-15	5.68214e-13
AGAP3	chr7:151024317-151024817	0.178276	0.022525	7.91456	2.48124e-15	5.70171e-13
AP003108.1	chr11:61682194-61682694	0.375719	0.0474725	7.91445	2.48358e-15	5.70236e-13
CHD7	chr8:60908648-60909148	0.0760815	0.00961339	7.91412	2.49002e-15	5.7124e-13
NR4A3	chr9:99821550-99822050	0.140722	0.0177827	7.91343	2.50399e-15	5.7397e-13
SLC6A6	chr3:14432164-14432664	0.232367	0.0293925	7.90566	2.66522e-15	6.09413e-13
KRT18	chr12:52904898-52905398	0.237612	0.0300755	7.90052	2.77746e-15	6.33506e-13
PEX5L	chr3:179418608-179419108	0.128018	0.0162327	7.88643	3.10952e-15	7.06913e-13
SLC44A5	chr1:75615921-75616421	0.229701	0.0291346	7.88413	3.16731e-15	7.1946e-13
GNG8	chr19:47028183-47028683	0.226179	0.0287178	7.87593	3.38228e-15	7.67031e-13
CRIM1	chr2:36355376-36355876	0.30718	0.0390099	7.87442	3.42326e-15	7.75689e-13
SGIP1	chr1:66208003-66208503	0.107615	0.0136928	7.85926	3.86423e-15	8.74894e-13
UNCX	chr7:1275299-1275799	0.236682	0.0301428	7.85204	4.09339e-15	9.25264e-13
HSD17B12	chr11:43920560-43921060	0.0944564	0.0120355	7.84817	4.22168e-15	9.53482e-13
LINC00261	chr20:22502610-22503110	0.494212	0.0630075	7.8437	4.37456e-15	9.87205e-13
EBF2	chr8:25907688-25908188	0.295599	0.0376908	7.84273	4.40846e-15	9.94046e-13
FBLIM1	chr1:15758438-15758938	0.389329	0.0496563	7.84049	4.48808e-15	1.01035e-12
DNAJC12	chr10:67790985-67791485	0.186426	0.0237866	7.83744	4.59837e-15	1.03434e-12
KIAA0319	chr6:24645896-24646396	0.0933703	0.0119159	7.83575	4.66045e-15	1.04745e-12
PDE3B	chr11:14563179-14563679	0.186425	0.0237968	7.83404	4.72451e-15	1.06099e-12
ADGRA1	chr10:133072169-133072669	0.250643	0.0320048	7.83143	4.82369e-15	1.08238e-12
ST14	chr11:130159479-130159979	0.379535	0.0484875	7.82749	4.97711e-15	1.1159e-12
GABRA2	chr4:46123796-46124296	0.188808	0.0241419	7.82078	5.24968e-15	1.17606e-12
FOSL2	chr2:28583867-28584367	0.271938	0.0347763	7.81963	5.29798e-15	1.18592e-12
NAALAD2	chr11:90134414-90134914	0.249112	0.0318589	7.81923	5.3146e-15	1.18868e-12
KIAA1549L	chr11:33376305-33376805	0.249673	0.0319318	7.81895	5.32649e-15	1.19038e-12
ANKS1B	chr12:99068999-99069499	0.0885546	0.0113312	7.81508	5.49279e-15	1.22655e-12
CNR1	chr6:88166481-88166981	0.163203	0.0208858	7.81406	5.53754e-15	1.23555e-12
MIDN	chr19:996271-996771	0.149061	0.0190826	7.81138	5.65648e-15	1.25904e-12
SEMA6D	chr15:46858145-46858645	0.0877017	0.0112307	7.80912	5.75894e-15	1.28081e-12
RGS7	chr1:241208715-241209215	0.121901	0.0156121	7.80813	5.80411e-15	1.28982e-12
ONECUT3	chr19:1507661-1508161	0.195632	0.0250567	7.8076	5.82877e-15	1.29426e-12
GHRH	chr20:37233925-37234425	0.104214	0.0133488	7.80699	5.85691e-15	1.29947e-12
TUT4	chr1:52660239-52660739	0.0698817	0.00895381	7.80468	5.96505e-15	1.3224e-12
ASAP1	chr8:129963453-129963953	0.131694	0.0168761	7.80354	6.01957e-15	1.33342e-12
GAPDH	chr12:6266388-6266888	0.0847397	0.0108605	7.80259	6.06513e-15	1.34244e-12
SYT13	chr11:45489276-45489776	0.125826	0.0161322	7.79969	6.20603e-15	1.37252e-12
ZNF571	chr19:37595318-37595818	0.293665	0.0376521	7.79942	6.21899e-15	1.37429e-12
TSPAN9	chr12:3559899-3560399	0.242689	0.0311487	7.79132	6.63142e-15	1.46426e-12
IFRD1	chr7:112449277-112449777	0.149644	0.0192117	7.78922	6.74229e-15	1.48756e-12
UBE2QL1	chr5:6158955-6159455	0.178137	0.0228839	7.7844	7.00467e-15	1.54421e-12
CAMK4	chr5:111386257-111386757	0.174608	0.0224398	7.78118	7.18508e-15	1.58273e-12
ATP11A	chr13:112906113-112906613	0.114812	0.0147575	7.77989	7.25905e-15	1.59665e-12
FUT8	chr14:65650772-65651272	0.10028	0.0128897	7.77987	7.25984e-15	1.59665e-12
LTBP1	chr2:33214835-33215335	0.316264	0.0406564	7.77895	7.31271e-15	1.607e-12
WDR86	chr7:151409800-151410300	0.380037	0.0488828	7.77444	7.57801e-15	1.66398e-12
KLF13	chr15:31301364-31301864	0.178416	0.0229514	7.77364	7.62594e-15	1.67318e-12
PCGF5	chr10:91220352-91220852	0.114924	0.0147911	7.76984	7.85863e-15	1.72286e-12
AL024495.1	chr22:35172350-35172850	0.221765	0.0285451	7.76893	7.91515e-15	1.73388e-12
ARHGEF10L	chr1:17583083-17583583	0.149215	0.0192206	7.76329	8.27535e-15	1.81135e-12
HECW1	chr7:43253965-43254465	0.156974	0.0202213	7.76278	8.30851e-15	1.81717e-12
MIR100HG	chr11:121722951-121723451	0.27632	0.0355995	7.76189	8.36698e-15	1.82851e-12
PVT1	chr8:127794219-127794719	0.268181	0.0345746	7.75658	8.72476e-15	1.9037e-12
FRY	chr13:31885897-31886397	0.0805189	0.0103863	7.75241	9.01616e-15	1.96418e-12
SRRM3	chr7:76216626-76217126	0.10183	0.0131397	7.74978	9.20516e-15	2.00378e-12
UBL3	chr13:29594706-29595206	0.0970958	0.0125305	7.74876	9.2794e-15	2.01676e-12
DBP	chr19:48637419-48637919	0.226397	0.0292177	7.74864	9.2884e-15	2.01714e-12
ATP6V0A1	chr17:42436386-42436886	0.0848989	0.0109602	7.7461	9.4755e-15	2.05615e-12
DLGAP2	chr8:1061673-1062173	0.0644025	0.00831662	7.74383	9.64647e-15	2.08998e-12
MAP1B	chr5:71839056-71839556	0.0537405	0.0069401	7.74347	9.67364e-15	2.09422e-12
DPYSL3	chr5:147453751-147454251	0.0561187	0.00725297	7.73735	1.01511e-14	2.19587e-12
ID4	chr6:19728732-19729232	0.17624	0.0227908	7.73295	1.05081e-14	2.26953e-12
MYT1	chr20:64164356-64164856	0.0959108	0.0124034	7.73265	1.0533e-14	2.27314e-12
YPEL2	chr17:59366725-59367225	0.352499	0.0456194	7.72696	1.10148e-14	2.37343e-12
SDK1	chr7:3272757-3273257	0.144374	0.0186873	7.72575	1.11193e-14	2.39409e-12
WWC1	chr5:168317646-168318146	0.226118	0.0292815	7.7222	1.14343e-14	2.45807e-12
ETV5	chr3:186255956-186256456	0.134274	0.0173958	7.71876	1.17468e-14	2.52329e-12
ADNP2	chr18:80108720-80109220	0.137746	0.0178476	7.71792	1.18248e-14	2.53807e-12
RPS27A	chr2:54871669-54872169	0.0956312	0.0124096	7.70622	1.296e-14	2.77957e-12
TJP2	chr9:69443183-69443683	0.274173	0.0355791	7.70601	1.29814e-14	2.78202e-12
ADD2	chr2:71006490-71006990	0.108276	0.0140525	7.70509	1.30753e-14	2.79997e-12
KCTD17	chr22:37060691-37061191	0.190082	0.0246711	7.70463	1.31228e-14	2.80796e-12
SHC4	chr15:48645445-48645945	0.28298	0.0367447	7.70124	1.34748e-14	2.88105e-12
ZNF559	chr19:9323875-9324375	0.219908	0.0285571	7.70064	1.35391e-14	2.89258e-12
TLE3	chr15:70386409-70386909	0.217624	0.0282637	7.69976	1.36321e-14	2.91019e-12
NRIP1	chr21:14888187-14888687	0.115478	0.0149982	7.69946	1.3664e-14	2.91476e-12
LURAP1L-AS1	chr9:12814387-12814887	0.388174	0.0504196	7.69887	1.37279e-14	2.92613e-12
EPB41L3	chr18:5630468-5630968	0.110088	0.0143206	7.68737	1.5019e-14	3.19394e-12
GRIA1	chr5:153122344-153122844	0.163348	0.0212583	7.68396	1.54241e-14	3.27756e-12
TRPV1	chr17:3956830-3957330	0.181511	0.0236307	7.68116	1.57659e-14	3.34764e-12
NR3C1	chr5:143403503-143404003	0.16515	0.021503	7.68031	1.58703e-14	3.36465e-12
WLS	chr1:67880054-67880554	0.156997	0.0204414	7.68033	1.58679e-14	3.36465e-12
CNTN2	chr1:204967331-204967831	0.244909	0.0318899	7.67982	1.59309e-14	3.3749e-12
CPLX1	chr4:1043542-1044042	0.236678	0.0308281	7.67734	1.62424e-14	3.43301e-12
CTSC	chr11:88042296-88042796	0.271059	0.0353206	7.67425	1.6639e-14	3.51414e-12
BTBD3	chr20:11687532-11688032	0.104991	0.0136827	7.67326	1.67679e-14	3.53868e-12
UNC13A	chr19:17680079-17680579	0.100482	0.0130961	7.67268	1.68444e-14	3.5521e-12
GPR137C	chr14:52313988-52314488	0.121538	0.0158419	7.67194	1.69409e-14	3.56972e-12
CNGB1	chr16:57837447-57837947	0.148683	0.019381	7.67158	1.69887e-14	3.57709e-12
DKK3	chr11:12009170-12009670	0.134709	0.0175778	7.66362	1.80763e-14	3.80318e-12
MYT1L	chr2:2016842-2017342	0.0800262	0.0104442	7.66229	1.82643e-14	3.83981e-12
CPNE5	chr6:36822904-36823404	0.356648	0.0465539	7.66097	1.8453e-14	3.87655e-12
FOXP1	chr3:71208444-71208944	0.0942549	0.0123052	7.65978	1.86245e-14	3.90961e-12
PPM1H	chr12:63038149-63038649	0.114472	0.0149527	7.65557	1.92453e-14	4.03687e-12
ARHGAP26	chr5:143009082-143009582	0.18952	0.0247628	7.65344	1.9568e-14	4.10144e-12
GABARAPL1	chr12:10212192-10212692	0.100255	0.0131038	7.65086	1.99633e-14	4.18112e-12
HLA-B	chr6:31462843-31463343	0.285342	0.0372969	7.65055	2.00117e-14	4.18809e-12
DCHS2	chr4:154491594-154492094	0.263228	0.0344095	7.64987	2.01179e-14	4.20396e-12
CTNNAL1	chr9:109311704-109312204	0.181202	0.0236884	7.6494	2.01923e-14	4.21632e-12
AC090630.1	chr12:41932420-41932920	0.272272	0.0355962	7.64891	2.02697e-14	4.22928e-12
NGF	chr1:115337952-115338452	0.407717	0.0533294	7.64527	2.08513e-14	4.34081e-12
UBR5	chr8:102654413-102654913	0.0644365	0.00844025	7.63443	2.26818e-14	4.7148e-12
KLF6	chr10:3852290-3852790	0.193671	0.025387	7.62876	2.37016e-14	4.91938e-12
FYCO1	chr3:46415947-46416447	0.421799	0.0552935	7.62837	2.37742e-14	4.92706e-12
NEAT1	chr11:65422022-65422522	0.125643	0.0164704	7.62842	2.37647e-14	4.92706e-12
PITPNA	chr17:2053642-2054142	0.110486	0.0144877	7.62619	2.41796e-14	5.00358e-12
PLPPR3	chr19:719978-720478	0.130977	0.0171763	7.62545	2.43187e-14	5.02861e-12
STXBP6	chr14:25092179-25092679	0.335115	0.0439522	7.62453	2.4493e-14	5.06087e-12
TP53I11	chr11:45049141-45049641	0.23026	0.0302012	7.62418	2.45595e-14	5.07081e-12
AL022068.1	chr6:19866064-19866564	0.202572	0.026579	7.6215	2.50743e-14	5.17326e-12
DYRK3	chr1:206671906-206672406	0.197318	0.0258903	7.62133	2.51083e-14	5.17641e-12
AP003108.1	chr11:61603070-61603570	0.293281	0.0384851	7.62063	2.52442e-14	5.20055e-12
DOC2B	chr17:286228-286728	0.248641	0.032641	7.61743	2.58774e-14	5.32703e-12
UBR1	chr15:43122971-43123471	0.0817994	0.0107414	7.61531	2.6305e-14	5.41102e-12
EPHB2	chr1:22806468-22806968	0.130698	0.0171651	7.61418	2.65366e-14	5.45462e-12
MIAT	chr22:26646804-26647304	0.103306	0.0135698	7.61299	2.67836e-14	5.5013e-12
UNCX	chr7:977790-978290	0.269169	0.0353897	7.60585	2.83035e-14	5.80487e-12
UCHL3	chr13:75385038-75385538	0.215114	0.0282934	7.60298	2.89381e-14	5.92623e-12
DUSP4	chr8:29804195-29804695	0.12128	0.0159537	7.60198	2.91624e-14	5.96774e-12
EFNA5	chr5:107672261-107672761	0.0817925	0.0107699	7.59452	3.08939e-14	6.30342e-12
ARHGEF28	chr5:73625754-73626254	0.30035	0.0395621	7.59187	3.15316e-14	6.41839e-12
NUAK1	chr12:106138823-106139323	0.181532	0.0239117	7.5918	3.15501e-14	6.41839e-12
MYT1	chr20:64115787-64116287	0.159358	0.0209978	7.58925	3.21755e-14	6.54079e-12
CCDC88C	chr14:91324169-91324669	0.260503	0.034339	7.58624	3.29334e-14	6.68995e-12
MYH14	chr19:50500189-50500689	0.19989	0.0263564	7.5841	3.3479e-14	6.7958e-12
AL353138.1	chr6:48111520-48112020	0.194316	0.0256234	7.58352	3.36313e-14	6.8217e-12
PATJ	chr1:61426850-61427350	0.100007	0.0131965	7.57827	3.50206e-14	7.09312e-12
RRM2B	chr8:102238779-102239279	0.106734	0.0140896	7.57541	3.58001e-14	7.24569e-12
HDAC9	chr7:18086642-18087142	0.112816	0.014898	7.57257	3.65917e-14	7.40048e-12
TOX2	chr20:43928295-43928795	0.25149	0.0332171	7.5711	3.70077e-14	7.47916e-12
LNX1	chr4:53593011-53593511	0.292962	0.0387153	7.56709	3.81678e-14	7.70797e-12
IGFN1	chr1:201183212-201183712	0.247027	0.0326456	7.56692	3.82186e-14	7.71259e-12
BTG2	chr1:203464197-203464697	0.228015	0.0301346	7.56653	3.83311e-14	7.72968e-12
NAV2	chr11:19670429-19670929	0.0798872	0.010561	7.56437	3.89759e-14	7.8499e-12
INSM1	chr20:20367777-20368277	0.164427	0.0217372	7.56434	3.89841e-14	7.8499e-12
CALY	chr10:133262695-133263195	0.125061	0.0165363	7.5628	3.94489e-14	7.93772e-12
ITGA11	chr15:68431970-68432470	0.381598	0.0504607	7.56227	3.96087e-14	7.95829e-12
IER2	chr19:12769604-12770104	0.123163	0.0162863	7.56236	3.9583e-14	7.95829e-12
ARFGEF3	chr6:138209684-138210184	0.0701198	0.00927561	7.55959	4.04334e-14	8.11223e-12
IGDCC3	chr15:65372626-65373126	0.306934	0.040626	7.55513	4.18454e-14	8.38942e-12
INPP5A	chr10:132517139-132517639	0.154287	0.020422	7.55497	4.18965e-14	8.39358e-12
BAIAP3	chr16:1184201-1184701	0.376047	0.0497767	7.55468	4.19896e-14	8.40615e-12
SEM1	chr7:96596126-96596626	0.134439	0.0177983	7.55348	4.2378e-14	8.46553e-12
SYT6	chr1:114300446-114300946	0.303018	0.0401163	7.55348	4.2377e-14	8.46553e-12
BTG2	chr1:203519366-203519866	0.210815	0.0279352	7.54658	4.46842e-14	8.90693e-12
VWC2	chr7:49513756-49514256	0.18099	0.0239965	7.54236	4.61555e-14	9.19358e-12
SSBP2	chr5:82185586-82186086	0.1344	0.0178293	7.53812	4.76787e-14	9.48334e-12
MYT1	chr20:64202964-64203464	0.11141	0.0147797	7.53801	4.77186e-14	9.48444e-12
RHOBTB3	chr5:95669461-95669961	0.140471	0.0186445	7.53416	4.91491e-14	9.76177e-12
DHCR24	chr1:54887003-54887503	0.211076	0.0280499	7.52499	5.27231e-14	1.04641e-11
TOX2	chr20:43914567-43915067	0.227943	0.0303019	7.52239	5.37823e-14	1.0659e-11
KCNQ1	chr11:2210993-2211493	0.209455	0.0278624	7.51748	5.58431e-14	1.10595e-11
LEMD1	chr1:205457007-205457507	0.285489	0.0379774	7.51733	5.59056e-14	1.1064e-11
DLX6-AS1	chr7:96547358-96547858	0.108745	0.0144787	7.5107	5.88139e-14	1.16229e-11
MDM2	chr12:68808676-68809176	0.178313	0.0237429	7.51017	5.90489e-14	1.1661e-11
FBXW7	chr4:152212193-152212693	0.106003	0.0141159	7.50947	5.93689e-14	1.17159e-11
COL22A1	chr8:138872431-138872931	0.493797	0.0657785	7.50697	6.0513e-14	1.19331e-11
RPLP1	chr15:69468374-69468874	0.0455789	0.00607247	7.50583	6.10405e-14	1.20286e-11
ECE1	chr1:21261771-21262271	0.152771	0.0203592	7.50379	6.19992e-14	1.22088e-11
FADS2	chr11:61827595-61828095	0.136656	0.0182323	7.49529	6.61507e-14	1.30171e-11
NIN	chr14:50864867-50865367	0.194583	0.0259648	7.49412	6.67441e-14	1.31245e-11
TPRN	chr9:137195535-137196035	0.304275	0.0406035	7.49381	6.69004e-14	1.31459e-11
PLCB1	chr20:8083016-8083516	0.135151	0.0180455	7.48943	6.91709e-14	1.35631e-11
STMN2	chr8:79200685-79201185	0.0635327	0.00848376	7.48874	6.9538e-14	1.36254e-11
KCNIP3	chr2:95297062-95297562	0.360434	0.0481355	7.48791	6.99804e-14	1.37024e-11
PARM1	chr4:74932816-74933316	0.23822	0.0318156	7.4875	7.01974e-14	1.37352e-11
PCSK1	chr5:96702459-96702959	0.0880497	0.01176	7.4872	7.03586e-14	1.37473e-11
SH3RF3	chr2:109332423-109332923	0.240677	0.0321498	7.4861	7.09478e-14	1.38526e-11
NDN	chr15:23797669-23798169	0.0946549	0.012645	7.48554	7.12514e-14	1.39021e-11
LRP2BP	chr4:185471074-185471574	0.152806	0.0204143	7.48525	7.14096e-14	1.39232e-11
RANBP17	chr5:170862436-170862936	0.236445	0.0315925	7.48421	7.19804e-14	1.40048e-11
TMEM59	chr1:54542447-54542947	0.116977	0.0156297	7.48425	7.19553e-14	1.40048e-11
COTL1	chr16:84312868-84313368	0.140841	0.0188271	7.48073	7.39136e-14	1.43709e-11
ADAMTS18	chr16:77434853-77435353	0.235771	0.0315217	7.47964	7.45248e-14	1.44795e-11
HMGN2	chr1:26913985-26914485	0.101368	0.0135533	7.47917	7.47963e-14	1.45221e-11
DPP6	chr7:154372138-154372638	0.143937	0.0192508	7.47694	7.60718e-14	1.47594e-11
CNTN2	chr1:205457007-205457507	0.259633	0.0347329	7.47512	7.71316e-14	1.49545e-11
NAB1	chr2:190648062-190648562	0.216008	0.0289092	7.47195	7.90156e-14	1.53091e-11
ID4	chr6:19866064-19866564	0.129533	0.0173374	7.47132	7.93916e-14	1.53711e-11
ENAH	chr1:225677348-225677848	0.0832713	0.011147	7.47028	8.00253e-14	1.5483e-11
RFX2	chr19:6092326-6092826	0.262132	0.0350907	7.47013	8.01161e-14	1.54897e-11
SLC44A5	chr1:75614646-75615146	0.206852	0.0276924	7.46962	8.04288e-14	1.55393e-11
SHROOM3	chr4:76897964-76898464	0.206649	0.0276671	7.46913	8.0728e-14	1.55863e-11
EGFR	chr7:54788577-54789077	0.343555	0.0460061	7.4676	8.16714e-14	1.57464e-11
KIT	chr4:54657128-54657628	0.375442	0.0503163	7.46164	8.54538e-14	1.64413e-11
GFRA1	chr10:116238000-116238500	0.32736	0.0438747	7.46124	8.57118e-14	1.64795e-11
FSTL5	chr4:162163833-162164333	0.221508	0.0296909	7.46049	8.62035e-14	1.65625e-11
CDKN1A	chr6:37074090-37074590	0.14246	0.0191023	7.45774	8.80223e-14	1.69002e-11
SRRM4	chr12:118880660-118881160	0.123791	0.0166019	7.45645	8.88867e-14	1.70543e-11
VLDLR-AS1	chr9:2419320-2419820	0.1929	0.0258845	7.45235	9.16938e-14	1.75807e-11
PDLIM2	chr8:22591035-22591535	0.247031	0.0331515	7.4516	9.2218e-14	1.7669e-11
C11orf96	chr11:43923684-43924184	0.28336	0.0380275	7.45146	9.23144e-14	1.76752e-11
AGAP3	chr7:151245250-151245750	0.163909	0.0219992	7.45069	9.28517e-14	1.77658e-11
FOSB	chr19:45506376-45506876	0.22651	0.0304096	7.44865	9.43031e-14	1.8031e-11
SOX1-OT	chr13:112181473-112181973	0.225051	0.0302146	7.44843	9.44557e-14	1.80478e-11
SLC35G2	chr3:136802357-136802857	0.156568	0.0210278	7.44575	9.63918e-14	1.8405e-11
DLC1	chr8:13276366-13276866	0.249455	0.0335057	7.44516	9.68247e-14	1.84749e-11
CD9	chr12:6371010-6371510	0.261451	0.0351199	7.4445	9.73111e-14	1.85549e-11
RPL21	chr13:27504745-27505245	0.0968982	0.0130175	7.44371	9.78932e-14	1.8653e-11
RAB3C	chr5:58183323-58183823	0.112357	0.0150999	7.44093	9.9977e-14	1.9037e-11
NRP1	chr10:33334979-33335479	0.200084	0.0268969	7.43891	1.01521e-13	1.93177e-11
PRRT2	chr16:29811846-29812346	0.176048	0.0236853	7.43279	1.06332e-13	2.02192e-11
SYTL1	chr1:27527018-27527518	0.205654	0.0276721	7.43179	1.07135e-13	2.0358e-11
DOCK3	chr3:50233151-50233651	0.0879085	0.0118312	7.43021	1.08423e-13	2.05886e-11
PWWP2A	chr5:160198738-160199238	0.153235	0.0206274	7.42874	1.0964e-13	2.08053e-11
TESMIN	chr11:68751336-68751836	0.250321	0.0337213	7.42321	1.14313e-13	2.16772e-11
AUXG01000058.1	chr7:130352208-130352708	0.10643	0.0143391	7.4224	1.15014e-13	2.17952e-11
CASTOR3	chr7:100237504-100238004	0.0889119	0.0119852	7.41846	1.18491e-13	2.24388e-11
AKAP6	chr14:32201525-32202025	0.0611727	0.00824743	7.41718	1.19638e-13	2.26404e-11
ZNF536	chr19:30496913-30497413	0.159521	0.0215324	7.40844	1.27796e-13	2.41512e-11
GPATCH2L	chr14:76183975-76184475	0.0955363	0.0129234	7.3925	1.44093e-13	2.71941e-11
RASGRP3	chr2:33476349-33476849	0.303604	0.0410919	7.38841	1.48595e-13	2.79863e-11
AC019197.1	chr2:164935008-164935508	0.203231	0.0275105	7.38739	1.49735e-13	2.81819e-11
ARHGEF10L	chr1:18009456-18009956	0.14485	0.0196151	7.3846	1.52909e-13	2.87597e-11
NRCAM	chr7:108351719-108352219	0.0642858	0.00870713	7.38312	1.54622e-13	2.90621e-11
ATP1A1	chr1:116232875-116233375	0.136502	0.0184919	7.38172	1.56257e-13	2.93494e-11
SMOC1	chr14:69643404-69643904	0.354429	0.0480161	7.38147	1.56557e-13	2.93858e-11
DLG2	chr11:83870913-83871413	0.11973	0.0162241	7.37972	1.58617e-13	2.97524e-11
KPNA2	chr17:68318294-68318794	0.120688	0.0163665	7.37405	1.65527e-13	3.10275e-11
JAG1	chr20:10673800-10674300	0.261987	0.0355651	7.36641	1.75278e-13	3.28108e-11
ANXA11	chr10:80205363-80205863	0.35562	0.0482934	7.36374	1.78822e-13	3.34516e-11
SNTB2	chr16:68778881-68779381	0.147076	0.019983	7.36006	1.83834e-13	3.43659e-11
ELFN1	chr7:1669844-1670344	0.369093	0.0501495	7.35984	1.84125e-13	3.43879e-11
ASS1	chr9:130444583-130445083	0.323557	0.0439628	7.35979	1.842e-13	3.43879e-11
FOS	chr14:75427671-75428171	0.166762	0.0226656	7.35749	1.874e-13	3.49617e-11
BUB3	chr10:123134947-123135447	0.234885	0.0319524	7.3511	1.96579e-13	3.66495e-11
PPP1R15B	chr1:204573506-204574006	0.171458	0.0233337	7.34809	2.01053e-13	3.74583e-11
DGKB	chr7:14903009-14903509	0.0870126	0.0118432	7.34707	2.02594e-13	3.772e-11
RADIL	chr7:4883531-4884031	0.279969	0.0381082	7.34668	2.03193e-13	3.7806e-11
DOCK9	chr13:98959703-98960203	0.204415	0.0278331	7.34431	2.06824e-13	3.84558e-11
SMOC1	chr14:69842798-69843298	0.447118	0.0608951	7.34242	2.0976e-13	3.89755e-11
ACSS2	chr20:34876093-34876593	0.224158	0.030533	7.34151	2.11202e-13	3.92171e-11
SLC2A3	chr12:8077144-8077644	0.198347	0.0270202	7.34069	2.1249e-13	3.94297e-11
BMP6	chr6:7505347-7505847	0.485973	0.0662357	7.33702	2.18398e-13	4.04989e-11
JUNB	chr19:13155446-13155946	0.21222	0.0289409	7.33288	2.25255e-13	4.17425e-11
ACOXL	chr2:110732659-110733159	0.276793	0.037754	7.33149	2.27607e-13	4.21502e-11
STARD9	chr15:42678457-42678957	0.212472	0.0289857	7.33024	2.29738e-13	4.25163e-11
SV2C	chr5:76303867-76304367	0.165185	0.0225355	7.32998	2.30191e-13	4.25717e-11
DLGAP1	chr18:3511932-3512432	0.136221	0.0185871	7.32882	2.32195e-13	4.29136e-11
EGFR	chr7:55018754-55019254	0.334113	0.045614	7.32479	2.39273e-13	4.41921e-11
TUB	chr11:8038314-8038814	0.158846	0.0216921	7.32274	2.42961e-13	4.48134e-11
IGFBP6	chr12:52949694-52950194	0.329647	0.0450612	7.31555	2.56334e-13	4.72172e-11
AC090617.5	chr17:2041114-2041614	0.370117	0.0505972	7.31497	2.57442e-13	4.73898e-11
HEPACAM2	chr7:92766528-92767028	0.252014	0.0344572	7.31383	2.59635e-13	4.77617e-11
ELAVL4	chr1:50108581-50109081	0.123196	0.0168468	7.31269	2.61849e-13	4.81368e-11
SYNDIG1	chr20:24316673-24317173	0.346565	0.0473934	7.31252	2.62184e-13	4.81664e-11
PDE8B	chr5:76790523-76791023	0.223166	0.0305296	7.3098	2.67538e-13	4.91174e-11
TNRC18	chr7:5248275-5248775	0.186551	0.0255401	7.30422	2.78878e-13	5.11654e-11
GPR83	chr11:94401264-94401764	0.241313	0.03304	7.30365	2.80065e-13	5.13491e-11
CORO2B	chr15:68616927-68617427	0.159222	0.0218109	7.30014	2.87461e-13	5.26703e-11
SHD	chr19:3857612-3858112	0.263359	0.0361197	7.29129	3.07007e-13	5.62143e-11
RHOBTB3	chr5:95620349-95620849	0.102842	0.0141127	7.28722	3.16408e-13	5.78974e-11
ASAP1	chr8:130275203-130275703	0.114166	0.0156685	7.28635	3.18475e-13	5.82372e-11
ZNF331	chr19:53537368-53537868	0.236788	0.0325201	7.28128	3.30661e-13	6.03857e-11
MICAL2	chr11:12276405-12276905	0.297541	0.040876	7.27912	3.36002e-13	6.13206e-11
CIRBP	chr19:1266377-1266877	0.087746	0.0120592	7.27628	3.4314e-13	6.25408e-11
ECEL1	chr2:232485486-232485986	0.154301	0.0212075	7.27579	3.44409e-13	6.27307e-11
STX16	chr20:58228454-58228954	0.134996	0.018556	7.27505	3.46283e-13	6.30305e-11
KCTD16	chr5:144598647-144599147	0.134367	0.0184752	7.27283	3.52025e-13	6.40337e-11
UNC5B	chr10:71009093-71009593	0.298336	0.0410274	7.27162	3.55197e-13	6.45681e-11
CDYL	chr6:4775497-4775997	0.263735	0.0362821	7.26901	3.62138e-13	6.57438e-11
EIF4G3	chr1:21261771-21262271	0.0496236	0.00682674	7.26901	3.62139e-13	6.57438e-11
MIF	chr22:23457571-23458071	0.0695647	0.00957163	7.2678	3.65401e-13	6.62924e-11
ID1	chr20:31587648-31588148	0.217239	0.0298985	7.2659	3.70558e-13	6.71839e-11
CDH1	chr16:68736985-68737485	0.171981	0.0236908	7.25941	3.8879e-13	7.03858e-11
EPB41L3	chr18:5629713-5630213	0.143892	0.019822	7.25923	3.89287e-13	7.0395e-11
TEAD1	chr11:12765361-12765861	0.112007	0.0154319	7.25814	3.92444e-13	7.09197e-11
SLCO5A1	chr8:69834825-69835325	0.103731	0.014293	7.25752	3.94241e-13	7.11978e-11
TIAM2	chr6:155188880-155189380	0.108526	0.01496	7.25442	4.03399e-13	7.28042e-11
S100A11	chr1:151838157-151838657	0.480035	0.0661815	7.2533	4.06744e-13	7.33122e-11
RAB26	chr16:2147811-2148311	0.398298	0.0549254	7.25162	4.11808e-13	7.41767e-11
TRIB1	chr8:125333993-125334493	0.197861	0.0272884	7.25072	4.14549e-13	7.46218e-11
HIVEP1	chr6:11711233-11711733	0.160097	0.0220814	7.25032	4.15781e-13	7.47949e-11
DLGAP4	chr20:36466875-36467375	0.120965	0.0166918	7.24693	4.26339e-13	7.65945e-11
GNAS	chr20:58987035-58987535	0.0779769	0.0107618	7.2457	4.30221e-13	7.72418e-11
SGIP1	chr1:66532741-66533241	0.112333	0.0155043	7.24528	4.31556e-13	7.74312e-11
PALLD	chr4:168832365-168832865	0.234349	0.032357	7.24261	4.40119e-13	7.88654e-11
GOLT1A	chr1:204084394-204084894	0.241138	0.0332968	7.24209	4.41808e-13	7.91168e-11
UBE2QL1	chr5:6505028-6505528	0.136995	0.018919	7.24111	4.45031e-13	7.96424e-11
LDHA	chr11:18394237-18394737	0.116226	0.0160526	7.24031	4.47644e-13	8.00582e-11
PTPN5	chr11:18791587-18792087	0.190796	0.0263558	7.23926	4.51138e-13	8.0631e-11
DSC2	chr18:31102184-31102684	0.299365	0.0413707	7.23615	4.61604e-13	8.24484e-11
WLS	chr1:68232314-68232814	0.168064	0.0232354	7.23309	4.72121e-13	8.42723e-11
SYT17	chr16:19245505-19246005	0.113486	0.0156922	7.232	4.75924e-13	8.48964e-11
FSTL1	chr3:120450689-120451189	0.429679	0.0594182	7.23144	4.77889e-13	8.5192e-11
MYO5B	chr18:50151870-50152370	0.27696	0.0383068	7.23006	4.82788e-13	8.59546e-11
PRKAR2B	chr7:106982137-106982637	0.0912525	0.0126237	7.22869	4.87688e-13	8.67712e-11
MDGA1	chr6:37697668-37698168	0.165399	0.0228832	7.22795	4.90347e-13	8.71882e-11
PDLIM2	chr8:22552456-22552956	0.364704	0.0505159	7.21958	5.21487e-13	9.26061e-11
LINC00535	chr8:93495692-93496192	0.293312	0.0406372	7.21783	5.2825e-13	9.37469e-11
TTYH2	chr17:73748424-73748924	0.362914	0.0502979	7.21531	5.38124e-13	9.54381e-11
KLHL5	chr4:39044397-39044897	0.319333	0.044269	7.21346	5.45461e-13	9.66772e-11
HID1	chr17:74972020-74972520	0.178078	0.0246896	7.21264	5.48764e-13	9.72004e-11
VWA5B1	chr1:20276705-20277205	0.312915	0.0433974	7.21046	5.57628e-13	9.87074e-11
SPSB4	chr3:141051031-141051531	0.367739	0.0510027	7.21019	5.5873e-13	9.88392e-11
RABL6	chr9:137195535-137196035	0.105452	0.014632	7.20694	5.72252e-13	1.01166e-10
ENC1	chr5:74640452-74640952	0.166428	0.0231029	7.2038	5.85584e-13	1.03457e-10
SIPA1L1	chr14:71192900-71193400	0.162554	0.022574	7.20097	5.97868e-13	1.0556e-10
CLIC1	chr6:31776877-31777377	0.137214	0.0190585	7.19962	6.03798e-13	1.0651e-10
DOCK4	chr7:112173235-112173735	0.157836	0.0219237	7.19935	6.04996e-13	1.06547e-10
LINC02763	chr11:112392780-112393280	0.276405	0.0384248	7.19342	6.31893e-13	1.11142e-10
ARFGAP3	chr22:42940101-42940601	0.129117	0.0179588	7.1896	6.49798e-13	1.14146e-10
NAB1	chr2:190718704-190719204	0.187306	0.0260597	7.18758	6.595e-13	1.15777e-10
PWRN1	chr15:24101331-24101831	0.128566	0.0178894	7.18673	6.63604e-13	1.16424e-10
CNR1	chr6:87903254-87903754	0.171632	0.0238837	7.18615	6.66425e-13	1.16844e-10
CAST	chr5:96431532-96432032	0.172439	0.0240001	7.18493	6.72392e-13	1.17816e-10
MALAT1	chr11:65539518-65540018	0.0524566	0.00730241	7.18346	6.79692e-13	1.1902e-10
SPTB	chr14:64879804-64880304	0.0885962	0.0123338	7.18322	6.80875e-13	1.19151e-10
NPAS4	chr11:66420669-66421169	0.140858	0.0196175	7.18022	6.95976e-13	1.21717e-10
HRH3	chr20:62685972-62686472	0.204252	0.0284491	7.17957	6.99301e-13	1.22159e-10
KCNH8	chr3:19146762-19147262	0.108892	0.015167	7.17955	6.99387e-13	1.22159e-10
PCNX2	chr1:232704754-232705254	0.0733904	0.0102283	7.17526	7.21699e-13	1.25977e-10
CREB3L2	chr7:137754485-137754985	0.149037	0.0207806	7.17195	7.39383e-13	1.28982e-10
FBN1	chr15:48645445-48645945	0.363397	0.0506789	7.17059	7.46738e-13	1.30101e-10
PPP6R1	chr19:55688681-55689181	0.16497	0.0230069	7.17045	7.47502e-13	1.30152e-10
GNAQ	chr9:77748237-77748737	0.0786019	0.0109627	7.16994	7.50311e-13	1.30559e-10
NPAS4	chr11:66371594-66372094	0.200907	0.0280595	7.16005	8.06489e-13	1.40158e-10
GAD1	chr2:171178901-171179401	0.132468	0.0185171	7.15382	8.43969e-13	1.4658e-10
AC124852.1	chr5:1668212-1668712	0.309942	0.0433325	7.15266	8.51151e-13	1.47735e-10
AC104123.1	chr5:95620349-95620849	0.165548	0.0231663	7.14607	8.92965e-13	1.54798e-10
METAP1D	chr2:172093945-172094445	0.255652	0.0357749	7.14612	8.92678e-13	1.54798e-10
PWRN1	chr15:24426915-24427415	0.123775	0.0173245	7.14452	9.03134e-13	1.56463e-10
HS6ST1	chr2:128289338-128289838	0.198717	0.0278148	7.1443	9.04562e-13	1.56612e-10
NAXE	chr1:156860615-156861115	0.244712	0.034256	7.14364	9.08934e-13	1.57271e-10
CLSTN2	chr3:140432311-140432811	0.0955065	0.013371	7.1428	9.14504e-13	1.58135e-10
UCK2	chr1:165858226-165858726	0.175747	0.0246138	7.14018	9.32105e-13	1.60877e-10
NECTIN2	chr19:44845789-44846289	0.112671	0.0157797	7.14021	9.31861e-13	1.60877e-10
INSIG1	chr7:155206378-155206878	0.217132	0.0304227	7.13718	9.52663e-13	1.64221e-10
PIK3R3	chr1:46554408-46554908	0.14154	0.0198391	7.13439	9.72143e-13	1.67474e-10
KIAA1549L	chr11:33375747-33376247	0.246757	0.034592	7.13336	9.79489e-13	1.68635e-10
NNAT	chr20:37598045-37598545	0.0764122	0.0107126	7.13291	9.82682e-13	1.69079e-10
DUSP4	chr8:29848170-29848670	0.139365	0.0195439	7.13088	9.9729e-13	1.71471e-10
CDYL	chr6:4776007-4776507	0.143257	0.0200907	7.1305	1.00004e-12	1.71746e-10
ID1	chr20:31566802-31567302	0.15538	0.0217946	7.12929	1.00889e-12	1.73157e-10
TLE3	chr15:70526497-70526997	0.151378	0.0212364	7.12825	1.01653e-12	1.7436e-10
WNK1	chr12:552438-552938	0.0839728	0.0117864	7.12457	1.04403e-12	1.78856e-10
SH3BP5	chr3:15269457-15269957	0.159676	0.0224132	7.12416	1.04714e-12	1.79279e-10
KLF10	chr8:102810169-102810669	0.268033	0.0376336	7.12217	1.06244e-12	1.81785e-10
CORO2B	chr15:68609606-68610106	0.117616	0.0165186	7.12023	1.07751e-12	1.8425e-10
TANC2	chr17:63450501-63451001	0.0673649	0.00946212	7.11944	1.08368e-12	1.85191e-10
UNC5B	chr10:71218070-71218570	0.313132	0.0439895	7.11834	1.09236e-12	1.86443e-10
DLK1	chr14:100726609-100727109	0.260274	0.0365739	7.11639	1.1079e-12	1.88978e-10
NGF	chr1:115337415-115337915	0.36271	0.0509824	7.11442	1.12384e-12	1.91579e-10
SGIP1	chr1:66207499-66207999	0.102502	0.0144144	7.11107	1.15147e-12	1.95927e-10
NPL	chr1:182806116-182806616	0.329372	0.0463179	7.11112	1.15104e-12	1.95927e-10
SETX	chr9:132240970-132241470	0.0844812	0.0118818	7.11011	1.15953e-12	1.97177e-10
HPCAL1	chr2:10375808-10376308	0.179878	0.0253101	7.10696	1.18628e-12	2.01603e-10
SMIM35	chr11:118086306-118086806	0.303103	0.0426671	7.10391	1.21275e-12	2.05974e-10
CAMTA1	chr1:6326838-6327338	0.0523964	0.00737622	7.10343	1.21702e-12	2.06566e-10
RET	chr10:43076718-43077218	0.220481	0.0310391	7.10335	1.21773e-12	2.06566e-10
ATP11A	chr13:112770517-112771017	0.117326	0.0165246	7.1001	1.24669e-12	2.1135e-10
SLC44A1	chr9:105064492-105064992	0.0959719	0.013521	7.09801	1.26568e-12	2.14306e-10
KLHL1	chr13:70107585-70108085	0.348985	0.0491863	7.09517	1.29195e-12	2.18621e-10
GHSR	chr3:172385081-172385581	0.413551	0.0582961	7.09396	1.30325e-12	2.20399e-10
TMEM51	chr1:15178772-15179272	0.295795	0.041708	7.09205	1.32144e-12	2.23338e-10
SCD5	chr4:82798632-82799132	0.141757	0.0199924	7.09057	1.3356e-12	2.25593e-10
TCERG1L	chr10:131142324-131142824	0.176591	0.0249206	7.08614	1.37905e-12	2.3279e-10
GHRH	chr20:37232155-37232655	0.176004	0.0248381	7.08604	1.38005e-12	2.32816e-10
TMED10	chr14:75450276-75450776	0.122638	0.0173076	7.08579	1.38256e-12	2.33098e-10
ABCB1	chr7:87448334-87448834	0.258407	0.036507	7.07828	1.45957e-12	2.45932e-10
PLXNC1	chr12:94534990-94535490	0.222239	0.0314128	7.07478	1.49689e-12	2.51914e-10
ADK	chr10:74208078-74208578	0.0916004	0.0129491	7.07387	1.50673e-12	2.53415e-10
TMEM176A	chr7:150973844-150974344	0.166592	0.0235537	7.07287	1.51766e-12	2.551e-10
SIPA1L2	chr1:232327779-232328279	0.144543	0.02044	7.07157	1.5319e-12	2.57335e-10
SOX1	chr13:112066583-112067083	0.225214	0.0318766	7.0652	1.60381e-12	2.69252e-10
EPOR	chr19:11197340-11197840	0.193089	0.0273339	7.0641	1.61656e-12	2.71229e-10
ACTG1	chr17:81537892-81538392	0.0540986	0.00765937	7.06306	1.62877e-12	2.73111e-10
DENND4A	chr15:65954206-65954706	0.0774962	0.0109754	7.06092	1.65407e-12	2.77185e-10
NRCAM	chr7:108441986-108442486	0.0639766	0.00906371	7.05854	1.68258e-12	2.81793e-10
GRIK5	chr19:42069928-42070428	0.175882	0.0249297	7.05513	1.72443e-12	2.88528e-10
CHD7	chr8:61077943-61078443	0.108011	0.0153125	7.05376	1.74149e-12	2.91129e-10
IGDCC3	chr15:65377782-65378282	0.276447	0.0391954	7.05306	1.75019e-12	2.92408e-10
SH3RF3	chr2:109148332-109148832	0.238854	0.0338763	7.05076	1.77946e-12	2.97119e-10
STAT3	chr17:42388928-42389428	0.134464	0.0190831	7.04626	1.83796e-12	3.06331e-10
RHEB	chr7:151245250-151245750	0.115173	0.0163515	7.04359	1.87343e-12	3.11873e-10
RGL3	chr19:11197340-11197840	0.186924	0.0265492	7.04066	1.91328e-12	3.1831e-10
INSM1	chr20:20364216-20364716	0.214173	0.0304249	7.0394	1.93069e-12	3.21012e-10
VWA5B1	chr1:20290549-20291049	0.299866	0.0426185	7.03606	1.97755e-12	3.28607e-10
EIF4G3	chr1:21324419-21324919	0.0622671	0.00884984	7.03596	1.97898e-12	3.28647e-10
CDC14B	chr9:96874985-96875485	0.144578	0.0205588	7.03238	2.0304e-12	3.36782e-10
WHRN	chr9:114551868-114552368	0.150592	0.0214171	7.03138	2.04497e-12	3.38995e-10
TRIM62	chr1:33176384-33176884	0.310847	0.0442273	7.02841	2.08895e-12	3.45871e-10
KCNIP1	chr5:170564965-170565465	0.268045	0.0381411	7.02772	2.09929e-12	3.47376e-10
POU6F2	chr7:38838688-38839188	0.295863	0.0421174	7.02472	2.14501e-12	3.54729e-10
AFAP1	chr4:7529616-7530116	0.104593	0.0148943	7.02234	2.18189e-12	3.60613e-10
EPAS1	chr2:46297490-46297990	0.376146	0.0535655	7.02217	2.18446e-12	3.60822e-10
DPYSL5	chr2:26595593-26596093	0.087554	0.0124687	7.02189	2.18889e-12	3.61338e-10
MYT1	chr20:63651898-63652398	0.135578	0.0193144	7.01953	2.2261e-12	3.67262e-10
TRNP1	chr1:26907494-26907994	0.226996	0.0323398	7.01909	2.23311e-12	3.68199e-10
KCTD17	chr22:37109532-37110032	0.152217	0.0216921	7.01716	2.26429e-12	3.73116e-10
CYBA	chr16:89023631-89024131	0.369829	0.052757	7.01003	2.38266e-12	3.92156e-10
NDST4	chr4:115113701-115114201	0.292355	0.0417133	7.00867	2.40586e-12	3.95739e-10
FZD6	chr8:103298577-103299077	0.251123	0.0358455	7.00572	2.45722e-12	4.03946e-10
ONECUT3	chr19:1508191-1508691	0.262495	0.0374757	7.0044	2.4804e-12	4.07514e-10
ACTN1	chr14:68979199-68979699	0.153498	0.0219162	7.00387	2.48984e-12	4.08824e-10
PDE1A	chr2:182522889-182523389	0.291496	0.0416276	7.00247	2.5148e-12	4.12432e-10
PALLD	chr4:168831776-168832276	0.212875	0.0304008	7.00227	2.51849e-12	4.12792e-10
TMPRSS6	chr22:37212436-37212936	0.270906	0.038695	7.00105	2.54058e-12	4.16166e-10
NR4A1	chr12:51821598-51822098	0.199292	0.0284683	7.00047	2.55097e-12	4.17621e-10
SLCO3A1	chr15:92005337-92005837	0.147955	0.0211436	6.9976	2.60386e-12	4.26027e-10
CBX6	chr22:38873715-38874215	0.143729	0.0205427	6.99659	2.62266e-12	4.2885e-10
NPTX1	chr17:80481240-80481740	0.291918	0.0417278	6.99577	2.63813e-12	4.31124e-10
EDF1	chr9:136526635-136527135	0.117795	0.0168427	6.99384	2.67472e-12	4.36846e-10
BICDL1	chr12:119940698-119941198	0.0909501	0.0130068	6.9925	2.70024e-12	4.40754e-10
PLEKHA8	chr7:30001926-30002426	0.12022	0.0171935	6.99216	2.70687e-12	4.41575e-10
INS	chr11:2190923-2191423	0.461544	0.0660828	6.98432	2.86238e-12	4.66395e-10
NEO1	chr15:73318674-73319174	0.070864	0.0101503	6.98148	2.92082e-12	4.75637e-10
NECTIN2	chr19:45130829-45131329	0.137278	0.0196648	6.98089	2.93309e-12	4.77353e-10
DDX5	chr17:64975360-64975860	0.0323814	0.00463919	6.97998	2.95212e-12	4.80168e-10
KRT18	chr12:52874101-52874601	0.209928	0.0300783	6.97938	2.96496e-12	4.81973e-10
VAV2	chr9:134287516-134288016	0.123652	0.017717	6.97928	2.96692e-12	4.82009e-10
COL12A1	chr6:75205674-75206174	0.386838	0.055437	6.97798	2.99459e-12	4.86219e-10
DNAJC12	chr10:67818241-67818741	0.14863	0.0213083	6.97521	3.05416e-12	4.95599e-10
CCND3	chr6:41728293-41728793	0.346065	0.0496143	6.9751	3.0566e-12	4.95705e-10
TNFRSF19	chr13:23657714-23658214	0.300168	0.0430359	6.97484	3.06218e-12	4.96318e-10
DLGAP2	chr8:929868-930368	0.107229	0.0153794	6.97226	3.11898e-12	5.05229e-10
SEC24D	chr4:118981203-118981703	0.165026	0.0236699	6.972	3.12476e-12	5.05869e-10
RANBP17	chr5:170638631-170639131	0.180602	0.0259047	6.9718	3.12903e-12	5.05969e-10
DLX1	chr2:172080928-172081428	0.171579	0.0246104	6.97182	3.12874e-12	5.05969e-10
NGFR	chr17:49495038-49495538	0.374201	0.0536757	6.97152	3.13542e-12	5.06705e-10
SNAP25-AS1	chr20:10217957-10218457	0.101379	0.0145422	6.97135	3.13909e-12	5.07003e-10
FBN3	chr19:8149045-8149545	0.429852	0.061661	6.97122	3.14214e-12	5.072e-10
FCHSD2	chr11:73142456-73142956	0.0556121	0.00797771	6.97093	3.14853e-12	5.07801e-10
ITSN1	chr21:33947703-33948203	0.087241	0.0125151	6.97088	3.14954e-12	5.07801e-10
CYBA	chr16:88456834-88457334	0.299352	0.0429494	6.96987	3.17224e-12	5.10692e-10
DGCR9	chr22:18970202-18970702	0.208159	0.0298657	6.96984	3.17301e-12	5.10692e-10
ONECUT3	chr19:1812865-1813365	0.278515	0.0399642	6.96911	3.18944e-12	5.13038e-10
GAB2	chr11:78715561-78716061	0.0701951	0.0100729	6.96874	3.19799e-12	5.14114e-10
KLF13	chr15:31252346-31252846	0.164449	0.0235993	6.96841	3.20549e-12	5.1502e-10
ITGA9	chr3:37451797-37452297	0.31701	0.0455013	6.96706	3.23644e-12	5.19691e-10
SLC7A5	chr16:87601944-87602444	0.118185	0.0169759	6.96189	3.35736e-12	5.38484e-10
PHF21B	chr22:45007373-45007873	0.329411	0.0473161	6.96193	3.35649e-12	5.38484e-10
LINC02246	chr21:15003509-15004009	0.258188	0.0370925	6.96064	3.38739e-12	5.42986e-10
AMOTL2	chr3:134374361-134374861	0.276994	0.0398632	6.94861	3.68908e-12	5.91002e-10
SSR2	chr1:156394786-156395286	0.124057	0.0178607	6.94584	3.76216e-12	6.02013e-10
ACHE	chr7:100896480-100896980	0.235522	0.0339181	6.94383	3.81598e-12	6.10273e-10
PPP2R5B	chr11:64976627-64977127	0.190485	0.0274445	6.94075	3.90022e-12	6.23384e-10
SYT7	chr11:61626619-61627119	0.120632	0.0173821	6.94006	3.91939e-12	6.26087e-10
C11orf96	chr11:43547257-43547757	0.180503	0.0260218	6.9366	4.01637e-12	6.41208e-10
CNTN2	chr1:205346933-205347433	0.308331	0.0444573	6.93545	4.04926e-12	6.46086e-10
WNT2B	chr1:112871218-112871718	0.218369	0.0315112	6.92988	4.21197e-12	6.71274e-10
ARHGEF28	chr5:73626275-73626775	0.279727	0.0403687	6.9293	4.2293e-12	6.73647e-10
HLA-C	chr6:31462843-31463343	0.243177	0.0350982	6.92846	4.25453e-12	6.77276e-10
S100Z	chr5:76986759-76987259	0.143989	0.0207936	6.92471	4.3688e-12	6.94268e-10
TMEM176A	chr7:150383724-150384224	0.155077	0.0223984	6.92355	4.40466e-12	6.99163e-10
EBF3	chr10:129863069-129863569	0.0812195	0.0117328	6.92243	4.4397e-12	7.04321e-10
SPTBN4	chr19:40466914-40467414	0.205742	0.0297257	6.92135	4.47359e-12	7.09292e-10
VGF	chr7:100756161-100756661	0.10088	0.0145788	6.91964	4.52793e-12	7.17496e-10
CAMK2N1	chr1:20486552-20487052	0.0964031	0.0139321	6.91949	4.53257e-12	7.17819e-10
SLC2A3	chr12:7935998-7936498	0.13553	0.0195896	6.91844	4.56631e-12	7.22749e-10
ZC3H7A	chr16:11792613-11793113	0.126313	0.0182597	6.91757	4.59461e-12	7.26812e-10
KLF13	chr15:31585224-31585724	0.153651	0.0222191	6.91526	4.67018e-12	7.38345e-10
KLF6	chr10:3365558-3366058	0.231394	0.0334687	6.91373	4.72071e-12	7.45908e-10
MIDN	chr19:920083-920583	0.141489	0.0204673	6.91295	4.74673e-12	7.49162e-10
SPTB	chr14:64708102-64708602	0.145414	0.0210358	6.91272	4.75465e-12	7.49984e-10
LGI2	chr4:25088357-25088857	0.122029	0.0176543	6.91211	4.77508e-12	7.52779e-10
ERO1B	chr1:236686204-236686704	0.0880054	0.0127386	6.90855	4.89639e-12	7.71463e-10
GAD1	chr2:170816545-170817045	0.0882243	0.012771	6.90816	4.90989e-12	7.7315e-10
CACNA1B	chr9:137878448-137878948	0.0874048	0.0126536	6.90748	4.93337e-12	7.76405e-10
NIBAN1	chr1:184919493-184919993	0.394534	0.0571226	6.9068	4.95717e-12	7.79707e-10
PLCL1	chr2:197571849-197572349	0.171267	0.0247978	6.90657	4.96522e-12	7.8053e-10
ARIH1	chr15:72319910-72320410	0.0390514	0.00565653	6.90377	5.06401e-12	7.95156e-10
TMEM132E	chr17:34579188-34579688	0.224363	0.0325017	6.9031	5.08789e-12	7.98453e-10
KCNK9	chr8:139703992-139704492	0.344264	0.0498829	6.90144	5.14773e-12	8.07385e-10
NKAIN3	chr8:62248758-62249258	0.360123	0.0521936	6.89975	5.20925e-12	8.16572e-10
C12orf57	chr12:6946231-6946731	0.071617	0.0103801	6.89948	5.21917e-12	8.17664e-10
INS	chr11:1978774-1979274	0.588303	0.0852689	6.89938	5.22299e-12	8.17799e-10
CD81	chr11:2813477-2813977	0.0985441	0.01429	6.89602	5.34792e-12	8.35941e-10
TPT1	chr13:44854149-44854649	0.105313	0.015283	6.89086	5.54545e-12	8.64862e-10
NR3C1	chr5:143066776-143067276	0.185386	0.0269057	6.8902	5.57142e-12	8.68423e-10
SOHLH2	chr13:36154749-36155249	0.401071	0.0582377	6.88679	5.7066e-12	8.88492e-10
BAIAP3	chr16:1296839-1297339	0.275921	0.0401023	6.88043	5.96702e-12	9.27994e-10
ATP8A1	chr4:42956072-42956572	0.104844	0.0152496	6.87518	6.19133e-12	9.61257e-10
MEST	chr7:130352208-130352708	0.100749	0.0146612	6.87181	6.33931e-12	9.83681e-10
LPP	chr3:188295027-188295527	0.139702	0.02033	6.87172	6.34336e-12	9.83758e-10
RNF130	chr5:180048257-180048757	0.0930732	0.0135454	6.87118	6.36727e-12	9.86912e-10
ZNF521	chr18:25038219-25038719	0.1799	0.0261862	6.87003	6.4189e-12	9.94358e-10
SDK2	chr17:73598309-73598809	0.181036	0.0263586	6.8682	6.5019e-12	1.00665e-09
SPAG9	chr17:51121679-51122179	0.0720223	0.0104885	6.86678	6.56689e-12	1.01558e-09
BACH2	chr6:90466400-90466900	0.109278	0.0159188	6.86476	6.66016e-12	1.02943e-09
VAV2	chr9:133811405-133811905	0.145529	0.0212041	6.86325	6.7311e-12	1.03923e-09
STMN4	chr8:27257018-27257518	0.139368	0.0203103	6.86194	6.79305e-12	1.04821e-09
SELENOM	chr22:31107469-31107969	0.200347	0.0291998	6.86123	6.82679e-12	1.05283e-09
MFSD12	chr19:3557945-3558445	0.192004	0.0279907	6.85955	6.90768e-12	1.06471e-09
SYT6	chr1:114153678-114154178	0.320357	0.0467232	6.85649	7.05755e-12	1.0866e-09
TNPO1	chr5:72692093-72692593	0.0807561	0.0117802	6.85525	7.11891e-12	1.09544e-09
RAPGEF6	chr5:131536372-131536872	0.0974221	0.0142175	6.85227	7.26883e-12	1.11789e-09
ACHE	chr7:100895663-100896163	0.261526	0.0381756	6.8506	7.35402e-12	1.13036e-09
DERA	chr12:16187643-16188143	0.211674	0.030936	6.84232	7.7923e-12	1.19573e-09
PLD5	chr1:242524703-242525203	0.329586	0.0481769	6.84116	7.85554e-12	1.20477e-09
RAB11A	chr15:65832578-65833078	0.0631393	0.00923271	6.83866	7.99382e-12	1.2253e-09
SRRM4	chr12:119072228-119072728	0.107522	0.015723	6.83848	8.00369e-12	1.22613e-09
INS	chr11:2190329-2190829	0.571989	0.0836515	6.83776	8.04424e-12	1.23166e-09
ZDHHC12	chr9:128723987-128724487	0.205833	0.0301082	6.83645	8.11781e-12	1.24155e-09
EMC10	chr19:50858826-50859326	0.10893	0.0159346	6.83605	8.14059e-12	1.24434e-09
PTPRM	chr18:7548195-7548695	0.191515	0.0280188	6.83523	8.18718e-12	1.25078e-09
HIVEP2	chr6:142947322-142947822	0.120451	0.0176241	6.83442	8.23369e-12	1.25719e-09
ANKRD28	chr3:15860568-15861068	0.118829	0.0173872	6.83425	8.24374e-12	1.25803e-09
PTPRE	chr10:127997763-127998263	0.185815	0.0272096	6.82904	8.54838e-12	1.30308e-09
DOCK9	chr13:98489353-98489853	0.183133	0.0268197	6.82829	8.59311e-12	1.30918e-09
IL6ST	chr5:56058245-56058745	0.174035	0.0254934	6.82665	8.69198e-12	1.32351e-09
TES	chr7:116210733-116211233	0.241058	0.0353231	6.82437	8.83118e-12	1.34397e-09
VAT1L	chr16:77853163-77853663	0.134676	0.0197485	6.81955	9.13263e-12	1.38908e-09
GAPDH	chr12:6946231-6946731	0.0434927	0.00637823	6.81893	9.172e-12	1.3943e-09
KLF13	chr15:31352809-31353309	0.171049	0.0250886	6.81782	9.24352e-12	1.4044e-09
CYB5R1	chr1:203173536-203174036	0.221191	0.0324495	6.81647	9.3302e-12	1.41679e-09
ST8SIA5	chr18:46756635-46757135	0.203544	0.0298611	6.81637	9.33691e-12	1.41703e-09
LIFR	chr5:38464031-38464531	0.206308	0.0302733	6.81485	9.43651e-12	1.43136e-09
DCC	chr18:52339739-52340239	0.21144	0.0310339	6.81321	9.54459e-12	1.44696e-09
ETV5	chr3:186509421-186509921	0.146585	0.0215275	6.80921	9.81366e-12	1.48532e-09
TMEM45B	chr11:130146258-130146758	0.32216	0.047317	6.80855	9.85877e-12	1.49051e-09
TMPRSS6	chr22:37383258-37383758	0.248591	0.0365112	6.80863	9.85346e-12	1.49051e-09
BAIAP2L1	chr7:98400961-98401461	0.206408	0.0303318	6.80499	1.01059e-11	1.52703e-09
UBE2QL1	chr5:6434655-6435155	0.16595	0.0243918	6.80355	1.02075e-11	1.54155e-09
TNRC6C	chr17:77957632-77958132	0.101409	0.0149116	6.80063	1.04162e-11	1.57221e-09
SLC29A4	chr7:5382219-5382719	0.274768	0.0404099	6.79954	1.04955e-11	1.58332e-09
TCERG1L	chr10:131312423-131312923	0.160229	0.0235701	6.79797	1.06106e-11	1.59981e-09
PER3	chr1:7783176-7783676	0.295634	0.0434941	6.79712	1.06735e-11	1.60841e-09
ZDHHC14	chr6:157428720-157429220	0.149256	0.021971	6.79331	1.09586e-11	1.65048e-09
DCLK1	chr13:35514883-35515383	0.0667316	0.00982453	6.79235	1.10323e-11	1.66067e-09
MEG8	chr14:100439114-100439614	0.17023	0.0250646	6.79166	1.10854e-11	1.66776e-09
CORO2B	chr15:68646044-68646544	0.159574	0.0235039	6.78924	1.12726e-11	1.695e-09
TMPRSS6	chr22:37377847-37378347	0.28512	0.0420095	6.78704	1.14458e-11	1.71913e-09
MFSD9	chr2:102735551-102736051	0.170201	0.0250776	6.78696	1.14517e-11	1.71913e-09
NAB2	chr12:57226936-57227436	0.347029	0.0511344	6.78661	1.14801e-11	1.72246e-09
SLCO3A1	chr15:92011721-92012221	0.110716	0.0163202	6.78397	1.16918e-11	1.75326e-09
PDE4B	chr1:65792894-65793394	0.13618	0.0200757	6.78333	1.17436e-11	1.76008e-09
FRY	chr13:31859470-31859970	0.0599679	0.00884227	6.78196	1.18559e-11	1.77595e-09
BAIAP3	chr16:1331701-1332201	0.286073	0.0421832	6.78168	1.18789e-11	1.77843e-09
CD81	chr11:2474312-2474812	0.0717698	0.0105853	6.78015	1.20048e-11	1.79535e-09
KCNIP1	chr5:170554813-170555313	0.261362	0.0385516	6.77954	1.20559e-11	1.80201e-09
FOSL2	chr2:28621412-28621912	0.176318	0.0260152	6.7775	1.22275e-11	1.82569e-09
SIPA1L1	chr14:71123058-71123558	0.20521	0.0302802	6.77703	1.22669e-11	1.82959e-09
DISC1	chr1:231626439-231626939	0.179881	0.0265426	6.77708	1.22633e-11	1.82959e-09
TMEM196	chr7:19773377-19773877	0.190941	0.0281753	6.7769	1.2278e-11	1.83027e-09
GTF2IRD1	chr7:74033731-74034231	0.153566	0.0226637	6.77584	1.23685e-11	1.84276e-09
KIF1B	chr1:10676887-10677387	0.0585037	0.00863474	6.77538	1.24076e-11	1.8476e-09
ATF5	chr19:49928694-49929194	0.30527	0.0450604	6.77469	1.24673e-11	1.85426e-09
PCBP3	chr21:45642562-45643062	0.293317	0.0432964	6.77463	1.24725e-11	1.85426e-09
PCSK1	chr5:96431532-96432032	0.145312	0.0214623	6.77056	1.28289e-11	1.90622e-09
CDH4	chr20:61391669-61392169	0.170809	0.0252288	6.77039	1.28435e-11	1.90737e-09
TTYH2	chr17:74059419-74059919	0.266022	0.0392998	6.76906	1.29626e-11	1.92402e-09
NOVA2	chr19:45954153-45954653	0.115174	0.0170186	6.76751	1.31018e-11	1.94363e-09
KLF13	chr15:31327826-31328326	0.118536	0.0175262	6.76333	1.34856e-11	1.99844e-09
LGI2	chr4:25028764-25029264	0.178993	0.0264726	6.76147	1.366e-11	2.02211e-09
NKAIN1	chr1:31239665-31240165	0.256388	0.037921	6.76111	1.36937e-11	2.02519e-09
FERMT2	chr14:52950946-52951446	0.129656	0.0191767	6.76109	1.36955e-11	2.02519e-09
DCDC2	chr6:24357745-24358245	0.357887	0.0529467	6.75938	1.38581e-11	2.04705e-09
NFIA	chr1:60621146-60621646	0.359136	0.0531309	6.75945	1.38516e-11	2.04705e-09
GCK	chr7:44147417-44147917	0.182796	0.0270459	6.75874	1.39195e-11	2.05502e-09
CACNG4	chr17:67018872-67019372	0.0906426	0.0134116	6.75851	1.39414e-11	2.05606e-09
NPTN	chr15:73810030-73810530	0.0952943	0.0141014	6.75778	1.4012e-11	2.06537e-09
VAV2	chr9:133610807-133611307	0.109467	0.0162111	6.75259	1.45226e-11	2.1395e-09
EXTL3	chr8:28657836-28658336	0.144115	0.0213443	6.75191	1.45913e-11	2.14848e-09
GAPDH	chr12:6839724-6840224	0.0496724	0.00735698	6.75174	1.46082e-11	2.14983e-09
KCNK10	chr14:88321847-88322347	0.251287	0.0372261	6.75028	1.4756e-11	2.17041e-09
LINC02246	chr21:14691743-14692243	0.321325	0.0476102	6.74908	1.48786e-11	2.18728e-09
NPAS4	chr11:66744452-66744952	0.151833	0.0224978	6.74879	1.49079e-11	2.19043e-09
LDB3	chr10:86556826-86557326	0.27028	0.0400567	6.74745	1.50469e-11	2.20969e-09
FHOD3	chr18:36446009-36446509	0.118013	0.0175004	6.74346	1.54662e-11	2.26884e-09
CENPP	chr9:92807720-92808220	0.201954	0.0299508	6.74287	1.55293e-11	2.27689e-09
ARHGAP22	chr10:48604893-48605393	0.251674	0.0373265	6.74251	1.55676e-11	2.2801e-09
MEF2D	chr1:156106211-156106711	0.122364	0.0181529	6.74076	1.57563e-11	2.30651e-09
FBXW7	chr4:152605534-152606034	0.0670428	0.00994617	6.74056	1.57776e-11	2.30842e-09
CYB561	chr17:63450501-63451001	0.202567	0.0300581	6.73918	1.59281e-11	2.32796e-09
COL6A1	chr21:45981270-45981770	0.208578	0.0309539	6.73835	1.60197e-11	2.33888e-09
MAST4	chr5:66770160-66770660	0.123044	0.0182616	6.73783	1.60766e-11	2.34471e-09
WLS	chr1:68197794-68198294	0.140773	0.0208946	6.73729	1.61368e-11	2.35226e-09
AC004080.1	chr7:27235273-27235773	0.319067	0.0473711	6.73549	1.63377e-11	2.38029e-09
ARHGEF10	chr8:1830085-1830585	0.240586	0.0357244	6.73451	1.6448e-11	2.3951e-09
CALR	chr19:13036286-13036786	0.0914736	0.0135858	6.73301	1.6619e-11	2.41872e-09
ATP1B1	chr1:168939460-168939960	0.0955823	0.0141968	6.73264	1.66607e-11	2.42306e-09
NAPA	chr19:47511613-47512113	0.155066	0.0230322	6.7326	1.66663e-11	2.42306e-09
RPH3AL	chr17:352597-353097	0.322837	0.047965	6.73069	1.68865e-11	2.45378e-09
CALB1	chr8:90082639-90083139	0.509646	0.0757323	6.72958	1.70157e-11	2.47126e-09
PER1	chr17:8151087-8151587	0.139301	0.0207033	6.72844	1.71497e-11	2.48941e-09
POU2F2	chr19:42113903-42114403	0.134711	0.0200275	6.72632	1.74007e-11	2.5232e-09
NR4A1	chr12:52032850-52033350	0.092101	0.0136972	6.72407	1.76721e-11	2.56122e-09
NR4A1	chr12:52181681-52182181	0.176839	0.0263154	6.71997	1.81764e-11	2.63155e-09
ILRUN	chr6:34656539-34657039	0.0958824	0.0142689	6.71968	1.82122e-11	2.63535e-09
AKAP13	chr15:85373176-85373676	0.145155	0.0216069	6.71802	1.84215e-11	2.66424e-09
CRY2	chr11:45846999-45847499	0.0814029	0.0121232	6.71465	1.8852e-11	2.72507e-09
ZNF423	chr16:49150263-49150763	0.142511	0.0212367	6.7106	1.9382e-11	2.80023e-09
CAMK2N1	chr1:20487146-20487646	0.124687	0.0186004	6.70345	2.03555e-11	2.93475e-09
MPG	chr16:84561-85061	0.241786	0.0360718	6.70292	2.04296e-11	2.9439e-09
SNX29	chr16:12245822-12246322	0.102172	0.0152442	6.70231	2.05153e-11	2.95471e-09
GRIN2A	chr16:10181490-10181990	0.407835	0.0608514	6.70216	2.05366e-11	2.95623e-09
PHYHIPL	chr10:58919859-58920359	0.155364	0.0231881	6.70016	2.08197e-11	2.99543e-09
LRMDA	chr10:75449761-75450261	0.270764	0.0404651	6.69129	2.21209e-11	3.18099e-09
TEAD1	chr11:12276405-12276905	0.107319	0.0160405	6.69052	2.22372e-11	3.19605e-09
ZNF516	chr18:76491378-76491878	0.140265	0.0209692	6.68912	2.24516e-11	3.22519e-09
RNF19A	chr8:100510196-100510696	0.11003	0.0164509	6.68839	2.25646e-11	3.23974e-09
JUNB	chr19:13036286-13036786	0.184683	0.0276152	6.68772	2.26678e-11	3.25287e-09
GREM2	chr1:240611863-240612363	0.265456	0.0396965	6.68714	2.27574e-11	3.26403e-09
GDNF-AS1	chr5:37984326-37984826	0.405356	0.0606296	6.68577	2.29714e-11	3.29302e-09
TRH	chr3:130395839-130396339	0.201903	0.0302028	6.6849	2.3108e-11	3.31088e-09
NKAIN1	chr1:31227813-31228313	0.240932	0.036047	6.68383	2.32772e-11	3.3334e-09
ADD2	chr2:71002096-71002596	0.0909245	0.013611	6.6802	2.38621e-11	3.41186e-09
AC092422.1	chr3:24830239-24830739	0.299506	0.0448346	6.68024	2.38555e-11	3.41186e-09
NFASC	chr1:205298403-205298903	0.0658458	0.00986021	6.67793	2.42334e-11	3.46316e-09
SH2D3C	chr9:127755047-127755547	0.254178	0.0380778	6.67523	2.46849e-11	3.52586e-09
PTCHD4	chr6:48111520-48112020	0.131524	0.0197155	6.67111	2.53884e-11	3.62448e-09
SHISA2	chr13:26022565-26023065	0.236476	0.0354546	6.66983	2.56095e-11	3.65254e-09
KCNK10	chr14:88323032-88323532	0.239015	0.0358353	6.66982	2.56114e-11	3.65254e-09
METAP1D	chr2:172234939-172235439	0.142088	0.0213034	6.66972	2.56292e-11	3.6532e-09
FUT8	chr14:65790100-65790600	0.0944848	0.0141796	6.66345	2.6747e-11	3.80861e-09
CPEB2	chr4:14716343-14716843	0.144506	0.0216966	6.66031	2.73249e-11	3.88889e-09
CRYBG1	chr6:106546690-106547190	0.22943	0.0344618	6.65751	2.78508e-11	3.95966e-09
GAREM2	chr2:26179527-26180027	0.244364	0.0367109	6.65646	2.80499e-11	3.98593e-09
PTPRN	chr2:218964012-218964512	0.115439	0.0173453	6.65531	2.82697e-11	4.01303e-09
NFATC2	chr20:51382887-51383387	0.262875	0.039503	6.65456	2.84155e-11	4.03166e-09
TUB	chr11:8082249-8082749	0.186451	0.0280271	6.65253	2.88106e-11	4.08563e-09
CENPP	chr9:92808348-92808848	0.220709	0.0331834	6.65118	2.90762e-11	4.11907e-09
MIDN	chr19:1265328-1265828	0.17804	0.0267708	6.65051	2.92071e-11	4.1355e-09
PAQR3	chr4:78937729-78938229	0.155047	0.0233199	6.64869	2.95722e-11	4.18291e-09
MAN1C1	chr1:25659036-25659536	0.154637	0.023265	6.64674	2.99655e-11	4.23637e-09
GSN	chr9:120873433-120873933	0.27615	0.0415556	6.6453	3.02592e-11	4.27571e-09
CPXM2	chr10:123421356-123421856	0.246593	0.0371169	6.64367	3.05968e-11	4.32121e-09
NT5DC3	chr12:103852552-103853052	0.177798	0.026776	6.64019	3.13281e-11	4.42223e-09
MEIS1	chr2:66552937-66553437	0.213636	0.0321892	6.63687	3.20413e-11	4.5206e-09
SEZ6L	chr22:26658759-26659259	0.0906556	0.0136607	6.63623	3.21817e-11	4.5381e-09
TMEM176B	chr7:151095930-151096430	0.16238	0.024481	6.63287	3.2922e-11	4.63541e-09
KRT8	chr12:52874101-52874601	0.161856	0.0244048	6.63213	3.30887e-11	4.6565e-09
ZNF717	chr3:75785350-75785850	0.257057	0.038792	6.62656	3.43608e-11	4.82815e-09
BACH2	chr6:90296685-90297185	0.0672123	0.0101442	6.62572	3.45569e-11	4.85324e-09
CHST8	chr19:33435166-33435666	0.155895	0.0235316	6.62492	3.47436e-11	4.87699e-09
ZNF536	chr19:30253532-30254032	0.154927	0.02339	6.62366	3.50413e-11	4.91628e-09
UBE2O	chr17:76709274-76709774	0.11523	0.017416	6.61631	3.68279e-11	5.15388e-09
RAP1B	chr12:68350194-68350694	0.0911406	0.0137754	6.61619	3.68579e-11	5.15547e-09
STK32B	chr4:4859390-4859890	0.466055	0.0704562	6.61482	3.71999e-11	5.20068e-09
ST14	chr11:129815607-129816107	0.312155	0.0471921	6.61455	3.72686e-11	5.20765e-09
DENND5B	chr12:31590140-31590640	0.0626835	0.00947705	6.61424	3.73456e-11	5.21578e-09
RPL3	chr22:38873715-38874215	0.0632519	0.00956467	6.61307	3.76423e-11	5.25455e-09
AL591506.1	chr9:105064999-105065499	0.232504	0.0351677	6.61131	3.80942e-11	5.31496e-09
KIAA0319	chr6:24646425-24646925	0.142315	0.0215324	6.60936	3.8598e-11	5.38253e-09
TLK1	chr2:171178901-171179401	0.117558	0.0177869	6.60925	3.86263e-11	5.38377e-09
OPCML	chr11:132993949-132994449	0.279388	0.0422868	6.60697	3.92261e-11	5.45637e-09
TBC1D9	chr4:140756813-140757313	0.110505	0.0167262	6.6067	3.92991e-11	5.46378e-09
RPL21	chr13:27372843-27373343	0.0708206	0.0107199	6.60648	3.93563e-11	5.46899e-09
ARAP2	chr4:36244288-36244788	0.1996	0.0302147	6.60605	3.94715e-11	5.48224e-09
PPP1R1A	chr12:54587335-54587835	0.258393	0.0391258	6.60415	3.99799e-11	5.55006e-09
MEF2A	chr15:99434973-99435473	0.0861992	0.0130565	6.602	4.05654e-11	5.6257e-09
BAIAP3	chr16:1333346-1333846	0.292915	0.0443833	6.59967	4.12086e-11	5.70917e-09
IRS2	chr13:109706977-109707477	0.14972	0.0226889	6.59884	4.14385e-11	5.73816e-09
NFKBIZ	chr3:101849152-101849652	0.218882	0.0331759	6.59763	4.17792e-11	5.78243e-09
CHST9	chr18:27185129-27185629	0.337301	0.051156	6.59358	4.29338e-11	5.93629e-09
R3HDM2	chr12:57452094-57452594	0.0864749	0.013119	6.59159	4.35129e-11	6.01336e-09
LMO2	chr11:33937194-33937694	0.258707	0.0392566	6.59015	4.39376e-11	6.06903e-09
SHC3	chr9:89217956-89218456	0.15701	0.023838	6.58655	4.50152e-11	6.21167e-09
LPGAT1	chr1:211698442-211698942	0.103489	0.0157142	6.58571	4.52717e-11	6.24395e-09
TMEM132A	chr11:60925408-60925908	0.0878209	0.0133508	6.57795	4.76969e-11	6.57189e-09
PRKD1	chr14:30273203-30273703	0.259331	0.0394256	6.57772	4.77703e-11	6.57872e-09
HYOU1	chr11:119505840-119506340	0.194712	0.0296093	6.57605	4.83099e-11	6.64973e-09
DCLK1	chr13:36212762-36213262	0.0530627	0.00807348	6.57246	4.94893e-11	6.80868e-09
NACC2	chr9:136104167-136104667	0.361227	0.0549689	6.57147	4.98194e-11	6.85069e-09
FAM171A1	chr10:15254745-15255245	0.132655	0.0201892	6.57062	5.01054e-11	6.88659e-09
PLEKHD1	chr14:69484325-69484825	0.302314	0.0460179	6.56947	5.04945e-11	6.93662e-09
SEMA4D	chr9:89495747-89496247	0.177659	0.0270463	6.56872	5.075e-11	6.96826e-09
FOS	chr14:75237383-75237883	0.107108	0.0163062	6.56853	5.0816e-11	6.97387e-09
YPEL4	chr11:57311270-57311770	0.294274	0.0448047	6.56792	5.10219e-11	6.99865e-09
ABHD16A	chr6:31701495-31701995	0.13732	0.0209081	6.56781	5.10606e-11	7.00049e-09
MALAT1	chr11:65873410-65873910	0.0287701	0.00438115	6.5668	5.14094e-11	7.04482e-09
AC006115.2	chr19:56839079-56839579	0.235032	0.0358113	6.56307	5.27108e-11	7.21243e-09
USH1C	chr11:18012877-18013377	0.152817	0.0232982	6.55916	5.41108e-11	7.40035e-09
ETFA	chr15:76336332-76336832	0.149699	0.0228246	6.55866	5.4292e-11	7.41779e-09
ADAMTS10	chr19:8149045-8149545	0.375874	0.057314	6.55814	5.44818e-11	7.44004e-09
LCA5	chr6:79544927-79545427	0.148841	0.0226968	6.55779	5.46122e-11	7.45417e-09
SLC6A17	chr1:110150749-110151249	0.168246	0.0256686	6.55452	5.58205e-11	7.61534e-09
RPS24	chr10:78458879-78459379	0.0861548	0.0131477	6.55285	5.64482e-11	7.69339e-09
AKAP12	chr6:151291347-151291847	0.119714	0.0182726	6.55155	5.69433e-11	7.75704e-09
RASGRP3	chr2:33457763-33458263	0.205362	0.031347	6.55125	5.70568e-11	7.76868e-09
ST8SIA5	chr18:46711315-46711815	0.197296	0.030118	6.55077	5.7242e-11	7.79006e-09
DPP6	chr7:153887023-153887523	0.10848	0.0165623	6.54985	5.75961e-11	7.83441e-09
MEG8	chr14:100693131-100693631	0.165507	0.0252734	6.54867	5.80532e-11	7.8927e-09
RARA	chr17:40341895-40342395	0.185068	0.028262	6.54828	5.82017e-11	7.909e-09
CD2AP	chr6:47665074-47665574	0.099126	0.0151408	6.54696	5.87181e-11	7.97526e-09
RAPGEF4	chr2:172555667-172556167	0.0599117	0.00915147	6.54668	5.88308e-11	7.98664e-09
DRAXIN	chr1:11691330-11691830	0.174597	0.0266777	6.54467	5.96265e-11	8.0907e-09
GREM2	chr1:240808391-240808891	0.261389	0.039952	6.54257	6.04712e-11	8.19727e-09
VASP	chr19:45508326-45508826	0.162826	0.0248986	6.53957	6.16975e-11	8.35532e-09
ACTN2	chr1:236686204-236686704	0.161593	0.0247143	6.53844	6.21651e-11	8.41452e-09
GAPDH	chr12:6703654-6704154	0.0765474	0.0117107	6.53655	6.29531e-11	8.51702e-09
NAT16	chr7:101179137-101179637	0.319486	0.0488968	6.53387	6.40902e-11	8.65393e-09
GAD2	chr10:25757908-25758408	0.146009	0.0223471	6.53368	6.41725e-11	8.66082e-09
LTBP3	chr11:65552010-65552510	0.303548	0.0464635	6.53303	6.44512e-11	8.69419e-09
FOSB	chr19:45443319-45443819	0.373486	0.0571836	6.53135	6.51799e-11	8.7882e-09
HDAC4	chr2:239762457-239762957	0.128165	0.019626	6.53037	6.56065e-11	8.84142e-09
SPOCK3	chr4:167234320-167234820	0.144425	0.0221212	6.52882	6.62915e-11	8.92938e-09
PDE1C	chr7:32283454-32283954	0.272108	0.0416796	6.52856	6.6404e-11	8.94018e-09
IGF2BP3	chr7:23471004-23471504	0.183905	0.0281734	6.52761	6.68285e-11	8.99295e-09
OAZ1	chr19:2168904-2169404	0.0883231	0.0135327	6.52663	6.72671e-11	9.04757e-09
PRTG	chr15:55742920-55743420	0.208864	0.0320194	6.52304	6.8896e-11	9.25766e-09
ACTG1	chr17:81432786-81433286	0.0540045	0.00827899	6.52308	6.88766e-11	9.25766e-09
TRPV1	chr17:3596947-3597447	0.190379	0.0291942	6.52111	6.97908e-11	9.3688e-09
CLIP4	chr2:29106855-29107355	0.145298	0.0222847	6.5201	7.02608e-11	9.42732e-09
TRIM66	chr11:8658643-8659143	0.170212	0.0261128	6.51836	7.10825e-11	9.53295e-09
RASGRF2	chr5:81208817-81209317	0.21184	0.0325273	6.51266	7.38307e-11	9.89671e-09
BMPER	chr7:33905082-33905582	0.183194	0.0281295	6.51251	7.39072e-11	9.89881e-09
NNAT	chr20:37220092-37220592	0.099863	0.0153341	6.51248	7.39179e-11	9.89881e-09
MAP1B	chr5:72107059-72107559	0.0260931	0.00400884	6.5089	7.5704e-11	1.01282e-08
DMPK	chr19:45779408-45779908	0.240773	0.0369967	6.50794	7.61864e-11	1.01878e-08
BACH2	chr6:90413766-90414266	0.108901	0.0167454	6.50331	7.85693e-11	1.04963e-08
PPIB	chr15:64246669-64247169	0.122799	0.0188867	6.50192	7.93035e-11	1.05893e-08
NDUFB8	chr10:100528845-100529345	0.0857871	0.0131948	6.5016	7.94712e-11	1.06066e-08
INAFM1	chr19:47275754-47276254	0.193197	0.0297195	6.50069	7.99545e-11	1.06659e-08
MINDY2	chr15:58355206-58355706	0.117121	0.018022	6.49882	8.0953e-11	1.07887e-08
RPL13	chr16:89201507-89202007	0.0524848	0.00807619	6.49871	8.10093e-11	1.0791e-08
RBMS1	chr2:160493587-160494087	0.132398	0.0203827	6.49561	8.2698e-11	1.10054e-08
NCALD	chr8:101949721-101950221	0.102974	0.0158563	6.49423	8.34613e-11	1.10963e-08
VWC2	chr7:49773664-49774164	0.227645	0.0350542	6.4941	8.35318e-11	1.11003e-08
BSPRY	chr9:113298836-113299336	0.342575	0.0527545	6.49376	8.3721e-11	1.11148e-08
ALCAM	chr3:105366477-105366977	0.102579	0.0158021	6.49148	8.49985e-11	1.1279e-08
MIDN	chr19:1266893-1267393	0.132079	0.0203547	6.48889	8.64734e-11	1.14692e-08
BICDL1	chr12:120356531-120357031	0.0857488	0.0132162	6.48818	8.68816e-11	1.15178e-08
RHBDL3	chr17:32275026-32275526	0.271026	0.0418094	6.48243	9.02557e-11	1.19479e-08
ADGRV1	chr5:90559053-90559553	0.167587	0.0258646	6.47938	9.21007e-11	1.21805e-08
MBP	chr18:77088823-77089323	0.094195	0.0145383	6.47909	9.22781e-11	1.21981e-08
CNOT2	chr12:70242629-70243129	0.0648773	0.0100135	6.47901	9.23236e-11	1.21983e-08
SLC36A4	chr11:93221479-93221979	0.0934383	0.0144239	6.47804	9.29231e-11	1.22658e-08
CNGB1	chr16:58086630-58087130	0.121365	0.0187348	6.47804	9.29194e-11	1.22658e-08
FLI1	chr11:128505652-128506152	0.264542	0.0408452	6.47669	9.37538e-11	1.23637e-08
ARHGAP26	chr5:143032258-143032758	0.179586	0.0277298	6.47627	9.4016e-11	1.23888e-08
CAMK2A	chr5:150291652-150292152	0.196737	0.0303783	6.47624	9.40343e-11	1.23888e-08
PKDCC	chr2:42046657-42047157	0.245995	0.0379899	6.47526	9.46458e-11	1.24575e-08
IER2	chr19:12985169-12985669	0.173828	0.0268455	6.47515	9.47189e-11	1.24612e-08
SMARCA2	chr9:2299057-2299557	0.115687	0.0178752	6.47191	9.67698e-11	1.2719e-08
PMAIP1	chr18:59957978-59958478	0.318666	0.0492397	6.47172	9.68917e-11	1.27289e-08
NPHP3	chr3:132722598-132723098	0.150397	0.0232471	6.46949	9.83365e-11	1.29106e-08
DSP	chr6:7505347-7505847	0.216851	0.0335192	6.46944	9.83682e-11	1.29106e-08
RABL6	chr9:137079023-137079523	0.117825	0.0182136	6.46907	9.86105e-11	1.29363e-08
NUP93	chr16:57115524-57116024	0.11038	0.0170651	6.4682	9.91784e-11	1.30046e-08
DHCR24	chr1:54887522-54888022	0.336979	0.0521058	6.46721	9.98305e-11	1.30839e-08
LRMDA	chr10:75234058-75234558	0.160777	0.0248665	6.46558	1.00914e-10	1.32197e-08
ANK1	chr8:41713872-41714372	0.102016	0.0157786	6.46548	1.00979e-10	1.3222e-08
GLDC	chr9:6549084-6549584	0.196139	0.0303402	6.46466	1.01525e-10	1.32871e-08
ZNF536	chr19:30375072-30375572	0.126092	0.0195064	6.46412	1.01892e-10	1.33289e-08
TCERG1L	chr10:131094575-131095075	0.185343	0.0286742	6.46374	1.02146e-10	1.33557e-08
DLL3	chr19:39833407-39833907	0.0726163	0.0112369	6.46231	1.0312e-10	1.34767e-08
CDCP1	chr3:45146161-45146661	0.268301	0.0415195	6.46206	1.0329e-10	1.34926e-08
IRS2	chr13:109331872-109332372	0.100661	0.0155781	6.46172	1.03518e-10	1.35159e-08
SPAG6	chr10:22345339-22345839	0.188342	0.0291505	6.46103	1.03993e-10	1.35716e-08
CXXC4	chr4:104591532-104592032	0.108261	0.0167688	6.45611	1.07431e-10	1.40005e-08
RABL6	chr9:136526635-136527135	0.118212	0.0183136	6.4549	1.08289e-10	1.41057e-08
CHST8	chr19:33690385-33690885	0.105967	0.0164211	6.45308	1.09597e-10	1.42693e-08
GNAO1	chr16:56662987-56663487	0.0802016	0.0124298	6.45237	1.10117e-10	1.43236e-08
GFRA1	chr10:116137279-116137779	0.271422	0.0420676	6.45204	1.10355e-10	1.43478e-08
GRIA1	chr5:153353115-153353615	0.177445	0.0275065	6.45101	1.11104e-10	1.44384e-08
DDR1	chr6:30880716-30881216	0.152081	0.0235772	6.45036	1.11585e-10	1.44941e-08
ERLEC1	chr2:53519731-53520231	0.125698	0.0194873	6.45028	1.11641e-10	1.44945e-08
S100A6	chr1:153535991-153536491	0.126217	0.0195689	6.44988	1.11936e-10	1.45261e-08
FXYD7	chr19:35557664-35558164	0.144938	0.0224726	6.44952	1.12203e-10	1.45471e-08
ADD2	chr2:70733705-70734205	0.123275	0.0191137	6.44956	1.12176e-10	1.45471e-08
HSPB1	chr7:76302136-76302636	0.313733	0.0486777	6.44512	1.15509e-10	1.49617e-08
STARD10	chr11:72764433-72764933	0.297956	0.0462338	6.44455	1.15948e-10	1.50114e-08
CEP44	chr4:174265894-174266394	0.156528	0.0242923	6.44353	1.16727e-10	1.51053e-08
ADGRG1	chr16:57810206-57810706	0.151018	0.0234387	6.4431	1.17057e-10	1.51338e-08
KLF6	chr10:3502626-3503126	0.192781	0.0299211	6.44299	1.17145e-10	1.5138e-08
AC090617.10	chr17:2041114-2041614	0.314002	0.048737	6.44278	1.17305e-10	1.51516e-08
TMEM176A	chr7:151024317-151024817	0.199273	0.0309367	6.44131	1.18448e-10	1.52922e-08
SYNDIG1	chr20:24469340-24469840	0.291335	0.0452298	6.44122	1.18521e-10	1.52944e-08
UBL3	chr13:30195999-30196499	0.103609	0.0160859	6.44096	1.18719e-10	1.53129e-08
RANBP2	chr2:108662124-108662624	0.106385	0.0165182	6.44045	1.19124e-10	1.53579e-08
MIDN	chr19:1260706-1261206	0.0729911	0.0113372	6.43818	1.20915e-10	1.55816e-08
ALK	chr2:29528907-29529407	0.22699	0.035261	6.43744	1.21507e-10	1.56506e-08
AC018682.1	chr2:46481390-46481890	0.357337	0.0555367	6.43424	1.24089e-10	1.59683e-08
VWC2	chr7:49643254-49643754	0.217127	0.0337513	6.43314	1.24993e-10	1.60696e-08
KIAA1324L	chr7:87039695-87040195	0.0982361	0.0152713	6.43274	1.25327e-10	1.61051e-08
SCG3	chr15:51726235-51726735	0.082095	0.0127689	6.42931	1.28188e-10	1.64575e-08
HS3ST2	chr16:22813864-22814364	0.249269	0.0388008	6.42433	1.32455e-10	1.69895e-08
MYT1	chr20:63830495-63830995	0.139815	0.0217666	6.42336	1.33298e-10	1.70898e-08
SOX2-OT	chr3:181252551-181253051	0.471339	0.0733954	6.42191	1.34572e-10	1.72451e-08
FOS	chr14:75450276-75450776	0.164977	0.0256924	6.42121	1.35192e-10	1.73165e-08
PPL	chr16:4937019-4937519	0.15631	0.0243451	6.42057	1.35769e-10	1.73823e-08
AUXG01000058.1	chr7:130273187-130273687	0.103063	0.0160539	6.41979	1.36463e-10	1.74631e-08
GREB1L	chr18:21241482-21241982	0.173914	0.027095	6.4187	1.37439e-10	1.75799e-08
HMGN2	chr1:26459642-26460142	0.1095	0.0170643	6.41692	1.39062e-10	1.77793e-08
MXRA7	chr17:76696710-76697210	0.127921	0.0199367	6.41633	1.39603e-10	1.78367e-08
TSPEAR	chr21:44711400-44711900	0.152684	0.0237967	6.41618	1.39734e-10	1.78405e-08
ID3	chr1:23581091-23581591	0.165938	0.0258731	6.41352	1.42199e-10	1.81385e-08
ARFGEF3	chr6:138240351-138240851	0.100033	0.0156004	6.41224	1.43399e-10	1.82747e-08
SNX25	chr4:185209237-185209737	0.0784181	0.0122322	6.41078	1.44778e-10	1.84335e-08
PDZD2	chr5:31944598-31945098	0.0907139	0.0141528	6.40961	1.45896e-10	1.85672e-08
ATP2A3	chr17:3956279-3956779	0.316187	0.0493331	6.40923	1.46258e-10	1.86047e-08
FTH1	chr11:61603070-61603570	0.0381249	0.00595491	6.40226	1.53092e-10	1.94473e-08
RUNX1T1	chr8:92103273-92103773	0.0843212	0.0131741	6.40052	1.54853e-10	1.96619e-08
CA10	chr17:52158529-52159029	0.22754	0.0355537	6.39989	1.55485e-10	1.97332e-08
PLPP5	chr8:37899345-37899845	0.129891	0.0202997	6.3987	1.56705e-10	1.98788e-08
SERPINF1	chr17:1715106-1715606	0.324831	0.0507705	6.39803	1.57397e-10	1.99575e-08
RBM20	chr10:110641175-110641675	0.161069	0.0251753	6.39792	1.57511e-10	1.99628e-08
PITPNA	chr17:2050941-2051441	0.123356	0.0192985	6.392	1.63727e-10	2.07316e-08
DGKH	chr13:42124709-42125209	0.159529	0.0249659	6.38985	1.6605e-10	2.10161e-08
ADRA1B	chr5:159916176-159916676	0.316406	0.0495186	6.38964	1.66278e-10	2.10353e-08
UNC5C	chr4:95549418-95549918	0.23437	0.0367127	6.38391	1.72624e-10	2.18086e-08
UBE2H	chr7:129558014-129558514	0.0903682	0.0141556	6.38391	1.72622e-10	2.18086e-08
RHEB	chr7:151095930-151096430	0.0887953	0.0139092	6.38391	1.72627e-10	2.18086e-08
APC	chr5:113084780-113085280	0.0767368	0.012021	6.38354	1.73037e-10	2.18505e-08
AC027031.2	chr8:105781885-105782385	0.176128	0.0275917	6.38336	1.73239e-10	2.18659e-08
SERTAD4	chr1:209879993-209880493	0.302082	0.0473316	6.38225	1.74506e-10	2.20158e-08
NEFM	chr8:24956420-24956920	0.0578204	0.0090617	6.38075	1.76221e-10	2.2212e-08
ANKRD55	chr5:56164177-56164677	0.192973	0.0302498	6.37929	1.77906e-10	2.24142e-08
DNAJB11	chr3:186509421-186509921	0.117931	0.0184869	6.37918	1.78044e-10	2.24214e-08
EBF2	chr8:26045213-26045713	0.134548	0.021095	6.37818	1.79205e-10	2.25573e-08
CNGB1	chr16:57503317-57503817	0.104452	0.0163776	6.37776	1.79702e-10	2.26095e-08
TMEM200A	chr6:130366104-130366604	0.19452	0.0305009	6.37749	1.80009e-10	2.26379e-08
SRRM4	chr12:118520939-118521439	0.102648	0.0160979	6.37651	1.81167e-10	2.27731e-08
FNBP1L	chr1:93814950-93815450	0.0788437	0.0123655	6.37609	1.81666e-10	2.28255e-08
UNCX	chr7:1237792-1238292	0.212705	0.033361	6.37585	1.81956e-10	2.28515e-08
WWC1	chr5:168269234-168269734	0.13781	0.0216166	6.3752	1.82726e-10	2.29378e-08
BMERB1	chr16:15021391-15021891	0.0917097	0.0143866	6.37465	1.83386e-10	2.30103e-08
MND1	chr4:153034605-153035105	0.267244	0.0419605	6.36894	1.90345e-10	2.38575e-08
FBN3	chr19:8525507-8526007	0.200209	0.0314389	6.3682	1.91263e-10	2.39552e-08
EPOR	chr19:11418369-11418869	0.194213	0.0305107	6.36542	1.94752e-10	2.43811e-08
PCDH20	chr13:61414899-61415399	0.42206	0.066343	6.36179	1.99412e-10	2.4942e-08
RASGRP3	chr2:33033734-33034234	0.235008	0.0369592	6.35856	2.03648e-10	2.54142e-08
DRD2	chr11:113091363-113091863	0.229509	0.0361023	6.35719	2.05483e-10	2.56202e-08
KLHDC8B	chr3:49173747-49174247	0.254903	0.0401176	6.3539	2.09929e-10	2.61392e-08
PRMT8	chr12:3456701-3457201	0.199638	0.0314265	6.35253	2.11801e-10	2.63604e-08
PTPRH	chr19:55207057-55207557	0.310016	0.0488056	6.35206	2.12456e-10	2.643e-08
GNG8	chr19:46820685-46821185	0.17795	0.0280175	6.3514	2.13365e-10	2.65313e-08
TP53I11	chr11:44684780-44685280	0.127245	0.0200365	6.35065	2.14409e-10	2.66252e-08
SPRY2	chr13:80340931-80341431	0.151008	0.0237786	6.35058	2.14508e-10	2.66255e-08
MPP7	chr10:28302340-28302840	0.0829939	0.0130731	6.34844	2.17505e-10	2.69854e-08
EPHB1	chr3:134373535-134374035	0.191726	0.0302027	6.34799	2.18149e-10	2.7041e-08
ABCA1	chr9:105064492-105064992	0.186723	0.0294143	6.34803	2.18091e-10	2.7041e-08
COBL	chr7:51278739-51279239	0.154246	0.0243016	6.34716	2.19329e-10	2.71751e-08
SUSD6	chr14:69643404-69643904	0.131645	0.0207424	6.34666	2.20042e-10	2.72512e-08
SORCS3	chr10:104642637-104643137	0.179508	0.0282878	6.34578	2.21294e-10	2.73941e-08
CBARP	chr19:996271-996771	0.195252	0.0307819	6.34309	2.25197e-10	2.78647e-08
MAP1B	chr5:72014048-72014548	0.0403253	0.00635867	6.34178	2.27128e-10	2.80786e-08
NETO2	chr16:47143249-47143749	0.286581	0.045189	6.34182	2.27068e-10	2.80786e-08
PPP4R4	chr14:94164822-94165322	0.249815	0.039394	6.34144	2.27623e-10	2.81272e-08
UNC13A	chr19:18104241-18104741	0.0781381	0.0123261	6.33924	2.30898e-10	2.85191e-08
SQSTM1	chr5:179819526-179820026	0.136808	0.0215923	6.33599	2.35818e-10	2.91138e-08
RIMS3	chr1:40844001-40844501	0.141355	0.0223141	6.33478	2.37677e-10	2.93302e-08
EPHA5	chr4:65670216-65670716	0.178065	0.0281094	6.33471	2.3779e-10	2.9331e-08
GAREM1	chr18:32438779-32439279	0.110122	0.0173845	6.3345	2.38118e-10	2.93585e-08
DDR1	chr6:30882632-30883132	0.180584	0.0285149	6.33296	2.40502e-10	2.96391e-08
ID3	chr1:23593499-23593999	0.123621	0.0195206	6.33283	2.40711e-10	2.96489e-08
FAM222A	chr12:109720114-109720614	0.149475	0.0236227	6.32761	2.48993e-10	3.0631e-08
SLC38A10	chr17:81537892-81538392	0.169775	0.0268353	6.32657	2.50665e-10	3.0823e-08
MICOS13	chr19:5961943-5962443	0.155561	0.0245894	6.32632	2.51071e-10	3.08592e-08
COL22A1	chr8:138913820-138914320	0.479517	0.0757984	6.32621	2.51254e-10	3.0868e-08
CNGB1	chr16:57945773-57946273	0.144458	0.0228418	6.32428	2.54422e-10	3.12433e-08
CTNND2	chr5:11149175-11149675	0.0636111	0.0100634	6.32104	2.59805e-10	3.18619e-08
ARPP21	chr3:35639199-35639699	0.178227	0.0282037	6.31927	2.62796e-10	3.22144e-08
PEPD	chr19:33690385-33690885	0.121738	0.0192685	6.31798	2.65009e-10	3.24714e-08
MYT1	chr20:63896273-63896773	0.129519	0.0205019	6.3174	2.66007e-10	3.25647e-08
NECTIN1	chr11:120067935-120068435	0.126143	0.0199691	6.31689	2.66881e-10	3.26573e-08
ADAMTS17	chr15:100341324-100341824	0.264082	0.0418071	6.31667	2.67255e-10	3.26887e-08
TOM1	chr22:35312090-35312590	0.187498	0.0296898	6.31524	2.69749e-10	3.295e-08
DOCK3	chr3:50398659-50399159	0.080593	0.0127631	6.31452	2.70999e-10	3.30859e-08
KLF10	chr8:102810686-102811186	0.130884	0.0207278	6.3144	2.7122e-10	3.30859e-08
EPOR	chr19:11383308-11383808	0.270859	0.0428951	6.31444	2.71134e-10	3.30859e-08
ATXN1	chr6:16783498-16783998	0.0698415	0.0110671	6.31071	2.77757e-10	3.38535e-08
CACNA1C	chr12:1828782-1829282	0.100303	0.0159012	6.30793	2.828e-10	3.44075e-08
RBFOX3	chr17:78979764-78980264	0.133843	0.0212182	6.30796	2.82731e-10	3.44075e-08
PPDPF	chr20:63896273-63896773	0.119688	0.0189746	6.30782	2.83e-10	3.44166e-08
RIT2	chr18:42706584-42707084	0.20501	0.0325214	6.30386	2.90331e-10	3.52927e-08
CCDC85B	chr11:65552010-65552510	0.18701	0.0296717	6.30266	2.92589e-10	3.55516e-08
CDH3	chr16:68778881-68779381	0.145952	0.0231585	6.30233	2.93209e-10	3.56072e-08
DPYSL2	chr8:26513716-26514216	0.0486669	0.00772389	6.30083	2.96054e-10	3.59253e-08
EGFR	chr7:55155576-55156076	0.243426	0.0386375	6.30026	2.97153e-10	3.60428e-08
KLF10	chr8:102791104-102791604	0.162629	0.025814	6.30002	2.97605e-10	3.60819e-08
DLX5	chr7:97024542-97025042	0.16118	0.0255855	6.29968	2.9827e-10	3.61466e-08
CNGB1	chr16:57984840-57985340	0.0920604	0.0146141	6.29944	2.98722e-10	3.61855e-08
AC018682.1	chr2:46882015-46882515	0.264394	0.0419856	6.29726	3.0296e-10	3.66829e-08
NR3C1	chr5:143032258-143032758	0.184989	0.0293947	6.29327	3.10849e-10	3.76051e-08
MYH14	chr19:50205737-50206237	0.152224	0.0241897	6.29293	3.11532e-10	3.76713e-08
USP43	chr17:9339970-9340470	0.255668	0.0406596	6.28801	3.21557e-10	3.88666e-08
PALM	chr19:719978-720478	0.146848	0.0233588	6.28662	3.24447e-10	3.91816e-08
SH3PXD2A	chr10:103854591-103855091	0.151519	0.0241049	6.2858	3.2616e-10	3.93713e-08
SLC22A15	chr1:115922698-115923198	0.168845	0.026862	6.28564	3.26516e-10	3.93971e-08
ZNF135	chr19:58033748-58034248	0.233477	0.0371514	6.28446	3.2899e-10	3.96783e-08
NRXN3	chr14:78170096-78170596	0.119049	0.0189459	6.28361	3.30807e-10	3.988e-08
ZNF667	chr19:56507469-56507969	0.113956	0.0181389	6.28239	3.33411e-10	4.01589e-08
TMPRSS6	chr22:37354928-37355428	0.230417	0.0366982	6.27869	3.41439e-10	4.10902e-08
KCNC2	chr12:75209262-75209762	0.18349	0.029226	6.27829	3.42314e-10	4.11775e-08
CD63	chr12:56079811-56080311	0.0915213	0.0145841	6.2754	3.48745e-10	4.19147e-08
MGAT4C	chr12:86256110-86256610	0.104664	0.0166865	6.27235	3.55637e-10	4.27244e-08
VAV2	chr9:133534551-133535051	0.0881046	0.014051	6.27035	3.60232e-10	4.32389e-08
RTN1	chr14:59771543-59772043	0.0731232	0.011666	6.26806	3.65568e-10	4.38603e-08
PCBD1	chr10:70919155-70919655	0.160636	0.0256286	6.26782	3.66131e-10	4.38899e-08
GPSM2	chr1:108825837-108826337	0.222498	0.0355017	6.26725	3.6749e-10	4.40337e-08
PRKCE	chr2:45759487-45759987	0.155477	0.0248132	6.26589	3.70698e-10	4.43989e-08
ARHGAP29	chr1:94040137-94040637	0.183247	0.0292518	6.26448	3.74068e-10	4.47762e-08
AC022523.1	chr15:98191440-98191940	0.20936	0.0334204	6.26444	3.74172e-10	4.47762e-08
KCNH2	chr7:150973844-150974344	0.116272	0.0185639	6.26333	3.76852e-10	4.50774e-08
CDKN1A	chr6:36674876-36675376	0.173677	0.0277352	6.26196	3.80158e-10	4.54532e-08
RBP1	chr3:139539458-139539958	0.0725933	0.0115943	6.26111	3.8224e-10	4.56824e-08
ST18	chr8:52330756-52331256	0.0844396	0.0134883	6.26019	3.84507e-10	4.59335e-08
MAP7	chr6:136550248-136550748	0.0478675	0.00764866	6.25828	3.8924e-10	4.64788e-08
ARAP2	chr4:36243775-36244275	0.290406	0.0464079	6.25768	3.90739e-10	4.66377e-08
DDR1	chr6:30881798-30882298	0.173944	0.027802	6.25654	3.93605e-10	4.69595e-08
GSE1	chr16:85266853-85267353	0.100571	0.0160765	6.25575	3.956e-10	4.71772e-08
ABLIM3	chr5:149466430-149466930	0.186007	0.0297348	6.25552	3.96202e-10	4.72287e-08
MYT1L	chr2:1593568-1594068	0.0633224	0.0101236	6.25496	3.9763e-10	4.73784e-08
NR4A1	chr12:52037396-52037896	0.185396	0.0296417	6.25455	3.98658e-10	4.746e-08
GAS7	chr17:9944660-9945160	0.310083	0.0495769	6.25458	3.98585e-10	4.746e-08
AL445623.2	chr9:23796141-23796641	0.172563	0.0275914	6.25423	3.99489e-10	4.75386e-08
SLC44A1	chr9:104991006-104991506	0.146804	0.023482	6.25179	4.05778e-10	4.82661e-08
SLC32A1	chr20:38724086-38724586	0.0939198	0.0150248	6.251	4.07841e-10	4.84906e-08
CRACR2B	chr11:1013311-1013811	0.186385	0.0298222	6.24987	4.10786e-10	4.88198e-08
OGDH	chr7:44184443-44184943	0.11133	0.0178153	6.24916	4.12677e-10	4.90235e-08
CORO2B	chr15:68599650-68600150	0.0675505	0.0108133	6.24701	4.18395e-10	4.96815e-08
SALL1	chr16:51151323-51151823	0.317789	0.0508774	6.24618	4.20624e-10	4.99247e-08
APC2	chr19:1445965-1446465	0.117617	0.0188344	6.24479	4.24367e-10	5.03474e-08
NKAIN4	chr20:63251353-63251853	0.214007	0.0342754	6.24376	4.27171e-10	5.06583e-08
CARMIL2	chr16:67653451-67653951	0.190649	0.0305468	6.24123	4.34148e-10	5.14637e-08
HNRNPA2B1	chr7:25862293-25862793	0.0297335	0.00476421	6.241	4.34783e-10	5.15169e-08
SELENOW	chr19:47648344-47648844	0.0793965	0.0127228	6.24049	4.36194e-10	5.1662e-08
MAP2K1	chr15:65954206-65954706	0.120405	0.0193006	6.23842	4.41999e-10	5.23046e-08
EPB41	chr1:28955878-28956378	0.0887446	0.0142263	6.23808	4.42988e-10	5.23993e-08
ANTXR2	chr4:80072555-80073055	0.349164	0.0559773	6.2376	4.44327e-10	5.25352e-08
BARX1	chr9:93945659-93946159	0.160458	0.0257308	6.23604	4.48783e-10	5.30394e-08
GRN	chr17:44170374-44170874	0.198907	0.0319078	6.23381	4.55222e-10	5.37545e-08
PARD3B	chr2:204545862-204546362	0.158334	0.025404	6.23262	4.58702e-10	5.41192e-08
SPINT1	chr15:40906227-40906727	0.143544	0.0230346	6.23165	4.6154e-10	5.44308e-08
C3orf70	chr3:184679000-184679500	0.148093	0.0237654	6.23148	4.62036e-10	5.44661e-08
LRRFIP1	chr2:237691730-237692230	0.0470733	0.00755468	6.231	4.63454e-10	5.461e-08
JPH4	chr14:23632495-23632995	0.183413	0.0294393	6.23021	4.65803e-10	5.48401e-08
DNM3	chr1:171817641-171818141	0.0674397	0.0108246	6.23023	4.65754e-10	5.48401e-08
HIVEP1	chr6:11770018-11770518	0.150107	0.0240943	6.22999	4.66476e-10	5.4896e-08
NFASC	chr1:204858319-204858819	0.0381707	0.00612783	6.22908	4.69191e-10	5.51919e-08
HSPB1	chr7:76294596-76295096	0.148276	0.023817	6.22565	4.79563e-10	5.63881e-08
ARHGAP26	chr5:142720880-142721380	0.118366	0.0190131	6.22548	4.80082e-10	5.64012e-08
KLF9	chr9:70420015-70420515	0.265668	0.0426904	6.22312	4.87359e-10	5.72075e-08
JUNB	chr19:13198784-13199284	0.202184	0.0324918	6.22264	4.8887e-10	5.73606e-08
VEGFC	chr4:176635907-176636407	0.228497	0.0367304	6.22092	4.94239e-10	5.79659e-08
FNDC3A	chr13:48976279-48976779	0.0549611	0.00883505	6.22081	4.94606e-10	5.79844e-08
RPL11	chr1:23581091-23581591	0.0704099	0.0113191	6.22043	4.95781e-10	5.80976e-08
MRTFA	chr22:40721207-40721707	0.0855691	0.0137613	6.21811	5.03179e-10	5.89146e-08
UBE2H	chr7:130276755-130277255	0.0868194	0.0139646	6.21712	5.06378e-10	5.92389e-08
WLS	chr1:68230160-68230660	0.128886	0.0207412	6.21405	5.16374e-10	6.03828e-08
PLXNA2	chr1:208387847-208388347	0.155047	0.0249519	6.21385	5.17034e-10	6.04344e-08
TUBA1A	chr12:48857250-48857750	0.0650487	0.010471	6.21225	5.22314e-10	6.10258e-08
KSR2	chr12:117969480-117969980	0.134837	0.0217061	6.21191	5.23443e-10	6.11319e-08
CERS6	chr2:168736938-168737438	0.0688735	0.0110879	6.21161	5.24449e-10	6.12235e-08
PWWP2A	chr5:160171537-160172037	0.129256	0.0208108	6.211	5.26498e-10	6.14368e-08
ARF1	chr1:227766221-227766721	0.0940211	0.0151385	6.21073	5.27395e-10	6.15155e-08
BHLHE22	chr8:64580206-64580706	0.226489	0.0364788	6.20878	5.33973e-10	6.22566e-08
SLC7A11	chr4:138242142-138242642	0.297836	0.0479768	6.20792	5.36903e-10	6.25718e-08
[truncated: 10,158 more rows]

## Sheet: nmglut
Gene	Peak	Beta	SE	Z	Pvalue	FDR
GHRH	chr20:37233925-37234425	0.675456	0.0266794	25.3175	2.04899e-141	6.53427e-136
ATP11A	chr13:112641684-112642184	0.346564	0.0144457	23.9909	3.46379e-127	5.52305e-122
GHRH	chr20:37598045-37598545	0.599342	0.0260214	23.0327	2.1942e-117	2.33245e-112
GRIN2A	chr16:9459155-9459655	0.721356	0.0330564	21.822	1.43504e-105	1.14409e-100
CREB5	chr7:28408891-28409391	0.817546	0.0405929	20.1401	3.28634e-90	2.09604e-85
ELL2	chr5:95961650-95962150	0.399148	0.0207632	19.2238	2.33777e-82	1.24253e-77
FSTL4	chr5:133450161-133450661	0.360129	0.0192768	18.682	6.93406e-78	2.76411e-73
CPNE4	chr3:131705649-131706149	0.948158	0.0520125	18.2294	3.01534e-74	1.06844e-69
CRNDE	chr16:54930445-54930945	0.570134	0.0313978	18.1584	1.10144e-73	3.51253e-69
VGF	chr7:101159594-101160094	0.280806	0.0156824	17.9058	1.06349e-71	3.08317e-67
LHX4	chr1:180229866-180230366	1.04354	0.0584959	17.8396	3.48433e-71	9.25967e-67
IRX2	chr5:2751471-2751971	0.883561	0.0495606	17.8279	4.29349e-71	1.05323e-66
GAL	chr11:68677439-68677939	0.526702	0.0295957	17.7966	7.511e-71	1.71091e-66
PRKG1	chr10:50990836-50991336	0.65109	0.0366835	17.7488	1.75932e-70	3.74035e-66
SHOX2	chr3:158106642-158107142	0.549997	0.0315601	17.427	5.15065e-68	1.0266e-63
ONECUT1	chr15:52805169-52805669	0.481246	0.0276902	17.3796	1.17697e-67	2.20786e-63
ENC1	chr5:74337593-74338093	0.423406	0.0244093	17.3461	2.11207e-67	3.74191e-63
HOTAIRM1	chr7:27095852-27096352	0.387299	0.0224897	17.2211	1.84349e-66	3.09416e-62
ADARB1	chr21:45050694-45051194	0.26038	0.0152779	17.0429	3.94575e-65	6.29154e-61
DUSP1	chr5:172939603-172940103	0.334558	0.0197391	16.949	1.95728e-64	2.97228e-60
B4GALNT3	chr12:552438-552938	0.50376	0.0298241	16.891	5.23672e-64	7.59092e-60
ANXA2	chr15:60397871-60398371	0.403859	0.0243777	16.5667	1.21238e-61	1.681e-57
ABTB2	chr11:34161678-34162178	0.464403	0.0283288	16.3934	2.1334e-60	2.83478e-56
FNDC3A	chr13:48749592-48750092	0.198551	0.0121349	16.362	3.57372e-60	4.55866e-56
LDLRAD4	chr18:13377469-13377969	0.350038	0.0217418	16.0998	2.55935e-58	3.13916e-54
PDE10A	chr6:165988062-165988562	0.144252	0.00898372	16.057	5.10417e-58	6.02863e-54
ESYT2	chr7:158431927-158432427	0.174158	0.0109838	15.8559	1.27994e-56	1.45777e-52
PTPRS	chr19:5076431-5076931	0.192639	0.0121629	15.8383	1.69356e-56	1.86234e-52
SPSB4	chr3:141077129-141077629	0.334249	0.0212573	15.724	1.03591e-55	1.10118e-51
TPST1	chr7:66174757-66175257	0.169207	0.0108131	15.6483	3.4145e-55	3.51255e-51
SKAP2	chr7:27095852-27096352	0.35698	0.022828	15.6378	4.02415e-55	4.01034e-51
PIWIL2	chr8:22275023-22275523	0.516846	0.0332806	15.5299	2.17633e-54	2.10314e-50
SPOCK1	chr5:137335430-137335930	0.293968	0.01897	15.4965	3.6658e-54	3.43832e-50
JUNB	chr19:12782428-12782928	0.347812	0.0224576	15.4875	4.21343e-54	3.83906e-50
UST	chr6:149015883-149016383	0.760355	0.049108	15.4833	4.49654e-54	3.98321e-50
NREP	chr5:111914964-111915464	0.207095	0.0134064	15.4474	7.84995e-54	6.76585e-50
FOS	chr14:75237383-75237883	0.223896	0.0145163	15.4238	1.13262e-53	9.50515e-50
TIPARP	chr3:157066776-157067276	0.313996	0.0204164	15.3795	2.24542e-53	1.83607e-49
TPST1	chr7:65798291-65798791	0.137972	0.00901526	15.3043	7.15394e-53	5.70351e-49
TAGLN2	chr1:159924390-159924890	0.622386	0.0408773	15.2257	2.38776e-52	1.85722e-48
ERC1	chr12:552438-552938	0.124486	0.0081888	15.202	3.43045e-52	2.54413e-48
LIFR	chr5:38648645-38649145	0.341366	0.0224635	15.1965	3.73092e-52	2.70408e-48
RAMP1	chr2:237533528-237534028	0.685259	0.0451732	15.1696	5.62118e-52	3.98357e-48
PPP1R14C	chr6:150212418-150212918	0.345139	0.0227945	15.1414	8.6415e-52	5.99085e-48
HOXB3	chr17:48598101-48598601	0.346698	0.0229823	15.0854	2.01972e-51	1.37041e-47
CRABP1	chr15:78323154-78323654	0.506091	0.0335724	15.0746	2.37867e-51	1.58034e-47
MBNL2	chr13:97205914-97206414	0.432677	0.0287537	15.0477	3.5727e-51	2.32518e-47
UNCX	chr7:1232540-1233040	0.65798	0.0440171	14.9483	1.59791e-50	1.01915e-46
ANKS1B	chr12:98915975-98916475	0.163763	0.0109855	14.9072	2.95965e-50	1.85066e-46
NEAT1	chr11:65915664-65916164	0.317249	0.0212866	14.9037	3.11739e-50	1.91181e-46
CYTH3	chr7:6165901-6166401	0.279286	0.0187582	14.8888	3.8996e-50	2.3464e-46
FNDC3A	chr13:49098119-49098619	0.184327	0.0123846	14.8835	4.21619e-50	2.48991e-46
KCND3	chr1:111956071-111956571	0.21303	0.0144167	14.7765	2.07567e-49	1.20352e-45
SHC4	chr15:48925682-48926182	0.299904	0.020369	14.7236	4.55122e-49	2.59177e-45
HOXB6	chr17:48598101-48598601	0.421244	0.0286126	14.7223	4.63326e-49	2.5922e-45
CDKN1A	chr6:36667007-36667507	0.610652	0.0415353	14.702	6.26082e-49	3.4424e-45
UBE2E2	chr3:22981092-22981592	0.244014	0.0167018	14.61	2.42481e-48	1.31064e-44
NEAT1	chr11:65279666-65280166	0.319756	0.0219556	14.5638	4.7734e-48	2.53708e-44
RET	chr10:42987619-42988119	0.570936	0.03941	14.4871	1.46243e-47	7.64545e-44
SSBP3	chr1:54342655-54343155	0.192415	0.0133109	14.4554	2.3167e-47	1.19161e-43
PAM	chr5:102807849-102808349	0.25894	0.0179291	14.4424	2.79741e-47	1.41603e-43
BMERB1	chr16:15482281-15482781	0.224399	0.0155425	14.4378	2.99445e-47	1.49209e-43
TNFRSF9	chr1:7940679-7941179	0.592416	0.0411818	14.3854	6.3911e-47	3.13559e-43
PTPN13	chr4:86593991-86594491	0.532004	0.0372402	14.2857	2.68561e-46	1.29765e-42
CGA	chr6:87151519-87152019	0.670741	0.0470144	14.2667	3.52803e-46	1.67925e-42
SLC24A3	chr20:19654896-19655396	0.263354	0.0185748	14.1781	1.25243e-45	5.87354e-42
ANK1	chr8:41792351-41792851	0.157543	0.011154	14.1244	2.68695e-45	1.2241e-41
P2RX3	chr11:57338032-57338532	0.176156	0.0125698	14.0142	1.27564e-44	5.65008e-41
HOXB4	chr17:48598101-48598601	0.408562	0.0292214	13.9816	2.01888e-44	8.81952e-41
ARFGEF3	chr6:138250828-138251328	0.181733	0.0130559	13.9196	4.81488e-44	2.07497e-40
TMEM178A	chr2:39894012-39894512	0.317182	0.0228012	13.9108	5.45005e-44	2.31737e-40
C22orf34	chr22:49372605-49373105	0.702267	0.0504956	13.9075	5.70325e-44	2.39313e-40
C11orf96	chr11:43920560-43921060	0.358708	0.0258706	13.8655	1.0255e-43	4.24721e-40
SCG2	chr2:223697787-223698287	0.323444	0.023372	13.839	1.48357e-43	6.06556e-40
UNCX	chr7:1418343-1418843	0.550097	0.0397927	13.8241	1.82449e-43	7.36496e-40
HSP90AB1	chr6:43798749-43799249	0.100653	0.00728283	13.8206	1.91569e-43	7.63645e-40
DENND3	chr8:141128205-141128705	0.210199	0.0152346	13.7975	2.63906e-43	1.03901e-39
ALK	chr2:29269256-29269756	0.410284	0.0297486	13.7917	2.86006e-43	1.11229e-39
HDAC5	chr17:44138065-44138565	0.160973	0.0117062	13.7511	5.01546e-43	1.92704e-39
SNED1	chr2:241157751-241158251	0.38596	0.0281222	13.7244	7.25359e-43	2.75379e-39
GRK5	chr10:119535181-119535681	0.218128	0.0159224	13.6994	1.02317e-42	3.83872e-39
ISL1	chr5:51383085-51383585	0.600173	0.04382	13.6963	1.06807e-42	3.96058e-39
TAGLN2	chr1:159925311-159925811	0.590011	0.0431607	13.6701	1.53168e-42	5.61443e-39
RANBP2	chr2:108939957-108940457	0.20361	0.0149039	13.6615	1.72299e-42	6.24393e-39
SCG2	chr2:223549167-223549667	0.28667	0.0209863	13.6599	1.76293e-42	6.31687e-39
PCSK1	chr5:96597360-96597860	0.269833	0.0198011	13.6272	2.76133e-42	9.78436e-39
ADARB1	chr21:45138119-45138619	0.246546	0.018109	13.6146	3.28046e-42	1.14961e-38
VPS13C	chr15:62257984-62258484	0.185114	0.0136523	13.5592	6.99087e-42	2.39721e-38
EZR	chr6:158869516-158870016	0.246199	0.0181815	13.5412	8.93726e-42	3.03203e-38
JUND	chr19:18660237-18660737	0.289231	0.021403	13.5136	1.30043e-41	4.36536e-38
UBL3	chr13:29920178-29920678	0.187894	0.0139104	13.5075	1.4129e-41	4.69349e-38
GRIA2	chr4:157663834-157664334	0.240648	0.0178821	13.4575	2.78114e-41	9.1434e-38
NECTIN3	chr3:111071399-111071899	0.265002	0.0197094	13.4454	3.27568e-41	1.05517e-37
TMEM117	chr12:43856926-43857426	0.259583	0.0193701	13.4012	5.94652e-41	1.89636e-37
FRMD4A	chr10:14507122-14507622	0.152736	0.0115342	13.242	5.02131e-40	1.58545e-36
AC016044.1	chr15:52805169-52805669	0.663502	0.0504086	13.1625	1.44285e-39	4.4243e-36
HDAC5	chr17:44086819-44087319	0.199117	0.0152323	13.072	4.76028e-39	1.44577e-35
NR4A1	chr12:52036849-52037349	0.244883	0.0187661	13.0492	6.4196e-39	1.93134e-35
NR4A2	chr2:156334309-156334809	0.783551	0.0601933	13.0172	9.76298e-39	2.90975e-35
SEMA3A	chr7:84492635-84493135	0.409152	0.0314788	12.9977	1.26093e-38	3.72326e-35
BHLHE40	chr3:4978580-4979080	0.609091	0.0468645	12.9969	1.2745e-38	3.72882e-35
KDM4B	chr19:5076431-5076931	0.24161	0.0186488	12.9558	2.17852e-38	6.25888e-35
ATP1B1	chr1:168613544-168614044	0.118147	0.00914987	12.9124	3.83036e-38	1.09063e-34
CSNK1A1	chr5:149466430-149466930	0.0865623	0.00672765	12.8666	6.93522e-38	1.95722e-34
RGS4	chr1:163048770-163049270	0.432654	0.0336644	12.852	8.38392e-38	2.34531e-34
CLIC1	chr6:31734583-31735083	0.576435	0.0448734	12.8458	9.07974e-38	2.51787e-34
NNAT	chr20:37449233-37449733	0.224051	0.0174765	12.8201	1.26492e-37	3.44773e-34
HOXB3	chr17:48489677-48490177	0.312092	0.0243519	12.8159	1.33509e-37	3.57784e-34
VGF	chr7:101100069-101100569	0.163585	0.0127786	12.8016	1.60694e-37	4.27048e-34
NR4A1	chr12:52051064-52051564	0.189343	0.0148066	12.7878	1.91827e-37	5.05572e-34
AKAP12	chr6:151060056-151060556	0.215198	0.0168294	12.787	1.93713e-37	5.06357e-34
NEAT1	chr11:65471992-65472492	0.187412	0.0146971	12.7516	3.05458e-37	7.91961e-34
REV3L	chr6:111552346-111552846	0.123718	0.00973039	12.7145	4.90957e-37	1.26264e-33
HSP90AA1	chr14:101731189-101731689	0.14965	0.0117743	12.7099	5.20952e-37	1.32906e-33
EFR3B	chr2:25025521-25026021	0.227649	0.0179208	12.7031	5.68365e-37	1.43851e-33
SV2C	chr5:76084426-76084926	0.299825	0.0236161	12.6958	6.23991e-37	1.56687e-33
TNRC6C	chr17:77877521-77878021	0.137131	0.0108328	12.6589	9.98784e-37	2.4691e-33
PIEZO2	chr18:11176433-11176933	0.408563	0.0322738	12.6593	9.9396e-37	2.4691e-33
TRH	chr3:129974415-129974915	0.701398	0.0555033	12.637	1.31937e-36	3.23654e-33
TPBG	chr6:82572015-82572515	0.796161	0.0630299	12.6315	1.41586e-36	3.44671e-33
SLC2A13	chr12:39872338-39872838	0.357558	0.0283668	12.6048	1.98624e-36	4.79861e-33
FNDC3A	chr13:48829073-48829573	0.175014	0.0139283	12.5653	3.2753e-36	7.85338e-33
ELL2	chr5:96198515-96199015	0.380999	0.0303954	12.5348	4.81776e-36	1.14656e-32
EGFR	chr7:54778846-54779346	0.617557	0.0493987	12.5015	7.32816e-36	1.73108e-32
LDLRAD4	chr18:13447606-13448106	0.163645	0.0130972	12.4947	7.97899e-36	1.87097e-32
DGKD	chr2:232979966-232980466	0.231043	0.0186136	12.4126	2.23257e-35	5.19687e-32
CLIC1	chr6:32046992-32047492	0.476555	0.0385106	12.3746	3.58474e-35	8.28392e-32
CEP85L	chr6:118770158-118770658	0.172883	0.0139728	12.3728	3.66838e-35	8.41621e-32
NDST4	chr4:114782557-114783057	0.438969	0.0355387	12.3519	4.75866e-35	1.08396e-31
NEFM	chr8:25280573-25281073	0.140231	0.0113584	12.346	5.1195e-35	1.15789e-31
ZDHHC14	chr6:157328142-157328642	0.351918	0.0286989	12.2624	1.44108e-34	3.21374e-31
ADCY8	chr8:131516369-131516869	0.563783	0.0460065	12.2544	1.59109e-34	3.52362e-31
PRKCE	chr2:45794004-45794504	0.227892	0.0186069	12.2477	1.7287e-34	3.80197e-31
CDKN1A	chr6:37074090-37074590	0.500004	0.0408657	12.2353	2.01343e-34	4.39785e-31
ANK3	chr10:60223947-60224447	0.0669742	0.0054741	12.2347	2.02766e-34	4.39881e-31
NEBL	chr10:21163535-21164035	0.219106	0.017983	12.1841	3.77909e-34	8.14298e-31
PVT1	chr8:128149925-128150425	0.498493	0.0410661	12.1388	6.57695e-34	1.40765e-30
CCSER1	chr4:90189134-90189634	0.116989	0.00964548	12.1289	7.42311e-34	1.57816e-30
PIEZO2	chr18:11046032-11046532	0.427194	0.035249	12.1193	8.34673e-34	1.76277e-30
MEST	chr7:130365429-130365929	0.193924	0.0160112	12.1117	9.15426e-34	1.9206e-30
ATG9B	chr7:151039242-151039742	0.719263	0.0594683	12.0949	1.12396e-33	2.3427e-30
MEIS2	chr15:37100393-37100893	0.753464	0.062421	12.0707	1.50882e-33	3.12446e-30
PHACTR3	chr20:59585960-59586460	0.184675	0.0153441	12.0356	2.31006e-33	4.75279e-30
FYTTD1	chr3:197749049-197749549	0.213649	0.0177597	12.03	2.47118e-33	5.0517e-30
AGAP1	chr2:235218970-235219470	0.105003	0.00875753	11.9901	4.00514e-33	8.13533e-30
PELI2	chr14:56412722-56413222	0.450931	0.037678	11.968	5.22719e-33	1.05504e-29
EBF3	chr10:129964127-129964627	0.136647	0.0114376	11.9471	6.72028e-33	1.34787e-29
ZNF331	chr19:53537871-53538371	0.230147	0.0193002	11.9246	8.80773e-33	1.7555e-29
CREB5	chr7:28408382-28408882	0.924414	0.0776341	11.9073	1.08405e-32	2.14723e-29
GABRG2	chr5:162067461-162067961	0.340207	0.0285867	11.9009	1.17088e-32	2.30492e-29
CDH4	chr20:61335240-61335740	0.266701	0.022429	11.8909	1.32006e-32	2.58264e-29
STAC	chr3:36380117-36380617	0.378977	0.0318893	11.8841	1.43107e-32	2.78274e-29
AC010210.1	chr3:131361477-131361977	0.436571	0.0367582	11.8768	1.56179e-32	3.01854e-29
TLN2	chr15:62257984-62258484	0.235155	0.0198275	11.86	1.90942e-32	3.66818e-29
CAMK2N1	chr1:20276705-20277205	0.24142	0.0204403	11.811	3.4258e-32	6.54188e-29
KCNT2	chr1:196608694-196609194	0.151158	0.0128135	11.7968	4.05385e-32	7.69513e-29
NNAT	chr20:37233925-37234425	0.270591	0.0229749	11.7777	5.08709e-32	9.59931e-29
MSC-AS1	chr8:71843705-71844205	1.2589	0.106952	11.7708	5.52196e-32	1.03586e-28
PCBP3	chr21:45874956-45875456	0.193311	0.0164388	11.7594	6.3147e-32	1.17764e-28
PRKAG2	chr7:151727602-151728102	0.197248	0.0167943	11.7449	7.50241e-32	1.39101e-28
GRK5	chr10:119409796-119410296	0.200628	0.0171118	11.7246	9.53901e-32	1.75839e-28
FOSL2	chr2:28390495-28390995	0.301264	0.0257071	11.7191	1.01764e-31	1.85445e-28
DGKB	chr7:15104695-15105195	0.272135	0.0232611	11.6991	1.28773e-31	2.33329e-28
PCBP3	chr21:45427621-45428121	0.279716	0.0239276	11.6901	1.43179e-31	2.56518e-28
PGAP1	chr2:196927361-196927861	0.202969	0.0173688	11.6859	1.50516e-31	2.68156e-28
COL25A1	chr4:109302653-109303153	0.371102	0.0317722	11.6801	1.61167e-31	2.85536e-28
ETS2	chr21:38853339-38853839	0.421148	0.0360824	11.6719	1.77507e-31	3.12748e-28
TNRC6C	chr17:77916250-77916750	0.102101	0.00877838	11.631	2.86757e-31	5.02458e-28
PLXNA4	chr7:132655224-132655724	0.229009	0.0196966	11.6268	3.0108e-31	5.24673e-28
CACNG5	chr17:66779140-66779640	0.515175	0.0443523	11.6155	3.43699e-31	5.95687e-28
DOCK5	chr8:25280573-25281073	0.536628	0.0462621	11.5997	4.13324e-31	7.12486e-28
HDAC9	chr7:18495413-18495913	0.343444	0.0296392	11.5875	4.76844e-31	8.17562e-28
HOXB5	chr17:48489677-48490177	0.234207	0.0202197	11.5831	5.02131e-31	8.56313e-28
KCND3	chr1:111904406-111904906	0.197397	0.0170571	11.5727	5.66796e-31	9.56363e-28
CSNK1A1	chr5:150036470-150036970	0.131917	0.0114093	11.5622	6.40118e-31	1.07439e-27
RHOC	chr1:112704732-112705232	0.377219	0.0326572	11.5509	7.30694e-31	1.22e-27
UBL3	chr13:29850967-29851467	0.221456	0.0191828	11.5445	7.86902e-31	1.307e-27
EML5	chr14:89014242-89014742	0.30691	0.0266031	11.5366	8.62638e-31	1.42537e-27
ANK1	chr8:41745942-41746442	0.181057	0.0156983	11.5335	8.94071e-31	1.4697e-27
ATP11A	chr13:112602211-112602711	0.251757	0.0218369	11.529	9.42856e-31	1.54194e-27
NEAT1	chr11:65382220-65382720	0.157343	0.0136866	11.4961	1.37957e-30	2.24443e-27
SLCO3A1	chr15:91358372-91358872	0.27215	0.023674	11.4957	1.38649e-30	2.24443e-27
PKNOX2	chr11:125235995-125236495	0.255098	0.0222034	11.4891	1.49609e-30	2.40962e-27
GRK5	chr10:119414058-119414558	0.199402	0.0173698	11.4798	1.66751e-30	2.67223e-27
SOBP	chr6:107611421-107611921	0.176716	0.0154095	11.468	1.91025e-30	3.04591e-27
GNAO1	chr16:55911940-55912440	0.104704	0.00913243	11.465	1.97672e-30	3.13622e-27
HLA-B	chr6:31271905-31272405	0.571258	0.0504245	11.329	9.42967e-30	1.48868e-26
RHEB	chr7:151727602-151728102	0.120511	0.0106588	11.3063	1.22137e-29	1.91871e-26
NNAT	chr20:37598045-37598545	0.251678	0.0222637	11.3044	1.24762e-29	1.95033e-26
R3HDM1	chr2:135586059-135586559	0.170452	0.0150994	11.2887	1.49312e-29	2.32273e-26
ZBTB38	chr3:141384102-141384602	0.286896	0.0254224	11.2852	1.55305e-29	2.40422e-26
IGSF9B	chr11:134024413-134024913	0.334741	0.0296809	11.278	1.68561e-29	2.59683e-26
TCERG1L	chr10:131635553-131636053	0.299985	0.026621	11.2687	1.87258e-29	2.871e-26
KLF10	chr8:102806505-102807005	0.272639	0.024235	11.2498	2.32088e-29	3.54131e-26
HOXB5	chr17:48593762-48594262	0.176593	0.0157294	11.2269	3.00859e-29	4.56879e-26
SLC35F3	chr1:233993588-233994088	0.343059	0.0305915	11.2142	3.47329e-29	5.24948e-26
LRBA	chr4:150581597-150582097	0.183667	0.0164118	11.1911	4.50759e-29	6.74873e-26
SNED1	chr2:240998344-240998844	0.287149	0.0256796	11.182	4.99701e-29	7.44652e-26
MGAT5	chr2:134166973-134167473	0.194951	0.0174363	11.1808	5.06532e-29	7.51321e-26
JAK1	chr1:65002387-65002887	0.191651	0.0171582	11.1696	5.74087e-29	8.4758e-26
HOXB3	chr17:48148419-48148919	0.296936	0.0266553	11.1398	8.02607e-29	1.17951e-25
DENND4A	chr15:65954206-65954706	0.127692	0.011483	11.1201	1.0016e-28	1.46519e-25
PELI2	chr14:56117994-56118494	0.332845	0.0299401	11.117	1.03652e-28	1.50936e-25
HOXB5	chr17:48598101-48598601	0.214794	0.0193391	11.1067	1.16358e-28	1.67905e-25
PSD3	chr8:19013625-19014125	0.151806	0.0136844	11.0933	1.35141e-28	1.94129e-25
EIF1	chr17:41910652-41911152	0.124191	0.0112287	11.0602	1.95719e-28	2.79889e-25
ZDHHC14	chr6:157428720-157429220	0.269168	0.0243732	11.0436	2.35403e-28	3.35136e-25
MCAM	chr11:119684269-119684769	0.577657	0.0523177	11.0413	2.41433e-28	3.42194e-25
NORAD	chr20:36394295-36394795	0.192141	0.017414	11.0337	2.62843e-28	3.7089e-25
NGEF	chr2:232979966-232980466	0.557763	0.0505719	11.0291	2.76581e-28	3.88556e-25
PPP1R1C	chr2:181791224-181791724	0.666405	0.0604691	11.0206	3.04101e-28	4.25344e-25
GPM6A	chr4:175762518-175763018	0.221296	0.0200954	11.0123	3.33468e-28	4.64382e-25
PCBP3	chr21:46060662-46061162	0.204056	0.0185344	11.0096	3.4349e-28	4.76259e-25
SLIT2	chr4:20251564-20252064	0.653823	0.0594259	11.0023	3.72409e-28	5.1412e-25
EBF3	chr10:130442814-130443314	0.185478	0.0169061	10.9711	5.26435e-28	7.23626e-25
RAB3B	chr1:51955694-51956194	0.192078	0.0175423	10.9494	6.69006e-28	9.15653e-25
TNFRSF12A	chr16:3020884-3021384	0.656942	0.060072	10.9359	7.76229e-28	1.05787e-24
SGIP1	chr1:66182470-66182970	0.120366	0.0110113	10.9312	8.17634e-28	1.10955e-24
IER2	chr19:13155446-13155946	0.396549	0.0363677	10.9039	1.10452e-27	1.49252e-24
PGAP1	chr2:196601355-196601855	0.127261	0.011674	10.9012	1.137e-27	1.52992e-24
NFE2L2	chr2:177264543-177265043	0.29884	0.0274329	10.8935	1.23782e-27	1.65858e-24
TLX1	chr10:101131016-101131516	0.461507	0.0423855	10.8883	1.31041e-27	1.74851e-24
GNG7	chr19:2711452-2711952	0.433574	0.0398324	10.885	1.35927e-27	1.80615e-24
TACC2	chr10:122149688-122150188	0.152425	0.0140111	10.8788	1.45399e-27	1.92399e-24
NNAT	chr20:37414090-37414590	0.195131	0.0179613	10.864	1.71108e-27	2.25482e-24
C1orf21	chr1:184366968-184367468	0.171751	0.015869	10.8231	2.67634e-27	3.51231e-24
RELN	chr7:103989418-103989918	0.86846	0.0802562	10.8211	2.73499e-27	3.57457e-24
CPEB1	chr15:82647432-82647932	0.556922	0.0515224	10.8093	3.1097e-27	4.04771e-24
AKAP12	chr6:151045687-151046187	0.162284	0.0150171	10.8066	3.20253e-27	4.1516e-24
MKLN1	chr7:131244208-131244708	0.12912	0.0119587	10.7971	3.55207e-27	4.58608e-24
DGKD	chr2:233350678-233351178	0.175641	0.0162752	10.7919	3.75849e-27	4.83303e-24
TNFRSF10B	chr8:22658693-22659193	0.430844	0.0400162	10.7668	4.94084e-27	6.32788e-24
CD55	chr1:207321302-207321802	0.213168	0.0198126	10.7592	5.36179e-27	6.83954e-24
COL6A2	chr21:46564346-46564846	0.747122	0.0696449	10.7276	7.55503e-27	9.59886e-24
MIDN	chr19:1267605-1268105	0.253892	0.0236759	10.7236	7.88441e-27	9.9776e-24
VGF	chr7:101138411-101138911	0.132029	0.0123191	10.7175	8.42902e-27	1.06246e-23
ATP1B3	chr3:141384102-141384602	0.2074	0.0193684	10.7082	9.31963e-27	1.1701e-23
TNFRSF10B	chr8:22864855-22865355	0.445936	0.0416592	10.7044	9.70564e-27	1.21378e-23
CST3	chr20:23152397-23152897	0.177453	0.0165791	10.7034	9.81296e-27	1.22241e-23
AC068205.2	chr11:43578314-43578814	0.606159	0.0567115	10.6885	1.15255e-26	1.42461e-23
PHGDH	chr1:119712556-119713056	0.608184	0.0569082	10.6871	1.16956e-26	1.44005e-23
SGIP1	chr1:66271189-66271689	0.123277	0.0115844	10.6416	1.90829e-26	2.3406e-23
SSBP3	chr1:54327950-54328450	0.148381	0.0139539	10.6337	2.07806e-26	2.53908e-23
ZNF439	chr19:11848438-11848938	0.476674	0.0449305	10.6091	2.70258e-26	3.28953e-23
HLA-C	chr6:31271905-31272405	0.57314	0.0541333	10.5876	3.40287e-26	4.12617e-23
HOXB6	chr17:48489677-48490177	0.324796	0.0306874	10.584	3.53451e-26	4.26955e-23
RORA	chr15:61076658-61077158	0.267676	0.0253034	10.5787	3.74253e-26	4.50378e-23
GALNT13	chr2:153543682-153544182	0.164738	0.0155814	10.5727	3.98645e-26	4.77928e-23
EIF2AK3	chr2:88599982-88600482	0.19341	0.018297	10.5706	4.0803e-26	4.87346e-23
NR4A3	chr9:99819752-99820252	0.180431	0.0170762	10.5663	4.27201e-26	5.0834e-23
SH3RF3	chr2:108980072-108980572	0.23631	0.0223716	10.5629	4.42665e-26	5.24784e-23
PARD3	chr10:34780869-34781369	0.187327	0.0177554	10.5504	5.05624e-26	5.97202e-23
ECE1	chr1:21261771-21262271	0.199196	0.0188913	10.5443	5.39687e-26	6.35083e-23
NR2F1-AS1	chr5:93581312-93581812	0.566179	0.053822	10.5195	7.02646e-26	8.23806e-23
SH3RF3	chr2:109139814-109140314	0.212858	0.0202507	10.5112	7.67363e-26	8.96387e-23
AC010478.1	chr5:51383085-51383585	0.619056	0.0590625	10.4814	1.05207e-25	1.22448e-22
CEMIP	chr15:80778907-80779407	0.355667	0.0339468	10.4772	1.09954e-25	1.27508e-22
CSRNP1	chr3:39152631-39153131	0.333417	0.0318872	10.4561	1.37332e-25	1.58679e-22
ARHGAP10	chr4:147731464-147731964	0.336763	0.0322326	10.4479	1.49769e-25	1.71804e-22
SNTG2	chr2:937469-937969	0.309845	0.0296857	10.4375	1.67123e-25	1.91024e-22
PRMT9	chr4:147731464-147731964	0.25792	0.02478	10.4084	2.26999e-25	2.58538e-22
SH3RF3	chr2:108939957-108940457	0.20465	0.0197072	10.3845	2.91562e-25	3.30888e-22
CLU	chr8:27617058-27617558	0.31674	0.0305205	10.3779	3.12471e-25	3.53361e-22
SYT17	chr16:19168796-19169296	0.38798	0.0374096	10.3711	3.35508e-25	3.78072e-22
EIF4A3	chr17:79993554-79994054	0.250863	0.0242012	10.3658	3.54939e-25	3.98559e-22
EIF4A3	chr17:79921924-79922424	0.203439	0.0196335	10.3619	3.69683e-25	4.12213e-22
MBNL2	chr13:97141517-97142017	0.250625	0.0242193	10.3482	4.26578e-25	4.73995e-22
TTC3	chr21:37060299-37060799	0.0471218	0.0045563	10.3421	4.54426e-25	5.03186e-22
ABCA1	chr9:104961143-104961643	0.515326	0.0498389	10.3399	4.65249e-25	5.13387e-22
CSNK1A1	chr5:149455888-149456388	0.113588	0.0110121	10.3148	6.04068e-25	6.64271e-22
PRMT9	chr4:147683946-147684446	0.160283	0.0155489	10.3084	6.45991e-25	7.07931e-22
SH2B3	chr12:111409814-111410314	0.459988	0.044637	10.3051	6.68274e-25	7.29843e-22
HOXB4	chr17:48489677-48490177	0.323033	0.0313825	10.2934	7.54311e-25	8.20994e-22
DGKD	chr2:233247665-233248165	0.183811	0.0178753	10.2829	8.41189e-25	9.12438e-22
AC010210.1	chr3:131705649-131706149	0.355487	0.0345783	10.2806	8.61513e-25	9.31316e-22
FNDC5	chr1:32872553-32873053	0.282701	0.027533	10.2677	9.85354e-25	1.05802e-21
PCGF5	chr10:91588219-91588719	0.357065	0.0347952	10.2619	1.04615e-24	1.11953e-21
MIR34AHG	chr1:9182190-9182690	0.626502	0.0610739	10.2581	1.08829e-24	1.16073e-21
PTPRN	chr2:219001862-219002362	0.254914	0.0248541	10.2564	1.10744e-24	1.17721e-21
PCSK1	chr5:95961650-95962150	0.132355	0.0129074	10.2542	1.13353e-24	1.20095e-21
BSG	chr19:883684-884184	0.180394	0.0176235	10.236	1.3674e-24	1.44393e-21
KRT8	chr12:52874101-52874601	0.385741	0.0377183	10.2269	1.50262e-24	1.58148e-21
EPCAM	chr2:47368970-47369470	0.258562	0.0253278	10.2086	1.81456e-24	1.90351e-21
LHX9	chr1:198363702-198364202	0.611956	0.0600884	10.1843	2.33123e-24	2.42952e-21
PLEKHD1	chr14:69484325-69484825	0.474192	0.0467026	10.1534	3.19916e-24	3.3124e-21
ATP1B3	chr3:141875447-141875947	0.116426	0.0115051	10.1196	4.52435e-24	4.62444e-21
CAMK2A	chr5:150317069-150317569	0.255905	0.025288	10.1196	4.52104e-24	4.62444e-21
NPTX1	chr17:80678587-80679087	0.25548	0.0252453	10.1199	4.50824e-24	4.62444e-21
YWHAZ	chr8:101080523-101081023	0.0588805	0.00582223	10.113	4.83577e-24	4.91746e-21
ZBTB16	chr11:114183005-114183505	0.450382	0.0445353	10.1129	4.84187e-24	4.91746e-21
TIPARP	chr3:156826571-156827071	0.262786	0.0260117	10.1026	5.37762e-24	5.44424e-21
CDC14B	chr9:96420369-96420869	0.175492	0.0173988	10.0864	6.34372e-24	6.40198e-21
GDF15	chr19:18660237-18660737	0.725626	0.0719829	10.0805	6.73645e-24	6.77687e-21
CHML	chr1:241641067-241641567	0.249383	0.0247481	10.0768	6.9934e-24	7.01323e-21
COL6A1	chr21:46060662-46061162	0.152751	0.0151607	10.0754	7.09513e-24	7.09295e-21
FOSL2	chr2:28276026-28276526	0.298543	0.0296518	10.0683	7.63002e-24	7.60384e-21
ABHD3	chr18:21672836-21673336	0.429108	0.0426418	10.0631	8.04244e-24	7.98987e-21
MAP7	chr6:136550248-136550748	0.231444	0.0230023	10.0618	8.15186e-24	8.07343e-21
HOTAIRM1	chr7:26813454-26813954	0.277971	0.0276422	10.056	8.64122e-24	8.53159e-21
COL6A2	chr21:46060662-46061162	0.531681	0.0528794	10.0546	8.76825e-24	8.63029e-21
PIEZO2	chr18:11149394-11149894	0.302881	0.0301496	10.0459	9.57536e-24	9.3957e-21
PATJ	chr1:62069013-62069513	0.197846	0.0197001	10.0429	9.87594e-24	9.66091e-21
PRPH	chr12:49294010-49294510	0.29162	0.0290394	10.0422	9.94304e-24	9.6968e-21
COL6A2	chr21:46038870-46039370	0.460525	0.0458814	10.0373	1.04511e-23	1.01612e-20
NEFL	chr8:25280573-25281073	0.110654	0.01103	10.0321	1.10143e-23	1.06763e-20
HOXB8	chr17:48148419-48148919	0.499954	0.0498778	10.0236	1.20072e-23	1.16034e-20
TNFRSF9	chr1:7869480-7869980	0.392038	0.0391748	10.0074	1.41441e-23	1.36271e-20
PTPRR	chr12:70967314-70967814	0.266345	0.0266271	10.0028	1.48137e-23	1.41866e-20
ETV1	chr7:13724965-13725465	0.655638	0.0656021	9.99416	1.61657e-23	1.5435e-20
IRS2	chr13:110138012-110138512	0.169841	0.0169947	9.99377	1.62289e-23	1.5449e-20
HS3ST2	chr16:22813249-22813749	0.273108	0.0273861	9.97248	2.01133e-23	1.90331e-20
DSCAM	chr21:40540158-40540658	0.141368	0.0141767	9.97186	2.02408e-23	1.90971e-20
MYO5B	chr18:49849692-49850192	0.549228	0.0551966	9.95039	2.51201e-23	2.34235e-20
AGAP3	chr7:151083315-151083815	0.152034	0.0152821	9.94853	2.55926e-23	2.37945e-20
PRKACB	chr1:84365587-84366087	0.104032	0.0104799	9.92687	3.18073e-23	2.94012e-20
COL6A1	chr21:46038870-46039370	0.130484	0.0131521	9.92115	3.36846e-23	3.0957e-20
SMC5	chr9:70222310-70222810	0.151475	0.0153337	9.87861	5.15431e-23	4.69634e-20
VSTM2B	chr19:29525152-29525652	0.489177	0.0495297	9.87643	5.26747e-23	4.78577e-20
PVT1	chr8:127854120-127854620	0.348423	0.0352985	9.87076	5.57382e-23	5.04972e-20
RXRG	chr1:165445038-165445538	0.334013	0.0338942	9.85458	6.54907e-23	5.91646e-20
ETS2	chr21:38787410-38787910	0.360686	0.0366271	9.8475	7.02677e-23	6.31225e-20
KCTD8	chr4:44448758-44449258	0.29632	0.0301032	9.84348	7.31397e-23	6.5518e-20
ZBTB20	chr3:114400569-114401069	0.213623	0.0217235	9.83373	8.05795e-23	7.19803e-20
GSE1	chr16:85415735-85416235	0.197881	0.0201306	9.82987	8.37259e-23	7.4582e-20
TYRO3	chr15:41564233-41564733	0.191134	0.0194489	9.8275	8.57209e-23	7.61465e-20
RET	chr10:43259373-43259873	0.354201	0.0360891	9.81464	9.73828e-23	8.62654e-20
SLC35F3	chr1:233543578-233544078	0.33654	0.0342938	9.81343	9.85643e-23	8.70702e-20
PEG3	chr19:56839079-56839579	0.269211	0.0274386	9.8114	1.0056e-22	8.85879e-20
ZNF571	chr19:37595318-37595818	0.355579	0.0363738	9.77568	1.43197e-22	1.25456e-19
SLC5A7	chr2:108106680-108107180	0.506223	0.0518104	9.77068	1.50441e-22	1.31441e-19
TMEM59L	chr19:18660237-18660737	0.134088	0.0137416	9.75781	1.70798e-22	1.48414e-19
CDKN1A	chr6:36680249-36680749	0.267727	0.027443	9.75574	1.74333e-22	1.51074e-19
PCNX2	chr1:233543578-233544078	0.106439	0.0109169	9.74988	1.84684e-22	1.5961e-19
VIM	chr10:17228957-17229457	0.256131	0.0262842	9.7447	1.94352e-22	1.67511e-19
NEFL	chr8:24512011-24512511	0.162213	0.0166475	9.74399	1.95715e-22	1.68232e-19
AC008571.2	chr5:152823961-152824461	0.408859	0.0419895	9.73715	2.09334e-22	1.79454e-19
VAT1L	chr16:77896297-77896797	0.209193	0.021495	9.73216	2.19868e-22	1.87979e-19
ITGA9	chr3:37492965-37493465	0.34769	0.0357373	9.72904	2.26721e-22	1.93321e-19
AC068051.1	chr2:214809769-214810269	0.465122	0.0478266	9.72518	2.35485e-22	2.00258e-19
MEIS1	chr2:66434842-66435342	0.3247	0.0334332	9.7119	2.68297e-22	2.27554e-19
ARHGAP26	chr5:143245977-143246477	0.333569	0.0343497	9.71097	2.70758e-22	2.29032e-19
ATP13A3	chr3:194364980-194365480	0.144079	0.0148412	9.70806	2.78591e-22	2.35035e-19
UNC5B	chr10:71218070-71218570	0.515944	0.0531831	9.70127	2.9776e-22	2.50544e-19
ELAVL4	chr1:50278411-50278911	0.133024	0.0137128	9.7007	2.9945e-22	2.51303e-19
SEMA6A	chr5:116574638-116575138	0.270689	0.0279321	9.69098	3.29349e-22	2.7567e-19
ARFGEF3	chr6:138209684-138210184	0.120088	0.0123962	9.68746	3.40918e-22	2.84606e-19
JUN	chr1:58783917-58784417	0.28977	0.029945	9.67677	3.78473e-22	3.15132e-19
GRIN2A	chr16:9736511-9737011	0.367986	0.0380306	9.67605	3.81154e-22	3.16539e-19
FOS	chr14:75237953-75238453	0.286397	0.029619	9.66938	4.06816e-22	3.36972e-19
SIX1	chr14:60649320-60649820	0.222159	0.0229789	9.66793	4.12638e-22	3.40909e-19
FGFR1	chr8:38527960-38528460	0.171262	0.017729	9.65995	4.46069e-22	3.66629e-19
DUSP6	chr12:89073031-89073531	0.410133	0.0424786	9.65505	4.67935e-22	3.83613e-19
DLEU2	chr13:50125431-50125931	0.400284	0.0414889	9.64799	5.01293e-22	4.09906e-19
STAT3	chr17:42388928-42389428	0.127486	0.0132147	9.64727	5.04799e-22	4.11717e-19
SLC2A3	chr12:7970567-7971067	0.191299	0.019871	9.62706	6.14625e-22	5.00013e-19
JUNB	chr19:12793947-12794447	0.364428	0.0378906	9.61789	6.71964e-22	5.45269e-19
UNCX	chr7:1239085-1239585	0.483903	0.0503216	9.6162	6.83067e-22	5.52872e-19
GDF15	chr19:18374310-18374810	0.599454	0.0623562	9.61339	7.01997e-22	5.66755e-19
CLIC1	chr6:31776877-31777377	0.336977	0.0350856	9.60444	7.65732e-22	6.1665e-19
PCBP3	chr21:45607024-45607524	0.229674	0.0239273	9.59883	8.08605e-22	6.49536e-19
NEAT1	chr11:65508192-65508692	0.199296	0.0207677	9.59644	8.27537e-22	6.63074e-19
ELOVL5	chr6:53359708-53360208	0.133527	0.0139359	9.58151	9.56337e-22	7.64356e-19
MPPED2	chr11:30522894-30523394	0.193135	0.0201608	9.57974	9.72887e-22	7.75639e-19
WNK1	chr12:552438-552938	0.10291	0.0107456	9.57693	9.99712e-22	7.95037e-19
HOXB6	chr17:48148419-48148919	0.322796	0.0337407	9.56695	1.10107e-21	8.73465e-19
AFAP1	chr4:8081577-8082077	0.188346	0.019708	9.55685	1.21391e-21	9.60588e-19
MAB21L2	chr4:150581597-150582097	0.330369	0.0345982	9.54873	1.31291e-21	1.03636e-18
PRKAR2B	chr7:107315510-107316010	0.144507	0.0151562	9.5345	1.50605e-21	1.18588e-18
ADGRV1	chr5:90558403-90558903	0.284015	0.0297988	9.53109	1.55647e-21	1.22256e-18
NOL4	chr18:34224870-34225370	0.148658	0.0156073	9.52494	1.65145e-21	1.29398e-18
BMERB1	chr16:15550786-15551286	0.112852	0.0118663	9.51031	1.90091e-21	1.48579e-18
ZNF536	chr19:30253532-30254032	0.30018	0.0315757	9.50667	1.96872e-21	1.53503e-18
SFMBT2	chr10:7085028-7085528	0.196348	0.0206674	9.50037	2.09144e-21	1.62674e-18
HOTAIRM1	chr7:26655603-26656103	0.219694	0.023131	9.49781	2.1436e-21	1.66325e-18
ADAMTS16	chr5:4947872-4948372	0.551111	0.0580275	9.4974	2.15194e-21	1.66568e-18
RAMP1	chr2:237865936-237866436	0.549339	0.0579794	9.47472	2.67476e-21	2.06534e-18
HLA-A	chr6:29942207-29942707	0.29912	0.0315987	9.46621	2.90192e-21	2.23534e-18
HDAC4	chr2:239762457-239762957	0.150307	0.0158844	9.46251	3.00631e-21	2.31016e-18
HOXA1	chr7:27095852-27096352	0.364295	0.0385438	9.45148	3.34084e-21	2.56106e-18
LMNA	chr1:156114038-156114538	0.167661	0.0177446	9.44857	3.43485e-21	2.62681e-18
SDK2	chr17:73856512-73857012	0.251566	0.0266259	9.44818	3.44788e-21	2.63047e-18
MIR3659HG	chr1:38046663-38047163	0.341499	0.036173	9.4407	3.70289e-21	2.81828e-18
ADARB1	chr21:44773593-44774093	0.20403	0.0216234	9.43564	3.88608e-21	2.95066e-18
RPS15	chr19:1253131-1253631	0.11084	0.0117531	9.43064	4.07613e-21	3.08762e-18
UBA52	chr19:18660237-18660737	0.114017	0.0120932	9.42818	4.17252e-21	3.15314e-18
MIR7-3HG	chr19:4988625-4989125	0.456268	0.0484076	9.42555	4.27853e-21	3.22561e-18
SLC18A3	chr10:49609925-49610425	0.3196	0.0339155	9.42342	4.36623e-21	3.28396e-18
CNTN4	chr3:2098401-2098901	0.261557	0.0277669	9.41972	4.52272e-21	3.39366e-18
TLX1	chr10:101135842-101136342	0.368493	0.0391334	9.41632	4.67183e-21	3.49732e-18
KLF10	chr8:102654413-102654913	0.326186	0.034677	9.40639	5.13481e-21	3.8349e-18
BACH2	chr6:90025591-90026091	0.106221	0.0113045	9.39637	5.64763e-21	4.20804e-18
SHISA6	chr17:11671099-11671599	0.190842	0.0203242	9.38986	6.00809e-21	4.46618e-18
PHACTR3	chr20:59589190-59589690	0.115039	0.0122524	9.38912	6.05064e-21	4.48735e-18
FSTL4	chr5:133365375-133365875	0.198605	0.0211634	9.38435	6.33063e-21	4.68411e-18
RASSF5	chr1:206517727-206518227	0.377647	0.0402998	9.37092	7.19025e-21	5.30783e-18
TUBA4A	chr2:219001862-219002362	0.404471	0.043176	9.36796	7.39496e-21	5.44635e-18
FRMD4B	chr3:69542499-69542999	0.392476	0.0419029	9.36631	7.5112e-21	5.51921e-18
HSPB1	chr7:76294596-76295096	0.335478	0.0358253	9.36429	7.65635e-21	5.61293e-18
DLGAP1	chr18:4125105-4125605	0.19509	0.0208354	9.36339	7.72196e-21	5.64805e-18
SEC24D	chr4:118834951-118835451	0.344067	0.0368125	9.34649	9.06068e-21	6.597e-18
ADARB1	chr21:45386782-45387282	0.203707	0.0217962	9.34597	9.105e-21	6.61413e-18
ETFA	chr15:76336332-76336832	0.18457	0.0197627	9.33929	9.6983e-21	7.02911e-18
AC103702.1	chr17:48598101-48598601	0.379078	0.0405909	9.33899	9.7256e-21	7.03291e-18
TC2N	chr14:91836391-91836891	0.528901	0.0567015	9.32781	1.08084e-20	7.79825e-18
RLF	chr1:40450813-40451313	0.117277	0.0125752	9.32607	1.09873e-20	7.90942e-18
SNAP25	chr20:10217369-10217869	0.130193	0.0139676	9.32103	1.15217e-20	8.2754e-18
AKAP12	chr6:151239561-151240061	0.124358	0.0133782	9.29561	1.46369e-20	1.04658e-17
DLGAP2	chr8:1233141-1233641	0.110311	0.0118675	9.29517	1.46973e-20	1.04855e-17
TCERG1L	chr10:130844266-130844766	0.270585	0.0291304	9.28873	1.56143e-20	1.11148e-17
SCN9A	chr2:166193325-166193825	0.109978	0.0118465	9.28352	1.6397e-20	1.1646e-17
S100A6	chr1:153533675-153534175	0.192523	0.0207475	9.2793	1.70594e-20	1.20895e-17
FOS	chr14:75276877-75277377	0.142777	0.0153894	9.27761	1.73318e-20	1.22553e-17
DDB2	chr11:47214646-47215146	0.487113	0.0525363	9.27193	1.82805e-20	1.28975e-17
DUSP4	chr8:29658924-29659424	0.166099	0.0179289	9.2643	1.96355e-20	1.38229e-17
PRKCE	chr2:45813166-45813666	0.228888	0.0247146	9.26125	2.02047e-20	1.41923e-17
RASSF8	chr12:26298854-26299354	0.314246	0.0339563	9.25441	2.15412e-20	1.50979e-17
NR4A3	chr9:99368324-99368824	0.349964	0.0378569	9.24437	2.36636e-20	1.65128e-17
PRPH	chr12:49293295-49293795	0.24082	0.0260843	9.23236	2.64743e-20	1.84339e-17
POU3F1	chr1:38046663-38047163	0.34235	0.0370998	9.22782	2.76186e-20	1.91887e-17
GPATCH2L	chr14:76203360-76203860	0.151842	0.0164568	9.22667	2.79187e-20	1.93551e-17
SEPTIN9	chr17:77322945-77323445	0.227333	0.0246829	9.21011	3.25797e-20	2.24886e-17
HOXB7	chr17:48148419-48148919	0.511818	0.0556093	9.20381	3.45463e-20	2.37945e-17
AC068205.1	chr11:43578314-43578814	0.444888	0.0483713	9.19735	3.66896e-20	2.52163e-17
ARHGAP26	chr5:142644945-142645445	0.315011	0.0342756	9.19054	3.90891e-20	2.68077e-17
ONECUT2	chr18:57427775-57428275	0.176087	0.0192024	9.17004	4.72843e-20	3.23585e-17
PTPRR	chr12:70812190-70812690	0.279719	0.0305062	9.16925	4.76317e-20	3.25264e-17
SOBP	chr6:107711352-107711852	0.124796	0.0136135	9.16705	4.86162e-20	3.31278e-17
GEM	chr8:94242011-94242511	0.459215	0.0501345	9.15967	5.20561e-20	3.53962e-17
TACR1	chr2:75199329-75199829	0.442939	0.0483676	9.15777	5.29797e-20	3.59475e-17
LDLRAD4	chr18:13563411-13563911	0.190136	0.020772	9.15349	5.51251e-20	3.73238e-17
KRT18	chr12:52874101-52874601	0.404803	0.0442432	9.14949	5.72019e-20	3.86479e-17
MBNL1	chr3:152126188-152126688	0.165678	0.0181187	9.14402	6.01712e-20	4.05681e-17
BMERB1	chr16:15590771-15591271	0.111713	0.0122186	9.1429	6.08011e-20	4.09063e-17
CHRM2	chr7:136868471-136868971	0.306088	0.0334818	9.14191	6.13615e-20	4.11964e-17
CHST8	chr19:33472930-33473430	0.169657	0.0185606	9.14068	6.2059e-20	4.15772e-17
ELFN1	chr7:1843245-1843745	0.263392	0.0288288	9.13643	6.45464e-20	4.3153e-17
PDE1C	chr7:32283454-32283954	0.410096	0.0448875	9.13607	6.47641e-20	4.3208e-17
AEN	chr15:88638626-88639126	0.392658	0.0429988	9.13185	6.73395e-20	4.48323e-17
RHBDL3	chr17:32275026-32275526	0.230742	0.025274	9.12964	6.87272e-20	4.56609e-17
NFE2L2	chr2:177087811-177088311	0.295549	0.0323803	9.12742	7.01502e-20	4.65094e-17
SLC45A4	chr8:141257478-141257978	0.205741	0.0225467	9.12511	7.1662e-20	4.74132e-17
CAMTA1	chr1:6770693-6771193	0.0840409	0.00921402	9.12098	7.44457e-20	4.9153e-17
FAM13A	chr4:88823044-88823544	0.234885	0.0257528	9.12074	7.46134e-20	4.91619e-17
NR3C1	chr5:143403503-143404003	0.411002	0.0451018	9.11275	8.03175e-20	5.28112e-17
AUXG01000058.1	chr7:130365429-130365929	0.129212	0.0141883	9.1069	8.47689e-20	5.56234e-17
SLC17A6	chr11:22337712-22338212	0.145241	0.0159575	9.10174	8.88952e-20	5.82112e-17
PBX1	chr1:164516570-164517070	0.174351	0.0191629	9.09835	9.1712e-20	5.99327e-17
NPTX1	chr17:80476374-80476874	0.236196	0.025965	9.09668	9.31313e-20	6.07357e-17
IQSEC1	chr3:13378082-13378582	0.14746	0.0162878	9.05338	1.3861e-19	9.00267e-17
RBM20	chr10:110641175-110641675	0.256703	0.0283811	9.04486	1.49863e-19	9.71374e-17
RBFOX3	chr17:79720832-79721332	0.151211	0.0167349	9.03572	1.62932e-19	1.05394e-16
DLGAP2	chr8:892127-892627	0.133508	0.0147816	9.03203	1.68524e-19	1.08791e-16
PTH2	chr19:49415039-49415539	0.693159	0.0767512	9.03124	1.69738e-19	1.09353e-16
GSE1	chr16:85168649-85169149	0.115255	0.0127634	9.03014	1.71454e-19	1.10236e-16
ADARB1	chr21:45363857-45364357	0.192053	0.0212742	9.02749	1.75655e-19	1.1271e-16
DENND4A	chr15:66009099-66009599	0.13719	0.0152016	9.0247	1.80182e-19	1.15382e-16
STARD4-AS1	chr5:111914964-111915464	0.195623	0.0216805	9.02298	1.83036e-19	1.16975e-16
KCNIP1	chr5:170628871-170629371	0.199039	0.0220636	9.02113	1.86158e-19	1.18733e-16
CTNNAL1	chr9:109232336-109232836	0.21336	0.0236561	9.01923	1.89424e-19	1.20095e-16
SLC6A17	chr1:110129970-110130470	0.181775	0.0201533	9.0196	1.8877e-19	1.20095e-16
AP2B1	chr17:35700083-35700583	0.0957801	0.0106194	9.01931	1.89278e-19	1.20095e-16
SOCS2	chr12:93804686-93805186	0.369985	0.0410738	9.00782	2.10189e-19	1.32995e-16
TNRC6C	chr17:78272505-78273005	0.102493	0.0113819	9.00498	2.15702e-19	1.36213e-16
EIF4A3	chr17:79978447-79978947	0.273372	0.0303634	9.00333	2.18977e-19	1.38009e-16
VAMP2	chr17:7843868-7844368	0.178946	0.0198994	8.99251	2.41643e-19	1.51993e-16
RNF220	chr1:44598206-44598706	0.402927	0.0448251	8.98886	2.49805e-19	1.56818e-16
ELL2	chr5:95858690-95859190	0.222969	0.024807	8.98817	2.51375e-19	1.57493e-16
DNER	chr2:229417787-229418287	0.137646	0.0153174	8.9863	2.55694e-19	1.59885e-16
IQSEC3	chr12:176349-176849	0.144027	0.0160316	8.98391	2.61321e-19	1.63084e-16
PPARGC1A	chr4:23889862-23890362	0.297889	0.0331735	8.97974	2.7141e-19	1.69049e-16
NAV2	chr11:19368951-19369451	0.0854794	0.00954418	8.95618	3.36136e-19	2.0855e-16
HOXB-AS3	chr17:48598101-48598601	0.338204	0.0377714	8.95396	3.42944e-19	2.12361e-16
PTP4A3	chr8:141401461-141401961	0.342196	0.0382187	8.95363	3.43976e-19	2.12586e-16
EIF1	chr17:41773152-41773652	0.11737	0.0131205	8.94551	3.70251e-19	2.28383e-16
KDM4B	chr19:5113184-5113684	0.141305	0.0158107	8.93733	3.98685e-19	2.44974e-16
CCDC138	chr2:108980072-108980572	0.190282	0.0213016	8.93276	4.1551e-19	2.54332e-16
SH3PXD2A	chr10:103856088-103856588	0.112732	0.0126205	8.93248	4.1655e-19	2.5448e-16
UNC5B	chr10:71009093-71009593	0.36403	0.0408597	8.90927	5.13676e-19	3.13217e-16
CHD7	chr8:60908648-60909148	0.196824	0.0221003	8.90597	5.29223e-19	3.22081e-16
SFMBT2	chr10:7311287-7311787	0.272664	0.030622	8.90419	5.37779e-19	3.26664e-16
FBXO22	chr15:76336332-76336832	0.130258	0.0146399	8.89744	5.71519e-19	3.46499e-16
KIF1B	chr1:10155057-10155557	0.0755666	0.00850414	8.88585	6.34335e-19	3.83853e-16
ZBTB20	chr3:114454597-114455097	0.195461	0.0220089	8.88097	6.62792e-19	4.00314e-16
GRIP1	chr12:67112508-67113008	0.127263	0.0143359	8.87726	6.85287e-19	4.13118e-16
SOBP	chr6:107579408-107579908	0.136717	0.0154135	8.86996	7.31696e-19	4.40263e-16
GRIA1	chr5:153490322-153490822	0.28593	0.0322645	8.86205	7.85553e-19	4.70892e-16
HLA-B	chr6:31734583-31735083	0.496902	0.0561001	8.85741	8.18984e-19	4.90011e-16
PDE4B	chr1:66216938-66217438	0.195782	0.0221056	8.85667	8.24367e-19	4.92308e-16
NCS1	chr9:130128911-130129411	0.120913	0.013669	8.84574	9.09246e-19	5.40971e-16
AC068205.1	chr11:43578878-43579378	0.338053	0.0383349	8.8184	1.16106e-18	6.89504e-16
GPCPD1	chr20:5846189-5846689	0.129097	0.0146406	8.8177	1.16832e-18	6.92525e-16
SLC18A3	chr10:49609188-49609688	0.42605	0.0483298	8.81548	1.19176e-18	7.05112e-16
COL6A2	chr21:45874956-45875456	0.425307	0.0482708	8.81085	1.242e-18	7.33475e-16
KCNT1	chr9:135718567-135719067	0.395749	0.0449618	8.8019	1.34516e-18	7.91464e-16
RET	chr10:42875678-42876178	0.338488	0.0384643	8.80005	1.36754e-18	8.03149e-16
S100A13	chr1:153533675-153534175	0.302971	0.0344752	8.78809	1.5212e-18	8.91754e-16
RBMS1	chr2:160666303-160666803	0.193117	0.0220051	8.776	1.69394e-18	9.91196e-16
PCOLCE2	chr3:142886969-142887469	0.410007	0.0467477	8.77064	1.77651e-18	1.03761e-15
RGS7BP	chr5:64505709-64506209	0.292197	0.0333347	8.76554	1.85891e-18	1.08375e-15
MIR34AHG	chr1:9593339-9593839	0.406542	0.0463837	8.76475	1.87194e-18	1.08936e-15
DRD2	chr11:113574104-113574604	0.375548	0.0428677	8.76064	1.94137e-18	1.12565e-15
UAP1	chr1:163048770-163049270	0.230727	0.0263365	8.76075	1.93964e-18	1.12565e-15
ZBTB16	chr11:114182472-114182972	0.510765	0.0583289	8.75663	2.01177e-18	1.16435e-15
PDE4A	chr19:10420090-10420590	0.276842	0.0316308	8.7523	2.09056e-18	1.20776e-15
PTPRS	chr19:5112652-5113152	0.125903	0.0143863	8.75156	2.10422e-18	1.21346e-15
PTPRE	chr10:127485168-127485668	0.175818	0.0200961	8.74889	2.15456e-18	1.23801e-15
POU3F1	chr1:38336274-38336774	0.455841	0.0521016	8.74909	2.15083e-18	1.23801e-15
PER1	chr17:7843868-7844368	0.367702	0.0420669	8.74089	2.31284e-18	1.32657e-15
SYNE1	chr6:152381100-152381600	0.139694	0.0159875	8.73771	2.37885e-18	1.36197e-15
DUSP5	chr10:110414449-110414949	0.411346	0.0470994	8.73358	2.46727e-18	1.41007e-15
CHCHD10	chr22:23767746-23768246	0.2402	0.0275371	8.72277	2.71466e-18	1.54868e-15
GPR158	chr10:25641566-25642066	0.194321	0.0222834	8.72045	2.77099e-18	1.57799e-15
DGKD	chr2:233418902-233419402	0.201938	0.0231671	8.7166	2.8669e-18	1.6297e-15
GPATCH2L	chr14:76348806-76349306	0.10104	0.0115956	8.71365	2.94244e-18	1.6667e-15
SEPTIN9	chr17:77365656-77366156	0.218958	0.0251448	8.70788	3.09603e-18	1.75058e-15
EGR1	chr5:138752819-138753319	0.380795	0.0437333	8.7072	3.1146e-18	1.75797e-15
RGS16	chr1:182604213-182604713	0.409036	0.0470133	8.70043	3.30628e-18	1.85958e-15
NPTX1	chr17:80637620-80638120	0.230689	0.0265302	8.69535	3.45777e-18	1.94136e-15
CDKN1A	chr6:36679166-36679666	0.384374	0.04423	8.69034	3.61352e-18	2.02523e-15
IFRD1	chr7:112449277-112449777	0.140798	0.0162057	8.68818	3.68286e-18	2.06048e-15
TIMP2	chr17:78861950-78862450	0.164322	0.0189361	8.67771	4.03816e-18	2.2553e-15
PABPC1	chr8:101080523-101081023	0.0700141	0.00807369	8.67188	4.25034e-18	2.36965e-15
DUSP5	chr10:110852165-110852665	0.413618	0.0477007	8.6711	4.27948e-18	2.38173e-15
DNER	chr2:229485687-229486187	0.0987279	0.0113972	8.6625	4.61528e-18	2.56415e-15
IQCA1	chr2:236507313-236507813	0.440653	0.050881	8.66047	4.69824e-18	2.60422e-15
DLGAP2	chr8:929868-930368	0.134475	0.0155276	8.66034	4.70373e-18	2.60422e-15
LINC00910	chr17:43536191-43536691	0.46021	0.0531443	8.65964	4.73268e-18	2.61571e-15
KCNF1	chr2:10844180-10844680	0.343554	0.0397013	8.65347	4.99557e-18	2.75622e-15
IL6ST	chr5:56123798-56124298	0.190106	0.0219875	8.64609	5.3293e-18	2.92517e-15
PDZRN3	chr3:73472192-73472692	0.346019	0.0400508	8.63951	5.64559e-18	3.09345e-15
PEX5L	chr3:180183221-180183721	0.179214	0.0207509	8.63645	5.79872e-18	3.17191e-15
TMEM120B	chr12:121765526-121766026	0.141929	0.016441	8.63265	5.99489e-18	3.268e-15
GLCE	chr15:69135536-69136036	0.213507	0.0247345	8.63197	6.03019e-18	3.28164e-15
GAD2	chr10:26216104-26216604	0.73129	0.0848245	8.62121	6.62496e-18	3.59917e-15
TNFRSF10B	chr8:23068855-23069355	0.305703	0.0354741	8.61763	6.83568e-18	3.70733e-15
DLK1	chr14:100693131-100693631	0.536569	0.0622766	8.61591	6.93867e-18	3.7568e-15
KDM4B	chr19:4988625-4989125	0.176419	0.0204821	8.61334	7.09607e-18	3.83551e-15
SMC5	chr9:70472398-70472898	0.144059	0.0167348	8.60834	7.41279e-18	3.99992e-15
NR4A1	chr12:52050508-52051008	0.223586	0.0259799	8.60611	7.55823e-18	4.06465e-15
S100A13	chr1:153627395-153627895	0.34272	0.0398221	8.60628	7.5472e-18	4.06465e-15
HABP4	chr9:96420369-96420869	0.228434	0.026544	8.60587	7.57413e-18	4.06634e-15
CLMP	chr11:123195113-123195613	0.251286	0.0292136	8.60167	7.85636e-18	4.21077e-15
PITPNC1	chr17:67575280-67575780	0.120511	0.0140109	8.60124	7.88625e-18	4.2197e-15
AOPEP	chr9:94758831-94759331	0.154079	0.0179176	8.59934	8.01778e-18	4.28289e-15
SPOCK1	chr5:137135056-137135556	0.178394	0.0207583	8.59386	8.40968e-18	4.48472e-15
HOXB4	chr17:48148419-48148919	0.296988	0.0345638	8.59244	8.51395e-18	4.53275e-15
KRT8	chr12:52903723-52904223	0.343926	0.040029	8.5919	8.55397e-18	4.54647e-15
CHAT	chr10:49609925-49610425	0.417702	0.048631	8.58921	8.75711e-18	4.64669e-15
NFAT5	chr16:69530596-69531096	0.121962	0.0142099	8.58289	9.25178e-18	4.90101e-15
LRRTM2	chr5:138650934-138651434	0.119401	0.0139236	8.57545	9.87002e-18	5.21985e-15
AC004540.2	chr7:26655603-26656103	0.333145	0.0388957	8.5651	1.07978e-17	5.70106e-15
MIR100HG	chr11:122359202-122359702	0.165198	0.0193015	8.5588	1.14051e-17	6.01177e-15
DHRS3	chr1:12433350-12433850	0.466689	0.0545808	8.55043	1.22629e-17	6.45323e-15
SCD	chr10:100346308-100346808	0.179582	0.0210034	8.55013	1.22948e-17	6.45938e-15
ECEL1	chr2:232485486-232485986	0.347795	0.0407146	8.54226	1.31622e-17	6.90369e-15
PRKAR1A	chr17:68318294-68318794	0.113073	0.0132434	8.53805	1.36508e-17	7.14821e-15
AC090617.5	chr17:2053642-2054142	0.329743	0.0386214	8.53783	1.3676e-17	7.14969e-15
MIB1	chr18:21672836-21673336	0.123466	0.0144634	8.5364	1.38466e-17	7.22703e-15
ADARB1	chr21:45349763-45350263	0.107086	0.0125477	8.53428	1.41029e-17	7.34877e-15
RET	chr10:43026592-43027092	0.304798	0.035762	8.52295	1.55545e-17	8.09194e-15
CHCHD2	chr7:56106286-56106786	0.128448	0.0150832	8.51599	1.65169e-17	8.56467e-15
ATP1B1	chr1:168709862-168710362	0.107939	0.0127003	8.49898	1.9126e-17	9.90147e-15
ATP6V0A1	chr17:42436386-42436886	0.0933921	0.0110093	8.48303	2.19397e-17	1.13214e-14
CECR2	chr22:17266596-17267096	0.220161	0.0259755	8.4757	2.33669e-17	1.20384e-14
CLIC1	chr6:31663900-31664400	0.375337	0.0442913	8.47429	2.3652e-17	1.21656e-14
FBXO34	chr14:55448017-55448517	0.14216	0.0167798	8.47212	2.40976e-17	1.23748e-14
ZNF423	chr16:49638656-49639156	0.196505	0.0231988	8.47051	2.44317e-17	1.25263e-14
PCBP3	chr21:45386782-45387282	0.223685	0.0264506	8.45669	2.75071e-17	1.40804e-14
GABRB1	chr4:47355544-47356044	0.266608	0.0315357	8.45417	2.81072e-17	1.43645e-14
GNAS	chr20:58457210-58457710	0.0448398	0.00530726	8.44877	2.94395e-17	1.50213e-14
SHROOM3	chr4:76585951-76586451	0.438376	0.0519285	8.44191	3.12201e-17	1.59044e-14
HOXB5	chr17:48551085-48551585	0.184319	0.0218559	8.43341	3.35734e-17	1.7076e-14
ELF2	chr4:138973461-138973961	0.11152	0.0132405	8.42261	3.68178e-17	1.86369e-14
EPHB1	chr3:134794850-134795350	0.123744	0.0146936	8.4216	3.71392e-17	1.87699e-14
DUSP1	chr5:172940109-172940609	0.294167	0.0349796	8.40968	4.11132e-17	2.07126e-14
ATP13A3	chr3:194089527-194090027	0.123567	0.0147001	8.40582	4.24892e-17	2.13721e-14
DENND2A	chr7:140539448-140539948	0.127145	0.0151308	8.4031	4.34843e-17	2.18381e-14
PAM	chr5:102910254-102910754	0.217673	0.0259303	8.39456	4.67658e-17	2.34492e-14
AC103702.1	chr17:48148419-48148919	0.387848	0.0462234	8.39074	4.83106e-17	2.41858e-14
NPTX1	chr17:80891989-80892489	0.199062	0.0237269	8.38972	4.87321e-17	2.43585e-14
SHISA6	chr17:11459709-11460209	0.213492	0.0254532	8.38761	4.96145e-17	2.47608e-14
RAD23B	chr9:107274917-107275417	0.104692	0.0124903	8.38191	5.2076e-17	2.59486e-14
ISL1	chr5:51039619-51040119	0.430277	0.0513773	8.37485	5.52947e-17	2.74666e-14
RHOQ	chr2:46882015-46882515	0.179223	0.0214043	8.37321	5.60686e-17	2.77646e-14
MYH9	chr22:36659665-36660165	0.30361	0.0362628	8.37249	5.64154e-17	2.7893e-14
DTX1	chr12:113056474-113056974	0.415704	0.0496613	8.37077	5.72433e-17	2.82585e-14
ADCY8	chr8:131041436-131041936	0.440914	0.0527207	8.36321	6.10354e-17	3.00839e-14
NKAIN4	chr20:63699049-63699549	0.278947	0.0333682	8.35966	6.28969e-17	3.09536e-14
ATP1B1	chr1:168939460-168939960	0.118208	0.0141436	8.35767	6.39669e-17	3.14317e-14
UNC5D	chr8:35235127-35235627	0.347986	0.0416444	8.35615	6.48009e-17	3.17925e-14
WARS	chr14:100693131-100693631	0.264339	0.0316574	8.34999	6.82676e-17	3.34419e-14
NDRG1	chr8:133375412-133375912	0.391607	0.0469283	8.3448	7.13372e-17	3.4892e-14
ITGA6	chr2:172102701-172103201	0.274319	0.0328762	8.344	7.18186e-17	3.50736e-14
NDRG4	chr16:58366188-58366688	0.173419	0.0207891	8.34183	7.31497e-17	3.56691e-14
HDAC9	chr7:18580913-18581413	0.236943	0.0284198	8.33727	7.60282e-17	3.70161e-14
LRRC4	chr7:128032493-128032993	0.246988	0.029638	8.33349	7.84956e-17	3.81592e-14
HOXB5	chr17:48148419-48148919	0.18634	0.0223749	8.32806	8.21781e-17	3.98279e-14
C11orf96	chr11:43830946-43831446	0.264584	0.0317848	8.32424	8.4869e-17	4.10697e-14
CDKN1C	chr11:2813477-2813977	0.288476	0.0346609	8.32282	8.58918e-17	4.15016e-14
RET	chr10:43210908-43211408	0.240109	0.0288586	8.32019	8.78189e-17	4.23686e-14
SPTB	chr14:64812379-64812879	0.296673	0.0356721	8.31668	9.04636e-17	4.35786e-14
CDC14A	chr1:100352110-100352610	0.264084	0.031784	8.30871	9.67453e-17	4.63944e-14
GAS7	chr17:10216188-10216688	0.427687	0.0514744	8.30874	9.67228e-17	4.63944e-14
HAP1	chr17:41910652-41911152	0.348449	0.0419374	8.3088	9.66756e-17	4.63944e-14
FOXO3	chr6:108560532-108561032	0.193251	0.0232703	8.30462	1.0014e-16	4.79504e-14
BTBD9	chr6:39017216-39017716	0.106039	0.0127711	8.30299	1.01519e-16	4.85379e-14
NDRG1	chr8:133217775-133218275	0.354247	0.0426681	8.30238	1.02045e-16	4.8716e-14
LDLR	chr19:11089115-11089615	0.191508	0.0230719	8.30047	1.037e-16	4.94322e-14
KCNQ3	chr8:132265333-132265833	0.151611	0.0182718	8.29756	1.06274e-16	5.05834e-14
NPTX2	chr7:98616969-98617469	0.193407	0.0233154	8.29524	1.08368e-16	5.15032e-14
NCOR2	chr12:124531188-124531688	0.118959	0.0143418	8.29455	1.08996e-16	5.17247e-14
BMERB1	chr16:15536805-15537305	0.141427	0.0170549	8.29246	1.10926e-16	5.25622e-14
CRTAC1	chr10:98030413-98030913	0.133108	0.0160595	8.28842	1.14759e-16	5.4298e-14
TRIM9	chr14:51084370-51084870	0.219291	0.0264637	8.28649	1.16643e-16	5.50262e-14
CALU	chr7:128827378-128827878	0.151532	0.0182937	8.2833	1.19807e-16	5.64123e-14
BTAF1	chr10:91588219-91588719	0.129038	0.0155783	8.28317	1.19935e-16	5.64123e-14
GAL	chr11:69008661-69009161	0.346106	0.0418142	8.27724	1.26062e-16	5.92067e-14
DOCK3	chr3:50666844-50667344	0.0716852	0.00866172	8.2761	1.27276e-16	5.9689e-14
RASD1	chr17:17506826-17507326	0.458719	0.0554539	8.27207	1.3165e-16	6.16498e-14
ATP2B1	chr12:90065228-90065728	0.0966162	0.0117002	8.25764	1.48586e-16	6.93768e-14
ZFR2	chr19:3868837-3869337	0.141875	0.0172115	8.24302	1.67918e-16	7.82887e-14
LINC02381	chr12:54125902-54126402	0.522212	0.0633851	8.23871	1.74071e-16	8.10387e-14
NR3C1	chr5:143245977-143246477	0.414692	0.0503445	8.23709	1.76454e-16	8.20283e-14
CEMIP	chr15:80796369-80796869	0.347217	0.0421639	8.23495	1.79638e-16	8.33871e-14
DIP2C	chr10:683511-684011	0.10194	0.0123895	8.22798	1.90391e-16	8.82503e-14
S100A6	chr1:153566455-153566955	0.161462	0.0196277	8.22623	1.93195e-16	8.92903e-14
CD81	chr11:2178708-2179208	0.131538	0.0160041	8.21901	2.05193e-16	9.4698e-14
NR6A1	chr9:124574694-124575194	0.134663	0.0163931	8.21464	2.12801e-16	9.80673e-14
ACTG1	chr17:81419272-81419772	0.0659231	0.0080269	8.21277	2.16142e-16	9.94631e-14
KCNQ3	chr8:132516425-132516925	0.228113	0.0277994	8.2057	2.29251e-16	1.05192e-13
SGIP1	chr1:66521733-66522233	0.0802625	0.00978277	8.20448	2.31597e-16	1.06116e-13
ARHGAP32	chr11:129440056-129440556	0.0788762	0.00962389	8.19588	2.48775e-16	1.13823e-13
SOCS4	chr14:55448017-55448517	0.185021	0.0225756	8.19559	2.49369e-16	1.13932e-13
RAB31	chr18:9899017-9899517	0.3198	0.0390289	8.19394	2.52821e-16	1.15343e-13
PPP1CB	chr2:28390495-28390995	0.101119	0.0123486	8.18865	2.64169e-16	1.20349e-13
LSS	chr21:45874956-45875456	0.123998	0.0151469	8.18638	2.69195e-16	1.22463e-13
ZNF717	chr3:75785350-75785850	0.329344	0.0402468	8.18311	2.76609e-16	1.25657e-13
NR4A2	chr2:156332526-156333026	0.35047	0.0428427	8.18039	2.82926e-16	1.28344e-13
MIR3659HG	chr1:38336274-38336774	0.420669	0.0514308	8.17932	2.85444e-16	1.29302e-13
DUSP2	chr2:96148368-96148868	0.293597	0.0359582	8.16496	3.21543e-16	1.45242e-13
JUND	chr19:18374310-18374810	0.158869	0.019478	8.15631	3.45416e-16	1.55585e-13
HLA-B	chr6:31356975-31357475	0.430859	0.0529173	8.14212	3.88409e-16	1.74703e-13
ZC3H12C	chr11:110130597-110131097	0.172175	0.0211595	8.13702	4.05135e-16	1.81969e-13
ABCA1	chr9:105064492-105064992	0.517493	0.0636425	8.13125	4.24895e-16	1.90577e-13
HES4	chr1:1000609-1001109	0.115361	0.0142058	8.12068	4.63581e-16	2.07636e-13
JAK1	chr1:64898012-64898512	0.148899	0.0183567	8.11142	5.00304e-16	2.23144e-13
ITGA6	chr2:172085126-172085626	0.394125	0.0485885	8.1115	5.00007e-16	2.23144e-13
AC104695.4	chr2:28390495-28390995	0.383337	0.0472659	8.11022	5.05275e-16	2.25046e-13
NPTX1	chr17:80419413-80419913	0.243109	0.0299975	8.10431	5.30459e-16	2.35934e-13
NDFIP1	chr5:142088676-142089176	0.0781106	0.00965238	8.09236	5.85191e-16	2.59915e-13
ABCA1	chr9:104928057-104928557	0.48565	0.0600378	8.08908	6.01171e-16	2.66641e-13
LRRC7	chr1:69258913-69259413	0.15542	0.0192574	8.07064	6.99282e-16	3.09726e-13
ZFAND3	chr6:37514259-37514759	0.0820459	0.0101669	8.06994	7.03326e-16	3.11085e-13
RGS10	chr10:119535181-119535681	0.348283	0.0432667	8.04968	8.30082e-16	3.66224e-13
NPAS4	chr11:66418105-66418605	0.176252	0.021896	8.04948	8.31434e-16	3.66224e-13
SNAP25-AS1	chr20:10217369-10217869	0.159462	0.0198099	8.04962	8.30503e-16	3.66224e-13
MAP3K21	chr1:233327447-233327947	0.316868	0.0393918	8.04401	8.6944e-16	3.82436e-13
PTPRE	chr10:128009687-128010187	0.150883	0.0187862	8.03155	9.62492e-16	4.22202e-13
DOCK5	chr8:25053702-25054202	0.493971	0.0615302	8.02809	9.89983e-16	4.33664e-13
TLX3	chr5:171269154-171269654	0.358092	0.0446252	8.02443	1.01999e-15	4.46197e-13
DENND3	chr8:141624987-141625487	0.170768	0.0212857	8.02269	1.03454e-15	4.5194e-13
PMEPA1	chr20:57582323-57582823	0.206096	0.025694	8.02118	1.04736e-15	4.56914e-13
TOX2	chr20:43914567-43915067	0.330281	0.0411958	8.01735	1.08054e-15	4.70746e-13
SHOX2	chr3:157855921-157856421	0.287251	0.0358436	8.01403	1.11011e-15	4.8297e-13
CARS	chr11:3049771-3050271	0.163811	0.0204482	8.01103	1.13749e-15	4.93534e-13
RNF220	chr1:44404932-44405432	0.320079	0.0400351	7.99496	1.2962e-15	5.61633e-13
MYT1L	chr2:1633275-1633775	0.107383	0.0134333	7.99377	1.30877e-15	5.66306e-13
ATF3	chr1:212485884-212486384	0.24848	0.0311018	7.98925	1.35758e-15	5.86631e-13
MEIS1	chr2:66433284-66433784	0.221203	0.0277111	7.98245	1.43459e-15	6.19069e-13
TNFRSF10B	chr8:23163321-23163821	0.366783	0.0459799	7.97704	1.49883e-15	6.45918e-13
ASAP1	chr8:130604589-130605089	0.126877	0.0159082	7.97557	1.51678e-15	6.52774e-13
EPHA3	chr3:88996550-88997050	0.17567	0.0220298	7.97419	1.53388e-15	6.59241e-13
TUT4	chr1:52640658-52641158	0.0675549	0.00847214	7.97377	1.53904e-15	6.60571e-13
FOCAD	chr9:20658071-20658571	0.144565	0.0181365	7.97093	1.57488e-15	6.75043e-13
BHLHE40	chr3:5023260-5023760	0.425154	0.0533467	7.96964	1.59135e-15	6.81189e-13
RASSF5	chr1:206507227-206507727	0.328019	0.0411984	7.96194	1.69359e-15	7.23979e-13
CLIC1	chr6:31271905-31272405	0.351375	0.0441596	7.95693	1.76355e-15	7.52879e-13
MTCL1	chr18:8844561-8845061	0.143497	0.0180353	7.95647	1.7702e-15	7.54708e-13
TMEM30A	chr6:75402245-75402745	0.13675	0.0171908	7.95484	1.79362e-15	7.63669e-13
PAWR	chr12:79690884-79691384	0.353791	0.0444799	7.95395	1.80659e-15	7.68168e-13
COX7A1	chr19:36152262-36152762	0.313795	0.0394732	7.94957	1.87159e-15	7.94744e-13
ID1	chr20:31608421-31608921	0.251591	0.031653	7.94839	1.88948e-15	8.01273e-13
AUH	chr9:91192857-91193357	0.127874	0.0160977	7.94362	1.96358e-15	8.30488e-13
BRD7	chr16:50360327-50360827	0.156984	0.0197657	7.94225	1.98543e-15	8.38619e-13
CLU	chr8:27614570-27615070	0.150249	0.0189265	7.93854	2.04575e-15	8.62953e-13
RPSA	chr3:39152631-39153131	0.0837431	0.0105588	7.93113	2.17155e-15	9.1481e-13
GRIA2	chr4:157372505-157373005	0.143198	0.0180604	7.92882	2.2123e-15	9.30749e-13
NAB2	chr12:57088526-57089026	0.236301	0.029809	7.92716	2.24213e-15	9.42055e-13
SEPTIN9	chr17:76867177-76867677	0.231341	0.0292112	7.91959	2.38299e-15	9.98606e-13
PRKAR2B	chr7:106982137-106982637	0.092618	0.0117017	7.91489	2.47474e-15	1.03569e-12
MCAM	chr11:118919796-118920296	0.468144	0.0591685	7.91205	2.53181e-15	1.05819e-12
PMEPA1	chr20:57579904-57580404	0.140459	0.0177543	7.91128	2.54763e-15	1.06341e-12
APBA2	chr15:29070205-29070705	0.11777	0.0149019	7.90299	2.72295e-15	1.13511e-12
NSG1	chr4:4377684-4378184	0.0920332	0.0116697	7.8865	3.10772e-15	1.29381e-12
CADM1	chr11:115317279-115317779	0.104805	0.013291	7.8854	3.13519e-15	1.30355e-12
OBSCN	chr1:228212833-228213333	0.292682	0.0371186	7.88503	3.14471e-15	1.3058e-12
INPP5A	chr10:132517139-132517639	0.119664	0.0151769	7.88462	3.15488e-15	1.30755e-12
MYH14	chr19:50205151-50205651	0.419714	0.0532384	7.88367	3.17905e-15	1.31492e-12
FNDC3A	chr13:48976279-48976779	0.0880451	0.0111697	7.88248	3.20936e-15	1.32574e-12
SCN7A	chr2:166494117-166494617	0.12095	0.0153453	7.88188	3.2248e-15	1.33039e-12
DRD2	chr11:113447913-113448413	0.344533	0.0437182	7.88076	3.25396e-15	1.34069e-12
VPS37B	chr12:123062743-123063243	0.176011	0.0223354	7.88036	3.26443e-15	1.34327e-12
ACSL3	chr2:222709415-222709915	0.101068	0.0128315	7.87651	3.36654e-15	1.38193e-12
TNR	chr1:175470901-175471401	0.331957	0.0421453	7.87649	3.36706e-15	1.38193e-12
DLGAP2	chr8:926881-927381	0.137861	0.0175053	7.87542	3.39612e-15	1.39207e-12
ADPRHL1	chr13:113453321-113453821	0.321671	0.0408547	7.87353	3.44785e-15	1.41146e-12
IRX3	chr16:54286107-54286607	0.545489	0.0693504	7.86569	3.67057e-15	1.50071e-12
RALGPS2	chr1:178651659-178652159	0.12118	0.0154228	7.85715	3.92976e-15	1.60257e-12
CORO2B	chr15:68599650-68600150	0.101926	0.0129793	7.85295	4.06366e-15	1.65505e-12
C11orf96	chr11:43579450-43579950	0.301972	0.03847	7.84953	4.17598e-15	1.69863e-12
SORCS3	chr10:104640281-104640781	0.362207	0.0461549	7.84764	4.23928e-15	1.72218e-12
SYNJ2	chr6:158050915-158051415	0.463024	0.0590113	7.84636	4.28271e-15	1.73761e-12
HSD17B12	chr11:43578314-43578814	0.188309	0.02401	7.84294	4.40103e-15	1.78335e-12
AL354740.1	chr6:34244475-34244975	0.296733	0.0378385	7.84209	4.43094e-15	1.79319e-12
SNTG2	chr2:866219-866719	0.339032	0.0432447	7.83985	4.51078e-15	1.82319e-12
PAK1	chr11:77474078-77474578	0.0713894	0.00911855	7.82902	4.91676e-15	1.98476e-12
NGEF	chr2:233247665-233248165	0.398245	0.050881	7.82699	4.99682e-15	2.01453e-12
SDK2	chr17:73855975-73856475	0.206576	0.026406	7.82306	5.15562e-15	2.07593e-12
SLC35F3	chr1:233707325-233707825	0.292118	0.0373576	7.8195	5.30343e-15	2.13275e-12
SHISA6	chr17:10907364-10907864	0.22308	0.0285428	7.81561	5.46976e-15	2.19411e-12
PGAP1	chr2:196987863-196988363	0.132911	0.0170125	7.81258	5.60284e-15	2.24467e-12
USP36	chr17:78935891-78936391	0.171711	0.0219993	7.80527	5.93756e-15	2.37578e-12
TTC3	chr21:37032818-37033318	0.0634008	0.00813529	7.7933	6.52821e-15	2.60558e-12
ASXL3	chr18:33099493-33099993	0.0992985	0.0127496	7.78835	6.78905e-15	2.7063e-12
ADD2	chr2:70686748-70687248	0.107971	0.0138703	7.78431	7.0092e-15	2.78709e-12
SCG2	chr2:223621889-223622389	0.207974	0.026719	7.78374	7.04137e-15	2.7964e-12
SLC35F3	chr1:233904431-233904931	0.240041	0.0308649	7.77715	7.41792e-15	2.94227e-12
KCNK9	chr8:139703992-139704492	0.219135	0.0281886	7.77389	7.61124e-15	3.01147e-12
LHX9	chr1:197618037-197618537	0.44892	0.0577464	7.77398	7.60585e-15	3.01147e-12
DGKD	chr2:233209359-233209859	0.162424	0.0209054	7.76947	7.8813e-15	3.11445e-12
SPAG1	chr8:100157733-100158233	0.315937	0.0406799	7.76641	8.07391e-15	3.18268e-12
CTNNAL1	chr9:108664151-108664651	0.209274	0.0269456	7.76654	8.06601e-15	3.18268e-12
PTPRS	chr19:5113184-5113684	0.0795807	0.0102475	7.76587	8.10897e-15	3.18869e-12
AL118516.1	chr22:46462670-46463170	0.388635	0.0500441	7.76586	8.10917e-15	3.18869e-12
IL6ST	chr5:56350458-56350958	0.20507	0.0264331	7.75807	8.62291e-15	3.38653e-12
HOXB3	chr17:48310813-48311313	0.151043	0.0194839	7.75217	9.03324e-15	3.54332e-12
RCAN2	chr6:46325469-46325969	0.144405	0.0186303	7.75105	9.11332e-15	3.57034e-12
SLC7A5	chr16:87945374-87945874	0.108552	0.0140083	7.74914	9.25176e-15	3.62013e-12
NAB2	chr12:57087066-57087566	0.313188	0.0404192	7.7485	9.29828e-15	3.63387e-12
EPCAM-DT	chr2:47344880-47345380	0.318746	0.0411408	7.7477	9.35741e-15	3.6525e-12
SH3BGRL3	chr1:26771628-26772128	0.157737	0.0203671	7.7447	9.58059e-15	3.73505e-12
CECR2	chr22:17264286-17264786	0.246385	0.0318422	7.73768	1.01247e-14	3.93754e-12
VGF	chr7:101179137-101179637	0.106811	0.0138052	7.73702	1.01772e-14	3.95315e-12
ANK1	chr8:41661565-41662065	0.146677	0.0189613	7.7356	1.02915e-14	3.99269e-12
NEAT1	chr11:65421122-65421622	0.154868	0.0200221	7.73486	1.03516e-14	4.01112e-12
NCS1	chr9:130607136-130607636	0.151826	0.0196348	7.73247	1.05478e-14	4.08217e-12
PLK2	chr5:58076483-58076983	0.276553	0.035767	7.73207	1.05808e-14	4.09e-12
SNAP25	chr20:10217957-10218457	0.0736049	0.00951988	7.7317	1.06119e-14	4.09705e-12
ECE1	chr1:21638577-21639077	0.166778	0.0215718	7.73127	1.06482e-14	4.1061e-12
PRUNE2	chr9:76906077-76906577	0.141782	0.0183414	7.73014	1.07426e-14	4.13747e-12
BHLHE40	chr3:5026353-5026853	0.360033	0.046604	7.72537	1.11529e-14	4.29031e-12
CACNA1A	chr19:13623988-13624488	0.13862	0.017951	7.72213	1.144e-14	4.39548e-12
C11orf96	chr11:43942312-43942812	0.231695	0.0300125	7.71996	1.16369e-14	4.46573e-12
BHLHE40	chr3:4979202-4979702	0.445879	0.0578629	7.70578	1.30047e-14	4.97866e-12
BTAF1	chr10:91901731-91902231	0.132883	0.0172522	7.70236	1.33572e-14	5.10748e-12
LINC00513	chr7:131244208-131244708	0.429806	0.0558217	7.69961	1.3648e-14	5.21242e-12
NPAS4	chr11:66292102-66292602	0.27845	0.0361738	7.69756	1.38685e-14	5.29032e-12
MAP7	chr6:136113626-136114126	0.183816	0.0238922	7.69354	1.4312e-14	5.45295e-12
IFRD1	chr7:112435063-112435563	0.148484	0.0193094	7.68971	1.47465e-14	5.6118e-12
UNC5B	chr10:71266268-71266768	0.394454	0.0512989	7.68932	1.47915e-14	5.62222e-12
TMEM163	chr2:134718875-134719375	0.269106	0.0350075	7.6871	1.50502e-14	5.71375e-12
SRRM4	chr12:118880660-118881160	0.105613	0.0137408	7.68605	1.51744e-14	5.75403e-12
NKAIN3	chr8:62035224-62035724	0.186681	0.0243142	7.67787	1.61759e-14	6.12651e-12
SNX25	chr4:185112028-185112528	0.144569	0.0188493	7.6697	1.72396e-14	6.51392e-12
TNRC6C	chr17:77637762-77638262	0.0608256	0.00793715	7.6634	1.81073e-14	6.82561e-12
SEL1L3	chr4:25862706-25863206	0.363956	0.0475561	7.65318	1.96068e-14	7.3734e-12
ERO1B	chr1:236281781-236282281	0.185585	0.0242511	7.65264	1.96889e-14	7.39555e-12
AL033504.1	chr6:148068568-148069068	0.14215	0.0186121	7.63754	2.21414e-14	8.30698e-12
RALGPS2	chr1:178575861-178576361	0.109296	0.0143116	7.6369	2.22508e-14	8.3382e-12
DLEU2	chr13:50123731-50124231	0.240001	0.0314326	7.6354	2.25114e-14	8.42596e-12
AC016831.7	chr7:131145113-131145613	0.382415	0.05015	7.62543	2.43222e-14	9.09309e-12
PPP6R3	chr11:68677439-68677939	0.0755504	0.00991668	7.61851	2.56614e-14	9.57735e-12
WARS	chr14:100214362-100214862	0.196469	0.0257887	7.61843	2.56776e-14	9.57735e-12
AFF4	chr5:133245438-133245938	0.0875321	0.0114976	7.61305	2.6771e-14	9.97353e-12
GAS7	chr17:10198377-10198877	0.384983	0.0505912	7.60968	2.74786e-14	1.02252e-11
IQSEC3	chr12:552438-552938	0.135245	0.0177821	7.60567	2.83424e-14	1.05221e-11
DDIT3	chr12:57280156-57280656	0.380557	0.0500465	7.60408	2.8694e-14	1.06402e-11
NPTX1	chr17:80826771-80827271	0.232967	0.0306392	7.60356	2.88084e-14	1.06702e-11
GNAS	chr20:58682627-58683127	0.0830173	0.0109187	7.60324	2.88797e-14	1.06842e-11
GNG7	chr19:2469348-2469848	0.318282	0.0418641	7.60275	2.89897e-14	1.07125e-11
TH	chr11:2178708-2179208	0.5499	0.0723328	7.60237	2.90763e-14	1.07321e-11
TMEM132B	chr12:125194044-125194544	0.31999	0.042121	7.59692	3.03251e-14	1.118e-11
PLCL1	chr2:197804247-197804747	0.199347	0.0262447	7.5957	3.06139e-14	1.12735e-11
ATF4	chr22:39574724-39575224	0.194656	0.0256467	7.58989	3.20168e-14	1.17765e-11
WHRN	chr9:114551868-114552368	0.255285	0.033638	7.58917	3.21963e-14	1.18289e-11
HAP1	chr17:41705360-41705860	0.426621	0.0562221	7.58815	3.24501e-14	1.19084e-11
MAFG	chr17:82246600-82247100	0.21968	0.0289963	7.57615	3.55966e-14	1.30481e-11
GNAO1	chr16:56116213-56116713	0.084978	0.0112207	7.57331	3.63846e-14	1.33063e-11
LRCH3	chr3:198071838-198072338	0.112972	0.0149255	7.56906	3.75943e-14	1.3733e-11
HDAC5	chr17:44587273-44587773	0.174463	0.0230509	7.5686	3.77272e-14	1.37418e-11
MRTFA	chr22:40711515-40712015	0.0927754	0.0122581	7.56853	3.77476e-14	1.37418e-11
IRS2	chr13:109494727-109495227	0.189472	0.0250418	7.56624	3.84185e-14	1.39701e-11
KCNMA1	chr10:77513704-77514204	0.117022	0.0154693	7.56477	3.88551e-14	1.41127e-11
ATP11A	chr13:112770517-112771017	0.13778	0.0182289	7.55833	4.08271e-14	1.48121e-11
NAB2	chr12:57087669-57088169	0.328292	0.0434609	7.55374	4.22927e-14	1.53264e-11
PMEPA1	chr20:57812594-57813094	0.190679	0.0252539	7.55046	4.33717e-14	1.56996e-11
CAST	chr5:96597360-96597860	0.188098	0.0249145	7.54976	4.36049e-14	1.57661e-11
SLC35F3	chr1:233904934-233905434	0.326329	0.0432433	7.54635	4.47624e-14	1.61663e-11
MAML2	chr11:96074612-96075112	0.304143	0.0403374	7.53996	4.70115e-14	1.69594e-11
SORCS2	chr4:7226428-7226928	0.188293	0.0249964	7.53281	4.96593e-14	1.78943e-11
PHACTR3	chr20:59839369-59839869	0.12411	0.0164799	7.53098	5.03614e-14	1.81268e-11
JMJD1C	chr10:63700053-63700553	0.0701106	0.00931324	7.52806	5.15004e-14	1.85159e-11
KLHL1	chr13:70108242-70108742	0.291018	0.0386748	7.52473	5.28301e-14	1.89726e-11
UBE2S	chr19:55113529-55114029	0.175742	0.023379	7.5171	5.60026e-14	2.00667e-11
RAB1A	chr2:64643174-64643674	0.080251	0.0106771	7.51616	5.64085e-14	2.01894e-11
HEXIM1	chr17:45123927-45124427	0.387613	0.051583	7.51435	5.71922e-14	2.04241e-11
RAMP1	chr2:238102525-238103025	0.406218	0.0541193	7.50596	6.09807e-14	2.17527e-11
RANBP17	chr5:170861737-170862237	0.116474	0.0155213	7.50415	6.18298e-14	2.20095e-11
PPP1CB	chr2:28621412-28621912	0.0960169	0.0127952	7.50413	6.18389e-14	2.20095e-11
EIF1	chr17:41705360-41705860	0.116358	0.0155215	7.49657	6.55109e-14	2.32905e-11
ITPRID2	chr2:181791224-181791724	0.253995	0.0338837	7.49608	6.57531e-14	2.33505e-11
STX16	chr20:58228454-58228954	0.142934	0.0190693	7.4955	6.60438e-14	2.34277e-11
RPL38	chr17:74453968-74454468	0.106537	0.0142143	7.49503	6.6285e-14	2.34871e-11
GPR137B	chr1:236142135-236142635	0.26657	0.0355772	7.49273	6.74562e-14	2.38756e-11
MYL6	chr12:56636151-56636651	0.0931037	0.0124296	7.4905	6.86128e-14	2.42426e-11
ADARB1	chr21:45427621-45428121	0.152254	0.0203264	7.49044	6.86451e-14	2.42426e-11
FBN3	chr19:8592169-8592669	0.141954	0.0189705	7.48291	7.26965e-14	2.5645e-11
RAPGEF6	chr5:131536372-131536872	0.0949877	0.0126996	7.47959	7.45548e-14	2.62715e-11
AC068205.1	chr11:43830946-43831446	0.254104	0.0340645	7.45951	8.68479e-14	3.05695e-11
FGFR1	chr8:38573984-38574484	0.223565	0.0299867	7.45545	8.95591e-14	3.14891e-11
KCNK9	chr8:139795206-139795706	0.166444	0.0223342	7.45244	9.16324e-14	3.21471e-11
C11orf96	chr11:43578878-43579378	0.275459	0.0369618	7.45254	9.15598e-14	3.21471e-11
ELAVL4	chr1:50275526-50276026	0.121678	0.0163285	7.4519	9.20068e-14	3.2243e-11
ATF7IP	chr12:14257540-14258040	0.120925	0.0162501	7.4415	9.95455e-14	3.48466e-11
DUSP16	chr12:12562474-12562974	0.254894	0.0343285	7.42515	1.1265e-13	3.93475e-11
SCD	chr10:100346828-100347328	0.146441	0.0197277	7.42309	1.14416e-13	3.99208e-11
GPCPD1	chr20:5911190-5911690	0.0688333	0.00927527	7.42117	1.16094e-13	4.04178e-11
WDR37	chr10:683511-684011	0.146686	0.019778	7.41664	1.20126e-13	4.17758e-11
TIPARP	chr3:156826012-156826512	0.163365	0.0220299	7.41559	1.21081e-13	4.20621e-11
PITPNC1	chr17:67441108-67441608	0.142283	0.019189	7.41485	1.2176e-13	4.2252e-11
ANKRD12	chr18:8844561-8845061	0.0622897	0.00840328	7.41255	1.23897e-13	4.29467e-11
CDKN1A	chr6:36441334-36441834	0.284764	0.0384239	7.41111	1.2525e-13	4.33686e-11
SHB	chr9:37953979-37954479	0.357308	0.0482166	7.41046	1.25858e-13	4.35148e-11
HOXB5	chr17:48586244-48586744	0.178933	0.0241463	7.41037	1.25945e-13	4.35148e-11
PLCL1	chr2:197798122-197798622	0.264851	0.0357419	7.4101	1.26201e-13	4.35559e-11
CCDC61	chr19:45999594-46000094	0.230671	0.0311749	7.39924	1.36962e-13	4.71679e-11
SOX4	chr6:21587031-21587531	0.132955	0.0179829	7.39341	1.43108e-13	4.92314e-11
CEP152	chr15:48925682-48926182	0.333783	0.0451542	7.39207	1.44556e-13	4.96757e-11
HSP90AA1	chr14:101927826-101928326	0.0702924	0.00951199	7.38988	1.46967e-13	5.04499e-11
TOB2	chr22:41285311-41285811	0.152529	0.0206502	7.3863	1.50968e-13	5.17678e-11
DCC	chr18:52339739-52340239	0.358781	0.048585	7.3846	1.52916e-13	5.23793e-11
ARFGEF3	chr6:137824099-137824599	0.107222	0.0145343	7.37719	1.61667e-13	5.53174e-11
KIRREL3	chr11:126607261-126607761	0.278653	0.0377768	7.3763	1.62746e-13	5.56269e-11
RASEF	chr9:83130446-83130946	0.545118	0.0739071	7.37572	1.63458e-13	5.58107e-11
MIDN	chr19:1266377-1266877	0.140412	0.0190405	7.37439	1.65096e-13	5.63096e-11
ASAP1	chr8:129997410-129997910	0.0850198	0.0115297	7.37395	1.65642e-13	5.63752e-11
ITPR2	chr12:26833064-26833564	0.431418	0.0585047	7.37408	1.65486e-13	5.63752e-11
HLA-C	chr6:31356975-31357475	0.421579	0.0571877	7.37184	1.68284e-13	5.72134e-11
SNAP25	chr20:10074441-10074941	0.114105	0.0154796	7.37131	1.68958e-13	5.73813e-11
ATP6V1B2	chr8:20253372-20253872	0.165475	0.0224584	7.36805	1.73142e-13	5.87397e-11
TH	chr11:2171683-2172183	0.392351	0.0533245	7.35781	1.86953e-13	6.32906e-11
TRPV2	chr17:16415288-16415788	0.261204	0.0355168	7.3544	1.91792e-13	6.48599e-11
CYB561	chr17:63450501-63451001	0.239391	0.0325879	7.346	2.0422e-13	6.89895e-11
SQSTM1	chr5:179819526-179820026	0.195641	0.0266484	7.34156	2.11116e-13	7.12437e-11
COPE	chr19:18660237-18660737	0.112168	0.01528	7.34082	2.12295e-13	7.15658e-11
SIX1	chr14:60655086-60655586	0.273754	0.0373015	7.33897	2.15242e-13	7.24827e-11
LINC01578	chr15:92780659-92781159	0.0854649	0.0116461	7.33848	2.16028e-13	7.26708e-11
CXXC4	chr4:104494751-104495251	0.116023	0.0158215	7.33324	2.24651e-13	7.54918e-11
MLF1	chr3:158106642-158107142	0.226826	0.0309367	7.33195	2.26826e-13	7.61423e-11
CLSTN2	chr3:140432311-140432811	0.0827526	0.01129	7.32973	2.30625e-13	7.73361e-11
TNKS	chr8:9508334-9508834	0.0854092	0.0116574	7.32664	2.36002e-13	7.89731e-11
ARID3B	chr15:74242456-74242956	0.223195	0.0304862	7.32119	2.45772e-13	8.21565e-11
SLC17A6	chr11:22466767-22467267	0.0957724	0.0130869	7.31817	2.51381e-13	8.39434e-11
CLMN	chr14:95265375-95265875	0.274118	0.0374651	7.31662	2.54288e-13	8.48252e-11
AC005237.1	chr2:241157751-241158251	0.425914	0.0582406	7.313	2.61244e-13	8.70544e-11
KCNC2	chr12:75694829-75695329	0.207765	0.028443	7.30459	2.7812e-13	9.24848e-11
RASD1	chr17:17868923-17869423	0.347281	0.0475423	7.30467	2.7794e-13	9.24848e-11
NKAIN4	chr20:63254580-63255080	0.272265	0.037284	7.30247	2.82534e-13	9.38548e-11
CDH4	chr20:61298012-61298512	0.119367	0.0163471	7.30202	2.8347e-13	9.40679e-11
PIEZO2	chr18:10660403-10660903	0.20629	0.028272	7.29662	2.95081e-13	9.7819e-11
FSD1L	chr9:104952924-104953424	0.108839	0.0149178	7.2959	2.9666e-13	9.82403e-11
ARHGAP22	chr10:48604893-48605393	0.205005	0.0281098	7.29304	3.03049e-13	1.00252e-10
ZNF704	chr8:80915211-80915711	0.201923	0.0276928	7.29153	3.06444e-13	1.0127e-10
HSD17B12	chr11:43578878-43579378	0.13494	0.0185068	7.29139	3.06765e-13	1.01271e-10
DRD2	chr11:113475139-113475639	0.284271	0.0390101	7.28712	3.16656e-13	1.04428e-10
SPOCK1	chr5:137374353-137374853	0.13936	0.0191358	7.28268	3.27243e-13	1.07697e-10
HES4	chr1:1064107-1064607	0.0961357	0.0132113	7.27675	3.41963e-13	1.12426e-10
KIAA1217	chr10:24128342-24128842	0.216283	0.0297328	7.27422	3.48422e-13	1.14431e-10
MAPK8IP1	chr11:45901180-45901680	0.196506	0.027025	7.27126	3.56147e-13	1.16848e-10
PPARGC1A	chr4:23903995-23904495	0.221873	0.0305255	7.26845	3.63648e-13	1.19186e-10
CCDC138	chr2:108370051-108370551	0.150572	0.020721	7.26663	3.68578e-13	1.20678e-10
STK39	chr2:168323832-168324332	0.129661	0.0178499	7.26394	3.75964e-13	1.2297e-10
GPR83	chr11:94401264-94401764	0.431102	0.0593564	7.26294	3.78758e-13	1.23757e-10
DLC1	chr8:13276366-13276866	0.42135	0.0580182	7.26237	3.80353e-13	1.24151e-10
MDM2	chr12:68808676-68809176	0.206431	0.0284279	7.26158	3.82586e-13	1.24752e-10
PPP2R2B	chr5:146620631-146621131	0.0625483	0.00861743	7.25835	3.91842e-13	1.2764e-10
PAWR	chr12:79690345-79690845	0.484457	0.0667705	7.25555	4.00018e-13	1.3017e-10
LINC02691	chr14:104135010-104135510	0.334137	0.0460603	7.25434	4.03622e-13	1.31075e-10
ALK	chr2:29528907-29529407	0.260188	0.0358665	7.25434	4.03611e-13	1.31075e-10
AP001972.3	chr11:75236035-75236535	0.419387	0.0578155	7.25388	4.04996e-13	1.31387e-10
ZFAND3	chr6:37576337-37576837	0.0640787	0.00883557	7.25236	4.09585e-13	1.32663e-10
NEAT1	chr11:65491760-65492260	0.147227	0.0203007	7.2523	4.0976e-13	1.32663e-10
NSD1	chr5:177133444-177133944	0.0789245	0.0108892	7.24796	4.23105e-13	1.36845e-10
PER1	chr17:8117993-8118493	0.265067	0.0365811	7.246	4.29258e-13	1.38589e-10
INPP1	chr2:190343321-190343821	0.160272	0.0221193	7.24583	4.29803e-13	1.38589e-10
CAMTA1	chr1:6963392-6963892	0.0744219	0.0102753	7.24282	4.39447e-13	1.41413e-10
NR2F1	chr5:93581312-93581812	0.443249	0.0611981	7.24285	4.39339e-13	1.41413e-10
GALNT13	chr2:153871527-153872027	0.0954155	0.0131804	7.23919	4.51374e-13	1.45105e-10
SEPTIN9	chr17:77319226-77319726	0.220916	0.0305176	7.23899	4.52043e-13	1.45174e-10
SLC22A23	chr6:3535643-3536143	0.151569	0.0209395	7.23845	4.53848e-13	1.45607e-10
RORA	chr15:61084814-61085314	0.114786	0.0158591	7.23788	4.55747e-13	1.46069e-10
ADRA1B	chr5:159879117-159879617	0.267713	0.0370048	7.23455	4.67084e-13	1.49402e-10
CD163L1	chr12:7439853-7440353	0.370527	0.0512161	7.23457	4.66991e-13	1.49402e-10
PAG1	chr8:80915211-80915711	0.216009	0.0298671	7.23235	4.74718e-13	1.5154e-10
CREBRF	chr5:172920389-172920889	0.213362	0.0295125	7.22956	4.84558e-13	1.54526e-10
VSNL1	chr2:17518279-17518779	0.211907	0.0293393	7.22263	5.09928e-13	1.62454e-10
SBF2-AS1	chr11:9759589-9760089	0.445767	0.061732	7.221	5.16066e-13	1.64246e-10
CTNNAL1	chr9:109012185-109012685	0.174646	0.0241891	7.22	5.19863e-13	1.6529e-10
NR4A1	chr12:52032850-52033350	0.106961	0.0148214	7.21665	5.32845e-13	1.69248e-10
LIMCH1	chr4:41406203-41406703	0.0852235	0.0118102	7.2161	5.34989e-13	1.6976e-10
NECTIN2	chr19:44845789-44846289	0.107584	0.0149122	7.21446	5.41471e-13	1.71646e-10
SQSTM1	chr5:179818841-179819341	0.110633	0.0153364	7.21375	5.44321e-13	1.72378e-10
TDRP	chr8:629236-629736	0.162561	0.0225363	7.21329	5.46156e-13	1.72788e-10
MIR7-3HG	chr19:5113184-5113684	0.281324	0.0390091	7.21175	5.52368e-13	1.7458e-10
UTS2	chr1:7386083-7386583	0.415787	0.0576678	7.21004	5.59354e-13	1.76613e-10
ARIH1	chr15:72319910-72320410	0.0420284	0.00583039	7.20851	5.65685e-13	1.78435e-10
CD47	chr3:107927413-107927913	0.11033	0.0153078	7.20742	5.70214e-13	1.79509e-10
ARHGAP26	chr5:142770946-142771446	0.251658	0.034919	7.20691	5.7237e-13	1.8001e-10
CHST8	chr19:33507517-33508017	0.1392	0.019319	7.20537	5.78883e-13	1.81799e-10
LHX4	chr1:180229149-180229649	0.655199	0.0909331	7.20529	5.792e-13	1.81799e-10
UST	chr6:148746917-148747417	0.42717	0.0593214	7.20094	5.97993e-13	1.87513e-10
ICA1	chr7:8262340-8262840	0.154359	0.021455	7.19455	6.26649e-13	1.96187e-10
ADARB1	chr21:45294538-45295038	0.141767	0.019705	7.1945	6.26885e-13	1.96187e-10
DLL3	chr19:39497793-39498293	0.262901	0.0366114	7.18086	6.9272e-13	2.16578e-10
STK32B	chr4:5206314-5206814	0.330365	0.0460189	7.1789	7.02743e-13	2.19497e-10
IFITM10	chr11:1402678-1403178	0.331733	0.0462292	7.17584	7.18671e-13	2.24252e-10
NPAS4	chr11:66336558-66337058	0.238096	0.0332143	7.16847	7.58385e-13	2.36413e-10
DPP6	chr7:153887023-153887523	0.131105	0.0182914	7.16761	7.63201e-13	2.37682e-10
COL6A1	chr21:45607024-45607524	0.141574	0.0197616	7.1641	7.82972e-13	2.43601e-10
SLC17A6	chr11:22349510-22350010	0.0816784	0.011415	7.15536	8.34533e-13	2.5939e-10
HOXB-AS3	chr17:48148419-48148919	0.3117	0.0435868	7.15126	8.59876e-13	2.67007e-10
LINC-PINT	chr7:131244208-131244708	0.318563	0.0445561	7.14971	8.69594e-13	2.695e-10
LHFPL5	chr6:35810875-35811375	0.14868	0.0208092	7.14492	9.00461e-13	2.78795e-10
DUSP1	chr5:172920389-172920889	0.204188	0.028583	7.14368	9.08652e-13	2.81058e-10
ECE1	chr1:21324419-21324919	0.142817	0.0200179	7.13446	9.71692e-13	3.00266e-10
PREX1	chr20:48827898-48828398	0.315182	0.0441789	7.13421	9.73427e-13	3.00511e-10
BLCAP	chr20:37414090-37414590	0.106165	0.014882	7.1338	9.76325e-13	3.01114e-10
MAML2	chr11:95739449-95739949	0.295558	0.0414333	7.13334	9.79654e-13	3.01849e-10
GEM	chr8:94234340-94234840	0.405557	0.0569005	7.12749	1.02217e-12	3.14341e-10
ITGA3	chr17:50050916-50051416	0.16516	0.0231722	7.1275	1.02207e-12	3.14341e-10
CDK14	chr7:90595744-90596244	0.197365	0.0277132	7.12168	1.06621e-12	3.27569e-10
RCAN2	chr6:46491228-46491728	0.140094	0.019682	7.11786	1.09618e-12	3.36452e-10
RNF122	chr8:33564820-33565320	0.261752	0.0367792	7.11686	1.10416e-12	3.38576e-10
RHBDD2	chr7:76294596-76295096	0.121115	0.0170185	7.1167	1.10545e-12	3.38647e-10
RBMS1	chr2:160223972-160224472	0.158363	0.0222612	7.11386	1.12843e-12	3.45021e-10
FYTTD1	chr3:197712195-197712695	0.101938	0.0143495	7.10392	1.2127e-12	3.70434e-10
NPTX1	chr17:80493204-80493704	0.152731	0.0215012	7.10337	1.21754e-12	3.71557e-10
RYBP	chr3:72306994-72307494	0.0933938	0.0131502	7.10208	1.22889e-12	3.74661e-10
LHFPL6	chr13:39148368-39148868	0.205457	0.028942	7.09893	1.25723e-12	3.82935e-10
PCGF5	chr10:91652362-91652862	0.289052	0.0407343	7.09603	1.28395e-12	3.90328e-10
PKIB	chr6:122610146-122610646	0.134745	0.0189926	7.09461	1.29715e-12	3.93964e-10
EBF1	chr5:158725351-158725851	0.109345	0.0154486	7.07799	1.46259e-12	4.43369e-10
HOXB3	chr17:48551085-48551585	0.188421	0.0266306	7.07535	1.49067e-12	4.51451e-10
GPAT3	chr4:83536021-83536521	0.531585	0.0751965	7.06927	1.55747e-12	4.7034e-10
AC090204.1	chr8:32927673-32928173	0.35175	0.0497615	7.06872	1.56367e-12	4.71765e-10
CPQ	chr8:96645036-96645536	0.300345	0.0424901	7.06858	1.56528e-12	4.71807e-10
IER2	chr19:12793947-12794447	0.270951	0.0383332	7.0683	1.5684e-12	4.72299e-10
TUBA1A	chr12:49233747-49234247	0.058754	0.00831264	7.06803	1.57148e-12	4.72782e-10
PLCL2	chr3:17339062-17339562	0.115935	0.0164063	7.06651	1.58881e-12	4.77545e-10
PTPRH	chr19:55207057-55207557	0.200105	0.0283544	7.05727	1.69805e-12	5.09419e-10
PCSK1	chr5:96509925-96510425	0.147892	0.0209806	7.04896	1.80257e-12	5.39758e-10
CSNK1A1	chr5:149445802-149446302	0.0732314	0.0103998	7.04162	1.90022e-12	5.67932e-10
CORO2B	chr15:68609606-68610106	0.10578	0.0150236	7.04097	1.9091e-12	5.70031e-10
BMERB1	chr16:15462601-15463101	0.0874195	0.012421	7.03804	1.94967e-12	5.81079e-10
TSPAN9	chr12:3224497-3224997	0.214261	0.0304454	7.03756	1.95629e-12	5.82507e-10
DCAF7	chr17:63974539-63975039	0.142471	0.0202471	7.03661	1.96969e-12	5.8595e-10
AC068205.2	chr11:43578878-43579378	0.330044	0.0469311	7.03254	2.02813e-12	6.02772e-10
RBFOX3	chr17:79607766-79608266	0.110319	0.0156913	7.03057	2.05685e-12	6.1074e-10
RTN4RL1	chr17:2053642-2054142	0.139597	0.0198593	7.02933	2.07532e-12	6.15649e-10
LINC02381	chr12:54195722-54196222	0.382839	0.0545206	7.02191	2.18849e-12	6.4862e-10
CXXC5	chr5:139690359-139690859	0.161207	0.0229596	7.02131	2.1979e-12	6.50199e-10
NES	chr1:156659971-156660471	0.291084	0.0414565	7.02144	2.19595e-12	6.50199e-10
SLC2A3	chr12:8077144-8077644	0.173229	0.0246869	7.01705	2.26609e-12	6.69751e-10
KSR2	chr12:117968851-117969351	0.0841415	0.0120027	7.01021	2.37969e-12	7.02675e-10
EIF4A3	chr17:80614606-80615106	0.22291	0.0318005	7.00963	2.38956e-12	7.04935e-10
ITGA3	chr17:50210301-50210801	0.183105	0.0261519	7.00157	2.53107e-12	7.45991e-10
KCTD20	chr6:36441334-36441834	0.16675	0.0238242	6.99919	2.57454e-12	7.57779e-10
RASSF8	chr12:25811667-25812167	0.255768	0.0365446	6.99879	2.58175e-12	7.58826e-10
DCAF7	chr17:63450501-63451001	0.148129	0.0211666	6.99825	2.59174e-12	7.61061e-10
CALM1	chr14:89912598-89913098	0.0839253	0.0119953	6.99654	2.62359e-12	7.69703e-10
MAP2K1	chr15:65954206-65954706	0.128931	0.0184297	6.99583	2.63699e-12	7.72213e-10
RBM20	chr10:110665007-110665507	0.247092	0.0353241	6.99498	2.65294e-12	7.76172e-10
ETV1	chr7:13920223-13920723	0.446023	0.0637937	6.99165	2.71669e-12	7.94096e-10
RAB1A	chr2:65366494-65366994	0.086921	0.0124368	6.98901	2.76828e-12	8.08434e-10
SYT2	chr1:202586256-202586756	0.472882	0.0676889	6.98612	2.82602e-12	8.2454e-10
AC006115.2	chr19:56839079-56839579	0.251589	0.0360179	6.98513	2.84597e-12	8.29603e-10
TLX3	chr5:171312524-171313024	0.390472	0.0559054	6.98452	2.85839e-12	8.32463e-10
SMAD1	chr4:145484121-145484621	0.156315	0.0223821	6.98395	2.87e-12	8.35082e-10
SPTB	chr14:64726466-64726966	0.239935	0.0343704	6.98087	2.93356e-12	8.52797e-10
IQGAP1	chr15:90165619-90166119	0.122222	0.0175115	6.97953	2.96179e-12	8.60219e-10
RASGRF1	chr15:79090594-79091094	0.149038	0.0213657	6.97558	3.04616e-12	8.8392e-10
CDKN1A	chr6:36678411-36678911	0.244669	0.0350918	6.97226	3.11884e-12	9.04187e-10
ID2	chr2:8685140-8685640	0.269217	0.0386244	6.97012	3.16663e-12	9.17208e-10
KIRREL3	chr11:126624426-126624926	0.217127	0.0311606	6.96799	3.21499e-12	9.30369e-10
SLC5A7	chr2:108061390-108061890	0.393552	0.0564872	6.9671	3.23533e-12	9.35405e-10
ADGRA1	chr10:133072169-133072669	0.324169	0.0465425	6.96501	3.2838e-12	9.48559e-10
GNAS	chr20:59063629-59064129	0.0505822	0.00726333	6.96405	3.30637e-12	9.54215e-10
RNF220	chr1:44640431-44640931	0.310347	0.0445694	6.96322	3.32583e-12	9.58964e-10
NEFL	chr8:25053702-25054202	0.101846	0.0146269	6.96293	3.3326e-12	9.60048e-10
NEFM	chr8:24512011-24512511	0.120572	0.0173366	6.95477	3.53148e-12	1.01642e-09
PITHD1	chr1:23799342-23799842	0.187933	0.027031	6.95251	3.58845e-12	1.03189e-09
HSPH1	chr13:30847811-30848311	0.154344	0.022206	6.95055	3.63874e-12	1.04447e-09
PDE7A	chr8:66049528-66050028	0.102916	0.0148074	6.95029	3.64526e-12	1.0454e-09
CHAT	chr10:49609188-49609688	0.48576	0.0698994	6.94941	3.66816e-12	1.05102e-09
NAB2	chr12:57280156-57280656	0.316075	0.0455091	6.94532	3.77595e-12	1.08093e-09
GFRA1	chr10:116238000-116238500	0.19547	0.0281634	6.94057	3.90507e-12	1.11589e-09
IER2	chr19:13118662-13119162	0.276922	0.0398987	6.94063	3.90351e-12	1.11589e-09
NUP93	chr16:56781492-56781992	0.159535	0.0229964	6.93739	3.99415e-12	1.14033e-09
VIM	chr10:17228322-17228822	0.147837	0.0213212	6.93383	4.096e-12	1.16836e-09
SDK2	chr17:74042701-74043201	0.165575	0.0238819	6.93307	4.11803e-12	1.17359e-09
PARD3	chr10:34815158-34815658	0.10376	0.0149702	6.93109	4.17602e-12	1.18905e-09
SLC22A23	chr6:3472997-3473497	0.137771	0.0198909	6.92637	4.31779e-12	1.22755e-09
IGSF9B	chr11:133895959-133896459	0.216658	0.0312858	6.92512	4.35611e-12	1.23702e-09
SSU72	chr1:2050024-2050524	0.17456	0.0252097	6.92433	4.3805e-12	1.24284e-09
TP53INP1	chr8:94949183-94949683	0.278165	0.0401749	6.92385	4.39536e-12	1.24595e-09
PKNOX2	chr11:125154274-125154774	0.167396	0.0241859	6.92122	4.47765e-12	1.26702e-09
FAM222A	chr12:109715223-109715723	0.188665	0.0272605	6.92083	4.49014e-12	1.26943e-09
TCERG1L	chr10:131514395-131514895	0.167432	0.0241937	6.92049	4.50084e-12	1.27133e-09
MCC	chr5:113084780-113085280	0.29436	0.0425395	6.91967	4.52707e-12	1.2776e-09
MGAT4A	chr2:98492321-98492821	0.160279	0.0231926	6.91075	4.82082e-12	1.3593e-09
LRCH3	chr3:197516444-197516944	0.109105	0.0157949	6.90762	4.92863e-12	1.38847e-09
PTPRO	chr12:15356772-15357272	0.105483	0.0152733	6.90636	4.97245e-12	1.39958e-09
FOXK1	chr7:4712071-4712571	0.182518	0.0264334	6.90484	5.02614e-12	1.41344e-09
ZNF790-AS1	chr19:36797195-36797695	0.198386	0.0287378	6.90332	5.08019e-12	1.42739e-09
NDRG1	chr8:133297109-133297609	0.233299	0.0338125	6.89978	5.20841e-12	1.46212e-09
NPTX2	chr7:98613960-98614460	0.238068	0.034521	6.89634	5.33604e-12	1.49663e-09
VAMP2	chr17:7842532-7843032	0.106295	0.0154168	6.89477	5.39529e-12	1.51192e-09
SEMA4A	chr1:156149713-156150213	0.227907	0.0330628	6.89315	5.45718e-12	1.52792e-09
CLU	chr8:27614002-27614502	0.232918	0.0337907	6.89295	5.46455e-12	1.52864e-09
FGF18	chr5:171647192-171647692	0.384364	0.0557681	6.89219	5.49409e-12	1.53556e-09
GCH1	chr14:54818625-54819125	0.199352	0.0289284	6.89123	5.53128e-12	1.5446e-09
RALGAPA1	chr14:36067843-36068343	0.0713714	0.0103572	6.89102	5.53948e-12	1.54554e-09
SGPP2	chr2:222320380-222320880	0.263473	0.0382561	6.88709	5.69461e-12	1.58743e-09
JUND	chr19:18514861-18515361	0.205332	0.029821	6.88548	5.75928e-12	1.60406e-09
ITGA9	chr3:37451797-37452297	0.248531	0.0361025	6.88404	5.81804e-12	1.61784e-09
CECR2	chr22:17258109-17258609	0.221818	0.0322222	6.88401	5.81891e-12	1.61784e-09
VPS37B	chr12:123034888-123035388	0.140328	0.0204088	6.87585	6.162e-12	1.71174e-09
CAMK2N2	chr3:184262386-184262886	0.14265	0.0207612	6.87098	6.3764e-12	1.76975e-09
CIRBP	chr19:883684-884184	0.13581	0.0197661	6.87085	6.38217e-12	1.76981e-09
UNC80	chr2:209771607-209772107	0.123144	0.0179244	6.87018	6.41208e-12	1.77656e-09
TTLL7	chr1:84365587-84366087	0.0669983	0.00976603	6.86034	6.86952e-12	1.90165e-09
SRRM4	chr12:119072228-119072728	0.0879007	0.0128154	6.85898	6.93518e-12	1.91816e-09
BAIAP2L1	chr7:98400961-98401461	0.320097	0.0466795	6.85733	7.01618e-12	1.93889e-09
PIK3R3	chr1:46585517-46586017	0.138927	0.0202631	6.85616	7.07362e-12	1.95307e-09
AKAP13	chr15:85543621-85544121	0.139545	0.0203587	6.85432	7.16521e-12	1.97494e-09
MAL2	chr8:119208058-119208558	0.255703	0.0373153	6.85249	7.25744e-12	1.99863e-09
SYT17	chr16:19168215-19168715	0.306133	0.0446756	6.85235	7.26479e-12	1.99893e-09
CD63	chr12:56079811-56080311	0.107038	0.0156233	6.85119	7.324e-12	2.01348e-09
ONECUT1	chr15:52790860-52791360	0.190655	0.0278666	6.84171	7.82534e-12	2.14576e-09
ARHGAP20	chr11:110712240-110712740	0.214791	0.031409	6.8385	8.00283e-12	2.19254e-09
ATP11A	chr13:112729365-112729865	0.112643	0.0164739	6.83769	8.04811e-12	2.20306e-09
AOPEP	chr9:94780532-94781032	0.11742	0.0171744	6.83689	8.09282e-12	2.21339e-09
ZNF571	chr19:37718954-37719454	0.195761	0.0286499	6.83288	8.32278e-12	2.27434e-09
GPR26	chr10:123665448-123665948	0.305705	0.0447851	6.82604	8.72885e-12	2.38122e-09
NEDD4L	chr18:58186294-58186794	0.0675173	0.00989141	6.82585	8.74065e-12	2.3824e-09
CRTAC1	chr10:97698032-97698532	0.190522	0.0279211	6.82361	8.87786e-12	2.41773e-09
PLCXD3	chr5:41510437-41510937	0.270819	0.0397008	6.82149	9.00985e-12	2.45159e-09
PHF21B	chr22:45007373-45007873	0.157795	0.0231463	6.81726	9.27907e-12	2.52269e-09
CLN8	chr8:2010692-2011192	0.21638	0.0317407	6.81712	9.28828e-12	2.52304e-09
SH3RF3	chr2:109332423-109332923	0.129855	0.0190557	6.81452	9.45789e-12	2.56693e-09
ARHGAP29	chr1:94160752-94161252	0.349655	0.0513139	6.81404	9.4894e-12	2.57329e-09
GNG4	chr1:235910564-235911064	0.10965	0.0161012	6.81003	9.75784e-12	2.64159e-09
FAM163A	chr1:179709769-179710269	0.0969238	0.0142366	6.80809	9.89022e-12	2.67516e-09
AFDN	chr6:168247483-168247983	0.0939868	0.0138067	6.80732	9.94367e-12	2.68734e-09
HIVEP2	chr6:142946195-142946695	0.0692564	0.0101758	6.80598	1.00364e-11	2.71011e-09
GAD1	chr2:170816545-170817045	0.598976	0.0880417	6.80333	1.02228e-11	2.75576e-09
NR1D2	chr3:23945004-23945504	0.18274	0.0268792	6.79858	1.05656e-11	2.84098e-09
SYBU	chr8:109639816-109640316	0.112742	0.0165863	6.79729	1.06603e-11	2.86401e-09
DUSP1	chr5:172758045-172758545	0.20124	0.0296134	6.79558	1.07878e-11	2.89341e-09
MKLN1	chr7:131145113-131145613	0.0860637	0.0126736	6.7908	1.11515e-11	2.98593e-09
FMN1	chr15:33201776-33202276	0.445656	0.0656259	6.79085	1.11472e-11	2.98593e-09
SPTSSB	chr3:161348806-161349306	0.442367	0.0651485	6.79013	1.12029e-11	2.99716e-09
TRPS1	chr8:115507262-115507762	0.237881	0.0350374	6.78935	1.12638e-11	3.01093e-09
FSTL1	chr3:120450689-120451189	0.491521	0.0724041	6.78858	1.13245e-11	3.02462e-09
CTNNA1	chr5:138752819-138753319	0.179913	0.0265248	6.78282	1.17853e-11	3.14469e-09
CAMKV	chr3:49882124-49882624	0.219726	0.0323968	6.78234	1.18246e-11	3.14766e-09
BTG2	chr1:203650198-203650698	0.211976	0.0312537	6.78242	1.1818e-11	3.14766e-09
CHRM3	chr1:239361425-239361925	0.284714	0.0420086	6.7775	1.2227e-11	3.25205e-09
TRIM24	chr7:138608288-138608788	0.0976376	0.0144103	6.77554	1.23946e-11	3.29387e-09
AC009264.1	chr7:136868471-136868971	0.302615	0.0446777	6.7733	1.25882e-11	3.33976e-09
STXBP6	chr14:25252731-25253231	0.526958	0.0778226	6.77127	1.27654e-11	3.38397e-09
SNED1	chr2:240991728-240992228	0.12625	0.0186493	6.76966	1.29087e-11	3.4191e-09
LRRC23	chr12:6873187-6873687	0.201407	0.0297571	6.76837	1.30239e-11	3.44677e-09
SIX1	chr14:60649953-60650453	0.269887	0.0398781	6.76778	1.30769e-11	3.45792e-09
NSMCE1	chr16:27229135-27229635	0.255276	0.0377295	6.76594	1.32444e-11	3.49931e-09
PITPNA	chr17:2053642-2054142	0.0911918	0.0134806	6.76466	1.33622e-11	3.52751e-09
AC022433.1	chr5:51383085-51383585	0.650976	0.0962647	6.76236	1.35764e-11	3.58109e-09
RFX2	chr19:6057195-6057695	0.325141	0.0481003	6.75964	1.38334e-11	3.64585e-09
CRNDE	chr16:54988982-54989482	0.243852	0.0360792	6.7588	1.39144e-11	3.66418e-09
CRIM1	chr2:36355376-36355876	0.208096	0.0307933	6.75783	1.40072e-11	3.68254e-09
BMPER	chr7:33755114-33755614	0.295309	0.0437134	6.75557	1.42273e-11	3.73425e-09
CSRNP1	chr3:39153407-39153907	0.209497	0.0310143	6.75485	1.42987e-11	3.7499e-09
CTTNBP2NL	chr1:111956071-111956571	0.0727621	0.0107723	6.75453	1.43298e-11	3.75498e-09
RUNX1	chr21:34887908-34888408	0.723834	0.107168	6.7542	1.43624e-11	3.76043e-09
RASGRF2	chr5:81184087-81184587	0.312352	0.0462539	6.75299	1.44829e-11	3.78885e-09
HOXB6	chr17:48310813-48311313	0.168273	0.0249246	6.75126	1.4657e-11	3.83126e-09
TNFRSF9	chr1:7478860-7479360	0.360938	0.0534686	6.75047	1.47365e-11	3.84878e-09
RPS6KA2	chr6:166862101-166862601	0.152928	0.0226548	6.75036	1.47481e-11	3.84878e-09
CAMKV	chr3:49880844-49881344	0.233882	0.0346739	6.74518	1.52833e-11	3.98193e-09
MRTFA	chr22:40196618-40197118	0.104293	0.0154724	6.74058	1.57752e-11	4.10672e-09
CXXC5	chr5:139696726-139697226	0.120358	0.0178574	6.73998	1.58412e-11	4.11719e-09
ANXA2	chr15:60398432-60398932	0.227988	0.033831	6.73902	1.59453e-11	4.14088e-09
CNIH3	chr1:224433851-224434351	0.217159	0.0322615	6.73123	1.68234e-11	4.36534e-09
MEST	chr7:130364918-130365418	0.221535	0.0329128	6.73096	1.68549e-11	4.36998e-09
UTS2	chr1:7869480-7869980	0.302268	0.0449348	6.72681	1.73429e-11	4.48919e-09
PEA15	chr1:159924390-159924890	0.302324	0.0449473	6.72618	1.74172e-11	4.50477e-09
STAC	chr3:36380693-36381193	0.330422	0.0491362	6.72462	1.76056e-11	4.5498e-09
GSE1	chr16:85496057-85496557	0.112961	0.0168007	6.72357	1.7733e-11	4.57901e-09
GSE1	chr16:85395502-85396002	0.127742	0.0190007	6.72301	1.78005e-11	4.59274e-09
GNG5	chr1:84365587-84366087	0.272515	0.040539	6.7223	1.78882e-11	4.61163e-09
TENT5A	chr6:82144133-82144633	0.225994	0.0336292	6.72017	1.81517e-11	4.67578e-09
SOX4	chr6:21593439-21593939	0.101355	0.0150865	6.71827	1.83895e-11	4.72939e-09
RAB11FIP1	chr8:37899345-37899845	0.226284	0.0337226	6.71018	1.9439e-11	4.99125e-09
NRP2	chr2:205556805-205557305	0.312247	0.0465572	6.70674	1.99016e-11	5.10593e-09
TNFRSF12A	chr16:3021674-3022174	0.54205	0.0808785	6.70203	2.0555e-11	5.26085e-09
RPS16	chr19:39403725-39404225	0.0828121	0.012359	6.70054	2.07652e-11	5.31041e-09
ADCY8	chr8:131042180-131042680	0.28924	0.043169	6.70017	2.08174e-11	5.31866e-09
BLCAP	chr20:37449233-37449733	0.0984009	0.0146874	6.69969	2.08869e-11	5.32869e-09
SYT4	chr18:43277266-43277766	0.128977	0.0192524	6.69929	2.09433e-11	5.33883e-09
YWHAH	chr22:31926925-31927425	0.0649613	0.00970482	6.69372	2.17566e-11	5.54172e-09
NORAD	chr20:36154037-36154537	0.0881873	0.0131765	6.69276	2.19004e-11	5.57389e-09
SMC5	chr9:70259154-70259654	0.0764945	0.0114462	6.68295	2.34183e-11	5.94125e-09
NORAD	chr20:36391409-36391909	0.143259	0.0214431	6.68092	2.37452e-11	6.01939e-09
SLC7A1	chr13:29594706-29595206	0.140394	0.0210147	6.68073	2.37749e-11	6.02214e-09
UQCRH	chr1:46340849-46341349	0.0672377	0.0100665	6.67932	2.40054e-11	6.07569e-09
HMGA1	chr6:34235511-34236011	0.205551	0.0307905	6.67579	2.45897e-11	6.21863e-09
ADNP2	chr18:80108720-80109220	0.114186	0.0171109	6.67332	2.50089e-11	6.31963e-09
GRIK1	chr21:29885756-29886256	0.218903	0.0328287	6.66805	2.59221e-11	6.54004e-09
ANKRD12	chr18:9631761-9632261	0.0897669	0.0134666	6.66587	2.63106e-11	6.63281e-09
RPRM	chr2:153476670-153477170	0.343026	0.0514725	6.66425	2.66021e-11	6.70099e-09
DUSP5	chr10:110353346-110353846	0.309562	0.0464683	6.66178	2.70537e-11	6.80937e-09
MAFG	chr17:82204971-82205471	0.220638	0.0331438	6.65701	2.79463e-11	7.02848e-09
FEM1B	chr15:68599650-68600150	0.0871492	0.0130963	6.6545	2.84262e-11	7.13794e-09
PCGF5	chr10:91163844-91164344	0.289594	0.0435364	6.65178	2.89574e-11	7.26559e-09
SEPTIN9	chr17:77770581-77771081	0.136897	0.0205847	6.65045	2.92205e-11	7.31764e-09
TIMP2	chr17:78935891-78936391	0.0859172	0.0129187	6.65058	2.91933e-11	7.31764e-09
RBP4	chr10:93580754-93581254	0.185323	0.027892	6.6443	3.04664e-11	7.62023e-09
CNGB1	chr16:57946381-57946881	0.156992	0.023631	6.64347	3.06388e-11	7.65735e-09
KIF1B	chr1:10676887-10677387	0.0470336	0.00708081	6.6424	3.08611e-11	7.70687e-09
SNX25	chr4:185209237-185209737	0.0840942	0.0126619	6.64152	3.10464e-11	7.74707e-09
DUSP4	chr8:29373152-29373652	0.0920002	0.0138742	6.63104	3.33325e-11	8.29805e-09
RAB31	chr18:9707939-9708439	0.29411	0.0443632	6.62959	3.36619e-11	8.37351e-09
RGMA	chr15:93089156-93089656	0.271003	0.0408841	6.62858	3.38935e-11	8.42456e-09
MYCBP2	chr13:77397201-77397701	0.0604532	0.00912374	6.62592	3.45082e-11	8.56399e-09
S100A10	chr1:151993600-151994100	0.151112	0.0228154	6.62325	3.5139e-11	8.71377e-09
JUND	chr19:18304423-18304923	0.156438	0.0236272	6.62109	3.56561e-11	8.83513e-09
GARNL3	chr9:127224268-127224768	0.0931521	0.0140715	6.61992	3.59403e-11	8.89863e-09
NOS1AP	chr1:162166889-162167389	0.155424	0.0234887	6.61697	3.66625e-11	9.0704e-09
PITPNM2	chr12:123097547-123098047	0.107663	0.0162727	6.61617	3.68615e-11	9.11257e-09
ARC	chr8:142636881-142637381	0.267105	0.0403728	6.61596	3.69154e-11	9.11881e-09
HS3ST2	chr16:22681558-22682058	0.13696	0.0207047	6.61495	3.71688e-11	9.17432e-09
ZFAND3	chr6:38149545-38150045	0.0753627	0.0113974	6.61226	3.78486e-11	9.33489e-09
AFF1	chr4:86593991-86594491	0.263411	0.0398396	6.61178	3.79731e-11	9.35834e-09
PTPRE	chr10:128018106-128018606	0.109494	0.0165639	6.61038	3.83332e-11	9.4398e-09
NPTX1	chr17:80504963-80505463	0.216344	0.0327308	6.6098	3.84829e-11	9.46934e-09
GNAS	chr20:58875484-58875984	0.070136	0.0106112	6.60964	3.85265e-11	9.47277e-09
PTPRB	chr12:70967314-70967814	0.268311	0.0406001	6.60863	3.87889e-11	9.52993e-09
TRNP1	chr1:26771628-26772128	0.253751	0.0384062	6.60705	3.92048e-11	9.62471e-09
SKAP1	chr17:48043084-48043584	0.172962	0.0261811	6.60636	3.93888e-11	9.66244e-09
SLC2A3	chr12:7960624-7961124	0.129813	0.0196554	6.60446	3.9896e-11	9.77933e-09
ANKRD11	chr16:89216351-89216851	0.0705314	0.0106799	6.60413	3.99856e-11	9.79378e-09
KDM4B	chr19:5112652-5113152	0.148688	0.0225196	6.60262	4.0396e-11	9.88669e-09
MED10	chr5:6158955-6159455	0.198194	0.0300195	6.60217	4.05182e-11	9.9014e-09
NDFIP1	chr5:142097625-142098125	0.0652938	0.00988959	6.60227	4.04898e-11	9.9014e-09
SYNJ2	chr6:158031466-158031966	0.371618	0.0562912	6.6017	4.0648e-11	9.92551e-09
HDAC5	chr17:44108623-44109123	0.124155	0.0188072	6.60147	4.07107e-11	9.93323e-09
RPS14	chr5:150036470-150036970	0.0844668	0.0127961	6.60095	4.08518e-11	9.96004e-09
ADCY5	chr3:123443961-123444461	0.101299	0.0153476	6.60033	4.10234e-11	9.99424e-09
ATP2B4	chr1:203650198-203650698	0.227958	0.0345729	6.59356	4.29394e-11	1.04371e-08
SGPP2	chr2:222424955-222425455	0.357916	0.0543175	6.58933	4.41814e-11	1.07308e-08
PCSK1	chr5:96565779-96566279	0.130489	0.0198041	6.58898	4.42855e-11	1.07479e-08
HDAC9	chr7:18086642-18087142	0.158501	0.0240725	6.58431	4.56992e-11	1.10657e-08
HLA-C	chr6:31734583-31735083	0.407614	0.0619597	6.5787	4.74592e-11	1.14745e-08
ULK1	chr12:132286846-132287346	0.213789	0.0324985	6.57842	4.75484e-11	1.14873e-08
NAV2	chr11:19453863-19454363	0.08531	0.0129694	6.5778	4.77473e-11	1.15266e-08
SYNDIG1	chr20:24469340-24469840	0.410689	0.0624824	6.57288	4.9352e-11	1.1905e-08
TLE1	chr9:81668927-81669427	0.240006	0.0365222	6.57149	4.98128e-11	1.20071e-08
TMEM41B	chr11:9565916-9566416	0.118941	0.0181	6.57133	4.98673e-11	1.20112e-08
GLDC	chr9:6645514-6646014	0.427894	0.065118	6.57106	4.99584e-11	1.2024e-08
PCGF5	chr10:91220352-91220852	0.195656	0.0297811	6.56981	5.03806e-11	1.21165e-08
DIP2C	chr10:622895-623395	0.0992731	0.0151108	6.56969	5.04192e-11	1.21167e-08
NGF	chr1:115190013-115190513	0.447677	0.0681985	6.56432	5.22698e-11	1.25519e-08
NEU1	chr6:31734583-31735083	0.297336	0.045315	6.56155	5.32524e-11	1.27783e-08
KRT18	chr12:52903723-52904223	0.31478	0.0479751	6.56131	5.33358e-11	1.27886e-08
HOXB4	chr17:48310813-48311313	0.166563	0.0253864	6.56114	5.33997e-11	1.27943e-08
JUN	chr1:58784437-58784937	0.54955	0.0837835	6.55917	5.4107e-11	1.29541e-08
RASSF8-AS1	chr12:26298854-26299354	0.24583	0.0374959	6.55617	5.52063e-11	1.32074e-08
CLMP	chr11:123187570-123188070	0.195447	0.0298228	6.55362	5.61592e-11	1.34253e-08
PLPBP	chr8:37302026-37302526	0.214765	0.0327864	6.55041	5.73794e-11	1.36918e-08
TMEM205	chr19:11346202-11346702	0.109204	0.0166714	6.55035	5.74032e-11	1.36918e-08
C22orf34	chr22:49970689-49971189	0.276054	0.0421536	6.54876	5.80172e-11	1.3828e-08
NUFIP2	chr17:29376586-29377086	0.141514	0.0216139	6.54734	5.85706e-11	1.39397e-08
XPR1	chr1:180594676-180595176	0.069504	0.0106156	6.54733	5.85735e-11	1.39397e-08
GGA2	chr16:23504652-23505152	0.159506	0.0243682	6.54568	5.92267e-11	1.40846e-08
EGFR	chr7:55018754-55019254	0.296409	0.0453395	6.53754	6.25387e-11	1.48391e-08
NEFM	chr8:24913456-24913956	0.0541725	0.00828708	6.53698	6.27753e-11	1.48841e-08
VGF	chr7:101168625-101169125	0.113501	0.0173639	6.53663	6.29214e-11	1.49077e-08
SLC22A23	chr6:3209027-3209527	0.0951555	0.0145587	6.536	6.31844e-11	1.49589e-08
TTC3	chr21:37564343-37564843	0.0336466	0.00515096	6.5321	6.48534e-11	1.53313e-08
ATP2B4	chr1:203674131-203674631	0.257332	0.0394011	6.53108	6.52971e-11	1.54247e-08
SIK3	chr11:117477006-117477506	0.094194	0.0144294	6.52793	6.66843e-11	1.57291e-08
REEP3	chr10:63521077-63521577	0.150316	0.023031	6.52668	6.72455e-11	1.5838e-08
OLFM2	chr19:9945386-9945886	0.143481	0.021985	6.5263	6.74147e-11	1.58662e-08
RBP4	chr10:93601229-93601729	0.343925	0.0527083	6.52506	6.79723e-11	1.59856e-08
VGF	chr7:101166425-101166925	0.0598633	0.00917822	6.52232	6.92281e-11	1.6245e-08
ATP6V0B	chr1:43582186-43582686	0.0815641	0.0125074	6.52127	6.97145e-11	1.63471e-08
RPS6KA2	chr6:166515043-166515543	0.145701	0.0223527	6.51827	7.11236e-11	1.66653e-08
ALPK3	chr15:84817057-84817557	0.250986	0.0385334	6.51346	7.34393e-11	1.71952e-08
BTAF1	chr10:91652362-91652862	0.117119	0.0179821	6.51307	7.36305e-11	1.72162e-08
GALNT13	chr2:153476670-153477170	0.156157	0.0239761	6.51306	7.36365e-11	1.72162e-08
RAPGEF1	chr9:131744644-131745144	0.114632	0.0176064	6.5108	7.47499e-11	1.74509e-08
IQSEC1	chr3:13379124-13379624	0.0982076	0.0150841	6.51066	7.48221e-11	1.7455e-08
PCGF5	chr10:91162650-91163150	0.25703	0.0394853	6.50951	7.5397e-11	1.75762e-08
NGF	chr1:115337952-115338452	0.417722	0.0642079	6.50577	7.72963e-11	1.79795e-08
IQSEC1	chr3:13462778-13463278	0.117691	0.0180926	6.50493	7.77274e-11	1.80535e-08
ID3	chr1:23554807-23555307	0.135985	0.0209099	6.50338	7.85343e-11	1.82276e-08
SPDYA	chr2:28583867-28584367	0.406659	0.0625546	6.50086	7.98609e-11	1.8522e-08
RBP1	chr3:139539458-139539958	0.0898898	0.0138276	6.50074	7.99234e-11	1.85231e-08
SIPA1L3	chr19:37933970-37934470	0.0953568	0.014671	6.49967	8.0499e-11	1.86429e-08
ITSN2	chr2:24429591-24430091	0.135668	0.0208791	6.4978	8.15023e-11	1.88616e-08
RET	chr10:43076159-43076659	0.311674	0.0479791	6.49603	8.24655e-11	1.90706e-08
DLGAP2	chr8:1079419-1079919	0.115224	0.0177389	6.49552	8.27473e-11	1.91219e-08
LINC00513	chr7:131145113-131145613	0.387861	0.0597299	6.49357	8.38258e-11	1.93571e-08
SPSB1	chr1:9687317-9687817	0.231964	0.0357309	6.49198	8.47158e-11	1.95485e-08
ARPP21	chr3:35739905-35740405	0.264201	0.0407206	6.48814	8.69009e-11	2.00093e-08
PRTG	chr15:55742920-55743420	0.183422	0.0282836	6.48508	8.86875e-11	2.04059e-08
COL6A2	chr21:46188313-46188813	0.491016	0.075743	6.48266	9.01186e-11	2.07203e-08
ARHGEF7	chr13:110955158-110955658	0.0680892	0.0105069	6.48043	9.14634e-11	2.10143e-08
STX16	chr20:58697274-58697774	0.119198	0.0184012	6.4777	9.31296e-11	2.13817e-08
TNRC18	chr7:5478662-5479162	0.162821	0.0251586	6.47177	9.68597e-11	2.22221e-08
NORAD	chr20:36142743-36143243	0.128933	0.0199276	6.47007	9.79605e-11	2.24585e-08
COL6A2	chr21:45607024-45607524	0.447998	0.0692481	6.46947	9.8349e-11	2.25314e-08
AC068205.1	chr11:43547257-43547757	0.220092	0.0340285	6.46787	9.93942e-11	2.27545e-08
KCNMB2-AS1	chr3:179322715-179323215	0.151778	0.0234712	6.46657	1.00255e-10	2.29351e-08
IGSF21	chr1:17787541-17788041	0.263026	0.0406896	6.46421	1.01832e-10	2.32791e-08
PGAP1	chr2:197092407-197092907	0.107292	0.0166093	6.45977	1.04861e-10	2.39372e-08
WDR45B	chr17:82246600-82247100	0.12559	0.0194484	6.45762	1.06361e-10	2.42624e-08
SLFN5	chr17:34781406-34781906	0.435247	0.0674243	6.45535	1.07972e-10	2.45947e-08
DLGAP2	chr8:610107-610607	0.102566	0.01589	6.45474	1.08402e-10	2.46729e-08
PTPRE	chr10:127423135-127423635	0.139758	0.0216579	6.45298	1.09673e-10	2.49108e-08
ETV5	chr3:185900196-185900696	0.207106	0.0320978	6.45235	1.10127e-10	2.49962e-08
NCS1	chr9:130426779-130427279	0.101285	0.0156979	6.45212	1.10295e-10	2.49988e-08
WDR45B	chr17:83083494-83083994	0.173752	0.0269393	6.44978	1.12015e-10	2.53706e-08
CLSTN2	chr3:139587971-139588471	0.111821	0.017339	6.44906	1.12543e-10	2.54721e-08
PAPPA	chr9:116369601-116370101	0.331388	0.0513949	6.44787	1.13433e-10	2.56554e-08
ZNF571	chr19:37933970-37934470	0.167328	0.025953	6.44735	1.13824e-10	2.57256e-08
FOXO3	chr6:108559452-108559952	0.133092	0.0206473	6.44597	1.14866e-10	2.59427e-08
OAZ1	chr19:2168904-2169404	0.0813236	0.0126246	6.4417	1.18144e-10	2.66641e-08
UBE2QL1	chr5:6434655-6435155	0.135686	0.0210769	6.43769	1.21305e-10	2.73388e-08
GAD2	chr10:25816327-25816827	0.401721	0.0624604	6.43162	1.26251e-10	2.84335e-08
RANBP2	chr2:108662124-108662624	0.106422	0.0165526	6.42932	1.28179e-10	2.88472e-08
NELL2	chr12:44876164-44876664	0.127825	0.0198859	6.4279	1.29377e-10	2.90964e-08
S100A10	chr1:152048035-152048535	0.136348	0.0212204	6.42533	1.31586e-10	2.95723e-08
RHOC	chr1:112707185-112707685	0.186997	0.029125	6.42049	1.3584e-10	3.04854e-08
MMP16	chr8:88017354-88017854	0.110053	0.0171489	6.4175	1.38531e-10	3.10675e-08
ECEL1	chr2:232502310-232502810	0.189998	0.0296204	6.41444	1.41341e-10	3.16638e-08
TP53I3	chr2:24084217-24084717	0.353514	0.0551162	6.41399	1.41763e-10	3.17252e-08
NR4A2	chr2:156341524-156342024	0.406314	0.0633496	6.41383	1.41907e-10	3.17353e-08
ST3GAL1	chr8:133571830-133572330	0.201399	0.0314017	6.41362	1.42103e-10	3.17567e-08
VAV2	chr9:134458357-134458857	0.141631	0.0220839	6.41333	1.42379e-10	3.17961e-08
FSTL5	chr4:162163833-162164333	0.252535	0.0393789	6.41295	1.42733e-10	3.18529e-08
CRTAC1	chr10:97518149-97518649	0.182358	0.0284395	6.41214	1.43494e-10	3.1978e-08
AC068051.1	chr2:214809214-214809714	0.455848	0.0711017	6.41121	1.44366e-10	3.21499e-08
ELOVL7	chr5:60844056-60844556	0.155044	0.0241901	6.40939	1.46099e-10	3.24904e-08
DRD2	chr11:113577991-113578491	0.310239	0.0484092	6.40869	1.46779e-10	3.26189e-08
PFKFB4	chr3:48155013-48155513	0.18103	0.0282495	6.40826	1.47191e-10	3.26878e-08
TEAD1	chr11:12674067-12674567	0.144527	0.0225608	6.40611	1.49277e-10	3.31278e-08
PPL	chr16:4937019-4937519	0.285418	0.0445676	6.40417	1.51185e-10	3.35279e-08
RHOB	chr2:20641362-20641862	0.249286	0.0389292	6.40359	1.51769e-10	3.36341e-08
IGF2BP3	chr7:23470444-23470944	0.235498	0.0368103	6.39761	1.57827e-10	3.4928e-08
PCBP3	chr21:45363857-45364357	0.166789	0.0260766	6.39611	1.5938e-10	3.52473e-08
NPTX1	chr17:80702562-80703062	0.170031	0.0265856	6.3956	1.59918e-10	3.53418e-08
NFE2L1	chr17:48043084-48043584	0.129122	0.0201956	6.39359	1.6204e-10	3.5786e-08
ANO4	chr12:100794493-100794993	0.204085	0.0319235	6.39293	1.62733e-10	3.5914e-08
EEF1A2	chr20:63162518-63163018	0.103275	0.0161556	6.39255	1.63141e-10	3.59793e-08
BAIAP2	chr17:81094801-81095301	0.11831	0.0185134	6.39053	1.65313e-10	3.6408e-08
GAS7	chr17:10115030-10115530	0.284708	0.0445631	6.38886	1.67124e-10	3.67766e-08
SEPTIN9	chr17:77363703-77364203	0.165566	0.0259151	6.38878	1.67218e-10	3.67766e-08
IRS1	chr2:226690439-226690939	0.316	0.0494652	6.38834	1.67701e-10	3.68574e-08
WARS	chr14:100213861-100214361	0.202042	0.0316423	6.38518	1.71192e-10	3.75728e-08
MCTP1	chr5:95283624-95284124	0.279027	0.0437333	6.3802	1.76853e-10	3.87355e-08
MDGA1	chr6:37697668-37698168	0.211985	0.0332249	6.38031	1.76725e-10	3.87355e-08
SPTB	chr14:64879804-64880304	0.166788	0.0261411	6.38031	1.76734e-10	3.87355e-08
DGKI	chr7:138144863-138145363	0.104797	0.0164381	6.37528	1.82632e-10	3.99738e-08
NR4A2	chr2:156342257-156342757	0.266901	0.0418674	6.37492	1.83063e-10	4.00406e-08
UBE2O	chr17:76844115-76844615	0.11366	0.0178354	6.37276	1.85657e-10	4.05523e-08
MYH9	chr22:36331443-36331943	0.222805	0.0349729	6.37078	1.88065e-10	4.10502e-08
SQLE	chr8:125378844-125379344	0.10912	0.0171292	6.37042	1.88508e-10	4.10906e-08
COL6A1	chr21:45874956-45875456	0.0896329	0.0140701	6.37046	1.88464e-10	4.10906e-08
PRKAR1A	chr17:68514800-68515300	0.112641	0.0176856	6.36909	1.90153e-10	4.1421e-08
NECTIN1	chr11:119684269-119684769	0.153357	0.0240904	6.36591	1.94132e-10	4.22299e-08
SLC7A5	chr16:87806674-87807174	0.173227	0.0272126	6.36569	1.94418e-10	4.22633e-08
ELMO1	chr7:37245638-37246138	0.234664	0.0368825	6.36248	1.98516e-10	4.30954e-08
SARS	chr1:109214748-109215248	0.131574	0.0206807	6.36216	1.98932e-10	4.31563e-08
S100A13	chr1:153566455-153566955	0.21411	0.0336611	6.36075	2.00772e-10	4.35259e-08
FKBP5	chr6:35688750-35689250	0.413635	0.065048	6.35892	2.03174e-10	4.40166e-08
TNRC6C	chr17:77882564-77883064	0.0650918	0.0102365	6.35881	2.03321e-10	4.40187e-08
SKAP1	chr17:48310813-48311313	0.171388	0.0269699	6.35479	2.08711e-10	4.51548e-08
GCC2	chr2:108106680-108107180	0.140515	0.0221127	6.35448	2.09138e-10	4.52167e-08
ZMAT3	chr3:179322715-179323215	0.112721	0.0177446	6.35241	2.1197e-10	4.57979e-08
MGAT5	chr2:134301053-134301553	0.158881	0.0250141	6.35167	2.12994e-10	4.5988e-08
DUSP1	chr5:172771011-172771511	0.122256	0.0192511	6.35061	2.14457e-10	4.62413e-08
PGPEP1	chr19:18660237-18660737	0.225005	0.0354447	6.34806	2.1805e-10	4.69842e-08
TMEM120B	chr12:122166642-122167142	0.13516	0.0212986	6.34596	2.21046e-10	4.75977e-08
KCND3	chr1:111739253-111739753	0.0983824	0.0155038	6.3457	2.21423e-10	4.76466e-08
ARHGAP26	chr5:142821971-142822471	0.229128	0.0361158	6.34427	2.23482e-10	4.80572e-08
ZNF423	chr16:49698953-49699453	0.137117	0.0216184	6.34263	2.25869e-10	4.8505e-08
EIF4A3	chr17:80419413-80419913	0.178874	0.0282237	6.33773	2.33176e-10	5.0007e-08
CTNNA1	chr5:138650934-138651434	0.0888454	0.0140241	6.33519	2.37045e-10	5.08026e-08
GRM7	chr3:6860847-6861347	0.293271	0.0462979	6.33444	2.38212e-10	5.10184e-08
CEMIP	chr15:80851086-80851586	0.310418	0.0490272	6.33155	2.42712e-10	5.19473e-08
PFN1	chr17:4492825-4493325	0.139917	0.0221036	6.33006	2.45071e-10	5.24169e-08
TPM3	chr1:154420149-154420649	0.0839327	0.0132674	6.32625	2.51183e-10	5.36883e-08
SNX29	chr16:12120353-12120853	0.0683963	0.0108125	6.32567	2.52132e-10	5.38549e-08
AGAP3	chr7:151086043-151086543	0.0838075	0.0132507	6.32475	2.53635e-10	5.41035e-08
NDRG1	chr8:133296098-133296598	0.348761	0.0551504	6.3238	2.55202e-10	5.44013e-08
SH3BGRL3	chr1:26284670-26285170	0.105956	0.0167573	6.32296	2.56601e-10	5.4663e-08
MEST	chr7:130273187-130273687	0.110751	0.0175166	6.32262	2.57172e-10	5.47481e-08
VAPA	chr18:9899017-9899517	0.0777273	0.0122956	6.32154	2.5897e-10	5.50941e-08
RPS27L	chr15:62739031-62739531	0.186818	0.0295549	6.32105	2.59799e-10	5.52336e-08
WWC1	chr5:168317646-168318146	0.344143	0.0544533	6.31997	2.6161e-10	5.55447e-08
SERPINB9	chr6:3324440-3324940	0.174617	0.0276378	6.31806	2.64874e-10	5.61255e-08
MIR100HG	chr11:121655383-121655883	0.0961221	0.0152173	6.31665	2.673e-10	5.65643e-08
ASS1	chr9:130444583-130445083	0.431236	0.0682948	6.31433	2.71337e-10	5.73805e-08
ROCK2	chr2:10859997-10860497	0.0764136	0.0121076	6.31122	2.76846e-10	5.85069e-08
SMG6	chr17:2240008-2240508	0.134623	0.0213339	6.31028	2.78523e-10	5.88223e-08
GHRH	chr20:37693707-37694207	0.119073	0.0188715	6.30969	2.79595e-10	5.90096e-08
ESYT2	chr7:158868836-158869336	0.106169	0.0168267	6.30955	2.79846e-10	5.90235e-08
AC016831.7	chr7:131244208-131244708	0.311746	0.0494136	6.30891	2.8101e-10	5.92297e-08
AL355612.1	chr6:76612933-76613433	0.603811	0.095711	6.30869	2.81414e-10	5.92758e-08
LINC-PINT	chr7:131145113-131145613	0.298464	0.0473172	6.30772	2.83181e-10	5.96086e-08
TMEM178B	chr7:140594249-140594749	0.0533511	0.00846069	6.30577	2.86772e-10	6.02848e-08
CHD2	chr15:92900023-92900523	0.0690256	0.0109475	6.30517	2.87886e-10	6.04791e-08
PRMT8	chr12:3579377-3579877	0.233446	0.0370429	6.30203	2.93773e-10	6.15943e-08
FAM78B	chr1:166093667-166094167	0.154178	0.0244655	6.30184	2.94137e-10	6.16054e-08
GADD45G	chr9:89606736-89607236	0.344754	0.0547517	6.29668	3.04085e-10	6.35057e-08
SMAD3	chr15:67065396-67065896	0.486536	0.0773033	6.29386	3.09661e-10	6.45858e-08
GALNT11	chr7:151808830-151809330	0.0920049	0.0146213	6.29252	3.12343e-10	6.51026e-08
ZER1	chr9:128723987-128724487	0.148909	0.0236687	6.29139	3.14643e-10	6.5539e-08
SH3PXD2A	chr10:103854591-103855091	0.0876859	0.0139384	6.29096	3.15502e-10	6.56751e-08
DSCAM	chr21:40847922-40848422	0.10461	0.0166358	6.28823	3.21107e-10	6.67983e-08
HOTAIRM1	chr7:27519754-27520254	0.191745	0.0305191	6.28278	3.32564e-10	6.91365e-08
ATXN1	chr6:16539491-16539991	0.0898442	0.0143015	6.28217	3.33873e-10	6.93634e-08
S100A10	chr1:151972872-151973372	0.147729	0.0235191	6.28125	3.35864e-10	6.97316e-08
MYRIP	chr3:39809270-39809770	0.116389	0.0185314	6.28064	3.37182e-10	6.99273e-08
ZFAND3	chr6:37657045-37657545	0.069889	0.0111279	6.28051	3.37465e-10	6.99273e-08
HOXB4	chr17:48593762-48594262	0.160147	0.025499	6.28052	3.37447e-10	6.99273e-08
AUXG01000058.1	chr7:130352208-130352708	0.140327	0.0223471	6.27946	3.39759e-10	7.0357e-08
HSD17B12	chr11:44016094-44016594	0.121161	0.0192966	6.27891	3.40955e-10	7.0559e-08
PYGB	chr20:25223161-25223661	0.143878	0.0229199	6.27745	3.44177e-10	7.11795e-08
EMC8	chr16:85799961-85800461	0.180959	0.0288325	6.27622	3.46914e-10	7.16989e-08
ADAM9	chr8:38527960-38528460	0.109106	0.0173848	6.27593	3.47548e-10	7.17835e-08
MBP	chr18:77132572-77133072	0.211088	0.0336537	6.27237	3.55604e-10	7.33998e-08
BIN3	chr8:22178788-22179288	0.18759	0.0299083	6.27217	3.56045e-10	7.34435e-08
IER5L	chr9:129488462-129488962	0.17819	0.0284733	6.25816	3.89551e-10	8.01992e-08
PDE4A	chr19:9945386-9945886	0.233795	0.0373768	6.25507	3.97328e-10	8.17476e-08
EZR	chr6:158818021-158818521	0.184381	0.0294918	6.25196	4.05336e-10	8.32295e-08
ADRA1A	chr8:27036202-27036702	0.290731	0.0465015	6.25206	4.05064e-10	8.32295e-08
SPINT2	chr19:38264135-38264635	0.0533501	0.00853347	6.25187	4.05575e-10	8.32295e-08
EBF3	chr10:129884594-129885094	0.140572	0.022492	6.24986	4.10827e-10	8.4253e-08
RTL1	chr14:100693131-100693631	0.422872	0.0676628	6.2497	4.11234e-10	8.42823e-08
KLF3	chr4:38663648-38664148	0.147822	0.023657	6.24857	4.14218e-10	8.48394e-08
NR6A1	chr9:124741634-124742134	0.131004	0.0209693	6.24741	4.17323e-10	8.54205e-08
CPEB2	chr4:14716343-14716843	0.135185	0.0216392	6.24725	4.17739e-10	8.54508e-08
PRKCE	chr2:45759487-45759987	0.122098	0.0195447	6.24714	4.18035e-10	8.54565e-08
NRN1	chr6:6008676-6009176	0.0960723	0.015379	6.24697	4.18494e-10	8.54956e-08
CBX4	chr17:79993554-79994054	0.169739	0.0271777	6.24552	4.22389e-10	8.6236e-08
ARHGAP29	chr1:94541719-94542219	0.284265	0.0455262	6.244	4.26512e-10	8.70221e-08
GEM	chr8:93991380-93991880	0.194668	0.0311933	6.24069	4.35648e-10	8.88294e-08
KDM4B	chr19:5046285-5046785	0.146954	0.0235559	6.23852	4.41721e-10	9.00101e-08
INSIG1	chr7:155206378-155206878	0.117017	0.0187618	6.23696	4.46142e-10	9.08529e-08
REV3L	chr6:111483547-111484047	0.0385493	0.00618141	6.23633	4.47942e-10	9.11612e-08
TNS3	chr7:47535241-47535741	0.430612	0.0690685	6.23456	4.53049e-10	9.21417e-08
SCG2	chr2:223613017-223613517	0.0925727	0.0148493	6.23414	4.54274e-10	9.2332e-08
TMEM184C	chr4:147683946-147684446	0.0826211	0.013254	6.23365	4.55683e-10	9.25593e-08
UTS2	chr1:7401720-7402220	0.274916	0.0441043	6.23332	4.56662e-10	9.26992e-08
TUBA4A	chr2:219253740-219254240	0.211835	0.0339857	6.23304	4.5746e-10	9.28021e-08
NYAP2	chr2:225400128-225400628	0.266324	0.0427325	6.23235	4.59496e-10	9.31558e-08
TOX	chr8:59119523-59120023	0.346136	0.0555937	6.22618	4.77952e-10	9.67745e-08
HEXIM1	chr17:45311930-45312430	0.367323	0.0590217	6.22353	4.86102e-10	9.83623e-08
ROBO2	chr3:75906444-75906944	0.19195	0.0308575	6.22053	4.95478e-10	1.0014e-07
HOXB5	chr17:48555220-48555720	0.0985176	0.0158375	6.22052	4.95515e-10	1.0014e-07
TMEM132E	chr17:34503684-34504184	0.211054	0.0339451	6.21753	5.05036e-10	1.01999e-07
KCNAB2	chr1:6037230-6037730	0.200642	0.032305	6.21087	5.2693e-10	1.06286e-07
P2RX3	chr11:57340151-57340651	0.0898719	0.0144772	6.20783	5.37201e-10	1.0829e-07
GNB5	chr15:52103424-52103924	0.106074	0.0170901	6.20674	5.40965e-10	1.0898e-07
QSOX2	chr9:136228028-136228528	0.259795	0.041861	6.20614	5.43028e-10	1.09326e-07
JARID2	chr6:15458095-15458595	0.118173	0.0190456	6.20475	5.47828e-10	1.10223e-07
STIMATE	chr3:52895414-52895914	0.1603	0.0258409	6.20335	5.52744e-10	1.11142e-07
KIAA0513	chr16:85037004-85037504	0.138101	0.0222659	6.20235	5.56264e-10	1.11779e-07
AUH	chr9:91071562-91072062	0.105116	0.0169494	6.20173	5.58447e-10	1.12147e-07
CLN8	chr8:1478643-1479143	0.196226	0.0316429	6.20126	5.60119e-10	1.12412e-07
PHLDA2	chr11:3049771-3050271	0.247315	0.0398832	6.20097	5.61166e-10	1.12552e-07
NETO2	chr16:47143762-47144262	0.212896	0.0343393	6.19977	5.65442e-10	1.13267e-07
RPL13	chr16:89602326-89602826	0.0669803	0.0108043	6.1994	5.66791e-10	1.13466e-07
PXN	chr12:120231208-120231708	0.221568	0.035748	6.19806	5.71617e-10	1.1436e-07
CAMK2N1	chr1:20481193-20481693	0.133679	0.0215693	6.19765	5.73107e-10	1.14586e-07
ANKRD55	chr5:56233125-56233625	0.235513	0.0380023	6.19735	5.74232e-10	1.14739e-07
ADAMTS16	chr5:5404286-5404786	0.439808	0.0709906	6.19529	5.81773e-10	1.16173e-07
ZBTB7C	chr18:48293870-48294370	0.24711	0.039892	6.19448	5.84771e-10	1.16699e-07
ATF4	chr22:39308726-39309226	0.14905	0.0240747	6.19114	5.97292e-10	1.19123e-07
SMC5	chr9:70418835-70419335	0.0552473	0.00892617	6.18936	6.04074e-10	1.204e-07
CBFB	chr16:67465662-67466162	0.148199	0.0239476	6.18848	6.07486e-10	1.20996e-07
NPC1	chr18:24076131-24076631	0.15537	0.0251118	6.18714	6.12666e-10	1.21884e-07
DENND4A	chr15:65979329-65979829	0.0909508	0.0147005	6.18691	6.13549e-10	1.21984e-07
MDK	chr11:46381412-46381912	0.112545	0.0181951	6.18546	6.19208e-10	1.23032e-07
LITAF	chr16:11675441-11675941	0.35637	0.0576483	6.18179	6.33768e-10	1.2569e-07
ANKRD28	chr3:15310644-15311144	0.104931	0.0169811	6.17927	6.43971e-10	1.27634e-07
ELL2	chr5:96410020-96410520	0.261894	0.0423902	6.17819	6.48419e-10	1.28436e-07
NCOA2	chr8:70376652-70377152	0.0620507	0.0100437	6.17807	6.4892e-10	1.28455e-07
LRIF1	chr1:110963779-110964279	0.139758	0.0226269	6.17664	6.54796e-10	1.29538e-07
RPS6KA2	chr6:166862606-166863106	0.136784	0.0221464	6.17633	6.56087e-10	1.29664e-07
AC090617.5	chr17:2042541-2043041	0.432365	0.0700179	6.17507	6.61327e-10	1.30587e-07
SGPP2	chr2:222399367-222399867	0.22295	0.0361337	6.17014	6.82315e-10	1.34648e-07
SIGIRR	chr11:407060-407560	0.189144	0.0306654	6.168	6.91602e-10	1.36312e-07
PGAP1	chr2:197108755-197109255	0.104842	0.0170066	6.16481	7.05689e-10	1.39003e-07
JUNB	chr19:13155446-13155946	0.239435	0.0388635	6.16092	7.2325e-10	1.42374e-07
ARPP21	chr3:35639199-35639699	0.294582	0.0478168	6.16063	7.24563e-10	1.42544e-07
ZGPAT	chr20:63699049-63699549	0.239347	0.0388545	6.16008	7.27075e-10	1.4295e-07
CDH7	chr18:65974780-65975280	0.253514	0.0411582	6.15951	7.29685e-10	1.43375e-07
SCRN1	chr7:30001926-30002426	0.111509	0.0181047	6.15911	7.31549e-10	1.43653e-07
TNRC6C	chr17:77957632-77958132	0.0681513	0.0110681	6.15744	7.39284e-10	1.45082e-07
PTPRN2	chr7:158301221-158301721	0.0755397	0.0122683	6.15733	7.39827e-10	1.451e-07
ATP1A3	chr19:41997496-41997996	0.0647226	0.0105188	6.15302	7.60202e-10	1.49004e-07
SARAF	chr8:30476441-30476941	0.0704012	0.0114465	6.15044	7.72689e-10	1.51359e-07
PLAAT3	chr11:63614238-63614738	0.351847	0.0572103	6.15006	7.74535e-10	1.51627e-07
OSBP2	chr22:30806326-30806826	0.111373	0.0181136	6.14859	7.81724e-10	1.52941e-07
ATP11A	chr13:112752950-112753450	0.133052	0.0216447	6.14708	7.89242e-10	1.54251e-07
RAPGEF1	chr9:131624616-131625116	0.101536	0.0165227	6.14523	7.98459e-10	1.55928e-07
GALNT14	chr2:30758052-30758552	0.157344	0.0256052	6.14499	7.99699e-10	1.56074e-07
OAZ1	chr19:1857171-1857671	0.105525	0.0171898	6.1388	8.31477e-10	1.62078e-07
ARFGEF3	chr6:137866848-137867348	0.0659197	0.0107401	6.13772	8.37141e-10	1.63082e-07
ST8SIA5	chr18:46711315-46711815	0.244704	0.0398721	6.13723	8.39744e-10	1.6349e-07
LURAP1L-AS1	chr9:12814387-12814887	0.41812	0.0681656	6.13388	8.57596e-10	1.66762e-07
MAFG	chr17:81519348-81519848	0.179556	0.0292737	6.1337	8.58587e-10	1.66853e-07
RUNX1T1	chr8:92103273-92103773	0.0652887	0.0106451	6.13319	8.61364e-10	1.6729e-07
DLGAP2	chr8:629236-629736	0.088913	0.0144995	6.13214	8.67032e-10	1.68289e-07
PCSK1	chr5:96198515-96199015	0.115622	0.0188575	6.13136	8.71286e-10	1.69011e-07
SDK1	chr7:3114739-3115239	0.104363	0.0170237	6.13047	8.76188e-10	1.69653e-07
GREB1L	chr18:21241482-21241982	0.146917	0.023965	6.1305	8.76059e-10	1.69653e-07
ATF5	chr19:49928694-49929194	0.55309	0.0902181	6.13059	8.75533e-10	1.69653e-07
ATXN1	chr6:16319942-16320442	0.0809684	0.0132093	6.12963	8.80818e-10	1.70446e-07
ARC	chr8:142681728-142682228	0.312588	0.0509973	6.1295	8.81533e-10	1.70481e-07
SHC3	chr9:89178504-89179004	0.120721	0.019696	6.1292	8.83215e-10	1.70702e-07
ENC1	chr5:74640452-74640952	0.144454	0.0235706	6.12858	8.86675e-10	1.71267e-07
SHISA6	chr17:11328686-11329186	0.145452	0.0237464	6.1252	9.05699e-10	1.74836e-07
RNF150	chr4:140856593-140857093	0.0718664	0.0117344	6.1244	9.10254e-10	1.75609e-07
MICALL1	chr22:37905047-37905547	0.214297	0.0350025	6.12233	9.2215e-10	1.77797e-07
PTPRN	chr2:219571826-219572326	0.149537	0.0244261	6.12199	9.24121e-10	1.78069e-07
FOXP1	chr3:71228366-71228866	0.146658	0.0239651	6.11966	9.37771e-10	1.8059e-07
SDK2	chr17:73396382-73396882	0.210865	0.0344716	6.11706	9.53145e-10	1.8344e-07
CUX2	chr12:111181112-111181612	0.137749	0.0225218	6.11622	9.58201e-10	1.84302e-07
NAB1	chr2:190648574-190649074	0.164689	0.0269271	6.11609	9.59011e-10	1.84346e-07
CRTAC1	chr10:98460750-98461250	0.171284	0.0280188	6.11319	9.76581e-10	1.87611e-07
MAPK8IP1	chr11:45880356-45880856	0.0991808	0.016225	6.11284	9.78764e-10	1.87917e-07
FYTTD1	chr3:197520758-197521258	0.0721553	0.011805	6.11228	9.82204e-10	1.88464e-07
MIR100HG	chr11:121722410-121722910	0.0961683	0.015734	6.11213	9.83097e-10	1.88522e-07
POLH	chr6:43798749-43799249	0.16316	0.0266961	6.11173	9.85544e-10	1.88877e-07
BAIAP2	chr17:80649637-80650137	0.163181	0.0267047	6.11058	9.92695e-10	1.90134e-07
BMERB1	chr16:14958864-14959364	0.1003	0.0164167	6.10962	9.98678e-10	1.91165e-07
COTL1	chr16:84603064-84603564	0.11019	0.018052	6.104	1.03443e-09	1.97772e-07
WWC1	chr5:168039579-168040079	0.307555	0.0503894	6.10357	1.03723e-09	1.98188e-07
CHST8	chr19:33274025-33274525	0.0900546	0.0147602	6.10116	1.053e-09	2.00839e-07
PHLDA2	chr11:3095799-3096299	0.255642	0.0419033	6.10077	1.05557e-09	2.0121e-07
HSPB1	chr7:76302136-76302636	0.344123	0.0564274	6.0985	1.07068e-09	2.03887e-07
RPS15	chr19:1859994-1860494	0.0725006	0.0118883	6.09847	1.0709e-09	2.03887e-07
COTL1	chr16:84177568-84178068	0.151817	0.0248966	6.09791	1.07463e-09	2.04476e-07
DUSP4	chr8:29828310-29828810	0.128531	0.0210789	6.09763	1.07651e-09	2.04712e-07
MPP6	chr7:24298421-24298921	0.182375	0.029913	6.09683	1.0819e-09	2.05492e-07
NDFIP1	chr5:141743773-141744273	0.0463193	0.00759835	6.09596	1.08781e-09	2.06492e-07
MAP1S	chr19:17680079-17680579	0.144974	0.023789	6.09419	1.09996e-09	2.08673e-07
BEND4	chr4:42152064-42152564	0.336735	0.0552671	6.09288	1.109e-09	2.10263e-07
PLXNA2	chr1:208074283-208074783	0.136522	0.0224074	6.09272	1.11007e-09	2.1034e-07
SHISA9	chr16:12901206-12901706	0.377561	0.0619844	6.09124	1.12043e-09	2.12102e-07
HOXB3	chr17:48593762-48594262	0.119007	0.019539	6.09071	1.1241e-09	2.12539e-07
SERTAD2	chr2:64634345-64634845	0.172145	0.0282638	6.09068	1.12434e-09	2.12539e-07
HSPA1A	chr6:31734583-31735083	0.245818	0.0403731	6.08866	1.13859e-09	2.14772e-07
LITAF	chr16:11201651-11202151	0.289088	0.0474791	6.08873	1.1381e-09	2.14772e-07
ETFB	chr19:51354597-51355097	0.140724	0.0231126	6.08863	1.13884e-09	2.14772e-07
ARHGAP29	chr1:94237414-94237914	0.262564	0.043127	6.08816	1.14219e-09	2.15276e-07
METAP1D	chr2:172102701-172103201	0.241751	0.0397406	6.08323	1.17783e-09	2.21601e-07
BBC3	chr19:47240979-47241479	0.393864	0.0647536	6.08251	1.18314e-09	2.22467e-07
ADRA1B	chr5:159504964-159505464	0.30329	0.049885	6.07977	1.20353e-09	2.26035e-07
NDRG1	chr8:133381893-133382393	0.303402	0.0499077	6.07926	1.20738e-09	2.26625e-07
AKAP6	chr14:32031401-32031901	0.059432	0.00977713	6.07867	1.21181e-09	2.27322e-07
SOX4	chr6:21350912-21351412	0.124149	0.020429	6.07712	1.22364e-09	2.29407e-07
RNF213-AS1	chr17:80891163-80891663	0.122709	0.0201942	6.07642	1.22899e-09	2.30274e-07
CUX2	chr12:111033489-111033989	0.162736	0.0267843	6.07579	1.23377e-09	2.31034e-07
TMEM132B	chr12:125186068-125186568	0.226501	0.0372808	6.07554	1.23572e-09	2.31197e-07
ARHGAP21	chr10:24496782-24497282	0.0757607	0.0124729	6.07404	1.24732e-09	2.33161e-07
SYT17	chr16:19167552-19168052	0.244485	0.0402517	6.07391	1.24836e-09	2.33218e-07
NPLOC4	chr17:81329373-81329873	0.133673	0.0220134	6.07235	1.26055e-09	2.35358e-07
BMPER	chr7:33905082-33905582	0.270178	0.0444952	6.07208	1.26263e-09	2.35609e-07
CAMK2N1	chr1:20340037-20340537	0.087819	0.0144663	6.07059	1.27445e-09	2.37675e-07
RALGAPA2	chr20:20211342-20211842	0.0889875	0.014665	6.06802	1.29497e-09	2.41361e-07
PYGB	chr20:25242237-25242737	0.136079	0.0224331	6.066	1.31137e-09	2.44275e-07
PCBP3	chr21:46038870-46039370	0.0985593	0.0162582	6.06214	1.34325e-09	2.50067e-07
LSS	chr21:46060662-46061162	0.103359	0.0170503	6.06196	1.34469e-09	2.50188e-07
VAMP2	chr17:8151087-8151587	0.0657907	0.0108541	6.06139	1.34949e-09	2.50936e-07
GCK	chr7:44189234-44189734	0.268253	0.0442632	6.06039	1.35789e-09	2.52351e-07
JRK	chr8:142681728-142682228	0.219159	0.0361735	6.05853	1.37367e-09	2.55135e-07
RHOQ	chr2:46500084-46500584	0.0959851	0.0158436	6.05831	1.37563e-09	2.5535e-07
PDPK1	chr16:3021674-3022174	0.190473	0.0314451	6.0573	1.38421e-09	2.56793e-07
BTBD9	chr6:38149545-38150045	0.0977076	0.0161322	6.05666	1.38974e-09	2.57519e-07
CDKN1A	chr6:36442729-36443229	0.184795	0.0305153	6.05581	1.39715e-09	2.58593e-07
MDM2	chr12:68932985-68933485	0.186722	0.0308333	6.05584	1.39684e-09	2.58593e-07
SLC4A4	chr4:71442290-71442790	0.354562	0.0585556	6.05514	1.40299e-09	2.59522e-07
FOS	chr14:75310652-75311152	0.175444	0.0289759	6.05483	1.40562e-09	2.59858e-07
PLD3	chr19:40219708-40220208	0.0739164	0.01221	6.05375	1.41514e-09	2.61467e-07
EPCAM	chr2:46882015-46882515	0.145796	0.0240841	6.05361	1.41634e-09	2.61536e-07
ID1	chr20:31573073-31573573	0.15298	0.0252777	6.05197	1.43083e-09	2.64058e-07
CSNK1A1	chr5:149805772-149806272	0.070514	0.0116521	6.05164	1.4338e-09	2.64455e-07
ACADVL	chr17:7060219-7060719	0.227637	0.0376215	6.05072	1.44198e-09	2.65809e-07
CUBN	chr10:17228322-17228822	0.274134	0.0453135	6.04972	1.45098e-09	2.67314e-07
MAP1LC3B	chr16:87581816-87582316	0.139221	0.0230149	6.04918	1.45586e-09	2.68058e-07
AC140912.1	chr16:72961833-72962333	0.292119	0.0483095	6.04681	1.47744e-09	2.71874e-07
SLC9A1	chr1:26771628-26772128	0.293062	0.0484702	6.04624	1.48261e-09	2.72669e-07
PLCG2	chr16:81493615-81494115	0.121383	0.0200851	6.04345	1.50851e-09	2.77112e-07
AKR1E2	chr10:4825968-4826468	0.226973	0.0375588	6.04313	1.51152e-09	2.77346e-07
ECM1	chr1:150149582-150150082	0.218465	0.0361504	6.04322	1.5107e-09	2.77346e-07
SLC22A23	chr6:3324440-3324940	0.130232	0.0215508	6.04301	1.51268e-09	2.77398e-07
DSCAML1	chr11:117828541-117829041	0.235494	0.0389841	6.04077	1.53378e-09	2.80784e-07
FBN3	chr19:8149045-8149545	0.198676	0.0328887	6.04085	1.53304e-09	2.80784e-07
ATF4	chr22:39253401-39253901	0.122633	0.0203049	6.03959	1.54502e-09	2.82679e-07
CDKN1A	chr6:36848598-36849098	0.300068	0.0496891	6.03892	1.5515e-09	2.83702e-07
CLU	chr8:27257018-27257518	0.194185	0.0321591	6.03827	1.55776e-09	2.84684e-07
YWHAZ	chr8:101126409-101126909	0.0412501	0.00683387	6.03613	1.57854e-09	2.88316e-07
YWHAZ	chr8:101245378-101245878	0.067834	0.0112408	6.03463	1.59323e-09	2.90833e-07
RPS15	chr19:1265328-1265828	0.0761896	0.0126332	6.03092	1.63025e-09	2.9742e-07
PHACTR3	chr20:59835659-59836159	0.0861805	0.0142908	6.03048	1.63472e-09	2.98064e-07
RTN4	chr2:55111683-55112183	0.0361208	0.00599063	6.02955	1.64416e-09	2.99615e-07
DGKG	chr3:185900196-185900696	0.40656	0.0674534	6.02727	1.66747e-09	3.03516e-07
AC010478.1	chr5:51039619-51040119	0.421172	0.0698773	6.02731	1.6671e-09	3.03516e-07
C1orf21	chr1:184191194-184191694	0.102039	0.0169361	6.02496	1.69146e-09	3.07707e-07
CST3	chr20:23637774-23638274	0.129629	0.0215209	6.02342	1.70774e-09	3.10491e-07
DPF3	chr14:72643222-72643722	0.21187	0.0351776	6.02287	1.71351e-09	3.11363e-07
PTPRO	chr12:15540464-15540964	0.0723017	0.01201	6.02011	1.74302e-09	3.16544e-07
DENND2A	chr7:140594249-140594749	0.103575	0.0172064	6.01959	1.74857e-09	3.17373e-07
HOXB-AS3	chr17:48489677-48490177	0.246465	0.0409501	6.01865	1.75873e-09	3.19035e-07
YY1	chr14:100693131-100693631	0.122005	0.0202754	6.01737	1.77275e-09	3.21395e-07
RGS4	chr1:162884724-162885224	0.272704	0.0453291	6.01609	1.78682e-09	3.23762e-07
GBF1	chr10:102646154-102646654	0.103919	0.0172874	6.01126	1.84087e-09	3.33366e-07
BNIP3	chr10:132311287-132311787	0.126879	0.0211097	6.01044	1.85026e-09	3.34872e-07
NCOA1	chr2:24855684-24856184	0.04752	0.00790638	6.01035	1.85129e-09	3.34872e-07
EIF4A3	chr17:79945437-79945937	0.134905	0.0224523	6.00853	1.87215e-09	3.38453e-07
TRMT112	chr11:64716410-64716910	0.17643	0.0293695	6.00726	1.88689e-09	3.40925e-07
BTG2	chr1:203362114-203362614	0.231803	0.0385899	6.00682	1.89194e-09	3.41644e-07
KCNMA1	chr10:77405612-77406112	0.0823595	0.0137122	6.0063	1.89803e-09	3.4255e-07
PBX1	chr1:164672226-164672726	0.13705	0.0228215	6.0053	1.90981e-09	3.4448e-07
NFKBIZ	chr3:101849152-101849652	0.205068	0.0341536	6.00429	1.92172e-09	3.46432e-07
HOXB8	chr17:48489677-48490177	0.287832	0.0479776	5.9993	1.98171e-09	3.56644e-07
TNKS	chr8:9182868-9183368	0.0557128	0.0092937	5.99469	2.03874e-09	3.667e-07
ZNF184	chr6:27472213-27472713	0.241426	0.0402902	5.99217	2.07063e-09	3.72015e-07
CPEB4	chr5:173657854-173658354	0.0792073	0.0132267	5.98845	2.11848e-09	3.80398e-07
DLGAP2	chr8:486561-487061	0.0966688	0.0161472	5.98671	2.14131e-09	3.84282e-07
IER2	chr19:13163779-13164279	0.23449	0.0391788	5.98513	2.16219e-09	3.8781e-07
GABARAPL1	chr12:10212192-10212692	0.0898769	0.01502	5.98382	2.17967e-09	3.90726e-07
CLIP2	chr7:74079191-74079691	0.0864444	0.014448	5.98315	2.18862e-09	3.92079e-07
LONRF2	chr2:100322312-100322812	0.097004	0.0162131	5.98307	2.18968e-09	3.92079e-07
LRBA	chr4:151408779-151409279	0.119808	0.020027	5.98231	2.1999e-09	3.93688e-07
PRKCE	chr2:45771210-45771710	0.124681	0.0208512	5.97958	2.23714e-09	4.00128e-07
SLC7A1	chr13:29595548-29596048	0.0780657	0.0130558	5.97937	2.24005e-09	4.00425e-07
SST	chr3:188153519-188154019	0.194598	0.0325505	5.97833	2.25431e-09	4.02669e-07
RPS18	chr6:33590119-33590619	0.0601033	0.0100536	5.97827	2.25514e-09	4.02669e-07
GPX3	chr5:151080943-151081443	0.357442	0.0598006	5.97723	2.26968e-09	4.0504e-07
OAZ1	chr19:2711452-2711952	0.101675	0.0170127	5.97643	2.28082e-09	4.068e-07
FAM155A	chr13:107765944-107766444	0.0556812	0.00932354	5.97211	2.34201e-09	4.1748e-07
RAB22A	chr20:58457210-58457710	0.0833312	0.0139572	5.97048	2.36562e-09	4.21452e-07
GEM	chr8:94262110-94262610	0.30153	0.0505083	5.96992	2.37369e-09	4.22419e-07
NRIP1	chr21:15065533-15066033	0.149647	0.0250666	5.96995	2.37322e-09	4.22419e-07
TPM4	chr19:16076058-16076558	0.0863542	0.0144705	5.9676	2.40762e-09	4.28217e-07
INPP5A	chr10:132571855-132572355	0.11139	0.0186668	5.96728	2.41238e-09	4.28825e-07
DTNA	chr18:34493025-34493525	0.0893545	0.014975	5.96692	2.41767e-09	4.29527e-07
MIDN	chr19:1333748-1334248	0.133953	0.0224521	5.96616	2.42908e-09	4.31314e-07
SYT4	chr18:43279312-43279812	0.131283	0.0220058	5.96582	2.43416e-09	4.31974e-07
RAI1	chr17:17435322-17435822	0.0970733	0.0162722	5.96558	2.43765e-09	4.32354e-07
ADAMTS18	chr16:77434853-77435353	0.380762	0.0638376	5.96453	2.45334e-09	4.34895e-07
AC093866.1	chr4:89111215-89111715	0.281677	0.0472334	5.96351	2.46874e-09	4.37382e-07
MAPRE2	chr18:34848678-34849178	0.0777868	0.013047	5.96205	2.49097e-09	4.41075e-07
CADPS	chr3:62237484-62237984	0.0807738	0.0135508	5.96083	2.5096e-09	4.44127e-07
ATG9B	chr7:151062888-151063388	0.36698	0.0615936	5.95808	2.5522e-09	4.51416e-07
DNAJB2	chr2:219001862-219002362	0.24525	0.0411827	5.95517	2.59796e-09	4.59254e-07
DHRS3	chr1:12595756-12596256	0.281744	0.047338	5.95175	2.65295e-09	4.68716e-07
GCC2	chr2:108662124-108662624	0.121067	0.0203525	5.94851	2.70591e-09	4.77808e-07
AC010615.2	chr19:21463731-21464231	0.191811	0.0322523	5.94721	2.72753e-09	4.81358e-07
XKR4	chr8:55101749-55102249	0.0458924	0.00771682	5.94706	2.73005e-09	4.81536e-07
CDKN1A	chr6:37051072-37051572	0.227559	0.0382967	5.942	2.81557e-09	4.96346e-07
MRFAP1	chr4:6344081-6344581	0.131351	0.0221095	5.94095	2.83373e-09	4.99272e-07
KCNQ1	chr11:2178708-2179208	0.448145	0.0754412	5.94033	2.84446e-09	5.00886e-07
NPTX1	chr17:80891163-80891663	0.156547	0.026354	5.94017	2.84723e-09	5.01096e-07
FBXO34	chr14:55107730-55108230	0.0848955	0.0142927	5.93978	2.85408e-09	5.02026e-07
TSPAN9	chr12:3091301-3091801	0.214787	0.0361645	5.93916	2.86482e-09	5.03637e-07
MSI2	chr17:57242151-57242651	0.104899	0.0176687	5.93701	2.90264e-09	5.10004e-07
AC004540.2	chr7:26546591-26547091	0.311205	0.0524469	5.93371	2.9616e-09	5.20077e-07
PTPN13	chr4:86934723-86935223	0.273508	0.0461157	5.93091	3.0126e-09	5.28742e-07
AUH	chr9:91100018-91100518	0.110503	0.0186343	5.93011	3.0274e-09	5.31048e-07
INA	chr10:103678074-103678574	0.0407873	0.00687943	5.92888	3.05002e-09	5.34721e-07
SNHG7	chr9:136693741-136694241	0.201932	0.0340633	5.92814	3.06394e-09	5.36756e-07
ACTN1	chr14:68979199-68979699	0.0890482	0.0150214	5.92808	3.06499e-09	5.36756e-07
EIF5	chr14:103109685-103110185	0.12751	0.02151	5.92793	3.0677e-09	5.36936e-07
PTPRS	chr19:5046285-5046785	0.0905349	0.0152735	5.92757	3.07449e-09	5.37534e-07
RUBCN	chr3:198071838-198072338	0.113948	0.019224	5.92741	3.07752e-09	5.37769e-07
ARHGAP28	chr18:6776057-6776557	0.223103	0.0376643	5.92347	3.15211e-09	5.50199e-07
HCRTR2	chr6:54801641-54802141	0.338078	0.0570808	5.9228	3.16514e-09	5.52114e-07
TUBB6	chr18:12308539-12309039	0.349241	0.0589707	5.92228	3.17518e-09	5.53015e-07
PACSIN2	chr22:42940101-42940601	0.122737	0.0207309	5.92049	3.20992e-09	5.5876e-07
SDK2	chr17:73766230-73766730	0.161911	0.0273521	5.91952	3.22873e-09	5.61729e-07
JAM3	chr11:134040938-134041438	0.115031	0.0194383	5.91774	3.26388e-09	5.67534e-07
NFE2L2	chr2:177753878-177754378	0.147161	0.0248782	5.91525	3.31382e-09	5.75904e-07
PPM1H	chr12:62731897-62732397	0.17616	0.0297854	5.91432	3.33251e-09	5.78838e-07
RASGRF1	chr15:79091434-79091934	0.112443	0.019027	5.90965	3.42836e-09	5.94837e-07
EFNA5	chr5:107672261-107672761	0.0943002	0.0159659	5.90637	3.4973e-09	6.06468e-07
REL	chr2:60880549-60881049	0.224141	0.0379725	5.90272	3.57562e-09	6.19713e-07
GAP43	chr3:115513053-115513553	0.054731	0.00927524	5.90076	3.6183e-09	6.2677e-07
RGL1	chr1:183365600-183366100	0.105728	0.017926	5.89802	3.67893e-09	6.36925e-07
PDP1	chr8:93991380-93991880	0.095073	0.0161245	5.89617	3.7203e-09	6.4339e-07
MIDN	chr19:1237747-1238247	0.094741	0.0160694	5.89573	3.73029e-09	6.44768e-07
STX16	chr20:59063629-59064129	0.115206	0.0195499	5.89293	3.79405e-09	6.55433e-07
RHEB	chr7:151808830-151809330	0.0961378	0.016318	5.89153	3.82645e-09	6.60315e-07
PPP1R14C	chr6:150478771-150479271	0.134738	0.022883	5.88811	3.90647e-09	6.73759e-07
TMEM132D	chr12:129531003-129531503	0.215852	0.0366682	5.88663	3.94145e-09	6.79267e-07
ITGA6	chr2:172253126-172253626	0.279853	0.0475451	5.88605	3.95537e-09	6.81089e-07
SPAG1	chr8:100158247-100158747	0.21533	0.0365891	5.88508	3.97871e-09	6.84737e-07
NCAN	chr19:19483021-19483521	0.137197	0.0233135	5.88486	3.98385e-09	6.85253e-07
PDE4A	chr19:10419100-10419600	0.242234	0.0411824	5.88197	4.05404e-09	6.96949e-07
CSTB	chr21:43306989-43307489	0.156618	0.0266326	5.88068	4.08584e-09	7.02037e-07
EGR1	chr5:138241765-138242265	0.235764	0.0401066	5.87845	4.14119e-09	7.10782e-07
DOCK10	chr2:224803250-224803750	0.289639	0.0493082	5.87405	4.25271e-09	7.29139e-07
RNF213-AS1	chr17:80678587-80679087	0.117355	0.0199791	5.8739	4.25661e-09	7.29203e-07
ZNF546	chr19:40219708-40220208	0.312303	0.0531683	5.87386	4.25766e-09	7.29203e-07
PDHX	chr11:35030609-35031109	0.125152	0.0213074	5.87364	4.26339e-09	7.29792e-07
FOSB	chr19:45653585-45654085	0.23216	0.0395287	5.8732	4.27461e-09	7.31321e-07
BCL7A	chr12:122001307-122001807	0.154814	0.0263666	5.8716	4.31622e-09	7.38043e-07
POLR2E	chr19:883684-884184	0.184342	0.0314155	5.86788	4.41396e-09	7.53948e-07
DLEU2	chr13:50124245-50124745	0.13194	0.0224985	5.8644	4.50753e-09	7.68695e-07
RB1	chr13:48749592-48750092	0.106495	0.0181754	5.85929	4.64854e-09	7.91895e-07
TAGLN2	chr1:160098781-160099281	0.137635	0.0234909	5.8591	4.65387e-09	7.91957e-07
SGMS1	chr10:50621925-50622425	0.1015	0.0173242	5.85888	4.65995e-09	7.92569e-07
ZHX2	chr8:122988671-122989171	0.216565	0.0369696	5.85792	4.68699e-09	7.96743e-07
ZNF667	chr19:56474447-56474947	0.172535	0.0294557	5.85746	4.70002e-09	7.98532e-07
DCLK1	chr13:35855569-35856069	0.0306141	0.00522769	5.85614	4.73757e-09	8.04484e-07
LOXL1	chr15:73926164-73926664	0.335555	0.0573241	5.85365	4.80891e-09	8.1573e-07
GNB5	chr15:52076939-52077439	0.100971	0.0172509	5.85309	4.82528e-09	8.18071e-07
ARC	chr8:142614363-142614863	0.199358	0.0340849	5.84885	4.94978e-09	8.37843e-07
TP53I11	chr11:44955017-44955517	0.205322	0.0351101	5.84796	4.97638e-09	8.41897e-07
DUSP4	chr8:29848170-29848670	0.102508	0.0175312	5.84719	4.99952e-09	8.45364e-07
RTN4RL1	chr17:2222806-2223306	0.158578	0.0271274	5.84568	5.04496e-09	8.52596e-07
FRAS1	chr4:78056207-78056707	0.398242	0.0681599	5.84276	5.13439e-09	8.6725e-07
NHLH2	chr1:115828441-115828941	0.155642	0.0266434	5.84168	5.1677e-09	8.72414e-07
POU3F1	chr1:38064216-38064716	0.23563	0.0403432	5.84062	5.20059e-09	8.77502e-07
MAB21L2	chr4:150439367-150439867	0.226307	0.0387485	5.8404	5.20756e-09	8.78076e-07
C11orf96	chr11:43941573-43942073	0.297396	0.0509216	5.84027	5.21154e-09	8.78076e-07
BAZ1A	chr14:34873532-34874032	0.22609	0.0387124	5.84025	5.21225e-09	8.78076e-07
PDE4A	chr19:10416441-10416941	0.162729	0.0278741	5.838	5.28314e-09	8.89078e-07
CBFA2T2	chr20:33168116-33168616	0.0873439	0.0149638	5.837	5.31477e-09	8.93929e-07
FAM43A	chr3:195123232-195123732	0.25269	0.043292	5.83687	5.319e-09	8.9417e-07
LSS	chr21:46143888-46144388	0.110617	0.0189554	5.83561	5.35946e-09	9.00119e-07
ZNRF3	chr22:28883118-28883618	0.0895312	0.0153423	5.83559	5.36003e-09	9.00119e-07
CAMTA1	chr1:6336357-6336857	0.0649606	0.0111322	5.83537	5.36705e-09	9.00823e-07
IER5L	chr9:129568682-129569182	0.150777	0.025844	5.83413	5.40708e-09	9.07064e-07
SLC4A5	chr2:74503132-74503632	0.223506	0.0383114	5.83395	5.41311e-09	9.07597e-07
TBCD	chr17:82333789-82334289	0.145452	0.0249353	5.83319	5.4376e-09	9.11226e-07
PCSK2	chr20:17343927-17344427	0.184302	0.0316057	5.83131	5.49953e-09	9.21119e-07
AKIRIN1	chr1:39192034-39192534	0.110775	0.0189979	5.83089	5.51309e-09	9.22905e-07
GAP43	chr3:115239740-115240240	0.0348329	0.00597425	5.83051	5.52574e-09	9.24053e-07
EFR3B	chr2:25009862-25010362	0.0949708	0.0162884	5.83058	5.52355e-09	9.24053e-07
SVIL	chr10:29370344-29370844	0.119927	0.0205711	5.82987	5.54715e-09	9.26661e-07
AC006460.2	chr2:190648574-190649074	0.184149	0.0315869	5.8299	5.54613e-09	9.26661e-07
SHC3	chr9:89461252-89461752	0.130807	0.0224395	5.82932	5.56537e-09	9.29219e-07
RAN	chr12:130988640-130989140	0.109993	0.0188694	5.82915	5.5709e-09	9.29655e-07
YWHAH	chr22:31963854-31964354	0.0754933	0.0129562	5.8268	5.64996e-09	9.42355e-07
CRNDE	chr16:54928302-54928802	0.24296	0.0417383	5.82104	5.84817e-09	9.74905e-07
AC104123.1	chr5:95961650-95962150	0.128395	0.0220654	5.81886	5.92505e-09	9.87205e-07
PGM2L1	chr11:74639448-74639948	0.0677157	0.0116395	5.81776	5.964e-09	9.93175e-07
NGF	chr1:115337415-115337915	0.418419	0.0719254	5.8174	5.97706e-09	9.94313e-07
SNCA	chr4:89836953-89837453	0.10427	0.0179249	5.81706	5.98933e-09	9.95315e-07
UQCR11	chr19:1253131-1253631	0.110614	0.0190154	5.8171	5.98785e-09	9.95315e-07
MAN1C1	chr1:25659036-25659536	0.269633	0.046354	5.81682	5.99783e-09	9.96209e-07
ESRRB	chr14:76348806-76349306	0.280422	0.0482572	5.81098	6.21095e-09	1.02893e-06
BAIAP2	chr17:81423107-81423607	0.174096	0.0299597	5.81102	6.20946e-09	1.02893e-06
NPTX1	chr17:79993554-79994054	0.158305	0.0272493	5.80949	6.2662e-09	1.03754e-06
TPPP3	chr16:67393300-67393800	0.166577	0.0286752	5.8091	6.28084e-09	1.03943e-06
MMD2	chr7:4958977-4959477	0.21446	0.0369198	5.80881	6.29176e-09	1.04069e-06
RAB7A	chr3:128343514-128344014	0.0994587	0.0171271	5.80711	6.35601e-09	1.05077e-06
CNTN2	chr1:204967331-204967831	0.202413	0.0348641	5.80579	6.40646e-09	1.05857e-06
TXNIP	chr1:145996458-145996958	0.169738	0.0292386	5.80529	6.4254e-09	1.06115e-06
PDE3B	chr11:14563179-14563679	0.134447	0.023164	5.80414	6.46988e-09	1.06794e-06
PTPN4	chr2:119684129-119684629	0.0712022	0.0122702	5.80287	6.51907e-09	1.0755e-06
HSP90AA1	chr14:101972312-101972812	0.0531642	0.00916193	5.80272	6.52464e-09	1.07586e-06
SIX4	chr14:60655086-60655586	0.335939	0.0578994	5.80212	6.54824e-09	1.0792e-06
NPTX1	chr17:80649637-80650137	0.155402	0.0267852	5.80179	6.56113e-09	1.08076e-06
WDR17	chr4:175762518-175763018	0.107179	0.0184762	5.80091	6.5955e-09	1.0853e-06
AEN	chr15:88911697-88912197	0.349474	0.0602714	5.79833	6.69772e-09	1.10079e-06
WDR45B	chr17:82259420-82259920	0.128703	0.0221971	5.79819	6.7036e-09	1.10082e-06
IGF2BP3	chr7:23471004-23471504	0.17947	0.0309539	5.79799	6.71151e-09	1.10155e-06
MAFG	chr17:81423107-81423607	0.202906	0.0350096	5.79572	6.80271e-09	1.1148e-06
C11orf96	chr11:43923684-43924184	0.228277	0.0393928	5.7949	6.83608e-09	1.11969e-06
SKAP2	chr7:26813454-26813954	0.165873	0.028642	5.79127	6.98549e-09	1.14299e-06
CDHR1	chr10:84156737-84157237	0.248423	0.0428969	5.79115	6.99058e-09	1.14324e-06
PFKP	chr10:3067245-3067745	0.134686	0.0232631	5.78968	7.05206e-09	1.1527e-06
HMCN2	chr9:130265460-130265960	0.224699	0.0388205	5.78814	7.11685e-09	1.1621e-06
SKAP1	chr17:48148419-48148919	0.218713	0.037786	5.78821	7.11395e-09	1.1621e-06
SNHG16	chr17:76867177-76867677	0.21133	0.0365123	5.78791	7.12669e-09	1.16311e-06
C11orf96	chr11:43547257-43547757	0.185319	0.0320226	5.78715	7.15906e-09	1.16779e-06
CHKA	chr11:68043424-68043924	0.102132	0.0176506	5.78634	7.19367e-09	1.17284e-06
EPB41L3	chr18:5630468-5630968	0.0935393	0.0161663	5.78606	7.20584e-09	1.17423e-06
LMNA	chr1:156161214-156161714	0.0845074	0.0146117	5.78355	7.31393e-09	1.19123e-06
SERPINE2	chr2:224039090-224039590	0.149952	0.0259386	5.78104	7.42422e-09	1.20796e-06
RBFOX3	chr17:79438888-79439388	0.0984139	0.0170256	5.78035	7.45453e-09	1.21227e-06
BAALC	chr8:103132427-103132927	0.15539	0.0268901	5.77869	7.52834e-09	1.22365e-06
SLC2A3	chr12:7935998-7936498	0.0993709	0.0171967	5.77849	7.53752e-09	1.22452e-06
PHKB	chr16:47886723-47887223	0.103109	0.0178445	5.77818	7.55119e-09	1.22612e-06
TNKS	chr8:9190701-9191201	0.0684374	0.011847	5.77678	7.61447e-09	1.23576e-06
CSRNP1	chr3:39177693-39178193	0.294709	0.0510269	5.77555	7.67002e-09	1.24358e-06
SOBP	chr6:107712948-107713448	0.074144	0.0128376	5.77554	7.67044e-09	1.24358e-06
ZNF143	chr11:9759589-9760089	0.221578	0.0383663	5.77533	7.68013e-09	1.24452e-06
CALN1	chr7:71961215-71961715	0.226755	0.039265	5.775	7.69545e-09	1.24637e-06
KIAA1217	chr10:23694461-23694961	0.177411	0.0307249	5.77418	7.73277e-09	1.25101e-06
B2M	chr15:44711229-44711729	0.181773	0.0314806	5.77411	7.73589e-09	1.25101e-06
RPS15	chr19:1857171-1857671	0.0699306	0.0121175	5.77107	7.87714e-09	1.27321e-06
ELL2	chr5:96433047-96433547	0.186225	0.0322708	5.77068	7.89506e-09	1.27546e-06
NPTX1	chr17:80761274-80761774	0.173044	0.0299921	5.76966	7.94294e-09	1.28254e-06
ATP2B4	chr1:203519366-203519866	0.272663	0.0472658	5.76871	7.98813e-09	1.28919e-06
IGF2BP2	chr3:185900196-185900696	0.0899247	0.0155889	5.76853	7.99683e-09	1.28984e-06
MAP1LC3B	chr16:87431920-87432420	0.136992	0.0237518	5.76764	8.03887e-09	1.29541e-06
RASGEF1B	chr4:81516422-81516922	0.156113	0.0270747	5.766	8.1175e-09	1.30742e-06
CHD1	chr5:98929410-98929910	0.0709976	0.0123176	5.76393	8.21785e-09	1.32291e-06
PHLDA2	chr11:2813477-2813977	0.267232	0.0463786	5.76196	8.31421e-09	1.33775e-06
AGAP3	chr7:151039242-151039742	0.129079	0.0224049	5.76121	8.35119e-09	1.34302e-06
ARID4B	chr1:235011761-235012261	0.0457899	0.00794881	5.7606	8.38173e-09	1.34725e-06
PCSK6	chr15:101201313-101201813	0.308944	0.0536331	5.76033	8.39503e-09	1.34871e-06
ALCAM	chr3:105366477-105366977	0.160886	0.0279414	5.75797	8.51306e-09	1.36699e-06
NFIL3	chr9:91100018-91100518	0.219847	0.0381916	5.75642	8.59156e-09	1.37889e-06
COBLL1	chr2:164841165-164841665	0.43708	0.0759466	5.7551	8.65917e-09	1.38835e-06
PER1	chr17:7842532-7843032	0.197016	0.0342449	5.75314	8.75993e-09	1.4038e-06
SCN9A	chr2:166394096-166394596	0.0822524	0.0142994	5.75214	8.81187e-09	1.41141e-06
CDC14B	chr9:96655111-96655611	0.0849157	0.0147655	5.75095	8.87413e-09	1.42067e-06
IRS2	chr13:109331872-109332372	0.0867507	0.0150866	5.7502	8.91394e-09	1.42599e-06
DLK1	chr14:100842724-100843224	0.376098	0.0654067	5.75015	8.91631e-09	1.42599e-06
MAPT	chr17:45688268-45688768	0.0472624	0.00822039	5.74941	8.95566e-09	1.43157e-06
USP48	chr1:21638577-21639077	0.0783693	0.0136325	5.74873	8.99155e-09	1.43658e-06
PITPNA	chr17:1190604-1191104	0.113481	0.0197471	5.74671	9.09958e-09	1.45239e-06
ARHGAP12	chr10:32077872-32078372	0.0983492	0.01712	5.74471	9.208e-09	1.46875e-06
PCBP3	chr21:45747775-45748275	0.110233	0.0191899	5.74435	9.2276e-09	1.47061e-06
ANKS1B	chr12:98909706-98910206	0.0761834	0.0132705	5.74079	9.42364e-09	1.50036e-06
PARD3	chr10:34102017-34102517	0.0866106	0.0150906	5.73939	9.50208e-09	1.51209e-06
VGF	chr7:101179648-101180148	0.0931894	0.0162442	5.73677	9.65001e-09	1.53487e-06
COL4A2	chr13:110307060-110307560	0.460591	0.0802918	5.73646	9.66753e-09	1.53689e-06
LMNA	chr1:156096945-156097445	0.0929312	0.0162049	5.73475	9.7655e-09	1.54937e-06
CDC34	chr19:883684-884184	0.185117	0.0322794	5.73483	9.76128e-09	1.54937e-06
RRM2B	chr8:102238779-102239279	0.119194	0.0207935	5.73229	9.90829e-09	1.57124e-06
ANKRD7	chr7:118214382-118214882	0.309749	0.0540374	5.73213	9.91771e-09	1.57196e-06
TANC2	chr17:62778945-62779445	0.0399754	0.00697515	5.73111	9.97738e-09	1.58063e-06
HOXB8	chr17:48310813-48311313	0.215072	0.0375416	5.72891	1.01081e-08	1.60054e-06
ASIC2	chr17:33072635-33073135	0.101459	0.0177186	5.7261	1.02763e-08	1.62637e-06
SEPTIN9	chr17:77372909-77373409	0.142548	0.0248961	5.72572	1.02993e-08	1.62921e-06
SORBS2	chr4:185956155-185956655	0.0558239	0.00975147	5.72467	1.03636e-08	1.63775e-06
LHX4	chr1:180594676-180595176	0.426694	0.0745402	5.72435	1.03833e-08	1.64005e-06
CRTAC1	chr10:97543049-97543549	0.152537	0.0266552	5.72259	1.0491e-08	1.65623e-06
FBXW7	chr4:152265029-152265529	0.0714526	0.0124869	5.72219	1.05159e-08	1.65935e-06
OAZ1	chr19:2294878-2295378	0.11325	0.0197955	5.721	1.05898e-08	1.67019e-06
GPANK1	chr6:32046992-32047492	0.347757	0.0608091	5.71884	1.07255e-08	1.69074e-06
VAX2	chr2:70900284-70900784	0.2271	0.039712	5.71867	1.07362e-08	1.6916e-06
SYT13	chr11:45281978-45282478	0.122038	0.0213433	5.71789	1.07856e-08	1.69855e-06
LONRF1	chr8:12818786-12819286	0.114147	0.0199638	5.71767	1.07997e-08	1.69993e-06
LYPD1	chr2:132725295-132725795	0.332409	0.0581667	5.71477	1.09855e-08	1.72746e-06
CLMN	chr14:95413776-95414276	0.213485	0.0373596	5.71434	1.10133e-08	1.73098e-06
CEP85L	chr6:118748346-118748846	0.105493	0.0184666	5.71264	1.11236e-08	1.74745e-06
FNBP1	chr9:130187105-130187605	0.0861479	0.0150804	5.71256	1.11292e-08	1.74747e-06
PTPN1	chr20:50724812-50725312	0.119919	0.0209932	5.71228	1.11471e-08	1.74943e-06
PDIA6	chr2:10844180-10844680	0.0837331	0.0146641	5.7101	1.12912e-08	1.77117e-06
FOS	chr14:75294040-75294540	0.0788217	0.0138051	5.70962	1.13227e-08	1.77477e-06
ST8SIA5	chr18:46756635-46757135	0.271298	0.0475163	5.70958	1.13253e-08	1.77477e-06
FAM120AOS	chr9:93098498-93098998	0.209285	0.0366632	5.70831	1.14106e-08	1.78639e-06
ACTG1	chr17:81095310-81095810	0.0700279	0.0122701	5.70721	1.14846e-08	1.79708e-06
CPEB4	chr5:173764361-173764861	0.0614258	0.0107636	5.7068	1.15118e-08	1.79958e-06
VAMP2	chr17:8117993-8118493	0.096303	0.0168749	5.70688	1.15066e-08	1.79958e-06
WDR45B	chr17:83055985-83056485	0.150467	0.0263696	5.70606	1.15622e-08	1.80657e-06
FAM107B	chr10:14532843-14533343	0.120456	0.0211129	5.70533	1.16116e-08	1.81339e-06
SLC29A4	chr7:5266064-5266564	0.169102	0.0296513	5.70302	1.177e-08	1.83713e-06
TNIK	chr3:171258117-171258617	0.0724652	0.0127076	5.70251	1.18059e-08	1.84104e-06
SIKE1	chr1:114473304-114473804	0.159167	0.0279327	5.69823	1.21057e-08	1.88502e-06
RBM20	chr10:110644018-110644518	0.181482	0.0318498	5.69804	1.21193e-08	1.88603e-06
CRY1	chr12:107515439-107515939	0.161664	0.0283722	5.69797	1.2124e-08	1.88603e-06
TEAD1	chr11:12724242-12724742	0.189666	0.0333039	5.69501	1.23363e-08	1.91813e-06
UBE2G1	chr17:4215930-4216430	0.0944943	0.0165929	5.69486	1.23472e-08	1.91889e-06
DUSP1	chr5:172765177-172765677	0.116096	0.020395	5.69239	1.25277e-08	1.94504e-06
HELZ	chr17:67441108-67441608	0.0963073	0.01693	5.68857	1.2811e-08	1.98709e-06
AC112722.1	chr4:185112028-185112528	0.224142	0.0394057	5.68805	1.28495e-08	1.99209e-06
HSPA9	chr5:138752819-138753319	0.122555	0.0215475	5.68767	1.28785e-08	1.99562e-06
DRD2	chr11:113045116-113045616	0.253023	0.0444888	5.68734	1.2903e-08	1.99845e-06
SFMBT2	chr10:7225109-7225609	0.128917	0.0226723	5.68612	1.29961e-08	2.01189e-06
BCL11A	chr2:60553464-60553964	0.349334	0.0614457	5.68525	1.30623e-08	2.02115e-06
HES4	chr1:944224-944724	0.13875	0.0244181	5.68225	1.32933e-08	2.0559e-06
RGS6	chr14:71932174-71932674	0.348678	0.0613847	5.68021	1.34528e-08	2.07955e-06
GARS	chr7:30888689-30889189	0.124347	0.0218933	5.67968	1.34945e-08	2.085e-06
NMNAT2	chr1:183442979-183443479	0.0776842	0.0136791	5.67903	1.35463e-08	2.09097e-06
EYA1	chr8:71843705-71844205	0.464089	0.0817484	5.67704	1.37045e-08	2.11373e-06
ATP2B4	chr1:203626513-203627013	0.232868	0.0410195	5.67701	1.3707e-08	2.11373e-06
SLC17A7	chr19:49441348-49441848	0.278999	0.0491463	5.6769	1.37156e-08	2.11403e-06
RARA	chr17:40452485-40452985	0.178104	0.0313906	5.6738	1.39663e-08	2.15163e-06
EIF3D	chr22:36331443-36331943	0.18299	0.0322627	5.67189	1.41232e-08	2.17476e-06
DOC2B	chr17:359989-360489	0.149374	0.0263367	5.67169	1.41395e-08	2.17621e-06
NEAT1	chr11:65422545-65423045	0.108836	0.0191914	5.6711	1.41886e-08	2.18272e-06
DNAJA4	chr15:78212502-78213002	0.177078	0.0312303	5.67008	1.42727e-08	2.1946e-06
RAB22A	chr20:58623803-58624303	0.0861621	0.0151974	5.66955	1.43176e-08	2.20044e-06
SQLE	chr8:125352651-125353151	0.110457	0.0194849	5.66887	1.43744e-08	2.2081e-06
TMEM181	chr6:158050915-158051415	0.0946667	0.0167003	5.66858	1.4399e-08	2.21081e-06
NKAIN4	chr20:63162518-63163018	0.172739	0.0304864	5.66609	1.46091e-08	2.24199e-06
PCSK6	chr15:101489473-101489973	0.431289	0.0761483	5.6638	1.48054e-08	2.27103e-06
TCF12	chr15:56887006-56887506	0.0554716	0.00979435	5.66364	1.48199e-08	2.27216e-06
NIM1K	chr5:43150859-43151359	0.188209	0.0332323	5.66343	1.48378e-08	2.27381e-06
PCSK2	chr20:17226631-17227131	0.0873736	0.0154303	5.66245	1.49224e-08	2.28568e-06
PELI1	chr2:64634345-64634845	0.196023	0.034627	5.66098	1.50511e-08	2.30429e-06
CCNL1	chr3:156826571-156827071	0.0975682	0.0172406	5.65921	1.52074e-08	2.3271e-06
AC090617.5	chr17:2050941-2051441	0.293257	0.0518357	5.65744	1.53649e-08	2.35006e-06
PLD5	chr1:242524703-242525203	0.211334	0.0373583	5.65696	1.54079e-08	2.35552e-06
RPL17	chr18:49849692-49850192	0.066778	0.0118049	5.65682	1.54205e-08	2.35631e-06
RPL28	chr19:55113529-55114029	0.0843664	0.0149154	5.65632	1.54651e-08	2.36086e-06
MIR4435-2HG	chr2:111898308-111898808	0.264115	0.0466935	5.65636	1.54621e-08	2.36086e-06
ETFB	chr19:51354084-51354584	0.182702	0.0323108	5.65453	1.5627e-08	2.38443e-06
ANXA2	chr15:60353215-60353715	0.167856	0.0296862	5.65436	1.56424e-08	2.38565e-06
SDCCAG8	chr1:243255092-243255592	0.0595696	0.0105357	5.65406	1.56698e-08	2.38869e-06
DGKG	chr3:186362023-186362523	0.444997	0.0787191	5.65298	1.57692e-08	2.40154e-06
PDE4C	chr19:18660237-18660737	0.205264	0.0363105	5.65303	1.57646e-08	2.40154e-06
NEFL	chr8:24941771-24942271	0.0767474	0.0135768	5.65284	1.57819e-08	2.40233e-06
CNST	chr1:246681736-246682236	0.0839689	0.0148613	5.65016	1.60299e-08	2.43891e-06
SPOCK2	chr10:72088858-72089358	0.0741583	0.0131291	5.64837	1.61975e-08	2.46323e-06
PTTG1IP	chr21:44773593-44774093	0.133266	0.0235983	5.64725	1.63038e-08	2.47822e-06
ZDHHC14	chr6:157764452-157764952	0.108864	0.0192785	5.64689	1.63372e-08	2.48211e-06
VASP	chr19:45508326-45508826	0.255149	0.0451947	5.64555	1.64653e-08	2.50039e-06
BRAF	chr7:140539448-140539948	0.0497707	0.00881641	5.64524	1.64955e-08	2.50378e-06
SPTLC2	chr14:77133266-77133766	0.121013	0.02144	5.64424	1.65915e-08	2.51716e-06
ZBTB18	chr1:244214222-244214722	0.197106	0.0349226	5.64408	1.66071e-08	2.51832e-06
TNFRSF10B	chr8:23303842-23304342	0.19785	0.0350606	5.64307	1.67045e-08	2.53189e-06
SYT13	chr11:44944801-44945301	0.104002	0.0184347	5.64168	1.68395e-08	2.55114e-06
DIAPH1	chr5:141778157-141778657	0.126558	0.0224395	5.63995	1.70099e-08	2.57573e-06
ARHGEF10L	chr1:18009456-18009956	0.127833	0.0226762	5.63733	1.72706e-08	2.61272e-06
ANKRD28	chr3:15860568-15861068	0.083677	0.0148591	5.63138	1.78777e-08	2.70201e-06
RYR3	chr15:33356716-33357216	0.147585	0.0262207	5.62856	1.8172e-08	2.74519e-06
PRKCB	chr16:23835089-23835589	0.099631	0.0177071	5.62661	1.83783e-08	2.77241e-06
BEGAIN	chr14:100108805-100109305	0.218671	0.0388845	5.6236	1.87016e-08	2.81719e-06
LYPD6B	chr2:148969548-148970048	0.411508	0.0731999	5.6217	1.89088e-08	2.84571e-06
RPS8	chr1:44640431-44640931	0.071202	0.0126737	5.61807	1.93099e-08	2.9047e-06
JAG2	chr14:105170985-105171485	0.226091	0.0402523	5.61683	1.94489e-08	2.92285e-06
CDHR1	chr10:84194304-84194804	0.252724	0.0449954	5.61667	1.94677e-08	2.92431e-06
NNAT	chr20:37777279-37777779	0.117582	0.0209382	5.61567	1.95802e-08	2.93982e-06
PER1	chr17:8153474-8153974	0.159394	0.0283855	5.61532	1.96196e-08	2.94435e-06
ID2	chr2:8678672-8679172	0.0939257	0.0167272	5.61516	1.96382e-08	2.94575e-06
MRTFA	chr22:40682928-40683428	0.0587993	0.0104717	5.61505	1.96502e-08	2.94616e-06
SYN2	chr3:11820354-11820854	0.123825	0.0220556	5.61422	1.9745e-08	2.9583e-06
PYGB	chr20:25237697-25238197	0.129984	0.0231528	5.61418	1.97497e-08	2.9583e-06
POLR2A	chr17:7060219-7060719	0.124882	0.0222468	5.61348	1.98296e-08	2.96888e-06
ZFAND3	chr6:37673347-37673847	0.0571692	0.0101847	5.61327	1.98534e-08	2.97104e-06
AC068205.2	chr11:43547257-43547757	0.228843	0.0407799	5.61168	2.00377e-08	2.99722e-06
CNN3	chr1:94926927-94927427	0.136311	0.0242999	5.60953	2.02872e-08	3.03169e-06
GREB1	chr2:11806988-11807488	0.117439	0.0209391	5.60861	2.03963e-08	3.04643e-06
BTG2	chr1:203290378-203290878	0.13569	0.0242093	5.60486	2.0842e-08	3.11023e-06
JUNB	chr19:13118662-13119162	0.229536	0.04096	5.6039	2.09578e-08	3.12458e-06
TANC2	chr17:62824698-62825198	0.0535141	0.00955254	5.60208	2.1179e-08	3.15608e-06
TNFRSF9	chr1:8412191-8412691	0.321528	0.0573958	5.60195	2.11956e-08	3.15708e-06
HIVEP2	chr6:142885297-142885797	0.0623325	0.0111287	5.60104	2.13067e-08	3.17215e-06
TMEM59L	chr19:19081765-19082265	0.0934006	0.0166847	5.59799	2.16849e-08	3.22695e-06
AL354740.1	chr6:34235511-34236011	0.196577	0.0351187	5.5975	2.17469e-08	3.23467e-06
RNF213-AS1	chr17:80826771-80827271	0.133569	0.0238692	5.59586	2.19528e-08	3.26225e-06
UBN1	chr16:4944680-4945180	0.128627	0.0229875	5.59551	2.19976e-08	3.26738e-06
DENND3	chr8:141257478-141257978	0.128778	0.0230181	5.59465	2.21069e-08	3.28209e-06
SKAP2	chr7:26864481-26864981	0.0862855	0.0154231	5.59455	2.21198e-08	3.28247e-06
ZMIZ1	chr10:78574489-78574989	0.0917098	0.0163972	5.59303	2.23143e-08	3.3098e-06
BAIAP2	chr17:81329373-81329873	0.156817	0.0280403	5.59256	2.23752e-08	3.31729e-06
NCALD	chr8:101949721-101950221	0.133887	0.0239416	5.59222	2.24183e-08	3.32059e-06
ZNF571	chr19:38023211-38023711	0.164441	0.0294066	5.59199	2.24483e-08	3.32349e-06
GALNT16	chr14:69281411-69281911	0.147367	0.0263563	5.59132	2.25345e-08	3.33316e-06
TNPO1	chr5:72692093-72692593	0.0429878	0.00769321	5.58776	2.30019e-08	3.40071e-06
ZFHX3	chr16:72961833-72962333	0.15272	0.0273343	5.58711	2.3088e-08	3.41187e-06
DNAJA4	chr15:78282361-78282861	0.232824	0.0416732	5.5869	2.31159e-08	3.4144e-06
ILF2	chr1:153533675-153534175	0.144004	0.0257759	5.58678	2.31315e-08	3.41512e-06
SIPA1L1	chr14:71206779-71207279	0.31442	0.0562888	5.58585	2.32566e-08	3.432e-06
EIF5	chr14:103334566-103335066	0.0670508	0.0120048	5.58535	2.33225e-08	3.44014e-06
PRDX2	chr19:13164350-13164850	0.0944697	0.0169175	5.58414	2.34862e-08	3.4611e-06
OLFM1	chr9:135014289-135014789	0.0842416	0.0151017	5.57827	2.42921e-08	3.57655e-06
PRKAG2	chr7:151888254-151888754	0.160371	0.0287503	5.57805	2.43223e-08	3.57934e-06
STX17-AS1	chr9:99819752-99820252	0.126583	0.0227017	5.57591	2.46233e-08	3.6203e-06
ZNF331	chr19:53537368-53537868	0.155031	0.0278036	5.57596	2.46175e-08	3.6203e-06
CCNJL	chr5:159902707-159903207	0.348115	0.062445	5.57475	2.47882e-08	3.64286e-06
RELL1	chr4:37748513-37749013	0.229895	0.0412407	5.57447	2.48292e-08	3.64584e-06
PVT1	chr8:127735945-127736445	0.20906	0.0375033	5.57445	2.48313e-08	3.64584e-06
KCNT2	chr1:196997365-196997865	0.124846	0.0224021	5.57295	2.50467e-08	3.67577e-06
MAP1LC3B	chr16:87806674-87807174	0.132425	0.0237638	5.57257	2.51014e-08	3.6821e-06
HMGXB3	chr5:150036470-150036970	0.137385	0.0246743	5.56794	2.57772e-08	3.77949e-06
LRCH3	chr3:197487780-197488280	0.081266	0.0145956	5.56786	2.57894e-08	3.77955e-06
NT5DC3	chr12:103852552-103853052	0.229612	0.0412535	5.56588	2.60826e-08	3.819e-06
YKT6	chr7:44257771-44258271	0.128056	0.0230129	5.56454	2.62838e-08	3.84523e-06
FYTTD1	chr3:197554660-197555160	0.0590702	0.0106188	5.56281	2.65468e-08	3.88163e-06
ANP32A	chr15:68700449-68700949	0.111167	0.0199874	5.56185	2.66927e-08	3.90117e-06
NUCKS1	chr1:205284625-205285125	0.0876545	0.0157642	5.56034	2.69254e-08	3.93338e-06
KCNK12	chr2:47570717-47571217	0.224958	0.0404596	5.56007	2.69663e-08	3.93755e-06
C1orf122	chr1:37474228-37474728	0.101412	0.0182427	5.55905	2.71251e-08	3.95711e-06
PTPN1	chr20:50321208-50321708	0.0933968	0.0168007	5.55911	2.71152e-08	3.95711e-06
PITPNA	chr17:1787456-1787956	0.124551	0.0224087	5.55815	2.72653e-08	3.97392e-06
LHFPL5	chr6:35805052-35805552	0.144657	0.0260269	5.55797	2.72931e-08	3.97617e-06
CATSPERB	chr14:91836391-91836891	0.364023	0.0655023	5.55741	2.73802e-08	3.98702e-06
XYLT1	chr16:17607540-17608040	0.179886	0.0323873	5.55422	2.78851e-08	4.05871e-06
AGPAT4	chr6:161200893-161201393	0.0610033	0.010986	5.55282	2.81101e-08	4.08771e-06
YWHAG	chr7:76570331-76570831	0.0816659	0.014707	5.55284	2.81062e-08	4.08771e-06
DGKI	chr7:137895128-137895628	0.0956009	0.0172245	5.55027	2.85222e-08	4.14575e-06
GRIN2B	chr12:13980734-13981234	0.170838	0.0307848	5.54944	2.86589e-08	4.16372e-06
KLF10	chr8:102656218-102656718	0.221761	0.0400008	5.54392	2.95782e-08	4.29533e-06
OAZ1	chr19:2723022-2723522	0.0809387	0.0146016	5.54315	2.9708e-08	4.31222e-06
DNAH14	chr1:224929415-224929915	0.0637929	0.0115149	5.54003	3.02425e-08	4.38581e-06
CLN8	chr8:1633215-1633715	0.182537	0.0329512	5.53962	3.03127e-08	4.394e-06
SHOX2	chr3:157754379-157754879	0.196376	0.0354514	5.53931	3.03672e-08	4.39989e-06
H1F0	chr22:37676956-37677456	0.171836	0.0310225	5.53908	3.04057e-08	4.40347e-06
GRIN1	chr9:137138025-137138525	0.0945756	0.0170761	5.53849	3.05089e-08	4.41641e-06
CUBN	chr10:17228957-17229457	0.323643	0.0584403	5.53801	3.0593e-08	4.42658e-06
COL18A1	chr21:45138119-45138619	0.20542	0.0370967	5.53742	3.06967e-08	4.43754e-06
RRM2B	chr8:101935699-101936199	0.241188	0.0435572	5.53727	3.07215e-08	4.43907e-06
RBFOX3	chr17:79315500-79316000	0.108831	0.0196546	5.5372	3.0735e-08	4.43907e-06
ATXN1	chr6:16591884-16592384	0.09544	0.0172389	5.53632	3.08887e-08	4.45925e-06
DYNLL2	chr17:57868053-57868553	0.141158	0.0255136	5.53266	3.15403e-08	4.54714e-06
MYO10	chr5:16936145-16936645	0.238032	0.0430258	5.53229	3.16068e-08	4.55467e-06
ITGAV	chr2:186590302-186590802	0.318369	0.057572	5.52993	3.20356e-08	4.61437e-06
CTTN	chr11:70424123-70424623	0.115088	0.0208225	5.52712	3.25532e-08	4.68681e-06
LRPAP1	chr4:3623946-3624446	0.13696	0.0247801	5.52701	3.25727e-08	4.68749e-06
A4GALT	chr22:42720637-42721137	0.27937	0.0505561	5.52594	3.27722e-08	4.71196e-06
PELI2	chr14:56057335-56057835	0.184657	0.0334174	5.52577	3.28039e-08	4.71438e-06
AC092422.1	chr3:24829058-24829558	0.332575	0.0602173	5.52291	3.33426e-08	4.78965e-06
BRINP2	chr1:177585506-177586006	0.246407	0.0446335	5.52066	3.37726e-08	4.84924e-06
NR4A1	chr12:52033361-52033861	0.217425	0.0393899	5.51982	3.39342e-08	4.87025e-06
BAIAP2	chr17:80678587-80679087	0.144908	0.0262629	5.51761	3.43643e-08	4.92754e-06
GNB4	chr3:179512316-179512816	0.204526	0.0370729	5.51685	3.45137e-08	4.94403e-06
SLC17A6	chr11:22491805-22492305	0.0969398	0.0175718	5.51678	3.45259e-08	4.94403e-06
ARHGAP32	chr11:129143257-129143757	0.0748814	0.0135732	5.51686	3.4511e-08	4.94403e-06
NPTX1	chr17:80721057-80721557	0.157237	0.0285028	5.51654	3.45739e-08	4.9487e-06
RPL23A	chr17:28725903-28726403	0.0993343	0.018008	5.51611	3.46589e-08	4.95784e-06
WDR45B	chr17:82204971-82205471	0.122582	0.0222227	5.51606	3.46689e-08	4.95784e-06
PATJ	chr1:61742196-61742696	0.068089	0.0123454	5.51534	3.48102e-08	4.97581e-06
NEFM	chr8:25053702-25054202	0.083414	0.0151286	5.51365	3.5147e-08	5.01945e-06
FAM167A	chr8:11853910-11854410	0.197452	0.0358272	5.51122	3.56358e-08	5.08471e-06
BICDL1	chr12:120245014-120245514	0.0664759	0.0120679	5.50849	3.6192e-08	5.15715e-06
PRKCE	chr2:45904814-45905314	0.108609	0.0197234	5.50659	3.65851e-08	5.21084e-06
MYO6	chr6:75402245-75402745	0.0690904	0.0125494	5.50549	3.68144e-08	5.24115e-06
AL118516.1	chr22:46773826-46774326	0.244963	0.0444992	5.50489	3.6939e-08	5.25655e-06
CNST	chr1:246698971-246699471	0.0940106	0.017081	5.50381	3.71668e-08	5.2866e-06
MEF2C	chr5:88785788-88786288	0.232866	0.0423168	5.50291	3.73566e-08	5.31124e-06
PERP	chr6:137866848-137867348	0.183244	0.0333013	5.50261	3.74201e-08	5.31789e-06
NTM	chr11:131430744-131431244	0.114384	0.0207908	5.50166	3.76233e-08	5.34438e-06
MCC	chr5:113059197-113059697	0.241524	0.0439027	5.50133	3.76927e-08	5.35187e-06
ADAM12	chr10:126253171-126253671	0.362509	0.0659018	5.50074	3.78194e-08	5.36747e-06
RUNDC3A	chr17:44108623-44109123	0.112853	0.0205195	5.49981	3.80207e-08	5.39362e-06
MIR3681HG	chr2:11802671-11803171	0.299491	0.0544666	5.49861	3.82789e-08	5.42784e-06
GRIK3	chr1:37006353-37006853	0.237939	0.0432751	5.49828	3.83503e-08	5.43555e-06
GALNT11	chr7:151727602-151728102	0.0539403	0.00981251	5.49709	3.86106e-08	5.46759e-06
ITGA6	chr2:172427272-172427772	0.197469	0.0359314	5.49574	3.89075e-08	5.50718e-06
LZTS1	chr8:20253372-20253872	0.200179	0.0364262	5.49547	3.89677e-08	5.51325e-06
YTHDF1	chr20:63699049-63699549	0.183149	0.0333496	5.49179	3.97888e-08	5.62693e-06
AP006545.3	chr8:38031296-38031796	0.328475	0.0598311	5.49003	4.01856e-08	5.68053e-06
SGPP2	chr2:222424227-222424727	0.246743	0.0449454	5.48983	4.02313e-08	5.68446e-06
CREB3L1	chr11:45873165-45873665	0.353595	0.0644248	5.48849	4.05387e-08	5.72536e-06
PTPN5	chr11:18736648-18737148	0.0895457	0.016317	5.48788	4.06794e-08	5.7427e-06
HHAT	chr1:210252632-210253132	0.36398	0.0663366	5.48687	4.09127e-08	5.77308e-06
ZNF540	chr19:37595318-37595818	0.135561	0.0247086	5.48641	4.10186e-08	5.78546e-06
SLC45A4	chr8:141232334-141232834	0.19023	0.0346791	5.48545	4.12409e-08	5.81424e-06
TRAK1	chr3:42025525-42026025	0.0805632	0.0146894	5.48443	4.14814e-08	5.84298e-06
IGDCC4	chr15:65421410-65421910	0.173784	0.0317133	5.47986	4.25668e-08	5.99322e-06
STAT3	chr17:42436386-42436886	0.0745468	0.0136045	5.47957	4.26351e-08	6.00019e-06
RANBP2	chr2:108370051-108370551	0.0922913	0.0168444	5.47904	4.27648e-08	6.01579e-06
RPS16	chr19:39403221-39403721	0.10468	0.0191118	5.47724	4.32013e-08	6.06916e-06
GPR137B	chr1:235910564-235911064	0.211053	0.0385342	5.47701	4.32565e-08	6.07424e-06
ZNF423	chr16:49542248-49542748	0.105742	0.0193069	5.4769	4.32839e-08	6.07541e-06
ONECUT1	chr15:52780444-52780944	0.161298	0.0294536	5.47634	4.34209e-08	6.09176e-06
NPTX1	chr17:80481240-80481740	0.179745	0.0328225	5.47627	4.34386e-08	6.09176e-06
ANKRD11	chr16:89343509-89344009	0.0635937	0.0116145	5.47535	4.36648e-08	6.12078e-06
VASP	chr19:45506376-45506876	0.172823	0.0315735	5.47366	4.40823e-08	6.1766e-06
PRKAG2	chr7:151808830-151809330	0.142334	0.026006	5.47311	4.42212e-08	6.19333e-06
HAP1	chr17:41773152-41773652	0.279135	0.0510039	5.47282	4.42937e-08	6.20077e-06
NHLH2	chr1:115922698-115923198	0.151021	0.027598	5.47217	4.44554e-08	6.22067e-06
PLPP4	chr10:120095584-120096084	0.2361	0.0431523	5.47131	4.46715e-08	6.24817e-06
B3GAT2	chr6:71034427-71034927	0.196795	0.0359744	5.47042	4.48983e-08	6.27714e-06
MGAT5B	chr17:77049600-77050100	0.199417	0.0364606	5.46939	4.51577e-08	6.31064e-06
MYADM	chr19:54288699-54289199	0.201404	0.036826	5.46908	4.52382e-08	6.31635e-06
MAPK8IP1	chr11:45873165-45873665	0.179475	0.0328315	5.46654	4.58916e-08	6.40478e-06
GRIK3	chr1:37318077-37318577	0.24734	0.0452552	5.46544	4.61754e-08	6.44156e-06
CASZ1	chr1:10793782-10794282	0.206057	0.0377084	5.46448	4.64263e-08	6.47374e-06
DSCAML1	chr11:117907148-117907648	0.190606	0.0348923	5.46271	4.6893e-08	6.53596e-06
CHST8	chr19:33496445-33496945	0.07847	0.0143681	5.46139	4.72421e-08	6.58175e-06
AMOTL1	chr11:94768030-94768530	0.168349	0.0308287	5.46079	4.74027e-08	6.60123e-06
SVIP	chr11:22829645-22830145	0.112729	0.0206437	5.46068	4.74311e-08	6.60176e-06
TOR1AIP1	chr1:179815326-179815826	0.140781	0.0257826	5.46029	4.75345e-08	6.61092e-06
STK10	chr5:172141838-172142338	0.172438	0.031584	5.45966	4.77052e-08	6.63178e-06
KCNAB2	chr1:6157612-6158112	0.175499	0.0321558	5.45777	4.82146e-08	6.69966e-06
KCNC2	chr12:75209262-75209762	0.156511	0.028681	5.45695	4.8438e-08	6.72778e-06
TSHZ3	chr19:31349197-31349697	0.148759	0.0272721	5.45462	4.90779e-08	6.81072e-06
SEPTIN9	chr17:77450302-77450802	0.128721	0.0236048	5.45315	4.94845e-08	6.85819e-06
AAK1	chr2:70108775-70109275	0.0610465	0.0111946	5.45319	4.94739e-08	6.85819e-06
MAP3K14	chr17:45123927-45124427	0.189357	0.0347451	5.4499	5.03995e-08	6.97591e-06
SPSB1	chr1:9401779-9402279	0.296187	0.0543719	5.44743	5.11034e-08	7.06824e-06
ATP6V0D1	chr16:67465662-67466162	0.111265	0.0204253	5.4474	5.11109e-08	7.06824e-06
C14orf39	chr14:60655086-60655586	0.302738	0.0555964	5.44527	5.17277e-08	7.15044e-06
[truncated: 8,812 more rows]

## Sheet: npglut
Gene	Peak	Beta	SE	Z	Pvalue	FDR
RAI14	chr5:34584028-34584528	0.62392	0.0234348	26.6237	3.61096e-156	1.91576e-150
NR2F1-AS1	chr5:93582691-93583191	1.40396	0.0724635	19.3747	1.2625e-83	3.34904e-78
PEAK1	chr15:77470235-77470735	0.476055	0.0253701	18.7644	1.4761e-78	2.61042e-73
PIWIL2	chr8:22275023-22275523	0.656475	0.0353077	18.593	3.66327e-77	4.85877e-72
NR2F1	chr5:93582691-93583191	1.27782	0.0734808	17.3898	9.8516e-68	1.04533e-62
MAML2	chr11:96138348-96138848	0.414398	0.023979	17.2817	6.4603e-67	5.7124e-62
SLC30A8	chr8:116949901-116950401	0.748134	0.0440324	16.9905	9.653e-65	6.40161e-60
P2RX3	chr11:57338032-57338532	0.343583	0.0206164	16.6655	2.3356e-62	1.37681e-57
JUNB	chr19:12782428-12782928	0.518377	0.0312743	16.5752	1.05324e-61	5.58784e-57
CNTN2	chr1:205052655-205053155	0.571193	0.0346461	16.4865	4.58602e-61	2.21187e-56
PTPRE	chr10:127908643-127909143	0.395598	0.0246465	16.0509	5.63202e-58	2.49001e-53
RBP4	chr10:93622177-93622677	0.503283	0.0314998	15.9773	1.83841e-57	7.50269e-53
ADARB1	chr21:45050694-45051194	0.273781	0.0173521	15.778	4.4072e-56	1.67014e-51
NREP	chr5:111914964-111915464	0.190432	0.0121502	15.6731	2.31004e-55	7.6598e-51
PDLIM1	chr10:95288898-95289398	0.372464	0.0238133	15.641	3.82531e-55	1.19381e-50
ANKRD6	chr6:89500509-89501009	0.205303	0.0132924	15.4452	8.13006e-54	2.39629e-49
MEIS1	chr2:66376292-66376792	0.747235	0.0485378	15.3949	1.77024e-53	4.94305e-49
PIEZO2	chr18:11046032-11046532	0.460179	0.029987	15.3459	3.77057e-53	1.00022e-48
ADAM23	chr2:206406560-206407060	0.282075	0.0184834	15.261	1.39154e-52	3.51556e-48
ZNF439	chr19:11848438-11848938	0.652217	0.0427742	15.2479	1.69992e-52	4.09943e-48
PPP1R1C	chr2:181985491-181985991	0.490104	0.0322845	15.1808	4.74043e-52	1.08054e-47
ZBTB7C	chr18:48205325-48205825	0.547859	0.0360938	15.1788	4.88806e-52	1.08054e-47
HOTAIRM1	chr7:27110503-27111003	0.489608	0.0322676	15.1733	5.30971e-52	1.1268e-47
LIFR	chr5:38648645-38649145	0.247631	0.0164128	15.0877	1.95062e-51	3.98031e-47
FOS	chr14:75237383-75237883	0.308402	0.02074	14.87	5.16491e-50	1.01488e-45
BHLHE40	chr3:4978580-4979080	0.462652	0.0312897	14.7861	1.80097e-49	3.41245e-45
MCTP1	chr5:95224911-95225411	0.359975	0.0244212	14.7402	3.5558e-49	6.50513e-45
TNFRSF9	chr1:7940679-7941179	0.324877	0.0221495	14.6675	1.04143e-48	1.84173e-44
SLC22A23	chr6:3534543-3535043	0.412023	0.0283625	14.527	8.16757e-48	1.39781e-43
ESYT2	chr7:158431927-158432427	0.166773	0.0114886	14.5164	9.53987e-48	1.58165e-43
FNDC3A	chr13:48818330-48818830	0.267517	0.0185667	14.4084	4.58078e-47	7.36449e-43
PDE10A	chr6:165988062-165988562	0.145844	0.0101597	14.3552	9.8834e-47	1.54221e-42
SKAP2	chr7:27110503-27111003	0.435387	0.0305521	14.2506	4.44228e-46	6.54667e-42
OSBPL10	chr3:31908654-31909154	0.348196	0.0244985	14.2129	7.61539e-46	1.09196e-41
NRG1	chr8:31671984-31672484	0.232747	0.0164322	14.1641	1.52896e-45	2.13467e-41
KDM4B	chr19:5076431-5076931	0.300592	0.0212525	14.1438	2.03875e-45	2.70409e-41
GRIN2A	chr16:9459155-9459655	0.821531	0.0581329	14.1319	2.41406e-45	3.12379e-41
VAV3	chr1:107829007-107829507	0.506096	0.0358404	14.1208	2.82669e-45	3.57064e-41
FMN1	chr15:33154725-33155225	0.890043	0.0634271	14.0325	9.85526e-45	1.21595e-40
FBXW7	chr4:152206630-152207130	0.225183	0.016122	13.9674	2.46381e-44	2.97079e-40
TMEM117	chr12:43856926-43857426	0.269285	0.0193915	13.8867	7.62404e-44	8.98856e-40
ETV4	chr17:43573584-43574084	0.412215	0.029731	13.8648	1.03479e-43	1.19347e-39
POU4F1	chr13:78306855-78307355	0.708212	0.0515174	13.747	5.30522e-43	5.98857e-39
EPHB6	chr7:142856889-142857389	0.526993	0.0385144	13.683	1.28295e-42	1.41803e-38
SKAP2	chr7:27095852-27096352	0.262747	0.0193342	13.5898	4.60483e-42	4.88609e-38
RAPGEF4	chr2:172891681-172892181	0.25378	0.0187257	13.5525	7.65849e-42	7.96691e-38
MEI4	chr6:77650248-77650748	0.653407	0.0488033	13.3886	7.05011e-41	7.193e-37
CACNA1E	chr1:181640003-181640503	0.216082	0.0162407	13.305	2.16558e-40	2.16778e-36
BMPER	chr7:33591451-33591951	0.496184	0.037375	13.2758	3.198e-40	3.14197e-36
MEIS1	chr2:66578427-66578927	0.627152	0.0473378	13.2484	4.60714e-40	4.44412e-36
GRIA1	chr5:153353115-153353615	0.263256	0.0198884	13.2367	5.3858e-40	5.10246e-36
C22orf34	chr22:49657309-49657809	0.593059	0.0448374	13.2269	6.13749e-40	5.71259e-36
RET	chr10:42871162-42871662	0.266327	0.0201681	13.2054	8.16531e-40	7.3424e-36
CACNA1E	chr1:181660582-181661082	0.156462	0.0118646	13.1873	1.03825e-39	9.18056e-36
FSTL4	chr5:133450161-133450661	0.346318	0.0265168	13.0603	5.5503e-39	4.8273e-35
PLXNA4	chr7:132687830-132688330	0.190944	0.014658	13.0266	8.63544e-39	7.38941e-35
MEIS2	chr15:37100393-37100893	1.06174	0.0818225	12.9761	1.67196e-38	1.386e-34
SHOX2	chr3:158106642-158107142	0.588194	0.0454522	12.9409	2.64352e-38	2.15768e-34
HOXB6	chr17:48598101-48598601	0.674193	0.0521973	12.9162	3.64537e-38	2.93032e-34
LRRC1	chr6:53831412-53831912	0.375826	0.0291369	12.8986	4.5817e-38	3.62802e-34
MAFA	chr8:143398174-143398674	0.841964	0.0653028	12.8932	4.91387e-38	3.83382e-34
FNDC3A	chr13:48791754-48792254	0.223108	0.0173525	12.8574	7.81579e-38	6.00954e-34
ALK	chr2:29269256-29269756	0.450197	0.0350467	12.8456	9.10117e-38	6.89789e-34
IRX2	chr5:2751471-2751971	0.490624	0.0382897	12.8135	1.37812e-37	1.02979e-33
MAN2A1	chr5:109611459-109611959	0.519022	0.0406875	12.7563	2.8753e-37	2.11869e-33
SLIT3	chr5:168859018-168859518	0.683326	0.0536837	12.7287	4.09371e-37	2.97517e-33
HOTAIRM1	chr7:27095852-27096352	0.259007	0.0204349	12.6747	8.16492e-37	5.8538e-33
RANBP17	chr5:170863269-170863769	0.295021	0.023327	12.6472	1.1593e-36	8.02189e-33
CBFB	chr16:67363442-67363942	0.209182	0.0165402	12.6469	1.16426e-36	8.02189e-33
ARID5B	chr10:62157385-62157885	0.342851	0.0272696	12.5726	2.98635e-36	2.03125e-32
PTPN3	chr9:109495860-109496360	0.566822	0.0451967	12.5412	4.44165e-36	2.98287e-32
ZBTB38	chr3:141384102-141384602	0.318637	0.0254261	12.5319	4.99759e-36	3.31427e-32
PLCL1	chr2:197800028-197800528	0.362034	0.0290247	12.4733	1.04411e-35	6.83875e-32
MIR181A1HG	chr1:198937234-198937734	0.471076	0.0378211	12.4554	1.30731e-35	8.45825e-32
PEG10	chr7:94481243-94481743	0.190779	0.0153855	12.3999	2.61621e-35	1.67229e-31
PRKCA	chr17:66423353-66423853	0.344445	0.0278223	12.3802	3.34469e-35	2.11248e-31
JUNB	chr19:12793947-12794447	0.603624	0.048877	12.3498	4.88045e-35	3.0462e-31
ADAM23	chr2:206387761-206388261	0.190886	0.015478	12.3327	6.0359e-35	3.72358e-31
ELAVL2	chr9:23402403-23402903	0.165551	0.01347	12.2904	1.01991e-34	6.21957e-31
CEMIP	chr15:80778907-80779407	0.290747	0.0237266	12.2541	1.59747e-34	9.63092e-31
IRX3	chr16:54286720-54287220	0.643987	0.0525688	12.2504	1.67238e-34	9.96924e-31
SLC2A13	chr12:39872338-39872838	0.442934	0.0361612	12.2489	1.70352e-34	1.00421e-30
PTPRR	chr12:70812190-70812690	0.598992	0.0492192	12.1699	4.49723e-34	2.62193e-30
CRNDE	chr16:54930445-54930945	0.22471	0.0185551	12.1104	9.30127e-34	5.30612e-30
ESYT2	chr7:158842399-158842899	0.231518	0.0191963	12.0605	1.70663e-33	9.63226e-30
AL445623.2	chr9:23402403-23402903	0.226933	0.0188514	12.038	2.24354e-33	1.25293e-29
HOXB3	chr17:48598101-48598601	0.429461	0.0356935	12.0319	2.41558e-33	1.33496e-29
ADAM11	chr17:44760699-44761199	0.338115	0.0281047	12.0306	2.45517e-33	1.34285e-29
PEG3	chr19:56839079-56839579	0.435038	0.0362076	12.0151	2.9599e-33	1.60239e-29
NR4A1	chr12:52051064-52051564	0.229008	0.0190904	11.9959	3.73199e-33	1.99996e-29
RIMS1	chr6:71696546-71697046	0.15326	0.0127981	11.9753	4.78975e-33	2.54115e-29
PCSK1	chr5:96597360-96597860	0.229505	0.0191804	11.9656	5.38187e-33	2.82702e-29
CREB5	chr7:28408891-28409391	0.317021	0.0265432	11.9436	7.01012e-33	3.64622e-29
ADCY8	chr8:130565019-130565519	0.496685	0.0416378	11.9287	8.38685e-33	4.31995e-29
AC090617.10	chr17:2041114-2041614	0.644407	0.0540862	11.9145	9.95163e-33	5.07666e-29
CACNA1E	chr1:181324914-181325414	0.171228	0.0143995	11.8913	1.3137e-32	6.63781e-29
RYR3	chr15:33356716-33357216	0.298514	0.0251055	11.8904	1.32772e-32	6.64534e-29
KRT8	chr12:52904898-52905398	0.399001	0.0335639	11.8878	1.36958e-32	6.79081e-29
WARS	chr14:100375314-100375814	0.39772	0.0336313	11.8259	2.86827e-32	1.40901e-28
ECM1	chr1:150507792-150508292	0.414342	0.0350988	11.805	3.67828e-32	1.79034e-28
SIAH3	chr13:45907330-45907830	0.525646	0.0446392	11.7754	5.2249e-32	2.52001e-28
PAG1	chr8:81216533-81217033	0.336858	0.0286477	11.7586	6.37625e-32	3.04761e-28
AGAP3	chr7:151083315-151083815	0.21729	0.0184867	11.7538	6.75005e-32	3.19747e-28
AOPEP	chr9:94758831-94759331	0.167842	0.0143202	11.7206	9.99118e-32	4.6909e-28
PLEKHD1	chr14:69487212-69487712	0.296675	0.025397	11.6815	1.58455e-31	7.37426e-28
SLC35F4	chr14:57578317-57578817	0.310339	0.0265994	11.6671	1.87605e-31	8.65492e-28
PRPH	chr12:49294854-49295354	0.214177	0.0183829	11.6509	2.27093e-31	1.03863e-27
MPP6	chr7:24576198-24576698	0.474817	0.0408734	11.6168	3.38718e-31	1.51011e-27
NR3C1	chr5:143009082-143009582	0.463965	0.0399693	11.608	3.75096e-31	1.65836e-27
KCNH8	chr3:19130712-19131212	0.264483	0.0228933	11.5529	7.13763e-31	3.12958e-27
ATP8A2	chr13:25377045-25377545	0.122404	0.0106518	11.4914	1.45762e-30	6.33871e-27
C5orf38	chr5:2751471-2751971	0.525706	0.0457889	11.4811	1.64246e-30	7.08444e-27
RET	chr10:42986541-42987041	0.313732	0.0273304	11.4792	1.67786e-30	7.1788e-27
RET	chr10:42987619-42988119	0.216566	0.018894	11.4622	2.04335e-30	8.6726e-27
PCSK2	chr20:17419468-17419968	0.54946	0.0479887	11.4498	2.35794e-30	9.9284e-27
POU4F1	chr13:78603373-78603873	0.406046	0.0355901	11.409	3.77183e-30	1.57567e-26
PRKG2	chr4:81165845-81166345	0.607454	0.0532486	11.4079	3.81898e-30	1.5829e-26
NECTIN3	chr3:111071399-111071899	0.454817	0.0400422	11.3584	6.73489e-30	2.76986e-26
TMOD1	chr9:97504513-97505013	0.865014	0.0761747	11.3557	6.95179e-30	2.83707e-26
SLC5A7	chr2:108118994-108119494	0.287988	0.0253868	11.344	7.94121e-30	3.21612e-26
SLC17A6	chr11:22798925-22799425	0.184918	0.0163313	11.3229	1.01105e-29	4.06363e-26
NPTX2	chr7:98462897-98463397	0.348395	0.0308876	11.2794	1.65788e-29	6.56396e-26
PCDH8	chr13:53079783-53080283	0.466876	0.0414755	11.2567	2.14719e-29	8.43828e-26
RGS7BP	chr5:64505709-64506209	0.412046	0.0367705	11.2059	3.81523e-29	1.46676e-25
PDLIM1	chr10:95288321-95288821	0.295213	0.0264589	11.1574	6.58897e-29	2.51489e-25
ONECUT1	chr15:52805169-52805669	0.199482	0.0178905	11.1501	7.14895e-29	2.70914e-25
MEIS1	chr2:66037427-66037927	0.571106	0.0512695	11.1393	8.07602e-29	3.03876e-25
CD55	chr1:207321302-207321802	0.19715	0.0177052	11.1351	8.46249e-29	3.16175e-25
NEK1	chr4:169225854-169226354	0.185592	0.0166768	11.1287	9.09057e-29	3.37266e-25
HOXB3	chr17:48596724-48597224	0.35384	0.0318046	11.1254	9.43549e-29	3.47632e-25
NR4A1	chr12:52036849-52037349	0.286616	0.0257935	11.112	1.09735e-28	4.01507e-25
AFDN	chr6:167748654-167749154	0.153366	0.0138128	11.1032	1.2101e-28	4.36738e-25
KRT18	chr12:52949694-52950194	0.483975	0.043587	11.1036	1.20433e-28	4.36738e-25
DUSP1	chr5:172939603-172940103	0.289677	0.0261227	11.0891	1.41766e-28	5.08192e-25
FNDC3A	chr13:48749592-48750092	0.11592	0.0104557	11.0868	1.45346e-28	5.17529e-25
SDK2	chr17:73396382-73396882	0.164202	0.0148213	11.0788	1.58986e-28	5.62323e-25
TRH	chr3:129974415-129974915	0.69951	0.0632294	11.063	1.89571e-28	6.66059e-25
BTAF1	chr10:91588219-91588719	0.187355	0.0169483	11.0545	2.08491e-28	7.27715e-25
RAPGEF4	chr2:172740537-172741037	0.243078	0.0219984	11.0498	2.1977e-28	7.62067e-25
AC090617.5	chr17:2041114-2041614	0.589968	0.0535382	11.0196	3.07516e-28	1.05941e-24
DUSP1	chr5:172920389-172920889	0.322288	0.0292916	11.0027	3.70694e-28	1.26882e-24
GPR137B	chr1:236142135-236142635	0.430985	0.0392707	10.9747	5.05548e-28	1.70836e-24
MSC-AS1	chr8:71843705-71844205	0.77499	0.0706282	10.9728	5.1639e-28	1.73396e-24
FAM184B	chr4:17758492-17758992	0.410001	0.0373841	10.9672	5.49237e-28	1.83265e-24
HS3ST2	chr16:22813249-22813749	0.496182	0.0452511	10.9651	5.6251e-28	1.86521e-24
SIAH3	chr13:45903058-45903558	0.637485	0.0581471	10.9633	5.73501e-28	1.88984e-24
HOTAIRM1	chr7:26655603-26656103	0.257266	0.0234775	10.958	6.08335e-28	1.99226e-24
ATAD2B	chr2:23924575-23925075	0.150111	0.0137034	10.9543	6.33957e-28	2.06343e-24
CECR2	chr22:17266596-17267096	0.228669	0.0209592	10.9102	1.03053e-27	3.33375e-24
MEIS1	chr2:66326997-66327497	0.437887	0.0401792	10.8984	1.17365e-27	3.77375e-24
EYA1	chr8:71419811-71420311	0.659675	0.0605546	10.8939	1.23245e-27	3.93895e-24
EGFR	chr7:54778846-54779346	0.234132	0.0214979	10.8909	1.27312e-27	4.04454e-24
TNRC6C	chr17:77770581-77771081	0.0978942	0.00899941	10.8779	1.46983e-27	4.64168e-24
ZDHHC14	chr6:157325151-157325651	0.173482	0.0159779	10.8576	1.83416e-27	5.75794e-24
NEAT1	chr11:65915664-65916164	0.209612	0.0193318	10.8428	2.1565e-27	6.73004e-24
SPOCK3	chr4:167233346-167233846	0.26377	0.024413	10.8045	3.27695e-27	1.0167e-23
GFRA2	chr8:21794859-21795359	0.237692	0.0220687	10.7705	4.74226e-27	1.46277e-23
CHST11	chr12:104751022-104751522	0.294611	0.0273694	10.7643	5.07648e-27	1.5568e-23
IL1RAP	chr3:190566253-190566753	0.482518	0.0448909	10.7487	6.01154e-27	1.83296e-23
TRIM9	chr14:50864867-50865367	0.281819	0.026231	10.7437	6.34286e-27	1.92293e-23
SLC6A16	chr19:49340072-49340572	0.929802	0.0868995	10.6997	1.0207e-26	3.07684e-23
NR4A2	chr2:156334309-156334809	0.888469	0.083107	10.6907	1.12566e-26	3.37404e-23
C11orf96	chr11:43920560-43921060	0.294903	0.0275889	10.6892	1.14382e-26	3.40923e-23
ZNF331	chr19:53537871-53538371	0.291046	0.0272416	10.6839	1.21109e-26	3.58955e-23
PRKCB	chr16:23969591-23970091	0.295086	0.0276866	10.6581	1.59832e-26	4.71095e-23
TMEM163	chr2:134482299-134482799	0.368887	0.034632	10.6516	1.71348e-26	5.02246e-23
BCO2	chr11:112128332-112128832	0.435414	0.0408937	10.6475	1.79196e-26	5.22366e-23
CHL1	chr3:312071-312571	0.336895	0.0316628	10.6401	1.9394e-26	5.62256e-23
DGKD	chr2:233247665-233248165	0.147894	0.0139084	10.6334	2.08418e-26	6.00946e-23
GPR149	chr3:154603467-154603967	0.980003	0.0923427	10.6127	2.60208e-26	7.46219e-23
VGF	chr7:100891525-100892025	0.243633	0.0231243	10.5358	5.90866e-26	1.68536e-22
CARTPT	chr5:71738596-71739096	0.919623	0.0873461	10.5285	6.38449e-26	1.81135e-22
RUNX1T1	chr8:92096188-92096688	0.208697	0.0198626	10.5071	8.01591e-26	2.2621e-22
SCG2	chr2:223578834-223579334	0.292115	0.0278666	10.4826	1.03829e-25	2.91456e-22
PIEZO2	chr18:11558963-11559463	0.363102	0.0347051	10.4625	1.28443e-25	3.58653e-22
TMEM132D	chr12:129552863-129553363	0.321789	0.0307743	10.4564	1.36927e-25	3.80341e-22
BMPER	chr7:33558845-33559345	0.33941	0.0324827	10.449	1.48156e-25	4.09387e-22
CHL1	chr3:97377-97877	0.317759	0.0304148	10.4475	1.50463e-25	4.1361e-22
UNCX	chr7:1232540-1233040	0.943512	0.0904924	10.4264	1.87816e-25	5.13628e-22
CGA	chr6:87589804-87590304	0.338298	0.0325377	10.3971	2.55547e-25	6.95269e-22
PLXNA2	chr1:208329261-208329761	0.324345	0.031221	10.3887	2.79129e-25	7.55554e-22
AC022523.1	chr15:98293286-98293786	0.604784	0.0582629	10.3803	3.04926e-25	8.21193e-22
HS3ST2	chr16:22681558-22682058	0.305341	0.0294184	10.3792	3.08193e-25	8.25801e-22
PKNOX2	chr11:125235995-125236495	0.399806	0.0385486	10.3715	3.34315e-25	8.91292e-22
ADAM23	chr2:206452617-206453117	0.158078	0.0152583	10.3601	3.76486e-25	9.98702e-22
ABTB2	chr11:34161678-34162178	0.268684	0.0259384	10.3586	3.82645e-25	1.00999e-21
STARD4-AS1	chr5:111914964-111915464	0.202938	0.0195948	10.3567	3.90183e-25	1.01974e-21
ZNF804A	chr2:184413846-184414346	0.236556	0.0228497	10.3527	4.07019e-25	1.05853e-21
SEL1L3	chr4:25890459-25890959	0.383139	0.037049	10.3414	4.57748e-25	1.18465e-21
FAM189A1	chr15:29454483-29454983	0.27528	0.0266389	10.3337	4.95886e-25	1.27712e-21
SDK2	chr17:73591714-73592214	0.260611	0.0253016	10.3002	7.0311e-25	1.80206e-21
TIAM1	chr21:31538809-31539309	0.215207	0.0208985	10.2977	7.21443e-25	1.84016e-21
DRGX	chr10:49359668-49360168	0.573537	0.0557021	10.2965	7.30702e-25	1.85486e-21
DCBLD2	chr3:98922706-98923206	0.171131	0.0166513	10.2773	8.9169e-25	2.24207e-21
IL17RD	chr3:57130679-57131179	0.344398	0.0336563	10.2328	1.41391e-24	3.52176e-21
FRMD4B	chr3:69542499-69542999	0.514105	0.0502408	10.2328	1.41338e-24	3.52176e-21
VGF	chr7:101160275-101160775	0.208537	0.0203868	10.229	1.46961e-24	3.64338e-21
UST	chr6:148740092-148740592	0.27065	0.026483	10.2197	1.61768e-24	3.99183e-21
CHCHD2	chr7:56106286-56106786	0.165746	0.0162286	10.2132	1.73089e-24	4.23181e-21
LARGE1	chr22:33812382-33812882	0.259496	0.0254175	10.2093	1.80081e-24	4.38258e-21
HOXB5	chr17:48598101-48598601	0.293083	0.0287116	10.2078	1.82929e-24	4.43156e-21
LZTS1	chr8:20310700-20311200	0.24751	0.0242531	10.2053	1.87781e-24	4.52843e-21
CA10	chr17:51674436-51674936	0.426652	0.0418131	10.2038	1.90705e-24	4.57812e-21
ELAVL4	chr1:50275526-50276026	0.100508	0.00986302	10.1904	2.1892e-24	5.23179e-21
HS3ST2	chr16:23052259-23052759	0.605266	0.0594847	10.1752	2.55995e-24	6.09038e-21
R3HDM1	chr2:135586059-135586559	0.155973	0.0153302	10.1742	2.58464e-24	6.12166e-21
PRKG1	chr10:50990836-50991336	0.109375	0.010757	10.1678	2.76047e-24	6.50906e-21
FNDC3A	chr13:49098119-49098619	0.118812	0.0117061	10.1496	3.32577e-24	7.80731e-21
GARNL3	chr9:127271195-127271695	0.256699	0.0253274	10.1352	3.85503e-24	9.0099e-21
UBASH3B	chr11:122763439-122763939	0.199241	0.0196632	10.1327	3.95706e-24	9.20777e-21
AC092535.4	chr4:1113325-1113825	0.386515	0.0381661	10.1272	4.1861e-24	9.6982e-21
SKAP2	chr7:27108427-27108927	0.329068	0.0325473	10.1105	4.96489e-24	1.14525e-20
ADCY8	chr8:131516369-131516869	0.376866	0.0372832	10.1082	5.08185e-24	1.16715e-20
NEUROD1	chr2:181680413-181680913	0.542118	0.0537341	10.0889	6.18612e-24	1.40857e-20
ATP11A	chr13:112641684-112642184	0.174472	0.017293	10.0891	6.17149e-24	1.40857e-20
LGI1	chr10:93757004-93757504	0.536231	0.0532075	10.0781	6.90403e-24	1.56532e-20
BHLHE40	chr3:5026353-5026853	0.347483	0.0345071	10.0699	7.50648e-24	1.69467e-20
CEP85L	chr6:118790786-118791286	0.194004	0.0192735	10.0658	7.82273e-24	1.75859e-20
AC061958.1	chr3:19702633-19703133	0.347375	0.0345179	10.0636	7.99997e-24	1.79084e-20
MIR548A1HG	chr6:18526463-18526963	1.01332	0.100701	10.0626	8.08532e-24	1.80234e-20
BHLHE40	chr3:5023260-5023760	0.405445	0.0403069	10.0589	8.38931e-24	1.86228e-20
DGKB	chr7:15142884-15143384	0.300511	0.0298971	10.0515	9.04704e-24	1.99992e-20
BTAF1	chr10:91598527-91599027	0.217241	0.0216507	10.0339	1.08143e-23	2.38066e-20
SLIT2	chr4:20251564-20252064	0.441652	0.0440827	10.0187	1.2614e-23	2.76539e-20
HS3ST1	chr4:11428814-11429314	0.608205	0.0607497	10.0117	1.3547e-23	2.95769e-20
PLEKHD1	chr14:69484325-69484825	0.276448	0.0277302	9.96921	2.07882e-23	4.50161e-20
KCND3	chr1:111956071-111956571	0.183955	0.0184522	9.96928	2.07739e-23	4.50161e-20
PLEKHG4B	chr5:91777-92277	0.389782	0.0391484	9.95653	2.36163e-23	5.09323e-20
NRIP1	chr21:15058902-15059402	0.272125	0.0273362	9.95477	2.40383e-23	5.16327e-20
DRGX	chr10:49176383-49176883	0.739786	0.0746752	9.90672	3.89199e-23	8.32601e-20
TRIM9	chr14:50820005-50820505	0.313704	0.0316811	9.90195	4.08218e-23	8.69782e-20
PRKCA	chr17:66374423-66374923	0.256156	0.025882	9.89707	4.28653e-23	9.09668e-20
ADCY8	chr8:131041436-131041936	0.363458	0.0368793	9.85532	6.50075e-23	1.36861e-19
RHOQ	chr2:46882015-46882515	0.156737	0.0159073	9.85317	6.64182e-23	1.39278e-19
MAN1A1	chr6:119333128-119333628	0.524515	0.0532472	9.85056	6.81653e-23	1.42379e-19
ROBO2	chr3:75933050-75933550	0.353023	0.0358575	9.84516	7.19241e-23	1.49641e-19
POU4F1	chr13:78605157-78605657	0.444728	0.0451841	9.84257	7.37984e-23	1.52941e-19
IQSEC3	chr12:176349-176849	0.190173	0.019329	9.83873	7.66699e-23	1.58274e-19
ENC1	chr5:74337593-74338093	0.36672	0.0373094	9.82915	8.43255e-23	1.73403e-19
ANKH	chr5:14915551-14916051	0.262967	0.0267639	9.82543	8.74968e-23	1.7923e-19
C3orf52	chr3:111810831-111811331	0.578586	0.0589208	9.81973	9.25956e-23	1.88944e-19
ARFGEF3	chr6:137824099-137824599	0.155884	0.0159071	9.7997	1.12926e-22	2.29547e-19
FOSL2	chr2:28390495-28390995	0.351638	0.0359137	9.79118	1.22857e-22	2.48781e-19
VGF	chr7:100756161-100756661	0.17056	0.017431	9.78491	1.3071e-22	2.63676e-19
SKI	chr1:2180254-2180754	0.218421	0.0223332	9.7801	1.37081e-22	2.75481e-19
SNAP91	chr6:83807915-83808415	0.147122	0.0150598	9.76919	1.52661e-22	3.05633e-19
DCLK1	chr13:35892106-35892606	0.109705	0.0112379	9.76203	1.63837e-22	3.26774e-19
GEM	chr8:94234340-94234840	0.501459	0.0513742	9.76092	1.65644e-22	3.2914e-19
HOXB4	chr17:48596724-48597224	0.381796	0.0391268	9.75791	1.70641e-22	3.37805e-19
RNF212	chr4:1113325-1113825	0.457212	0.0469013	9.7484	1.87397e-22	3.69597e-19
BMPER	chr7:33755114-33755614	0.292459	0.0300181	9.74278	1.98063e-22	3.8775e-19
ALK	chr2:29455439-29455939	0.708906	0.0727989	9.73786	2.07878e-22	4.05469e-19
LINC02082	chr3:168476485-168476985	0.536142	0.0550804	9.73381	2.16339e-22	4.18891e-19
AC016044.1	chr15:52805169-52805669	0.307943	0.0316352	9.73417	2.15567e-22	4.18891e-19
MPPED2	chr11:30906197-30906697	0.225136	0.023162	9.72002	2.47722e-22	4.77913e-19
MIAT	chr22:26646804-26647304	0.2177	0.0224072	9.71564	2.58619e-22	4.97128e-19
MEG3	chr14:100824120-100824620	0.452102	0.0465426	9.71373	2.63526e-22	5.04732e-19
JUND	chr19:18660237-18660737	0.160383	0.0165155	9.71101	2.7064e-22	5.16493e-19
BMERB1	chr16:15482281-15482781	0.118574	0.012222	9.70173	2.96437e-22	5.63697e-19
MTCL1	chr18:8844561-8845061	0.216442	0.02236	9.67989	3.67115e-22	6.95603e-19
IER2	chr19:13155446-13155946	0.309781	0.0320402	9.66851	4.10325e-22	7.74711e-19
FOSL2	chr2:28276026-28276526	0.293995	0.0304258	9.66266	4.34425e-22	8.17302e-19
RELN	chr7:103989418-103989918	1.09026	0.113002	9.6481	5.00766e-22	9.38784e-19
UST	chr6:149015883-149016383	0.153068	0.0158708	9.64462	5.18009e-22	9.6769e-19
VAV3	chr1:107622474-107622974	0.326848	0.0339589	9.62484	6.28063e-22	1.16917e-18
AC090617.10	chr17:2042541-2043041	0.574632	0.0597092	9.62385	6.34129e-22	1.17633e-18
TSHZ1	chr18:75223592-75224092	0.442683	0.0460732	9.60827	7.37799e-22	1.35914e-18
DUSP4	chr8:29555246-29555746	0.201759	0.021077	9.57251	1.0434e-21	1.90884e-18
KHDRBS2	chr6:61841713-61842213	0.407294	0.0425742	9.56667	1.10401e-21	2.01279e-18
NEAT1	chr11:65560525-65561025	0.212438	0.0222238	9.559	1.18895e-21	2.16022e-18
MTUS2	chr13:29175224-29175724	0.196012	0.0205097	9.55704	1.21173e-21	2.1941e-18
GUCY1B1	chr4:155758727-155759227	0.336958	0.0353997	9.51866	1.75424e-21	3.1549e-18
HOTAIRM1	chr7:27074021-27074521	0.320135	0.0337033	9.49862	2.12694e-21	3.81225e-18
KRT8	chr12:52949694-52950194	0.325843	0.0343128	9.49626	2.17567e-21	3.88645e-18
EYA1	chr8:71356510-71357010	0.657933	0.0693764	9.48352	2.4584e-21	4.37677e-18
ADCY8	chr8:131040681-131041181	0.410312	0.0432696	9.4827	2.47783e-21	4.39661e-18
GEM	chr8:94242011-94242511	0.42473	0.0448156	9.47727	2.61011e-21	4.61589e-18
EZR	chr6:158869516-158870016	0.164362	0.0173654	9.46492	2.93797e-21	5.17844e-18
TPD52L1	chr6:125149471-125149971	0.737384	0.0779517	9.45951	3.09396e-21	5.43531e-18
NEAT1	chr11:65555745-65556245	0.210781	0.0222973	9.45319	3.28656e-21	5.75462e-18
OBI1-AS1	chr13:78306855-78307355	0.995423	0.105456	9.43921	3.75596e-21	6.55488e-18
SDC2	chr8:96857458-96857958	0.360694	0.0382287	9.43516	3.9038e-21	6.79054e-18
ANKRD28	chr3:15964693-15965193	0.135404	0.014355	9.43255	4.00247e-21	6.93943e-18
PTPRS	chr19:5076431-5076931	0.132591	0.0140737	9.4212	4.4597e-21	7.70698e-18
GABBR2	chr9:98777210-98777710	0.172999	0.0183732	9.41584	4.69306e-21	8.08393e-18
NR4A3	chr9:99368324-99368824	0.405482	0.0431219	9.40317	5.29443e-21	9.0903e-18
HOTAIRM1	chr7:27108427-27108927	0.324547	0.0345481	9.39406	5.77283e-21	9.84794e-18
AL390860.1	chr1:247639262-247639762	0.748584	0.0797594	9.38553	6.26032e-21	1.06453e-17
SNTG2	chr2:493007-493507	0.335189	0.035724	9.38275	6.42718e-21	1.08595e-17
ELL2	chr5:95961650-95962150	0.200421	0.0213601	9.38296	6.41449e-21	1.08595e-17
SKAP2	chr7:27074021-27074521	0.298748	0.031929	9.35664	8.23128e-21	1.38635e-17
NAMPT	chr7:106424924-106425424	0.283234	0.0302927	9.34992	8.77129e-21	1.47263e-17
TMEFF2	chr2:192411825-192412325	0.273478	0.0292667	9.34434	9.24621e-21	1.54747e-17
BMPER	chr7:33559406-33559906	0.485784	0.0519927	9.34331	9.33712e-21	1.55777e-17
VAT1L	chr16:77877703-77878203	0.135685	0.0145298	9.33841	9.77941e-21	1.62644e-17
RAPGEF4	chr2:172727438-172727938	0.212468	0.0227711	9.33056	1.05312e-20	1.74057e-17
AC090617.10	chr17:2053642-2054142	0.386549	0.0414272	9.3308	1.05072e-20	1.74057e-17
HCRTR2	chr6:55381170-55381670	0.445553	0.0477631	9.3284	1.07482e-20	1.77092e-17
ESYT2	chr7:158835074-158835574	0.224112	0.0240468	9.3198	1.16563e-20	1.9146e-17
CDKN1C	chr11:2868794-2869294	0.407774	0.0437783	9.31453	1.22498e-20	2.00586e-17
NT5DC1	chr6:116099448-116099948	0.39368	0.0422995	9.30697	1.3153e-20	2.14714e-17
GABRG2	chr5:162067461-162067961	0.455363	0.0489918	9.29468	1.47651e-20	2.39555e-17
PRKCA	chr17:66214719-66215219	0.227255	0.0244723	9.28623	1.59845e-20	2.58549e-17
ONECUT1	chr15:52976504-52977004	0.147279	0.0158646	9.2835	1.63993e-20	2.64453e-17
SPAG1	chr8:100157733-100158233	0.348956	0.0375914	9.28286	1.64987e-20	2.65249e-17
EPHA5	chr4:65546950-65547450	0.611822	0.0660314	9.26561	1.93957e-20	3.1032e-17
NAV3	chr12:77332385-77332885	0.138324	0.0149289	9.26549	1.94191e-20	3.1032e-17
NRP2	chr2:205452454-205452954	0.459862	0.0496764	9.25714	2.09983e-20	3.34547e-17
ITGA9	chr3:37564185-37564685	0.17096	0.0184902	9.246	2.33055e-20	3.69142e-17
FMN1	chr15:33160830-33161330	0.52938	0.0572551	9.24598	2.33088e-20	3.69142e-17
NEAT1	chr11:65508192-65508692	0.192202	0.0207928	9.24369	2.38136e-20	3.76013e-17
KCTD8	chr4:44448758-44449258	0.414655	0.0448919	9.23673	2.54156e-20	4.00117e-17
MAP3K1	chr5:56496503-56497003	0.302418	0.0327915	9.22246	2.90353e-20	4.5575e-17
CHL1	chr3:335191-335691	0.336174	0.0364827	9.2146	3.12455e-20	4.88996e-17
NECAB1	chr8:90788271-90788771	0.267953	0.0291061	9.20609	3.38216e-20	5.27755e-17
AC022523.1	chr15:98293858-98294358	0.526859	0.0572644	9.20047	3.56397e-20	5.54494e-17
MEST	chr7:130365429-130365929	0.208575	0.0226955	9.19014	3.92341e-20	6.08632e-17
TTC3	chr21:37533116-37533616	0.0635095	0.00691432	9.18521	4.10727e-20	6.35297e-17
PRSS12	chr4:118352815-118353315	0.844436	0.0920018	9.17847	4.3727e-20	6.74386e-17
CGA	chr6:87155270-87155770	0.274964	0.0299586	9.17814	4.38594e-20	6.74468e-17
F2R	chr5:76705393-76705893	0.233249	0.0254166	9.17703	4.43137e-20	6.79484e-17
PAM	chr5:102755880-102756380	0.210387	0.0229306	9.17497	4.517e-20	6.90618e-17
TACC2	chr10:122149688-122150188	0.189238	0.0206287	9.17356	4.57658e-20	6.97717e-17
MAPK10	chr4:85860003-85860503	0.125826	0.0137201	9.17094	4.689e-20	7.12808e-17
PDZRN4	chr12:41563099-41563599	0.344631	0.0375972	9.1664	4.89081e-20	7.41362e-17
VGF	chr7:101185089-101185589	0.190262	0.020758	9.1657	4.92245e-20	7.44032e-17
TANC2	chr17:62792006-62792506	0.0878262	0.00958276	9.16502	4.95394e-20	7.46664e-17
AC018467.1	chr2:23342218-23342718	0.732645	0.0799491	9.16389	5.00591e-20	7.5236e-17
RALGAPA1	chr14:36091005-36091505	0.0881429	0.0096257	9.15703	5.33447e-20	7.99476e-17
HOXB3	chr17:48578221-48578721	0.347373	0.0379368	9.15662	5.35478e-20	8.00259e-17
CSNK1A1	chr5:149455888-149456388	0.0862752	0.00942375	9.15509	5.43139e-20	8.09428e-17
MOXD1	chr6:132401259-132401759	0.77967	0.0851946	9.15164	5.60762e-20	8.33351e-17
CACNA2D1	chr7:82264332-82264832	0.180793	0.0197849	9.13795	6.36466e-20	9.43213e-17
DSCAM	chr21:40632900-40633400	0.163403	0.0178869	9.13535	6.51973e-20	9.63502e-17
CNTN4	chr3:2098401-2098901	0.393996	0.0432322	9.11349	7.97762e-20	1.17568e-16
TYRO3	chr15:41564233-41564733	0.198231	0.021754	9.11241	8.05749e-20	1.18094e-16
PPP2R2B	chr5:147058150-147058650	0.113735	0.0124988	9.09972	9.05635e-20	1.32362e-16
FNDC3A	chr13:48892268-48892768	0.139293	0.015309	9.09878	9.13487e-20	1.33143e-16
RNF220	chr1:44640431-44640931	0.369993	0.0406855	9.09398	9.54743e-20	1.38775e-16
GNG4	chr1:235999309-235999809	0.162031	0.0178316	9.08673	1.02058e-19	1.47939e-16
NGEF	chr2:232979966-232980466	0.386682	0.0426283	9.07101	1.17915e-19	1.70459e-16
RORA	chr15:60973906-60974406	0.21535	0.0237539	9.06588	1.23606e-19	1.78201e-16
CBFB	chr16:67036379-67036879	0.185855	0.0205031	9.06474	1.24901e-19	1.79579e-16
ADARB1	chr21:45138119-45138619	0.211735	0.0233755	9.05798	1.32888e-19	1.90546e-16
HNF4A	chr20:44355409-44355909	0.705505	0.0780482	9.03935	1.57608e-19	2.24777e-16
SVIP	chr11:22798925-22799425	0.236655	0.026243	9.01784	1.91836e-19	2.7213e-16
PWWP2A	chr5:160181889-160182389	0.118625	0.0131571	9.01605	1.94985e-19	2.75859e-16
PRUNE2	chr9:76906077-76906577	0.135428	0.0150422	9.00319	2.19244e-19	3.09355e-16
COL6A1	chr21:46038870-46039370	0.091557	0.0101818	8.99219	2.42349e-19	3.41049e-16
HIVEP2	chr6:142946195-142946695	0.13569	0.015092	8.99088	2.45267e-19	3.44242e-16
PTPRB	chr12:70812190-70812690	0.607301	0.0675653	8.98835	2.50959e-19	3.51302e-16
HOXB4	chr17:48578221-48578721	0.415588	0.046272	8.98142	2.67285e-19	3.73172e-16
SERPINE2	chr2:224211702-224212202	0.234712	0.026137	8.98007	2.70598e-19	3.76805e-16
CEP85L	chr6:118727966-118728466	0.190303	0.0212291	8.96425	3.12402e-19	4.33049e-16
HOXB4	chr17:48349067-48349567	0.405119	0.0451931	8.96417	3.12621e-19	4.33049e-16
JARID2	chr6:15735638-15736138	0.146068	0.0163072	8.9573	3.32728e-19	4.59701e-16
FAM184B	chr4:17763408-17763908	0.480889	0.0538363	8.93244	4.16726e-19	5.74259e-16
AL157392.3	chr10:13729419-13729919	0.253019	0.0283401	8.92796	4.33928e-19	5.96414e-16
UNCX	chr7:1239085-1239585	0.780216	0.0874065	8.92629	4.40527e-19	6.0392e-16
EML6	chr2:54903967-54904467	0.135742	0.0152233	8.91676	4.80113e-19	6.56491e-16
MMP16	chr8:88715702-88716202	0.121615	0.0136414	8.91515	4.87154e-19	6.64406e-16
BTAF1	chr10:91901731-91902231	0.151214	0.0169645	8.91351	4.94404e-19	6.72566e-16
GLRA3	chr4:174831557-174832057	0.339295	0.0380765	8.91089	5.06237e-19	6.86902e-16
NBL1	chr1:19423161-19423661	0.26055	0.0292411	8.91041	5.08433e-19	6.88121e-16
PALLD	chr4:168440375-168440875	0.225643	0.0253403	8.90452	5.36195e-19	7.23849e-16
CASZ1	chr1:10736905-10737405	0.258116	0.0290535	8.88415	6.44141e-19	8.6517e-16
HOXB3	chr17:48349067-48349567	0.33155	0.0373616	8.87407	7.05212e-19	9.44804e-16
ELL2	chr5:95862849-95863349	0.30144	0.0339868	8.86933	7.35848e-19	9.83366e-16
EGFR	chr7:55024719-55025219	0.334068	0.0377202	8.85648	8.25813e-19	1.10082e-15
AC068205.1	chr11:43578878-43579378	0.586975	0.0662821	8.85571	8.31557e-19	1.1057e-15
NR2F1-AS1	chr5:93581312-93581812	0.604242	0.0682419	8.85442	8.4117e-19	1.11568e-15
LITAF	chr16:11576804-11577304	0.390897	0.0441624	8.85134	8.64762e-19	1.14127e-15
FBXW7	chr4:152212193-152212693	0.141015	0.0159327	8.85067	8.69935e-19	1.14525e-15
LGI1	chr10:93757619-93758119	0.466192	0.0527215	8.84254	9.35686e-19	1.22876e-15
PVT1	chr8:127799846-127800346	0.156705	0.0177322	8.83736	9.80065e-19	1.28386e-15
IRS2	chr13:110138012-110138512	0.166708	0.0188717	8.83378	1.01197e-18	1.32238e-15
CACNA1A	chr19:13633089-13633589	0.175431	0.01986	8.8334	1.01543e-18	1.32365e-15
PSD3	chr8:19134384-19134884	0.156747	0.0177487	8.83147	1.03308e-18	1.34336e-15
AC022433.1	chr5:51664820-51665320	0.483341	0.0547995	8.82017	1.14284e-18	1.48244e-15
CNTN2	chr1:205001150-205001650	0.205254	0.0232756	8.81843	1.16072e-18	1.49574e-15
PLXNA4	chr7:132793427-132793927	0.126552	0.0143507	8.81853	1.15975e-18	1.49574e-15
RAB37	chr17:74722696-74723196	0.570772	0.0647255	8.81835	1.16155e-18	1.49574e-15
ARAP2	chr4:36244288-36244788	0.609588	0.0691371	8.81709	1.17472e-18	1.50904e-15
PEX5L	chr3:180184126-180184626	0.324803	0.036899	8.80249	1.33811e-18	1.71478e-15
NAB2	chr12:57087669-57088169	0.283973	0.0322676	8.80057	1.36129e-18	1.74028e-15
ATP1B3	chr3:141384102-141384602	0.160816	0.0182764	8.79913	1.37879e-18	1.75842e-15
SYNE2	chr14:64030049-64030549	0.457483	0.0521377	8.77453	1.71623e-18	2.1783e-15
TOX2	chr20:43914567-43915067	0.534103	0.0608807	8.77295	1.74049e-18	2.20381e-15
AC090617.10	chr17:2050941-2051441	0.438331	0.0499728	8.77138	1.76483e-18	2.22931e-15
DLEU2	chr13:50125431-50125931	0.539426	0.0615146	8.76907	1.80142e-18	2.27013e-15
UNC13A	chr19:17616992-17617492	0.190599	0.0217377	8.76813	1.81664e-18	2.28388e-15
RAI14	chr5:34571229-34571729	0.153541	0.0175311	8.75824	1.98322e-18	2.48741e-15
AC105118.1	chr8:143398174-143398674	0.601696	0.0687189	8.7559	2.02482e-18	2.53359e-15
ATP2B1	chr12:90084823-90085323	0.107474	0.0122754	8.75526	2.03625e-18	2.54191e-15
PIEZO2	chr18:11149394-11149894	0.230339	0.0263336	8.74699	2.19124e-18	2.72897e-15
SLC24A3	chr20:19642757-19643257	0.142141	0.0162646	8.73927	2.34621e-18	2.90831e-15
HDAC9	chr7:18495413-18495913	0.233421	0.026718	8.73647	2.40502e-18	2.96735e-15
SIGIRR	chr11:407060-407560	0.301909	0.0345571	8.73652	2.40394e-18	2.96735e-15
YJEFN3	chr19:19528588-19529088	0.277144	0.0317777	8.72135	2.74914e-18	3.38406e-15
NIN	chr14:50864867-50865367	0.154739	0.0177469	8.71919	2.80211e-18	3.43332e-15
AC068205.2	chr11:43578878-43579378	0.673637	0.0772946	8.71519	2.90275e-18	3.54844e-15
SNAP25	chr20:9977575-9978075	0.138029	0.0158651	8.70015	3.31453e-18	4.03322e-15
DPP6	chr7:153887023-153887523	0.176025	0.0202348	8.69909	3.34567e-18	4.06181e-15
HOTAIRM1	chr7:26685441-26685941	0.283662	0.0326196	8.69606	3.43599e-18	4.16193e-15
RALGAPA1	chr14:35482940-35483440	0.138065	0.0158783	8.69519	3.46257e-18	4.18458e-15
PRMT9	chr4:147731464-147731964	0.272122	0.0312989	8.69431	3.48935e-18	4.20736e-15
KRT8	chr12:53371092-53371592	0.237731	0.0273772	8.68352	3.837e-18	4.61605e-15
PTPRN	chr2:219706906-219707406	0.199111	0.0229365	8.68097	3.92418e-18	4.71025e-15
SLC35F4	chr14:57571796-57572296	0.25417	0.0292856	8.679	3.99251e-18	4.78145e-15
MAGI1	chr3:65869764-65870264	0.134008	0.0154448	8.67662	4.07704e-18	4.87169e-15
GNAO1	chr16:55911940-55912440	0.0885599	0.0102096	8.67417	4.16578e-18	4.96654e-15
CEP85L	chr6:118787993-118788493	0.144224	0.0166485	8.66293	4.59801e-18	5.46955e-15
SHISA2	chr13:25687184-25687684	0.575141	0.0664056	8.66104	4.67494e-18	5.54863e-15
ST3GAL1	chr8:133897862-133898362	0.584624	0.067509	8.65993	4.72039e-18	5.59007e-15
CYB561	chr17:63450501-63451001	0.203869	0.0235452	8.65865	4.77386e-18	5.64079e-15
NFE2L2	chr2:177264543-177265043	0.272503	0.0314845	8.65516	4.92202e-18	5.80294e-15
SNTG2	chr2:937469-937969	0.262613	0.0303641	8.64881	5.20411e-18	6.10837e-15
TRIM9	chr14:51432006-51432506	0.335536	0.0387955	8.64884	5.20243e-18	6.10837e-15
SKAP2	chr7:26685441-26685941	0.267822	0.0309684	8.64824	5.23017e-18	6.1254e-15
HOXA1	chr7:27095852-27096352	0.316199	0.0365644	8.64773	5.25324e-18	6.13888e-15
CLMP	chr11:123213174-123213674	0.232656	0.0269298	8.63932	5.65472e-18	6.59351e-15
TNRC6C	chr17:78272505-78273005	0.12701	0.014715	8.6313	6.06606e-18	7.05763e-15
UBL3	chr13:29540337-29540837	0.172528	0.0200009	8.62603	6.35158e-18	7.3734e-15
HOXB4	chr17:48598101-48598601	0.384573	0.0445841	8.62579	6.36525e-18	7.3734e-15
PRPH	chr12:49294010-49294510	0.16288	0.0188896	8.62271	6.53854e-18	7.55763e-15
TNFRSF9	chr1:7941410-7941910	0.371668	0.0431148	8.62042	6.67097e-18	7.69393e-15
RASGRP1	chr15:38543656-38544156	0.539299	0.062575	8.61844	6.78737e-18	7.8112e-15
LRFN5	chr14:41392210-41392710	0.361208	0.0419157	8.61749	6.84367e-18	7.85895e-15
NAB2	chr12:57087066-57087566	0.27927	0.0324151	8.61544	6.96765e-18	7.98404e-15
NNAT	chr20:37598045-37598545	0.169137	0.019633	8.61493	6.99846e-18	7.9968e-15
RHEB	chr7:151727602-151728102	0.0889457	0.0103248	8.61476	7.00894e-18	7.9968e-15
ALS2CL	chr3:46677198-46677698	0.482272	0.0560687	8.60146	7.87105e-18	8.94197e-15
LIFR	chr5:38807614-38808114	0.182883	0.0212625	8.60118	7.88995e-18	8.94429e-15
MPP6	chr7:24298421-24298921	0.239574	0.0278863	8.59111	8.61365e-18	9.74388e-15
SLC35F3	chr1:233707325-233707825	0.230022	0.0267907	8.58588	9.01423e-18	1.01753e-14
FNDC3A	chr13:48906144-48906644	0.152212	0.0177347	8.58273	9.26453e-18	1.04357e-14
MPPED2	chr11:30865506-30866006	0.180721	0.0210765	8.57452	9.95033e-18	1.11844e-14
KCNT2	chr1:196608694-196609194	0.141977	0.0165758	8.56532	1.07777e-17	1.20888e-14
HAS1	chr19:51723793-51724293	0.583725	0.0681571	8.5644	1.08638e-17	1.21596e-14
SEMA3E	chr7:83677057-83677557	0.271745	0.0317487	8.55925	1.13602e-17	1.26884e-14
SKAP2	chr7:26655603-26656103	0.191557	0.0223918	8.55481	1.18065e-17	1.31593e-14
ISL1	chr5:51378377-51378877	0.274435	0.0320826	8.55402	1.18879e-17	1.32223e-14
ZSWIM6	chr5:61682676-61683176	0.172192	0.020144	8.54804	1.25197e-17	1.38958e-14
PCOLCE2	chr3:142886969-142887469	0.383942	0.0449491	8.54171	1.32255e-17	1.45914e-14
PRDM8	chr4:80184008-80184508	0.766562	0.0897437	8.54168	1.32289e-17	1.45914e-14
PAM	chr5:102910254-102910754	0.147443	0.0172649	8.54004	1.34176e-17	1.47688e-14
C1orf21	chr1:184366968-184367468	0.172252	0.0201894	8.53182	1.44067e-17	1.58247e-14
SLC6A17	chr1:110229402-110229902	0.188057	0.0220443	8.53089	1.45222e-17	1.59186e-14
ANKRD28	chr3:16252272-16252772	0.172645	0.0202458	8.52743	1.49633e-17	1.63346e-14
KCNJ3	chr2:155080362-155080862	0.487428	0.0571717	8.52568	1.51911e-17	1.65492e-14
AUXG01000058.1	chr7:130365429-130365929	0.168883	0.0198235	8.51936	1.60437e-17	1.74422e-14
FNDC5	chr1:32872553-32873053	0.228353	0.0268147	8.51595	1.65234e-17	1.78904e-14
RYR3	chr15:33160830-33161330	0.234892	0.0276015	8.51011	1.73765e-17	1.87758e-14
NOL4	chr18:34224870-34225370	0.188197	0.0221209	8.50765	1.77501e-17	1.91405e-14
GOLGA4	chr3:37219216-37219716	0.116714	0.0137247	8.50391	1.83317e-17	1.97275e-14
VGF	chr7:101159594-101160094	0.117155	0.0138073	8.485	2.15716e-17	2.31204e-14
PLCXD3	chr5:41503242-41503742	0.344368	0.0406046	8.48103	2.23215e-17	2.38759e-14
AL591506.1	chr9:105064999-105065499	0.69286	0.0817791	8.47233	2.40527e-17	2.56759e-14
NTNG1	chr1:107622474-107622974	0.540805	0.0638524	8.46961	2.46215e-17	2.62303e-14
UNC5B	chr10:71029614-71030114	0.355701	0.0420201	8.46504	2.56071e-17	2.72256e-14
CADPS	chr3:62962739-62963239	0.128811	0.0152234	8.46143	2.64127e-17	2.797e-14
SGIP1	chr1:66271189-66271689	0.132965	0.015714	8.46157	2.63806e-17	2.797e-14
DHX8	chr17:43573584-43574084	0.275507	0.0326271	8.4441	3.06384e-17	3.23159e-14
RHOU	chr1:228805011-228805511	0.391994	0.0464258	8.44344	3.08124e-17	3.24348e-14
DCC	chr18:52489879-52490379	0.303218	0.0359213	8.44118	3.14141e-17	3.29376e-14
DLGAP2	chr8:343045-343545	0.114263	0.0135467	8.43472	3.31998e-17	3.46728e-14
AKAP12	chr6:151060056-151060556	0.0976801	0.011587	8.43016	3.4518e-17	3.59786e-14
NPAS4	chr11:66419758-66420258	0.362216	0.042985	8.42657	3.55947e-17	3.70282e-14
PDE4A	chr19:10420090-10420590	0.344625	0.040925	8.42089	3.7362e-17	3.87906e-14
SIPA1L1	chr14:71529810-71530310	0.425248	0.0505779	8.4078	4.1779e-17	4.32917e-14
DGKB	chr7:14934824-14935324	0.217017	0.0258211	8.40465	4.29151e-17	4.43824e-14
CELF4	chr18:37604101-37604601	0.157865	0.0188014	8.39645	4.6018e-17	4.74987e-14
NR3C1	chr5:143241863-143242363	0.384736	0.0459	8.38206	5.2009e-17	5.35783e-14
NPTX1	chr17:80873606-80874106	0.298106	0.0355836	8.37763	5.40034e-17	5.5525e-14
HOXB5	chr17:48596724-48597224	0.213198	0.0254871	8.36492	6.01562e-17	6.17315e-14
TLE1	chr9:81665376-81665876	0.360328	0.0430894	8.36232	6.14951e-17	6.29837e-14
SLC5A7	chr2:107986305-107986805	0.260664	0.0311753	8.36124	6.20621e-17	6.34419e-14
SIX1	chr14:60655086-60655586	0.256914	0.0307649	8.35089	6.77481e-17	6.89885e-14
CLMP	chr11:123550056-123550556	0.172119	0.0206202	8.34712	6.99478e-17	7.1092e-14
ATG9B	chr7:151024317-151024817	0.472272	0.0566905	8.33072	8.03543e-17	8.15126e-14
SNAP25	chr20:10217369-10217869	0.133657	0.0160478	8.32868	8.17462e-17	8.27663e-14
MIDN	chr19:1267605-1268105	0.224186	0.0269221	8.32722	8.27652e-17	8.36384e-14
TENT5A	chr6:81560967-81561467	0.262569	0.0315331	8.32675	8.30889e-17	8.38059e-14
RASGRF2	chr5:80932124-80932624	0.520988	0.0625729	8.32609	8.35536e-17	8.41147e-14
ALS2CL	chr3:46676679-46677179	0.645184	0.0775406	8.32059	8.75236e-17	8.79445e-14
ALCAM	chr3:105261924-105262424	0.307136	0.0369228	8.31834	8.92042e-17	8.94637e-14
SLC30A8	chr8:117198290-117198790	0.265252	0.0318908	8.31751	8.98322e-17	8.99236e-14
ANKRD28	chr3:15646809-15647309	0.126159	0.0151728	8.31478	9.19252e-17	9.18454e-14
GRIN2A	chr16:9462924-9463424	0.445644	0.0536033	8.31375	9.2726e-17	9.24713e-14
CDHR3	chr7:105797649-105798149	0.288787	0.0347397	8.31289	9.34013e-17	9.297e-14
RANBP2	chr2:108939957-108940457	0.130198	0.015665	8.31141	9.45738e-17	9.39608e-14
KCNK9	chr8:139703992-139704492	0.283169	0.0340806	8.30882	9.66604e-17	9.58544e-14
PDLIM1	chr10:95287195-95287695	0.226479	0.0272769	8.30297	1.01541e-16	1.00319e-13
DPP6	chr7:153938365-153938865	0.145569	0.017552	8.29356	1.0991e-16	1.08386e-13
CD55	chr1:206905256-206905756	0.266656	0.0321564	8.29248	1.10912e-16	1.09171e-13
POU3F1	chr1:38213438-38213938	0.325018	0.0392019	8.29087	1.12423e-16	1.10454e-13
STK24	chr13:98551623-98552123	0.144799	0.017486	8.28084	1.2231e-16	1.19945e-13
TPST1	chr7:66174757-66175257	0.128406	0.0155097	8.2791	1.2411e-16	1.21486e-13
ADARB1	chr21:45427621-45428121	0.142725	0.0172462	8.27574	1.2766e-16	1.2473e-13
GAL	chr11:68677439-68677939	0.167836	0.0202811	8.2755	1.27915e-16	1.24749e-13
PEG10	chr7:94498813-94499313	0.167659	0.0202612	8.27485	1.28622e-16	1.25209e-13
BMERB1	chr16:15899565-15900065	0.131007	0.0158367	8.27237	1.31318e-16	1.27599e-13
DLGAP1	chr18:4096426-4096926	0.18417	0.0222701	8.26984	1.34135e-16	1.29861e-13
SLC9A3R1	chr17:74722696-74723196	0.497458	0.0602342	8.25873	1.47229e-16	1.41761e-13
GALNT14	chr2:31008611-31009111	0.273336	0.0331271	8.25113	1.5691e-16	1.5081e-13
SYNE1	chr6:152054351-152054851	0.144344	0.0174994	8.24854	1.60345e-16	1.53832e-13
SHISA6	chr17:10936934-10937434	0.28013	0.0339939	8.24059	1.71357e-16	1.641e-13
ZNF385D	chr3:21869284-21869784	0.368812	0.0447585	8.24004	1.72151e-16	1.64474e-13
UNCX	chr7:1418343-1418843	0.576696	0.0699882	8.23989	1.72367e-16	1.64474e-13
HCRTR2	chr6:54869455-54869955	0.322449	0.0391685	8.23236	1.83556e-16	1.74836e-13
IRX3	chr16:54363596-54364096	0.44605	0.0542289	8.22531	1.94689e-16	1.85108e-13
PTPRE	chr10:128009687-128010187	0.157131	0.0191076	8.22346	1.97711e-16	1.87645e-13
FSTL4	chr5:133881045-133881545	0.313231	0.038101	8.22106	2.01712e-16	1.911e-13
SIK3	chr11:117281142-117281642	0.109829	0.0133608	8.22027	2.03038e-16	1.92014e-13
MIDN	chr19:1260175-1260675	0.278078	0.0338443	8.21639	2.09726e-16	1.97986e-13
CREB3L2	chr7:137754485-137754985	0.272921	0.0332421	8.21009	2.21014e-16	2.07901e-13
ITGA3	chr17:50050916-50051416	0.148722	0.0181306	8.20281	2.34835e-16	2.20512e-13
CCSER1	chr4:90073191-90073691	0.0868384	0.0105946	8.19648	2.47519e-16	2.32012e-13
CHML	chr1:241641067-241641567	0.224796	0.0274356	8.19361	2.53496e-16	2.37195e-13
DUSP2	chr2:96148368-96148868	0.352373	0.0430244	8.19009	2.6103e-16	2.43386e-13
NPTX2	chr7:98616438-98616938	0.327102	0.0399439	8.18904	2.63326e-16	2.45096e-13
TEAD1	chr11:12674067-12674567	0.366393	0.0447619	8.18538	2.71452e-16	2.52217e-13
SEMA6D	chr15:46786522-46787022	0.138662	0.0169451	8.18299	2.76879e-16	2.5681e-13
ENOX1	chr13:43661839-43662339	0.133006	0.0162573	8.1813	2.80809e-16	2.6e-13
KAZN	chr1:14220755-14221255	0.129437	0.0158256	8.179	2.86209e-16	2.64538e-13
INSIG1	chr7:155290973-155291473	0.205451	0.0251396	8.17239	3.02346e-16	2.78483e-13
SDK2	chr17:73482334-73482834	0.25109	0.0307242	8.17239	3.02328e-16	2.78483e-13
IL6ST	chr5:56183401-56183901	0.159873	0.0195651	8.17134	3.04993e-16	2.80434e-13
NTRK2	chr9:84617587-84618087	0.140757	0.0172285	8.17001	3.08354e-16	2.83034e-13
ZFHX3	chr16:72961833-72962333	0.211028	0.025831	8.16955	3.09547e-16	2.83639e-13
SLCO5A1	chr8:69777544-69778044	0.151638	0.0185642	8.16831	3.12731e-16	2.86062e-13
ELL2	chr5:95858690-95859190	0.203042	0.0248609	8.16713	3.15819e-16	2.8839e-13
KLHL2	chr4:165202978-165203478	0.270247	0.033093	8.16631	3.17973e-16	2.89857e-13
PLXNA4	chr7:132655224-132655724	0.106673	0.0130818	8.1543	3.51201e-16	3.19599e-13
CELF2	chr10:10952781-10953281	0.14133	0.0173414	8.14986	3.64336e-16	3.30984e-13
NPTX1	chr17:80702562-80703062	0.235482	0.0289209	8.14226	3.87963e-16	3.51845e-13
TNFRSF9	chr1:7469191-7469691	0.319867	0.039345	8.12981	4.29954e-16	3.88598e-13
NR4A3	chr9:99819752-99820252	0.164581	0.0202476	8.12843	4.34879e-16	3.92381e-13
POU6F2	chr7:39151196-39151696	0.304229	0.0374379	8.12622	4.42875e-16	3.98917e-13
NGEF	chr2:233247665-233248165	0.328234	0.040395	8.12561	4.451e-16	4.00242e-13
CAMK2A	chr5:150291652-150292152	0.322202	0.0396646	8.12317	4.54154e-16	4.07693e-13
PROS1	chr3:94082686-94083186	0.242827	0.0299099	8.11862	4.71522e-16	4.21857e-13
PALM2-AKAP2	chr9:109910807-109911307	0.150248	0.0185088	8.11767	4.75218e-16	4.24447e-13
NKAIN4	chr20:63254580-63255080	0.307705	0.0379223	8.1141	4.89378e-16	4.3636e-13
NPTX1	chr17:80481240-80481740	0.217589	0.02682	8.11292	4.94167e-16	4.39891e-13
ROBO2	chr3:75985373-75985873	0.361126	0.0445658	8.10322	5.35251e-16	4.74869e-13
AC090617.5	chr17:2042541-2043041	0.484101	0.0597474	8.10245	5.38622e-16	4.77061e-13
MOB3B	chr9:27391438-27391938	0.342151	0.0422519	8.09788	5.59237e-16	4.94495e-13
DTNA	chr18:34430410-34430910	0.132965	0.016421	8.09726	5.62092e-16	4.96193e-13
NEGR1	chr1:72547323-72547823	0.190992	0.0236009	8.09257	5.84166e-16	5.14822e-13
RTN1	chr14:59845008-59845508	0.0749984	0.00927207	8.08863	6.03384e-16	5.30877e-13
RAI14	chr5:34611055-34611555	0.178134	0.0220254	8.08767	6.08176e-16	5.34207e-13
EIF4A3	chr17:79993554-79994054	0.217595	0.0269182	8.08358	6.28936e-16	5.51529e-13
SLC6A17	chr1:110129970-110130470	0.210734	0.0260755	8.08166	6.38931e-16	5.5937e-13
LINC01776	chr1:98333910-98334410	0.452678	0.0560186	8.08085	6.4319e-16	5.6217e-13
SEC24D	chr4:118842040-118842540	0.22835	0.0282591	8.08057	6.44636e-16	5.62508e-13
FZD3	chr8:28467381-28467881	0.128555	0.0159199	8.07513	6.74046e-16	5.87205e-13
AC078845.1	chr7:136136883-136137383	0.414859	0.0513945	8.07205	6.91287e-16	6.01237e-13
TENT5A	chr6:81788728-81789228	0.211934	0.0262742	8.06625	7.24914e-16	6.29452e-13
CLIC1	chr6:32046992-32047492	0.179259	0.0222247	8.06573	7.27998e-16	6.31097e-13
PELI1	chr2:64222685-64223185	0.193176	0.0239746	8.05752	7.78576e-16	6.73842e-13
IRX5	chr16:54930445-54930945	0.329208	0.0408782	8.0534	8.05251e-16	6.95793e-13
AC068931.1	chr8:31671984-31672484	0.33686	0.0418327	8.05256	8.10794e-16	6.99443e-13
IER2	chr19:12793947-12794447	0.295826	0.0367518	8.0493	8.32692e-16	7.17168e-13
GRIP1	chr12:67112508-67113008	0.0863103	0.0107399	8.03645	9.24799e-16	7.95206e-13
HOTAIRM1	chr7:26813454-26813954	0.195099	0.0242854	8.0336	9.46496e-16	8.12546e-13
DGKD	chr2:232979966-232980466	0.120986	0.0150899	8.01768	1.0776e-15	9.2211e-13
AHI1	chr6:135753211-135753711	0.1482	0.0184837	8.01785	1.07609e-15	9.2211e-13
JMJD1C	chr10:63707231-63707731	0.0775874	0.00968009	8.01515	1.10005e-15	9.39807e-13
PGAP1	chr2:196601355-196601855	0.106687	0.0133161	8.01188	1.12968e-15	9.63571e-13
SH3RF1	chr4:169225854-169226354	0.208743	0.0260682	8.00758	1.16991e-15	9.9628e-13
CLU	chr8:27719704-27720204	0.21593	0.0269686	8.0067	1.17823e-15	1.00176e-12
SGIP1	chr1:66182470-66182970	0.114847	0.0143478	8.00453	1.19927e-15	1.01801e-12
ABHD12B	chr14:50864867-50865367	0.412444	0.0515286	8.00418	1.20262e-15	1.01923e-12
WNT9A	chr1:227934642-227935142	0.319324	0.0399163	7.99984	1.24584e-15	1.05417e-12
SDK1	chr7:3143914-3144414	0.133871	0.0167431	7.99558	1.28964e-15	1.08776e-12
FNBP1L	chr1:93618060-93618560	0.085025	0.0106344	7.99528	1.29279e-15	1.08869e-12
MAP3K21	chr1:233327447-233327947	0.387586	0.0484885	7.99335	1.31322e-15	1.10414e-12
MEIS1	chr2:66434842-66435342	0.306111	0.0383042	7.99157	1.33229e-15	1.1184e-12
AAK1	chr2:69997236-69997736	0.0952726	0.0119292	7.9865	1.38825e-15	1.16354e-12
MEG8	chr14:100824120-100824620	0.341987	0.0428429	7.98235	1.43571e-15	1.19953e-12
NRP1	chr10:33164160-33164660	0.104308	0.013071	7.98009	1.46228e-15	1.2198e-12
CTSF	chr11:66568347-66568847	0.641903	0.080482	7.97574	1.51472e-15	1.26156e-12
TUBA4A	chr2:219001862-219002362	0.308136	0.0386479	7.97291	1.54985e-15	1.28881e-12
CASZ1	chr1:10865939-10866439	0.311088	0.0390428	7.96786	1.61445e-15	1.3386e-12
IRX2	chr5:2752020-2752520	0.524067	0.0658501	7.95849	1.74154e-15	1.44143e-12
WNK2	chr9:93183878-93184378	0.140857	0.0177178	7.95004	1.86447e-15	1.53837e-12
TBC1D8	chr2:101114896-101115396	0.315461	0.039712	7.94372	1.96205e-15	1.61637e-12
HPCAL1	chr2:10204454-10204954	0.181965	0.0229075	7.94347	1.96602e-15	1.61713e-12
CNTN2	chr1:204608180-204608680	0.18045	0.0227299	7.93889	2.03998e-15	1.67537e-12
LMF1-AS1	chr16:920713-921213	0.455632	0.0574276	7.93402	2.12156e-15	1.73967e-12
STAT3	chr17:42266821-42267321	0.137804	0.0173907	7.924	2.29991e-15	1.88011e-12
STAT3	chr17:41910652-41911152	0.0813102	0.0102646	7.92144	2.34771e-15	1.91036e-12
TUBB6	chr18:12307895-12308395	0.289413	0.0365353	7.92145	2.34748e-15	1.91036e-12
MOXD1	chr6:132324451-132324951	0.682016	0.086125	7.91891	2.39611e-15	1.94675e-12
ZNF571	chr19:37595318-37595818	0.361734	0.0456988	7.91562	2.46026e-15	1.99581e-12
PARD3	chr10:34780869-34781369	0.179609	0.022695	7.91402	2.49202e-15	2.0185e-12
ZNF667	chr19:56474447-56474947	0.218605	0.0276291	7.91214	2.52998e-15	2.04611e-12
COL6A1	chr21:46060662-46061162	0.0867878	0.0109758	7.90717	2.63302e-15	2.12407e-12
JUND	chr19:18514861-18515361	0.215297	0.0272283	7.90711	2.63438e-15	2.12407e-12
CNN3	chr1:94919200-94919700	0.35195	0.044518	7.90578	2.6626e-15	2.14357e-12
VOPP1	chr7:55441824-55442324	0.134245	0.0169889	7.90195	2.74571e-15	2.20713e-12
EPS15	chr1:51543634-51544134	0.174596	0.0221018	7.89966	2.79671e-15	2.24473e-12
TSHZ2	chr20:52959065-52959565	0.284986	0.0360768	7.89942	2.80196e-15	2.24555e-12
BMERB1	chr16:15415298-15415798	0.154476	0.0195574	7.89859	2.82078e-15	2.25722e-12
SNAP25	chr20:10619382-10619882	0.127453	0.0161379	7.89774	2.84011e-15	2.26926e-12
NPAS4	chr11:66418105-66418605	0.247764	0.0313958	7.89161	2.98317e-15	2.37998e-12
SLC35F1	chr6:118292488-118292988	0.256995	0.0325718	7.8901	3.01955e-15	2.40539e-12
ATP6V0A1	chr17:42266821-42267321	0.111158	0.0140899	7.88919	3.04156e-15	2.41929e-12
DGKD	chr2:232988417-232988917	0.161395	0.0204648	7.88648	3.10834e-15	2.46871e-12
NRGN	chr11:124728035-124728535	0.498764	0.0632469	7.88598	3.12073e-15	2.47484e-12
XPR1	chr1:180611282-180611782	0.0897229	0.0113798	7.88439	3.16066e-15	2.50277e-12
HOXA1	chr7:27110503-27111003	0.442701	0.0561558	7.88344	3.18494e-15	2.51823e-12
PPARGC1A	chr4:23889862-23890362	0.335982	0.0426492	7.87781	3.33165e-15	2.63031e-12
UNC5B	chr10:71009093-71009593	0.166521	0.0211435	7.87575	3.38699e-15	2.67003e-12
SLC35F3	chr1:233904431-233904931	0.196147	0.024909	7.87452	3.42065e-15	2.69256e-12
MIR137HG	chr1:98333910-98334410	0.176583	0.0224288	7.87303	3.4616e-15	2.71674e-12
KCND3	chr1:112027714-112028214	0.258913	0.0329302	7.86246	3.76662e-15	2.9474e-12
PIK3R1	chr5:68225881-68226381	0.222158	0.0282952	7.85144	4.11296e-15	3.20895e-12
BMERB1	chr16:14958864-14959364	0.0933831	0.0118951	7.85052	4.14303e-15	3.22766e-12
FBXW7	chr4:152197927-152198427	0.108662	0.0138474	7.84708	4.25822e-15	3.31254e-12
MAP3K2	chr2:127064632-127065132	0.0686001	0.00874338	7.84595	4.29682e-15	3.33767e-12
NPAS2	chr2:100813437-100813937	0.400097	0.0510023	7.84468	4.34053e-15	3.3667e-12
SYT17	chr16:19168796-19169296	0.299953	0.0382478	7.84237	4.42133e-15	3.42436e-12
NEFH	chr22:29479946-29480446	0.340081	0.043405	7.83506	4.68627e-15	3.62427e-12
SLIT2	chr4:20480189-20480689	0.390158	0.0498311	7.8296	4.89414e-15	3.77403e-12
ALK	chr2:29454936-29455436	0.54362	0.0694829	7.8238	5.1252e-15	3.94647e-12
ANKRD28	chr3:15300658-15301158	0.11614	0.0148452	7.82342	5.14084e-15	3.95278e-12
NR3C1	chr5:143245977-143246477	0.266241	0.0340797	7.81232	5.6147e-15	4.30465e-12
NR4A1	chr12:52050508-52051008	0.238	0.0304641	7.81247	5.6076e-15	4.30465e-12
NEAT1	chr11:65308938-65309438	0.227042	0.0290676	7.81082	5.68156e-15	4.34963e-12
ANKRD7	chr7:118214382-118214882	0.425615	0.0545535	7.80178	6.10397e-15	4.66627e-12
NRIP1	chr21:14888187-14888687	0.252261	0.0323482	7.79833	6.27335e-15	4.78886e-12
OLFM3	chr1:101913461-101913961	0.315809	0.0405099	7.79584	6.39794e-15	4.87695e-12
VAT1L	chr16:77344195-77344695	0.119595	0.0153468	7.79279	6.5548e-15	4.98935e-12
AC010615.2	chr19:21463731-21464231	0.288886	0.0370757	7.79179	6.60667e-15	5.02163e-12
AC010210.1	chr3:131361477-131361977	0.246629	0.0316945	7.78146	7.1692e-15	5.4414e-12
ASXL3	chr18:33254153-33254653	0.0872556	0.0112195	7.77713	7.41861e-15	5.62266e-12
DUSP4	chr8:29402634-29403134	0.182311	0.0234486	7.77489	7.55123e-15	5.71501e-12
KIAA1217	chr10:23869161-23869661	0.295273	0.0380124	7.7678	7.98595e-15	6.03541e-12
PELI1	chr2:64227304-64227804	0.26595	0.0342553	7.76376	8.24473e-15	6.22212e-12
RIPOR2	chr6:24918835-24919335	0.293752	0.0378422	7.76255	8.32381e-15	6.27288e-12
RHOQ	chr2:46481390-46481890	0.147215	0.0189696	7.76058	8.45445e-15	6.36229e-12
CD55	chr1:207304794-207305294	0.207251	0.0267164	7.75744	8.66614e-15	6.50904e-12
GPR83	chr11:94399939-94400439	0.242694	0.0312858	7.75732	8.67399e-15	6.50904e-12
SOX4	chr6:21593439-21593939	0.159585	0.0205746	7.75641	8.73693e-15	6.54701e-12
NCOA1	chr2:24835395-24835895	0.119602	0.0154287	7.75191	9.05188e-15	6.77345e-12
DPP6	chr7:153886021-153886521	0.227171	0.0293689	7.73509	1.03332e-14	7.72134e-12
RNF182	chr6:14043354-14043854	0.525377	0.0679536	7.73141	1.06362e-14	7.92544e-12
ATP1B1	chr1:168613544-168614044	0.0892798	0.0115483	7.73102	1.06692e-14	7.9389e-12
EML6	chr2:54809803-54810303	0.178871	0.0231411	7.72959	1.07895e-14	8.01713e-12
DCBLD2	chr3:98971059-98971559	0.209557	0.0271206	7.72686	1.10232e-14	8.17933e-12
DDB2	chr11:47214646-47215146	0.391828	0.0507171	7.72576	1.11188e-14	8.23878e-12
NEK1	chr4:169229465-169229965	0.129128	0.016727	7.71973	1.16577e-14	8.62602e-12
AL157396.1	chr10:93757004-93757504	0.58638	0.0759854	7.71701	1.19092e-14	8.79986e-12
MIR34AHG	chr1:9182190-9182690	0.372905	0.0483457	7.7133	1.22607e-14	9.04697e-12
LDLRAD3	chr11:35923979-35924479	0.161399	0.0209366	7.70894	1.2687e-14	9.34851e-12
NDST4	chr4:114782557-114783057	0.10892	0.0141374	7.70437	1.31493e-14	9.67577e-12
TRIM9	chr14:50865428-50865928	0.377629	0.0490183	7.70383	1.32047e-14	9.70303e-12
GHRH	chr20:37598045-37598545	0.201667	0.0261896	7.70027	1.35782e-14	9.96374e-12
DGKD	chr2:232901904-232902404	0.133983	0.0174069	7.69714	1.3915e-14	1.01968e-11
AFF4	chr5:133245438-133245938	0.08707	0.0113275	7.6866	1.51092e-14	1.10566e-11
LIPG	chr18:49669353-49669853	0.648923	0.0845026	7.67933	1.5992e-14	1.16865e-11
TSHZ2	chr20:52637270-52637770	0.346782	0.0451643	7.67824	1.61286e-14	1.17701e-11
ANKRD6	chr6:89582636-89583136	0.139608	0.0182019	7.66997	1.72038e-14	1.25375e-11
GPR158	chr10:24821970-24822470	0.192153	0.0250587	7.66812	1.74531e-14	1.27017e-11
ARFGEF3	chr6:138209684-138210184	0.0961733	0.0125434	7.66721	1.75776e-14	1.27748e-11
PHF21B	chr22:45007373-45007873	0.254704	0.033229	7.66511	1.78676e-14	1.29501e-11
ONECUT1	chr15:52974304-52974804	0.133125	0.017372	7.6632	1.81354e-14	1.31263e-11
ARHGAP10	chr4:148007195-148007695	0.306158	0.0399653	7.66059	1.8508e-14	1.33777e-11
LARGE1	chr22:34114299-34114799	0.193048	0.0252037	7.65951	1.86646e-14	1.34725e-11
ADGRL2	chr1:81565517-81566017	0.35263	0.046087	7.65139	1.9882e-14	1.43123e-11
GAS7	chr17:10216188-10216688	0.39621	0.0518091	7.6475	2.04921e-14	1.47116e-11
NRGN	chr11:124719515-124720015	0.438151	0.0573037	7.64612	2.0714e-14	1.48508e-11
CRABP1	chr15:78323154-78323654	0.405317	0.0530158	7.64521	2.08599e-14	1.49352e-11
TCF12	chr15:56918320-56918820	0.107882	0.0141122	7.64459	2.0961e-14	1.49873e-11
TBX3	chr12:114684189-114684689	0.36065	0.0471958	7.64156	2.14601e-14	1.53236e-11
PRKCA	chr17:66583220-66583720	0.23016	0.0301403	7.63628	2.23594e-14	1.59443e-11
GPAT3	chr4:83535269-83535769	0.656829	0.0860241	7.63542	2.25094e-14	1.60297e-11
MAP3K1	chr5:56465493-56465993	0.201655	0.0264128	7.63476	2.26242e-14	1.60683e-11
PDE8A	chr15:84912276-84912776	0.16464	0.0215642	7.6349	2.25995e-14	1.60683e-11
RELN	chr7:103989923-103990423	0.919881	0.120611	7.62687	2.40528e-14	1.70601e-11
IL6ST	chr5:55851036-55851536	0.179813	0.0235779	7.62633	2.41533e-14	1.71085e-11
NETO2	chr16:47143762-47144262	0.48603	0.0637706	7.62153	2.50681e-14	1.77328e-11
CRNDE	chr16:54363596-54364096	0.215173	0.0282504	7.61661	2.60434e-14	1.83982e-11
TENM2	chr5:167565185-167565685	0.319554	0.0419807	7.61191	2.70074e-14	1.90539e-11
RANBP17	chr5:170792734-170793234	0.11836	0.0155514	7.6109	2.72197e-14	1.91781e-11
TDRP	chr8:629236-629736	0.159894	0.0210173	7.60772	2.78971e-14	1.96293e-11
ANKRD28	chr3:16101424-16101924	0.137854	0.0181346	7.60171	2.92232e-14	2.05352e-11
COL6A1	chr21:46121983-46122483	0.155356	0.0204382	7.60127	2.93229e-14	2.05748e-11
NEAT1	chr11:65559976-65560476	0.204202	0.0268647	7.60112	2.93572e-14	2.05748e-11
AC103702.1	chr17:48598101-48598601	0.536184	0.0705426	7.60085	2.94188e-14	2.05908e-11
DENND4A	chr15:66009099-66009599	0.131371	0.0172892	7.59843	2.99739e-14	2.09517e-11
LRP1B	chr2:142495388-142495888	0.267078	0.0351712	7.59368	3.10957e-14	2.17072e-11
SLC24A3	chr20:18917172-18917672	0.193696	0.0255146	7.59159	3.15996e-14	2.203e-11
GRAMD1C	chr3:113901405-113901905	0.48886	0.0644319	7.58724	3.26792e-14	2.27527e-11
ANTXR2	chr4:80184008-80184508	0.324931	0.0428498	7.58302	3.37604e-14	2.34747e-11
SRRM4	chr12:119441012-119441512	0.140238	0.0184985	7.58105	3.42779e-14	2.38034e-11
ANKRD28	chr3:15310644-15311144	0.101677	0.0134168	7.57834	3.49995e-14	2.42727e-11
LRBA	chr4:150581597-150582097	0.107122	0.0141378	7.57701	3.53603e-14	2.44909e-11
DCBLD1	chr6:117511967-117512467	0.460532	0.060837	7.56993	3.73433e-14	2.5797e-11
DGKI	chr7:137813822-137814322	0.107116	0.0141501	7.56998	3.73294e-14	2.5797e-11
EBF3	chr10:129863069-129863569	0.128032	0.0169216	7.56621	3.84274e-14	2.64769e-11
TENT5A	chr6:81451774-81452274	0.219993	0.0291054	7.55848	4.07799e-14	2.8025e-11
DGKD	chr2:233418902-233419402	0.132898	0.0176046	7.54901	4.38589e-14	3.0102e-11
KCNJ6	chr21:38027863-38028363	0.186779	0.024749	7.54691	4.45708e-14	3.05511e-11
TTC3	chr21:37032818-37033318	0.0540861	0.00716919	7.54424	4.54926e-14	3.11427e-11
HOXB6	chr17:48349067-48349567	0.420817	0.0557853	7.54351	4.5748e-14	3.12772e-11
DCC	chr18:52377023-52377523	0.229114	0.0303876	7.53972	4.70983e-14	3.21176e-11
PCSK2	chr20:17226631-17227131	0.176753	0.0234594	7.53442	4.90518e-14	3.34068e-11
TSHZ1	chr18:75218263-75218763	0.349691	0.0464189	7.53336	4.94515e-14	3.36358e-11
STAT3	chr17:42388928-42389428	0.103843	0.0137899	7.53035	5.06049e-14	3.43763e-11
ITPRID2	chr2:181954899-181955399	0.290189	0.0385397	7.52962	5.0889e-14	3.45251e-11
FAM107B	chr10:14607666-14608166	0.221576	0.0294755	7.51731	5.59155e-14	3.78868e-11
IL1RAP	chr3:190848807-190849307	0.33369	0.0444009	7.5154	5.67362e-14	3.83938e-11
ST6GAL1	chr3:186921497-186921997	0.165316	0.0220095	7.51113	5.86208e-14	3.96187e-11
C11orf96	chr11:43578878-43579378	0.403342	0.0537491	7.50416	6.18215e-14	4.17286e-11
GPCPD1	chr20:5846189-5846689	0.133892	0.0178464	7.50247	6.26272e-14	4.22188e-11
MIR7-3HG	chr19:4742777-4743277	0.3532	0.047083	7.50164	6.30244e-14	4.24326e-11
ATP7B	chr13:51950050-51950550	0.358268	0.0477689	7.50003	6.38025e-14	4.2902e-11
GEM	chr8:93991380-93991880	0.265762	0.0354383	7.49928	6.41693e-14	4.3094e-11
FGFR1	chr8:38527960-38528460	0.139725	0.0186342	7.4983	6.46506e-14	4.33624e-11
SNED1	chr2:241157751-241158251	0.141766	0.0189125	7.49589	6.58492e-14	4.41106e-11
TMOD1	chr9:97501417-97501917	0.543589	0.0725591	7.49167	6.80018e-14	4.54951e-11
RET	chr10:43071532-43072032	0.174866	0.0233539	7.48767	7.01094e-14	4.68461e-11
SCG2	chr2:223699437-223699937	0.217853	0.0291175	7.48185	7.32827e-14	4.89048e-11
MAP7	chr6:136550248-136550748	0.192706	0.0257825	7.47432	7.76015e-14	5.17219e-11
ADCYAP1	chr18:407659-408159	0.633969	0.0848415	7.4724	7.87466e-14	5.24192e-11
EML6	chr2:54771083-54771583	0.16629	0.0222607	7.47009	8.01398e-14	5.32798e-11
HDAC5	chr17:44587273-44587773	0.171294	0.0229344	7.46888	8.08787e-14	5.37037e-11
KCNK12	chr2:47570717-47571217	0.326776	0.0437614	7.46721	8.19114e-14	5.43215e-11
ADARB1	chr21:45386782-45387282	0.19151	0.0256783	7.45803	8.78252e-14	5.81686e-11
ARHGAP42	chr11:100681096-100681596	0.55066	0.073836	7.45787	8.79317e-14	5.81686e-11
KRT8	chr12:52524894-52525394	0.254147	0.0340801	7.45735	8.8279e-14	5.83256e-11
CLN8	chr8:2010692-2011192	0.215841	0.0289761	7.44894	9.40903e-14	6.20878e-11
TPST1	chr7:66500004-66500504	0.12407	0.01666	7.44718	9.53593e-14	6.2847e-11
CLN8	chr8:1759975-1760475	0.244605	0.0328541	7.44519	9.68043e-14	6.36412e-11
ANXA2	chr15:60259651-60260151	0.141056	0.0189457	7.44526	9.67556e-14	6.36412e-11
DOCK5	chr8:25271572-25272072	0.260464	0.0349936	7.44319	9.82847e-14	6.45345e-11
TAGLN2	chr1:159925311-159925811	0.171875	0.0230943	7.4423	9.89493e-14	6.48906e-11
CTXN3	chr5:127648677-127649177	0.577192	0.0775712	7.4408	1.0008e-13	6.5551e-11
ENOSF1	chr18:712458-712958	0.594197	0.0798749	7.43909	1.01377e-13	6.63189e-11
NNAT	chr20:37449233-37449733	0.170823	0.0229799	7.43358	1.05695e-13	6.90584e-11
NTRK2	chr9:85137648-85138148	0.18652	0.0250927	7.43323	1.05979e-13	6.91584e-11
GAL	chr11:68792523-68793023	0.275728	0.037134	7.42521	1.12601e-13	7.32101e-11
NES	chr1:156673617-156674117	0.376452	0.0507064	7.42416	1.135e-13	7.36142e-11
MSC-AS1	chr8:71960356-71960856	0.574321	0.0773679	7.42324	1.14287e-13	7.40338e-11
NDST3	chr4:118081417-118081917	0.35319	0.0476212	7.41667	1.20104e-13	7.75548e-11
SIK2	chr11:111793833-111794333	0.200038	0.0269717	7.4166	1.20161e-13	7.75548e-11
N4BP2L2	chr13:32536427-32536927	0.133326	0.0179762	7.41681	1.19973e-13	7.75548e-11
RBMS1	chr2:160459538-160460038	0.138454	0.0186694	7.41613	1.20595e-13	7.77404e-11
HOTAIRM1	chr7:26958804-26959304	0.187243	0.0252653	7.41106	1.25297e-13	8.05754e-11
STAC	chr3:36380117-36380617	0.266377	0.0359547	7.40868	1.27564e-13	8.19339e-11
KCNA1	chr12:4926379-4926879	0.375909	0.0507643	7.40499	1.31162e-13	8.40416e-11
PDZD2	chr5:31646741-31647241	0.225866	0.0305107	7.40284	1.333e-13	8.53087e-11
DENND3	chr8:141128205-141128705	0.0922338	0.0124602	7.4023	1.33845e-13	8.55545e-11
SDK2	chr17:73492717-73493217	0.174068	0.0235207	7.40061	1.35559e-13	8.65455e-11
CHCHD10	chr22:23767746-23768246	0.219029	0.0296061	7.39808	1.38163e-13	8.81021e-11
RBP4	chr10:93601229-93601729	0.260559	0.0352269	7.3966	1.39713e-13	8.89835e-11
PDE4A	chr19:10419100-10419600	0.351563	0.0475336	7.3961	1.40238e-13	8.92106e-11
STC1	chr8:23798321-23798821	0.450741	0.0609506	7.39519	1.4121e-13	8.97217e-11
GFRA2	chr8:21845214-21845714	0.213528	0.0288759	7.39469	1.41742e-13	8.99517e-11
TSHZ2	chr20:52493358-52493858	0.309455	0.0418633	7.39204	1.44591e-13	9.16504e-11
SV2C	chr5:76084426-76084926	0.129673	0.0175458	7.39056	1.46211e-13	9.25663e-11
PLCXD3	chr5:41503812-41504312	0.297026	0.0402139	7.38616	1.51133e-13	9.53467e-11
IER2	chr19:13155994-13156494	0.333003	0.0450848	7.38615	1.51142e-13	9.53467e-11
CHST8	chr19:33488413-33488913	0.1542	0.0209038	7.37666	1.62314e-13	1.02273e-10
CCDC152	chr5:42756449-42756949	0.42211	0.0572539	7.37261	1.67321e-13	1.05303e-10
ASTN2	chr9:116791229-116791729	0.204398	0.027726	7.37204	1.68032e-13	1.05625e-10
SESN3	chr11:95426866-95427366	0.286489	0.0389462	7.35602	1.8948e-13	1.18966e-10
PLPPR5	chr1:99361690-99362190	0.357496	0.0486035	7.35535	1.90432e-13	1.19423e-10
SLIT3	chr5:168844542-168845042	0.541706	0.0736811	7.35203	1.95214e-13	1.22277e-10
UBASH3B	chr11:122867473-122867973	0.199279	0.027124	7.34696	2.02766e-13	1.26708e-10
PAM	chr5:102539935-102540435	0.132986	0.018105	7.3453	2.053e-13	1.2799e-10
PCSK1	chr5:96067884-96068384	0.191576	0.0260891	7.34317	2.08599e-13	1.29895e-10
ONECUT2	chr18:57427775-57428275	0.180337	0.0245704	7.33962	2.14199e-13	1.33225e-10
ANKRD55	chr5:56233125-56233625	0.307361	0.04188	7.3391	2.15041e-13	1.33592e-10
RASEF	chr9:83258290-83258790	0.376659	0.0513235	7.33892	2.15321e-13	1.3361e-10
HOXB8	chr17:48598101-48598601	0.540477	0.0736748	7.33599	2.20093e-13	1.36411e-10
PCBP3	chr21:45427621-45428121	0.128248	0.017483	7.33561	2.20706e-13	1.36631e-10
FOS	chr14:75295002-75295502	0.3004	0.0409639	7.33327	2.24599e-13	1.3888e-10
COL6A2	chr21:46038870-46039370	0.199469	0.0272241	7.32694	2.35462e-13	1.45258e-10
DSCAM	chr21:40548050-40548550	0.126381	0.0172501	7.32637	2.36474e-13	1.45713e-10
UNC5C	chr4:95186522-95187022	0.139869	0.0191288	7.31195	2.63288e-13	1.6186e-10
NCS1	chr9:130499796-130500296	0.130662	0.01787	7.3118	2.63595e-13	1.6186e-10
NLGN1	chr3:173395399-173395899	0.327504	0.0448247	7.30633	2.74544e-13	1.68389e-10
DHRS3	chr1:12618221-12618721	0.735377	0.100721	7.30115	2.85323e-13	1.74596e-10
SH2B3	chr12:111409814-111410314	0.211689	0.0289936	7.30123	2.85154e-13	1.74596e-10
SORCS3	chr10:104640986-104641486	0.526613	0.0721552	7.29834	2.91342e-13	1.77869e-10
SPSB4	chr3:141077129-141077629	0.222978	0.0305574	7.29703	2.94194e-13	1.79404e-10
CTNNAL1	chr9:108551229-108551729	0.292381	0.0401538	7.28151	3.30101e-13	2.00379e-10
DGKD	chr2:233351319-233351819	0.138384	0.0190107	7.27924	3.35705e-13	2.03548e-10
RASSF5	chr1:206517727-206518227	0.198535	0.027279	7.27794	3.38958e-13	2.05052e-10
PDZRN4	chr12:41437442-41437942	0.449904	0.0618461	7.27457	3.47513e-13	2.09963e-10
HOXB3	chr17:48293835-48294335	0.151684	0.0208517	7.27444	3.47868e-13	2.09963e-10
FSTL4	chr5:133612387-133612887	0.197946	0.0272178	7.2727	3.52383e-13	2.12446e-10
CACNA1E	chr1:181812173-181812673	0.104438	0.0143626	7.2715	3.55516e-13	2.14092e-10
FRMD3	chr9:83341241-83341741	0.146111	0.0201015	7.26866	3.63069e-13	2.18393e-10
ZDHHC23	chr3:113949797-113950297	0.383482	0.052819	7.2603	3.86229e-13	2.32061e-10
FARP1	chr13:98551623-98552123	0.0725504	0.00999349	7.25977	3.87755e-13	2.32714e-10
BTG2	chr1:203650198-203650698	0.226812	0.0312497	7.25806	3.92673e-13	2.35133e-10
SNHG4	chr5:139273297-139273797	0.370117	0.0510046	7.25654	3.97121e-13	2.37529e-10
DOCK10	chr2:224983064-224983564	0.499074	0.06879	7.25504	4.01545e-13	2.39905e-10
ANGPT2	chr8:6563072-6563572	0.433092	0.0597043	7.25394	4.04812e-13	2.41585e-10
DGKD	chr2:233346825-233347325	0.160796	0.022174	7.25156	4.11986e-13	2.4559e-10
GRIA2	chr4:157663834-157664334	0.223045	0.030777	7.24713	4.25685e-13	2.53187e-10
LIPA	chr10:89342545-89343045	0.163349	0.0225728	7.23653	4.6031e-13	2.73168e-10
PHACTR1	chr6:12752995-12753495	0.163393	0.0225874	7.23381	4.6963e-13	2.78077e-10
ASAP1	chr8:130306210-130306710	0.113169	0.0156596	7.22682	4.94424e-13	2.92431e-10
CCDC85A	chr2:56021175-56021675	0.28206	0.0390383	7.2252	5.00367e-13	2.95289e-10
UBL3	chr13:29850967-29851467	0.156853	0.0217413	7.2145	5.41321e-13	3.19102e-10
MEIS1	chr2:66070816-66071316	0.282155	0.0391236	7.21189	5.5181e-13	3.24924e-10
DUSP4	chr8:29658924-29659424	0.116168	0.0161131	7.20953	5.6147e-13	3.30246e-10
RAMP1	chr2:237500906-237501406	0.298803	0.0414541	7.20804	5.67635e-13	3.33502e-10
BTAF1	chr10:92260803-92261303	0.151473	0.0210326	7.20181	5.94185e-13	3.48715e-10
ATG9B	chr7:151039242-151039742	0.284279	0.0394757	7.20137	5.96098e-13	3.49451e-10
HES4	chr1:1006488-1006988	0.211469	0.0293873	7.19593	6.20362e-13	3.63274e-10
MYRIP	chr3:39805049-39805549	0.185723	0.0258178	7.1936	6.31034e-13	3.69116e-10
AL391117.1	chr9:23402403-23402903	0.452538	0.0629215	7.19212	6.37945e-13	3.72747e-10
WIPF3	chr7:29858540-29859040	0.375953	0.0522915	7.18956	6.49986e-13	3.79365e-10
SIK2	chr11:111762874-111763374	0.129087	0.0179582	7.18818	6.56591e-13	3.82799e-10
AC016044.1	chr15:52976504-52977004	0.204404	0.0284502	7.18464	6.7385e-13	3.9243e-10
CPEB2	chr4:14977804-14978304	0.16582	0.023092	7.18083	6.92885e-13	4.03073e-10
EGFR	chr7:55441824-55442324	0.181241	0.0252475	7.17859	7.04358e-13	4.09298e-10
ARAP2	chr4:36242987-36243487	0.546008	0.0760624	7.17842	7.05208e-13	4.09344e-10
BACH2	chr6:90368954-90369454	0.0745535	0.010387	7.17755	7.09711e-13	4.11508e-10
HSPH1	chr13:30870270-30870770	0.130699	0.0182172	7.1745	7.25731e-13	4.20337e-10
B3GAT2	chr6:71053303-71053803	0.315487	0.0439847	7.17265	7.3561e-13	4.25594e-10
HDAC5	chr17:43748036-43748536	0.219878	0.0306671	7.16983	7.50923e-13	4.3398e-10
MIR137HG	chr1:98299731-98300231	0.118382	0.0165179	7.1669	7.67171e-13	4.42888e-10
UBASH3B	chr11:122764305-122764805	0.207198	0.0289123	7.16643	7.69798e-13	4.42959e-10
PAWR	chr12:79690884-79691384	0.351599	0.0490606	7.16664	7.68625e-13	4.42959e-10
BDNF	chr11:27209506-27210006	0.214453	0.0299322	7.16461	7.80068e-13	4.48382e-10
RANBP17	chr5:171107666-171108166	0.165153	0.023055	7.16344	7.86772e-13	4.51746e-10
SEMA6D	chr15:46858145-46858645	0.0797633	0.0111571	7.14907	8.73649e-13	5.01086e-10
GRK5	chr10:119409796-119410296	0.162886	0.022809	7.14129	9.24581e-13	5.29726e-10
ARID5B	chr10:61904705-61905205	0.235194	0.0329456	7.13886	9.41063e-13	5.38588e-10
ZPR1	chr11:116785833-116786333	0.191295	0.0267972	7.13862	9.42718e-13	5.38953e-10
RANBP17	chr5:171269154-171269654	0.0988015	0.0138416	7.13802	9.4685e-13	5.40733e-10
KCNH8	chr3:19363114-19363614	0.24352	0.0341194	7.13729	9.51901e-13	5.43033e-10
KCNJ3	chr2:154697259-154697759	0.414087	0.0580329	7.1354	9.65082e-13	5.49961e-10
SDCBP	chr8:58078908-58079408	0.187711	0.0263077	7.13522	9.66355e-13	5.50096e-10
CAMK2N1	chr1:20276705-20277205	0.124468	0.0174477	7.13379	9.76433e-13	5.54642e-10
HOXB3	chr17:48310813-48311313	0.161832	0.0226918	7.13172	9.91253e-13	5.62458e-10
ITGA9	chr3:37628227-37628727	0.168512	0.0236336	7.13018	1.00238e-12	5.68166e-10
EFR3B	chr2:24835395-24835895	0.172909	0.0242625	7.1266	1.02881e-12	5.82521e-10
CAPZB	chr1:19423161-19423661	0.117512	0.0164903	7.12612	1.03241e-12	5.83937e-10
PIEZO2	chr18:11176433-11176933	0.264192	0.0370962	7.12183	1.06507e-12	6.01127e-10
KIAA1324L	chr7:87039695-87040195	0.186604	0.0262025	7.1216	1.06678e-12	6.01453e-10
KCNIP4-IT1	chr4:22235763-22236263	0.521975	0.0733142	7.1197	1.08164e-12	6.09187e-10
AC078845.1	chr7:136326584-136327084	0.409614	0.0575536	7.11708	1.1024e-12	6.20217e-10
SLC2A3	chr12:8077144-8077644	0.208525	0.0293014	7.11654	1.10666e-12	6.21958e-10
ISL1	chr5:51813715-51814215	0.171709	0.0241292	7.11622	1.10925e-12	6.22753e-10
CATSPERB	chr14:92120837-92121337	0.955978	0.134351	7.11553	1.11481e-12	6.2521e-10
EPB41L4A	chr5:112419295-112419795	0.276262	0.03883	7.11466	1.12188e-12	6.28515e-10
FGF18	chr5:171545297-171545797	0.394636	0.0555101	7.10927	1.16656e-12	6.52168e-10
SMC5	chr9:70259154-70259654	0.0984446	0.0138492	7.10832	1.17465e-12	6.56e-10
FOSB	chr19:45443319-45443819	0.424318	0.0597177	7.1054	1.19979e-12	6.6933e-10
CHRNA5	chr15:78565227-78565727	0.407311	0.0573431	7.10305	1.22035e-12	6.79371e-10
TNR	chr1:175483457-175483957	0.247146	0.0347968	7.10253	1.22491e-12	6.81196e-10
KAZN	chr1:14083325-14083825	0.136562	0.019228	7.10221	1.22774e-12	6.81342e-10
GSE1	chr16:85168649-85169149	0.158935	0.0223781	7.10225	1.22746e-12	6.81342e-10
CACNG5	chr17:66831729-66832229	0.376464	0.0530625	7.09473	1.29601e-12	7.18481e-10
DRD2	chr11:113475139-113475639	0.185417	0.0261376	7.0939	1.30382e-12	7.22054e-10
DCHS2	chr4:154492112-154492612	0.275752	0.0388859	7.09132	1.32839e-12	7.34895e-10
AFF4	chr5:132677125-132677625	0.0880431	0.0124204	7.0886	1.35475e-12	7.47141e-10
PAWR	chr12:79690345-79690845	0.488782	0.0689532	7.08861	1.35468e-12	7.47141e-10
AC090617.5	chr17:2053642-2054142	0.297973	0.0420527	7.08569	1.38351e-12	7.62207e-10
RXRG	chr1:165445038-165445538	0.253701	0.0358153	7.08361	1.40443e-12	7.72127e-10
FNDC3A	chr13:48757170-48757670	0.131714	0.0186102	7.0775	1.46779e-12	8.06128e-10
NIN	chr14:50865428-50865928	0.232667	0.0328962	7.07276	1.51884e-12	8.33301e-10
IQCA1	chr2:236507313-236507813	0.376652	0.0532557	7.07252	1.5214e-12	8.33844e-10
CDH10	chr5:24644743-24645243	0.451034	0.0638337	7.06578	1.59721e-12	8.74494e-10
SLC35F3	chr1:233972825-233973325	0.240336	0.0340257	7.06337	1.62507e-12	8.88826e-10
BDNF	chr11:27770557-27771057	0.274287	0.0388353	7.06282	1.63153e-12	8.91442e-10
PER1	chr17:7842532-7843032	0.253731	0.0359429	7.05929	1.67361e-12	9.13496e-10
DACH1	chr13:72255855-72256355	0.229355	0.0325099	7.05493	1.7269e-12	9.41611e-10
ADCY8	chr8:130604589-130605089	0.287534	0.0407867	7.04971	1.79287e-12	9.76578e-10
TPST1	chr7:65798291-65798791	0.0613517	0.00870461	7.04818	1.8127e-12	9.84347e-10
CCSER1	chr4:90189134-90189634	0.0800399	0.011359	7.04638	1.83626e-12	9.96125e-10
SPTB	chr14:64879804-64880304	0.225059	0.0319644	7.04094	1.90944e-12	1.03476e-09
TLE1	chr9:81689436-81689936	0.12878	0.0182939	7.03947	1.92966e-12	1.04466e-09
NR6A1	chr9:124897560-124898060	0.163838	0.023278	7.03834	1.94543e-12	1.05212e-09
CLU	chr8:27931278-27931778	0.201149	0.0285844	7.03701	1.96402e-12	1.06109e-09
GRB10	chr7:50665764-50666264	0.1533	0.0217864	7.0365	1.97135e-12	1.06396e-09
IGF2BP3	chr7:23470444-23470944	0.321006	0.0456211	7.03634	1.97348e-12	1.06403e-09
NAMPT	chr7:106484998-106485498	0.147874	0.0210493	7.0251	2.13913e-12	1.15218e-09
FAT1	chr4:186726501-186727001	0.363655	0.051781	7.02293	2.17257e-12	1.169e-09
RAB31	chr18:9810370-9810870	0.322421	0.0459277	7.02018	2.21578e-12	1.18984e-09
KDM4B	chr19:4575308-4575808	0.171425	0.0244264	7.01799	2.25079e-12	1.20741e-09
FOSL2	chr2:28583867-28584367	0.242751	0.0346034	7.01525	2.29539e-12	1.2301e-09
SLC35F3	chr1:233548979-233549479	0.279297	0.0398277	7.01263	2.33883e-12	1.25211e-09
[truncated: 9,561 more rows]
