# Supplementary material for: Single-cell multiomics of neuronal activation reveals context-dependent genetic control of brain disorders
Source: bioRxiv. 2025 Feb 17:2025.02.17.638682. Preprint. [Version 1] doi: 10.1101/2025.02.17.638682 (PMC11870544; doi:10.1101/2025.02.17.638682)
Supplement: Supplement 25 [file media-25.xlsx]

## Sheet: Table legend
Enhancer-gene pairs predicted by the ABC (Activity-by-Contact) model, with an ABC score ≥ 0.021. Predictions from all nine cell and time point contexts are included.

## Sheet: GABA
chr	start	end	name	TargetGene	TargetGeneTSS	Context	ABC.Score
chr1	778170	778981	intergenic|chr1:778170-778981	FNDC10	1600096	0hr_GABA	0.024966
chr1	778170	778981	intergenic|chr1:778170-778981	AGRN	1020122	0hr_GABA	0.02245
chr1	778170	778981	intergenic|chr1:778170-778981	PLEKHN1	966496	0hr_GABA	0.037128
chr1	778170	778981	intergenic|chr1:778170-778981	NOC2L	959299	0hr_GABA	0.029004
chr1	778170	778981	intergenic|chr1:778170-778981	LINC01128	827590	0hr_GABA	0.111441
chr1	778170	778981	intergenic|chr1:778170-778981	LINC00115	827522	0hr_GABA	0.111465
chr1	814507	815982	intergenic|chr1:814507-815982	LINC01128	827590	0hr_GABA	0.024613
chr1	814507	815982	intergenic|chr1:814507-815982	LINC00115	827522	0hr_GABA	0.024626
chr1	826845	827840	promoter|chr1:826845-827840	LINC01128	827590	0hr_GABA	1
chr1	826845	827840	promoter|chr1:826845-827840	LINC00115	827522	0hr_GABA	1
chr1	869674	870174	genic|chr1:869674-870174	FAM41C	876802	0hr_GABA	0.056922
chr1	876334	877052	promoter|chr1:876334-877052	FAM41C	876802	0hr_GABA	1
chr1	877104	878582	promoter|chr1:877104-878582	FAM41C	876802	0hr_GABA	1
chr1	886012	887074	intergenic|chr1:886012-887074	FAM41C	876802	0hr_GABA	0.051681
chr1	903851	905731	intergenic|chr1:903851-905731	PLEKHN1	966496	0hr_GABA	0.034986
chr1	903851	905731	intergenic|chr1:903851-905731	KLHL17	960586	0hr_GABA	0.023852
chr1	903851	905731	intergenic|chr1:903851-905731	NOC2L	959299	0hr_GABA	0.025258
chr1	903851	905731	intergenic|chr1:903851-905731	SAMD11	925740	0hr_GABA	0.035242
chr1	903851	905731	intergenic|chr1:903851-905731	FAM41C	876802	0hr_GABA	0.04684
chr1	920401	921496	intergenic|chr1:920401-921496	KLHL17	960586	0hr_GABA	0.026034
chr1	920401	921496	intergenic|chr1:920401-921496	SAMD11	925740	0hr_GABA	0.09777
chr1	923643	924143	intergenic|chr1:923643-924143	SAMD11	925740	0hr_GABA	0.065397
chr1	924359	926172	promoter|chr1:924359-926172	SAMD11	925740	0hr_GABA	1
chr1	928909	929409	genic|chr1:928909-929409	SAMD11	925740	0hr_GABA	0.030898
chr1	935348	936249	genic|chr1:935348-936249	PLEKHN1	966496	0hr_GABA	0.0244
chr1	935348	936249	genic|chr1:935348-936249	SAMD11	925740	0hr_GABA	0.035937
chr1	940067	940567	genic|chr1:940067-940567	PLEKHN1	966496	0hr_GABA	0.038296
chr1	940067	940567	genic|chr1:940067-940567	KLHL17	960586	0hr_GABA	0.050633
chr1	940067	940567	genic|chr1:940067-940567	NOC2L	959299	0hr_GABA	0.065795
chr1	940067	940567	genic|chr1:940067-940567	SAMD11	925740	0hr_GABA	0.058499
chr1	940067	940567	genic|chr1:940067-940567	FAM41C	876802	0hr_GABA	0.044014
chr1	941671	942171	genic|chr1:941671-942171	ATAD3B	1471754	0hr_GABA	0.040272
chr1	941671	942171	genic|chr1:941671-942171	MRPL20	1407313	0hr_GABA	0.029608
chr1	941671	942171	genic|chr1:941671-942171	TAS1R3	1331345	0hr_GABA	0.035987
chr1	941671	942171	genic|chr1:941671-942171	ISG15	1013466	0hr_GABA	0.029005
chr1	941671	942171	genic|chr1:941671-942171	HES4	1000172	0hr_GABA	0.034111
chr1	941671	942171	genic|chr1:941671-942171	PLEKHN1	966496	0hr_GABA	0.079128
chr1	941671	942171	genic|chr1:941671-942171	KLHL17	960586	0hr_GABA	0.104192
chr1	941671	942171	genic|chr1:941671-942171	NOC2L	959299	0hr_GABA	0.134631
chr1	941671	942171	genic|chr1:941671-942171	SAMD11	925740	0hr_GABA	0.118099
chr1	941671	942171	genic|chr1:941671-942171	FAM41C	876802	0hr_GABA	0.089692
chr1	941671	942171	genic|chr1:941671-942171	LINC01128	827590	0hr_GABA	0.038186
chr1	941671	942171	genic|chr1:941671-942171	LINC00115	827522	0hr_GABA	0.038185
chr1	942336	942836	genic|chr1:942336-942836	PLEKHN1	966496	0hr_GABA	0.039686
chr1	942336	942836	genic|chr1:942336-942836	KLHL17	960586	0hr_GABA	0.052175
chr1	942336	942836	genic|chr1:942336-942836	NOC2L	959299	0hr_GABA	0.067248
chr1	942336	942836	genic|chr1:942336-942836	SAMD11	925740	0hr_GABA	0.058681
chr1	942336	942836	genic|chr1:942336-942836	FAM41C	876802	0hr_GABA	0.044699
chr1	944504	945004	genic|chr1:944504-945004	KLHL17	960586	0hr_GABA	0.022667
chr1	944504	945004	genic|chr1:944504-945004	NOC2L	959299	0hr_GABA	0.028955
chr1	944504	945004	genic|chr1:944504-945004	SAMD11	925740	0hr_GABA	0.024825
chr1	946235	946735	genic|chr1:946235-946735	ANKRD65	1421444	0hr_GABA	0.027363
chr1	946235	946735	genic|chr1:946235-946735	HES4	1000172	0hr_GABA	0.032392
chr1	946235	946735	genic|chr1:946235-946735	PLEKHN1	966496	0hr_GABA	0.053313
chr1	946235	946735	genic|chr1:946235-946735	NOC2L	959299	0hr_GABA	0.070666
chr1	946235	946735	genic|chr1:946235-946735	SAMD11	925740	0hr_GABA	0.025531
chr1	959049	959574	promoter|chr1:959049-959574	NOC2L	959299	0hr_GABA	1
chr1	960323	961545	promoter|chr1:960323-961545	KLHL17	960586	0hr_GABA	1
chr1	965910	967271	promoter|chr1:965910-967271	PLEKHN1	966496	0hr_GABA	1
chr1	975955	976455	genic|chr1:975955-976455	PLEKHN1	966496	0hr_GABA	0.033493
chr1	998484	1001109	promoter|chr1:998484-1001109	HES4	1000172	0hr_GABA	1
chr1	1001753	1002253	intergenic|chr1:1001753-1002253	ISG15	1013466	0hr_GABA	0.023971
chr1	1001753	1002253	intergenic|chr1:1001753-1002253	HES4	1000172	0hr_GABA	0.058239
chr1	1004858	1005642	intergenic|chr1:1004858-1005642	ISG15	1013466	0hr_GABA	0.031237
chr1	1004858	1005642	intergenic|chr1:1004858-1005642	HES4	1000172	0hr_GABA	0.022299
chr1	1013216	1014516	promoter|chr1:1013216-1014516	ISG15	1013466	0hr_GABA	1
chr1	1019262	1020839	promoter|chr1:1019262-1020839	AGRN	1020122	0hr_GABA	1
chr1	1032385	1032885	genic|chr1:1032385-1032885	AGRN	1020122	0hr_GABA	0.040469
chr1	1032385	1032885	genic|chr1:1032385-1032885	ISG15	1013466	0hr_GABA	0.028324
chr1	1032934	1033434	genic|chr1:1032934-1033434	GABRD	2019328	0hr_GABA	0.037109
chr1	1032934	1033434	genic|chr1:1032934-1033434	TMEM240	1540360	0hr_GABA	0.027278
chr1	1032934	1033434	genic|chr1:1032934-1033434	CCNL2	1399338	0hr_GABA	0.033389
chr1	1032934	1033434	genic|chr1:1032934-1033434	TAS1R3	1331345	0hr_GABA	0.022383
chr1	1032934	1033434	genic|chr1:1032934-1033434	CPTP	1324762	0hr_GABA	0.0263
chr1	1032934	1033434	genic|chr1:1032934-1033434	INTS11	1324687	0hr_GABA	0.026295
chr1	1032934	1033434	genic|chr1:1032934-1033434	C1QTNF12	1246722	0hr_GABA	0.047844
chr1	1032934	1033434	genic|chr1:1032934-1033434	B3GALT6	1232248	0hr_GABA	0.028441
chr1	1032934	1033434	genic|chr1:1032934-1033434	SDF4	1232067	0hr_GABA	0.028446
chr1	1032934	1033434	genic|chr1:1032934-1033434	TNFRSF18	1206709	0hr_GABA	0.023553
chr1	1032934	1033434	genic|chr1:1032934-1033434	C1orf159	1116356	0hr_GABA	0.025163
chr1	1032934	1033434	genic|chr1:1032934-1033434	RNF223	1074307	0hr_GABA	0.028483
chr1	1032934	1033434	genic|chr1:1032934-1033434	AGRN	1020122	0hr_GABA	0.127215
chr1	1032934	1033434	genic|chr1:1032934-1033434	ISG15	1013466	0hr_GABA	0.088904
chr1	1032934	1033434	genic|chr1:1032934-1033434	HES4	1000172	0hr_GABA	0.05833
chr1	1032934	1033434	genic|chr1:1032934-1033434	KLHL17	960586	0hr_GABA	0.060233
chr1	1032934	1033434	genic|chr1:1032934-1033434	SAMD11	925740	0hr_GABA	0.025095
chr1	1032934	1033434	genic|chr1:1032934-1033434	FAM41C	876802	0hr_GABA	0.036833
chr1	1033606	1034382	genic|chr1:1033606-1034382	C1QTNF12	1246722	0hr_GABA	0.021775
chr1	1033606	1034382	genic|chr1:1033606-1034382	AGRN	1020122	0hr_GABA	0.057335
chr1	1033606	1034382	genic|chr1:1033606-1034382	ISG15	1013466	0hr_GABA	0.039959
chr1	1033606	1034382	genic|chr1:1033606-1034382	HES4	1000172	0hr_GABA	0.026426
chr1	1033606	1034382	genic|chr1:1033606-1034382	KLHL17	960586	0hr_GABA	0.027421
chr1	1039952	1041484	genic|chr1:1039952-1041484	FNDC10	1600096	0hr_GABA	0.046616
chr1	1039952	1041484	genic|chr1:1039952-1041484	TMEM240	1540360	0hr_GABA	0.033563
chr1	1039952	1041484	genic|chr1:1039952-1041484	ATAD3B	1471754	0hr_GABA	0.030257
chr1	1039952	1041484	genic|chr1:1039952-1041484	TAS1R3	1331345	0hr_GABA	0.026926
chr1	1039952	1041484	genic|chr1:1039952-1041484	CPTP	1324762	0hr_GABA	0.032102
chr1	1039952	1041484	genic|chr1:1039952-1041484	INTS11	1324687	0hr_GABA	0.032095
chr1	1039952	1041484	genic|chr1:1039952-1041484	UBE2J2	1273854	0hr_GABA	0.047513
chr1	1039952	1041484	genic|chr1:1039952-1041484	B3GALT6	1232248	0hr_GABA	0.042488
chr1	1039952	1041484	genic|chr1:1039952-1041484	SDF4	1232067	0hr_GABA	0.042492
chr1	1039952	1041484	genic|chr1:1039952-1041484	LINC01342	1137016	0hr_GABA	0.021106
chr1	1039952	1041484	genic|chr1:1039952-1041484	AGRN	1020122	0hr_GABA	0.069858
chr1	1039952	1041484	genic|chr1:1039952-1041484	ISG15	1013466	0hr_GABA	0.04473
chr1	1039952	1041484	genic|chr1:1039952-1041484	HES4	1000172	0hr_GABA	0.039658
chr1	1039952	1041484	genic|chr1:1039952-1041484	PLEKHN1	966496	0hr_GABA	0.034515
chr1	1039952	1041484	genic|chr1:1039952-1041484	KLHL17	960586	0hr_GABA	0.021445
chr1	1039952	1041484	genic|chr1:1039952-1041484	NOC2L	959299	0hr_GABA	0.026675
chr1	1039952	1041484	genic|chr1:1039952-1041484	SAMD11	925740	0hr_GABA	0.029353
chr1	1039952	1041484	genic|chr1:1039952-1041484	FAM41C	876802	0hr_GABA	0.043019
chr1	1058674	1059908	intergenic|chr1:1058674-1059908	C1QTNF12	1246722	0hr_GABA	0.023154
chr1	1058674	1059908	intergenic|chr1:1058674-1059908	LINC01342	1137016	0hr_GABA	0.040989
chr1	1058674	1059908	intergenic|chr1:1058674-1059908	RNF223	1074307	0hr_GABA	0.052834
chr1	1058674	1059908	intergenic|chr1:1058674-1059908	HES4	1000172	0hr_GABA	0.037351
chr1	1063517	1064605	intergenic|chr1:1063517-1064605	RNF223	1074307	0hr_GABA	0.027609
chr1	1067737	1068237	intergenic|chr1:1067737-1068237	RNF223	1074307	0hr_GABA	0.025122
chr1	1068550	1069050	intergenic|chr1:1068550-1069050	C1QTNF12	1246722	0hr_GABA	0.041708
chr1	1068550	1069050	intergenic|chr1:1068550-1069050	RNF223	1074307	0hr_GABA	0.13255
chr1	1068550	1069050	intergenic|chr1:1068550-1069050	AGRN	1020122	0hr_GABA	0.022363
chr1	1068550	1069050	intergenic|chr1:1068550-1069050	ISG15	1013466	0hr_GABA	0.032615
chr1	1068550	1069050	intergenic|chr1:1068550-1069050	KLHL17	960586	0hr_GABA	0.031553
chr1	1069114	1069614	intergenic|chr1:1069114-1069614	C1QTNF12	1246722	0hr_GABA	0.053589
chr1	1069114	1069614	intergenic|chr1:1069114-1069614	RNF223	1074307	0hr_GABA	0.176092
chr1	1069114	1069614	intergenic|chr1:1069114-1069614	AGRN	1020122	0hr_GABA	0.0287
chr1	1069114	1069614	intergenic|chr1:1069114-1069614	ISG15	1013466	0hr_GABA	0.041873
chr1	1069114	1069614	intergenic|chr1:1069114-1069614	KLHL17	960586	0hr_GABA	0.040561
chr1	1074020	1075186	promoter|chr1:1074020-1075186	RNF223	1074307	0hr_GABA	1
chr1	1079265	1080777	intergenic|chr1:1079265-1080777	ATAD3B	1471754	0hr_GABA	0.02279
chr1	1079265	1080777	intergenic|chr1:1079265-1080777	ANKRD65	1421444	0hr_GABA	0.029437
chr1	1079265	1080777	intergenic|chr1:1079265-1080777	CPTP	1324762	0hr_GABA	0.024037
chr1	1079265	1080777	intergenic|chr1:1079265-1080777	INTS11	1324687	0hr_GABA	0.024032
chr1	1079265	1080777	intergenic|chr1:1079265-1080777	UBE2J2	1273854	0hr_GABA	0.021755
chr1	1079265	1080777	intergenic|chr1:1079265-1080777	C1QTNF12	1246722	0hr_GABA	0.057462
chr1	1079265	1080777	intergenic|chr1:1079265-1080777	B3GALT6	1232248	0hr_GABA	0.025539
chr1	1079265	1080777	intergenic|chr1:1079265-1080777	SDF4	1232067	0hr_GABA	0.025541
chr1	1079265	1080777	intergenic|chr1:1079265-1080777	C1orf159	1116356	0hr_GABA	0.030999
chr1	1079265	1080777	intergenic|chr1:1079265-1080777	RNF223	1074307	0hr_GABA	0.095821
chr1	1115644	1116606	promoter|chr1:1115644-1116606	C1orf159	1116356	0hr_GABA	1
chr1	1121219	1122535	intergenic|chr1:1121219-1122535	DVL1	1349112	0hr_GABA	0.021051
chr1	1121219	1122535	intergenic|chr1:1121219-1122535	TAS1R3	1331345	0hr_GABA	0.035383
chr1	1121219	1122535	intergenic|chr1:1121219-1122535	C1QTNF12	1246722	0hr_GABA	0.026666
chr1	1121219	1122535	intergenic|chr1:1121219-1122535	B3GALT6	1232248	0hr_GABA	0.022911
chr1	1121219	1122535	intergenic|chr1:1121219-1122535	SDF4	1232067	0hr_GABA	0.022913
chr1	1121219	1122535	intergenic|chr1:1121219-1122535	TNFRSF18	1206709	0hr_GABA	0.023795
chr1	1121219	1122535	intergenic|chr1:1121219-1122535	LINC01342	1137016	0hr_GABA	0.057321
chr1	1121219	1122535	intergenic|chr1:1121219-1122535	C1orf159	1116356	0hr_GABA	0.07668
chr1	1135277	1135777	intergenic|chr1:1135277-1135777	LINC01342	1137016	0hr_GABA	0.021799
chr1	1135789	1138302	promoter|chr1:1135789-1138302	LINC01342	1137016	0hr_GABA	1
chr1	1143251	1144706	genic|chr1:1143251-1144706	LINC01342	1137016	0hr_GABA	0.11637
chr1	1143251	1144706	genic|chr1:1143251-1144706	PLEKHN1	966496	0hr_GABA	0.024624
chr1	1156959	1158301	intergenic|chr1:1156959-1158301	LINC01342	1137016	0hr_GABA	0.021678
chr1	1161414	1163458	intergenic|chr1:1161414-1163458	TNFRSF18	1206709	0hr_GABA	0.03567
chr1	1161414	1163458	intergenic|chr1:1161414-1163458	LINC01342	1137016	0hr_GABA	0.026694
chr1	1175595	1176895	intergenic|chr1:1175595-1176895	TNFRSF18	1206709	0hr_GABA	0.040777
chr1	1175595	1176895	intergenic|chr1:1175595-1176895	LINC01342	1137016	0hr_GABA	0.030226
chr1	1200135	1201939	intergenic|chr1:1200135-1201939	TNFRSF18	1206709	0hr_GABA	0.2501
chr1	1202824	1203324	intergenic|chr1:1202824-1203324	TNFRSF18	1206709	0hr_GABA	0.042068
chr1	1205412	1206959	promoter|chr1:1205412-1206959	TNFRSF18	1206709	0hr_GABA	1
chr1	1231304	1232699	promoter|chr1:1231304-1232699	B3GALT6	1232248	0hr_GABA	1
chr1	1231304	1232699	promoter|chr1:1231304-1232699	SDF4	1232067	0hr_GABA	1
chr1	1237405	1239026	intergenic|chr1:1237405-1239026	B3GALT6	1232248	0hr_GABA	0.023071
chr1	1237405	1239026	intergenic|chr1:1237405-1239026	SDF4	1232067	0hr_GABA	0.022951
chr1	1246121	1247459	promoter|chr1:1246121-1247459	C1QTNF12	1246722	0hr_GABA	1
chr1	1249869	1250894	intergenic|chr1:1249869-1250894	C1QTNF12	1246722	0hr_GABA	0.02281
chr1	1272845	1274454	promoter|chr1:1272845-1274454	UBE2J2	1273854	0hr_GABA	1
chr1	1290094	1292255	genic|chr1:1290094-1292255	CDK11A	1724565	0hr_GABA	0.036931
chr1	1290094	1292255	genic|chr1:1290094-1292255	CDK11B	1724420	0hr_GABA	0.036928
chr1	1290094	1292255	genic|chr1:1290094-1292255	TMEM240	1540360	0hr_GABA	0.021109
chr1	1290094	1292255	genic|chr1:1290094-1292255	ATAD3A	1512142	0hr_GABA	0.042267
chr1	1290094	1292255	genic|chr1:1290094-1292255	VWA1	1435522	0hr_GABA	0.033241
chr1	1290094	1292255	genic|chr1:1290094-1292255	TAS1R3	1331345	0hr_GABA	0.022192
chr1	1290094	1292255	genic|chr1:1290094-1292255	CPTP	1324762	0hr_GABA	0.03189
chr1	1290094	1292255	genic|chr1:1290094-1292255	INTS11	1324687	0hr_GABA	0.0319
chr1	1290094	1292255	genic|chr1:1290094-1292255	PUSL1	1308579	0hr_GABA	0.043307
chr1	1290094	1292255	genic|chr1:1290094-1292255	ACAP3	1307889	0hr_GABA	0.043425
chr1	1290094	1292255	genic|chr1:1290094-1292255	UBE2J2	1273854	0hr_GABA	0.063522
chr1	1290094	1292255	genic|chr1:1290094-1292255	C1QTNF12	1246722	0hr_GABA	0.038316
chr1	1290094	1292255	genic|chr1:1290094-1292255	B3GALT6	1232248	0hr_GABA	0.027368
chr1	1290094	1292255	genic|chr1:1290094-1292255	SDF4	1232067	0hr_GABA	0.027368
chr1	1290094	1292255	genic|chr1:1290094-1292255	HES4	1000172	0hr_GABA	0.035097
chr1	1298882	1299382	genic|chr1:1298882-1299382	TMEM240	1540360	0hr_GABA	0.027432
chr1	1298882	1299382	genic|chr1:1298882-1299382	VWA1	1435522	0hr_GABA	0.022891
chr1	1298882	1299382	genic|chr1:1298882-1299382	CCNL2	1399338	0hr_GABA	0.022242
chr1	1298882	1299382	genic|chr1:1298882-1299382	DVL1	1349112	0hr_GABA	0.03511
chr1	1298882	1299382	genic|chr1:1298882-1299382	TAS1R3	1331345	0hr_GABA	0.04291
chr1	1298882	1299382	genic|chr1:1298882-1299382	CPTP	1324762	0hr_GABA	0.030485
chr1	1298882	1299382	genic|chr1:1298882-1299382	INTS11	1324687	0hr_GABA	0.030506
chr1	1298882	1299382	genic|chr1:1298882-1299382	PUSL1	1308579	0hr_GABA	0.046618
chr1	1298882	1299382	genic|chr1:1298882-1299382	ACAP3	1307889	0hr_GABA	0.047428
chr1	1298882	1299382	genic|chr1:1298882-1299382	UBE2J2	1273854	0hr_GABA	0.03447
chr1	1298882	1299382	genic|chr1:1298882-1299382	B3GALT6	1232248	0hr_GABA	0.034531
chr1	1298882	1299382	genic|chr1:1298882-1299382	SDF4	1232067	0hr_GABA	0.034539
chr1	1298882	1299382	genic|chr1:1298882-1299382	AGRN	1020122	0hr_GABA	0.037601
chr1	1298882	1299382	genic|chr1:1298882-1299382	ISG15	1013466	0hr_GABA	0.037143
chr1	1299535	1300472	genic|chr1:1299535-1300472	PUSL1	1308579	0hr_GABA	0.021985
chr1	1299535	1300472	genic|chr1:1299535-1300472	ACAP3	1307889	0hr_GABA	0.022671
chr1	1304323	1305093	genic|chr1:1304323-1305093	TAS1R3	1331345	0hr_GABA	0.037419
chr1	1304323	1305093	genic|chr1:1304323-1305093	CPTP	1324762	0hr_GABA	0.035869
chr1	1304323	1305093	genic|chr1:1304323-1305093	INTS11	1324687	0hr_GABA	0.035938
chr1	1304323	1305093	genic|chr1:1304323-1305093	PUSL1	1308579	0hr_GABA	0.070753
chr1	1304323	1305093	genic|chr1:1304323-1305093	ACAP3	1307889	0hr_GABA	0.070643
chr1	1304323	1305093	genic|chr1:1304323-1305093	UBE2J2	1273854	0hr_GABA	0.027387
chr1	1307405	1308829	promoter|chr1:1307405-1308829	PUSL1	1308579	0hr_GABA	1
chr1	1307405	1308829	promoter|chr1:1307405-1308829	ACAP3	1307889	0hr_GABA	1
chr1	1324189	1325240	promoter|chr1:1324189-1325240	CPTP	1324762	0hr_GABA	1
chr1	1324189	1325240	promoter|chr1:1324189-1325240	INTS11	1324687	0hr_GABA	1
chr1	1330190	1331790	promoter|chr1:1330190-1331790	TAS1R3	1331345	0hr_GABA	1
chr1	1348446	1350180	promoter|chr1:1348446-1350180	DVL1	1349112	0hr_GABA	1
chr1	1354172	1355827	genic|chr1:1354172-1355827	ATAD3B	1471754	0hr_GABA	0.025892
chr1	1354172	1355827	genic|chr1:1354172-1355827	MRPL20	1407313	0hr_GABA	0.03052
chr1	1354172	1355827	genic|chr1:1354172-1355827	CCNL2	1399338	0hr_GABA	0.038123
chr1	1354172	1355827	genic|chr1:1354172-1355827	AURKAIP1	1375438	0hr_GABA	0.038979
chr1	1354172	1355827	genic|chr1:1354172-1355827	DVL1	1349112	0hr_GABA	0.109502
chr1	1354172	1355827	genic|chr1:1354172-1355827	TAS1R3	1331345	0hr_GABA	0.027237
chr1	1354172	1355827	genic|chr1:1354172-1355827	CPTP	1324762	0hr_GABA	0.022896
chr1	1354172	1355827	genic|chr1:1354172-1355827	INTS11	1324687	0hr_GABA	0.022881
chr1	1354172	1355827	genic|chr1:1354172-1355827	ISG15	1013466	0hr_GABA	0.031871
chr1	1371977	1372477	intergenic|chr1:1371977-1372477	AURKAIP1	1375438	0hr_GABA	0.066094
chr1	1374565	1375065	promoter|chr1:1374565-1375065	AURKAIP1	1375438	0hr_GABA	1
chr1	1375161	1375688	promoter|chr1:1375161-1375688	AURKAIP1	1375438	0hr_GABA	1
chr1	1398839	1400032	promoter|chr1:1398839-1400032	CCNL2	1399338	0hr_GABA	1
chr1	1406415	1408161	promoter|chr1:1406415-1408161	MRPL20	1407313	0hr_GABA	1
chr1	1419925	1420629	genic|chr1:1419925-1420629	VWA1	1435522	0hr_GABA	0.025236
chr1	1419925	1420629	genic|chr1:1419925-1420629	LINC01770	1434573	0hr_GABA	0.030236
chr1	1419925	1420629	genic|chr1:1419925-1420629	ANKRD65	1421444	0hr_GABA	0.161108
chr1	1419925	1420629	genic|chr1:1419925-1420629	MRPL20	1407313	0hr_GABA	0.027696
chr1	1420638	1421987	promoter|chr1:1420638-1421987	ANKRD65	1421444	0hr_GABA	1
chr1	1426810	1427864	genic|chr1:1426810-1427864	VWA1	1435522	0hr_GABA	0.02924
chr1	1426810	1427864	genic|chr1:1426810-1427864	LINC01770	1434573	0hr_GABA	0.051558
chr1	1426810	1427864	genic|chr1:1426810-1427864	ANKRD65	1421444	0hr_GABA	0.087611
chr1	1430152	1430882	genic|chr1:1430152-1430882	VWA1	1435522	0hr_GABA	0.086523
chr1	1430152	1430882	genic|chr1:1430152-1430882	LINC01770	1434573	0hr_GABA	0.097497
chr1	1430152	1430882	genic|chr1:1430152-1430882	ANKRD65	1421444	0hr_GABA	0.025552
chr1	1433127	1433627	genic|chr1:1433127-1433627	VWA1	1435522	0hr_GABA	0.056262
chr1	1433127	1433627	genic|chr1:1433127-1433627	LINC01770	1434573	0hr_GABA	0.063382
chr1	1434323	1434823	promoter|chr1:1434323-1434823	LINC01770	1434573	0hr_GABA	1
chr1	1435272	1435914	promoter|chr1:1435272-1435914	VWA1	1435522	0hr_GABA	1
chr1	1461793	1462923	genic|chr1:1461793-1462923	ATAD3B	1471754	0hr_GABA	0.038755
chr1	1471464	1472004	promoter|chr1:1471464-1472004	ATAD3B	1471754	0hr_GABA	1
chr1	1504866	1505904	intergenic|chr1:1504866-1505904	ATAD3A	1512142	0hr_GABA	0.117351
chr1	1504866	1505904	intergenic|chr1:1504866-1505904	ATAD3B	1471754	0hr_GABA	0.034234
chr1	1511534	1512980	promoter|chr1:1511534-1512980	ATAD3A	1512142	0hr_GABA	1
chr1	1533023	1534831	genic|chr1:1533023-1534831	TMEM240	1540360	0hr_GABA	0.060033
chr1	1539138	1540065	promoter|chr1:1539138-1540065	TMEM240	1540360	0hr_GABA	1
chr1	1540094	1540877	promoter|chr1:1540094-1540877	TMEM240	1540360	0hr_GABA	1
chr1	1554550	1555553	genic|chr1:1554550-1555553	SSU72	1574882	0hr_GABA	0.027732
chr1	1554550	1555553	genic|chr1:1554550-1555553	TMEM240	1540360	0hr_GABA	0.026131
chr1	1573736	1575412	promoter|chr1:1573736-1575412	SSU72	1574882	0hr_GABA	1
chr1	1599219	1600899	promoter|chr1:1599219-1600899	FNDC10	1600096	0hr_GABA	1
chr1	1615153	1616508	promoter|chr1:1615153-1616508	MIB2	1615414	0hr_GABA	1
chr1	1628668	1629801	genic|chr1:1628668-1629801	MMP23B	1632180	0hr_GABA	0.074737
chr1	1628668	1629801	genic|chr1:1628668-1629801	MIB2	1615414	0hr_GABA	0.039858
chr1	1629853	1630678	genic|chr1:1629853-1630678	SLC35E2B	1692804	0hr_GABA	0.036456
chr1	1629853	1630678	genic|chr1:1629853-1630678	MMP23B	1632180	0hr_GABA	0.414231
chr1	1629853	1630678	genic|chr1:1629853-1630678	MIB2	1615414	0hr_GABA	0.058274
chr1	1629853	1630678	genic|chr1:1629853-1630678	FNDC10	1600096	0hr_GABA	0.033254
chr1	1630855	1631355	intergenic|chr1:1630855-1631355	MMP23B	1632180	0hr_GABA	0.048002
chr1	1631930	1632430	promoter|chr1:1631930-1632430	MMP23B	1632180	0hr_GABA	1
chr1	1658905	1659405	genic|chr1:1658905-1659405	SLC35E2	1745999	0hr_GABA	0.028208
chr1	1658905	1659405	genic|chr1:1658905-1659405	CDK11A	1724565	0hr_GABA	0.042575
chr1	1658905	1659405	genic|chr1:1658905-1659405	CDK11B	1724420	0hr_GABA	0.042595
chr1	1658905	1659405	genic|chr1:1658905-1659405	SLC35E2B	1692804	0hr_GABA	0.043582
chr1	1658905	1659405	genic|chr1:1658905-1659405	MMP23B	1632180	0hr_GABA	0.037082
chr1	1658905	1659405	genic|chr1:1658905-1659405	MIB2	1615414	0hr_GABA	0.021614
chr1	1658905	1659405	genic|chr1:1658905-1659405	FNDC10	1600096	0hr_GABA	0.023906
chr1	1658905	1659405	genic|chr1:1658905-1659405	TMEM240	1540360	0hr_GABA	0.030646
chr1	1692264	1693645	promoter|chr1:1692264-1693645	SLC35E2B	1692804	0hr_GABA	1
chr1	1724170	1724815	promoter|chr1:1724170-1724815	CDK11A	1724565	0hr_GABA	1
chr1	1724170	1724815	promoter|chr1:1724170-1724815	CDK11B	1724420	0hr_GABA	1
chr1	1745551	1746918	promoter|chr1:1745551-1746918	SLC35E2	1745999	0hr_GABA	1
chr1	1777978	1779324	promoter|chr1:1777978-1779324	NADK	1778470	0hr_GABA	1
chr1	1782380	1783328	intergenic|chr1:1782380-1783328	NADK	1778470	0hr_GABA	0.105564
chr1	1787725	1789032	genic|chr1:1787725-1789032	NADK	1778470	0hr_GABA	0.038731
chr1	1881599	1882099	genic|chr1:1881599-1882099	GNB1	1891117	0hr_GABA	0.025075
chr1	1889827	1891976	promoter|chr1:1889827-1891976	GNB1	1891117	0hr_GABA	1
chr1	1906148	1906648	intergenic|chr1:1906148-1906648	TMEM52	1919301	0hr_GABA	0.031994
chr1	1906148	1906648	intergenic|chr1:1906148-1906648	GNB1	1891117	0hr_GABA	0.027122
chr1	1908285	1909440	intergenic|chr1:1908285-1909440	FAAP20	2194775	0hr_GABA	0.021113
chr1	1908285	1909440	intergenic|chr1:1908285-1909440	TMEM52	1919301	0hr_GABA	0.142776
chr1	1908285	1909440	intergenic|chr1:1908285-1909440	GNB1	1891117	0hr_GABA	0.106671
chr1	1908285	1909440	intergenic|chr1:1908285-1909440	NADK	1778470	0hr_GABA	0.051908
chr1	1908285	1909440	intergenic|chr1:1908285-1909440	SLC35E2	1745999	0hr_GABA	0.057365
chr1	1908285	1909440	intergenic|chr1:1908285-1909440	CDK11A	1724565	0hr_GABA	0.05319
chr1	1908285	1909440	intergenic|chr1:1908285-1909440	CDK11B	1724420	0hr_GABA	0.053189
chr1	1908285	1909440	intergenic|chr1:1908285-1909440	FNDC10	1600096	0hr_GABA	0.022723
chr1	1908285	1909440	intergenic|chr1:1908285-1909440	ATAD3A	1512142	0hr_GABA	0.023968
chr1	1908285	1909440	intergenic|chr1:1908285-1909440	AGRN	1020122	0hr_GABA	0.024854
chr1	1919051	1919634	promoter|chr1:1919051-1919634	TMEM52	1919301	0hr_GABA	1
chr1	1924230	1926046	genic|chr1:1924230-1926046	TMEM52	1919301	0hr_GABA	0.047061
chr1	1943695	1944650	genic|chr1:1943695-1944650	PRKCZ	2050469	0hr_GABA	0.038796
chr1	1943695	1944650	genic|chr1:1943695-1944650	CFAP74	2003837	0hr_GABA	0.032937
chr1	1943695	1944650	genic|chr1:1943695-1944650	TMEM52	1919301	0hr_GABA	0.030077
chr1	1943695	1944650	genic|chr1:1943695-1944650	SLC35E2	1745999	0hr_GABA	0.046289
chr1	2003587	2004091	promoter|chr1:2003587-2004091	CFAP74	2003837	0hr_GABA	1
chr1	2019077	2020288	promoter|chr1:2019077-2020288	GABRD	2019328	0hr_GABA	1
chr1	2021542	2022042	genic|chr1:2021542-2022042	GABRD	2019328	0hr_GABA	0.044742
chr1	2023042	2023542	genic|chr1:2023042-2023542	GABRD	2019328	0hr_GABA	0.03664
chr1	2031628	2032559	intergenic|chr1:2031628-2032559	GABRD	2019328	0hr_GABA	0.023284
chr1	2044250	2045256	intergenic|chr1:2044250-2045256	PRKCZ	2050469	0hr_GABA	0.053224
chr1	2044250	2045256	intergenic|chr1:2044250-2045256	GABRD	2019328	0hr_GABA	0.05257
chr1	2049360	2049860	intergenic|chr1:2049360-2049860	PRKCZ	2050469	0hr_GABA	0.071457
chr1	2049360	2049860	intergenic|chr1:2049360-2049860	GABRD	2019328	0hr_GABA	0.025979
chr1	2050040	2050719	promoter|chr1:2050040-2050719	PRKCZ	2050469	0hr_GABA	1
chr1	2073409	2074920	genic|chr1:2073409-2074920	PRKCZ	2050469	0hr_GABA	0.028152
chr1	2073409	2074920	genic|chr1:2073409-2074920	CFAP74	2003837	0hr_GABA	0.021851
chr1	2179417	2179917	genic|chr1:2179417-2179917	FAAP20	2194775	0hr_GABA	0.08167
chr1	2179417	2179917	genic|chr1:2179417-2179917	GNB1	1891117	0hr_GABA	0.023617
chr1	2179417	2179917	genic|chr1:2179417-2179917	NADK	1778470	0hr_GABA	0.031793
chr1	2179417	2179917	genic|chr1:2179417-2179917	VWA1	1435522	0hr_GABA	0.026273
chr1	2179417	2179917	genic|chr1:2179417-2179917	AGRN	1020122	0hr_GABA	0.022559
chr1	2179417	2179917	genic|chr1:2179417-2179917	LINC01128	827590	0hr_GABA	0.060807
chr1	2179417	2179917	genic|chr1:2179417-2179917	LINC00115	827522	0hr_GABA	0.060808
chr1	2189431	2190268	genic|chr1:2189431-2190268	RER1	2391774	0hr_GABA	0.029825
chr1	2189431	2190268	genic|chr1:2189431-2190268	MORN1	2391751	0hr_GABA	0.029825
chr1	2189431	2190268	genic|chr1:2189431-2190268	SKI	2228694	0hr_GABA	0.023843
chr1	2189431	2190268	genic|chr1:2189431-2190268	FAAP20	2194775	0hr_GABA	0.212459
chr1	2189431	2190268	genic|chr1:2189431-2190268	PRKCZ	2050469	0hr_GABA	0.024203
chr1	2189431	2190268	genic|chr1:2189431-2190268	TMEM52	1919301	0hr_GABA	0.044497
chr1	2189431	2190268	genic|chr1:2189431-2190268	FNDC10	1600096	0hr_GABA	0.029649
chr1	2189431	2190268	genic|chr1:2189431-2190268	RNF223	1074307	0hr_GABA	0.021976
chr1	2189431	2190268	genic|chr1:2189431-2190268	NOC2L	959299	0hr_GABA	0.021724
chr1	2194286	2195601	promoter|chr1:2194286-2195601	FAAP20	2194775	0hr_GABA	1
chr1	2199227	2199727	intergenic|chr1:2199227-2199727	FAAP20	2194775	0hr_GABA	0.021791
chr1	2204645	2205774	intergenic|chr1:2204645-2205774	RER1	2391774	0hr_GABA	0.025766
chr1	2204645	2205774	intergenic|chr1:2204645-2205774	MORN1	2391751	0hr_GABA	0.025766
chr1	2204645	2205774	intergenic|chr1:2204645-2205774	SKI	2228694	0hr_GABA	0.023057
chr1	2204645	2205774	intergenic|chr1:2204645-2205774	FAAP20	2194775	0hr_GABA	0.092964
chr1	2204645	2205774	intergenic|chr1:2204645-2205774	TMEM240	1540360	0hr_GABA	0.026851
chr1	2204645	2205774	intergenic|chr1:2204645-2205774	ATAD3B	1471754	0hr_GABA	0.024885
chr1	2212362	2213495	intergenic|chr1:2212362-2213495	FAAP20	2194775	0hr_GABA	0.030788
chr1	2227071	2227571	intergenic|chr1:2227071-2227571	SKI	2228694	0hr_GABA	0.080336
chr1	2227573	2228944	promoter|chr1:2227573-2228944	SKI	2228694	0hr_GABA	1
chr1	2229098	2229598	promoter|chr1:2229098-2229598	SKI	2228694	0hr_GABA	1
chr1	2237181	2238105	genic|chr1:2237181-2238105	SKI	2228694	0hr_GABA	0.034429
chr1	2237181	2238105	genic|chr1:2237181-2238105	FAAP20	2194775	0hr_GABA	0.024669
chr1	2237181	2238105	genic|chr1:2237181-2238105	GABRD	2019328	0hr_GABA	0.027887
chr1	2299221	2302079	genic|chr1:2299221-2302079	SKI	2228694	0hr_GABA	0.025125
chr1	2318280	2319821	intergenic|chr1:2318280-2319821	RER1	2391774	0hr_GABA	0.026869
chr1	2318280	2319821	intergenic|chr1:2318280-2319821	MORN1	2391751	0hr_GABA	0.026869
chr1	2318280	2319821	intergenic|chr1:2318280-2319821	FNDC10	1600096	0hr_GABA	0.023132
chr1	2318280	2319821	intergenic|chr1:2318280-2319821	LINC01342	1137016	0hr_GABA	0.023268
chr1	2390913	2392289	promoter|chr1:2390913-2392289	RER1	2391774	0hr_GABA	1
chr1	2390913	2392289	promoter|chr1:2390913-2392289	MORN1	2391751	0hr_GABA	1
chr1	2412098	2413611	promoter|chr1:2412098-2413611	PEX10	2412571	0hr_GABA	1
chr1	2414308	2414808	intergenic|chr1:2414308-2414808	PEX10	2412571	0hr_GABA	0.064131
chr1	2433875	2435345	intergenic|chr1:2433875-2435345	HES5	2530245	0hr_GABA	0.042021
chr1	2433875	2435345	intergenic|chr1:2433875-2435345	PLCH2	2476314	0hr_GABA	0.023118
chr1	2433875	2435345	intergenic|chr1:2433875-2435345	PEX10	2412571	0hr_GABA	0.027235
chr1	2433875	2435345	intergenic|chr1:2433875-2435345	LINC01128	827590	0hr_GABA	0.034866
chr1	2433875	2435345	intergenic|chr1:2433875-2435345	LINC00115	827522	0hr_GABA	0.034866
chr1	2443530	2444543	intergenic|chr1:2443530-2444543	HES5	2530245	0hr_GABA	0.028373
chr1	2443530	2444543	intergenic|chr1:2443530-2444543	PLCH2	2476314	0hr_GABA	0.02186
chr1	2455061	2456371	intergenic|chr1:2455061-2456371	HES5	2530245	0hr_GABA	0.029847
chr1	2455061	2456371	intergenic|chr1:2455061-2456371	PLCH2	2476314	0hr_GABA	0.036012
chr1	2463336	2464084	intergenic|chr1:2463336-2464084	PLCH2	2476314	0hr_GABA	0.046728
chr1	2465281	2466018	intergenic|chr1:2465281-2466018	PLCH2	2476314	0hr_GABA	0.024172
chr1	2467150	2467650	intergenic|chr1:2467150-2467650	PLCH2	2476314	0hr_GABA	0.038034
chr1	2471377	2471877	intergenic|chr1:2471377-2471877	PLCH2	2476314	0hr_GABA	0.032168
chr1	2473324	2474148	intergenic|chr1:2473324-2474148	PLCH2	2476314	0hr_GABA	0.03673
chr1	2476064	2477808	promoter|chr1:2476064-2477808	PLCH2	2476314	0hr_GABA	1
chr1	2480021	2481992	genic|chr1:2480021-2481992	PLCH2	2476314	0hr_GABA	0.087964
chr1	2525745	2527175	promoter|chr1:2525745-2527175	PANK4	2526628	0hr_GABA	1
chr1	2529995	2530634	promoter|chr1:2529995-2530634	HES5	2530245	0hr_GABA	1
chr1	2534753	2536332	intergenic|chr1:2534753-2536332	HES5	2530245	0hr_GABA	0.087707
chr1	2534753	2536332	intergenic|chr1:2534753-2536332	PANK4	2526628	0hr_GABA	0.05319
chr1	2545879	2546379	intergenic|chr1:2545879-2546379	HES5	2530245	0hr_GABA	0.031274
chr1	2545879	2546379	intergenic|chr1:2545879-2546379	PANK4	2526628	0hr_GABA	0.034907
chr1	2578194	2578694	intergenic|chr1:2578194-2578694	FAM213B	2586749	0hr_GABA	0.032913
chr1	2585316	2586077	intergenic|chr1:2585316-2586077	FAM213B	2586749	0hr_GABA	0.072427
chr1	2586204	2587660	promoter|chr1:2586204-2587660	FAM213B	2586749	0hr_GABA	1
chr1	2596874	2597777	genic|chr1:2596874-2597777	FAM213B	2586749	0hr_GABA	0.038982
chr1	2642210	2643504	intergenic|chr1:2642210-2643504	FAM213B	2586749	0hr_GABA	0.078653
chr1	2642210	2643504	intergenic|chr1:2642210-2643504	HES5	2530245	0hr_GABA	0.023832
chr1	2642210	2643504	intergenic|chr1:2642210-2643504	PEX10	2412571	0hr_GABA	0.036927
chr1	2642210	2643504	intergenic|chr1:2642210-2643504	RER1	2391774	0hr_GABA	0.02236
chr1	2642210	2643504	intergenic|chr1:2642210-2643504	MORN1	2391751	0hr_GABA	0.02236
chr1	2642210	2643504	intergenic|chr1:2642210-2643504	SKI	2228694	0hr_GABA	0.027992
chr1	2642210	2643504	intergenic|chr1:2642210-2643504	PRKCZ	2050469	0hr_GABA	0.032819
chr1	2642210	2643504	intergenic|chr1:2642210-2643504	TMEM52	1919301	0hr_GABA	0.0217
chr1	2642210	2643504	intergenic|chr1:2642210-2643504	GNB1	1891117	0hr_GABA	0.024761
chr1	2642210	2643504	intergenic|chr1:2642210-2643504	HES4	1000172	0hr_GABA	0.021741
chr1	3453071	3453571	intergenic|chr1:3453071-3453571	ARHGEF16	3454582	0hr_GABA	0.175823
chr1	3454266	3455231	promoter|chr1:3454266-3455231	ARHGEF16	3454582	0hr_GABA	1
chr1	3490768	3491909	genic|chr1:3490768-3491909	TPRG1L	3624991	0hr_GABA	0.02898
chr1	3490768	3491909	genic|chr1:3490768-3491909	MEGF6	3611495	0hr_GABA	0.051715
chr1	3490768	3491909	genic|chr1:3490768-3491909	ARHGEF16	3454582	0hr_GABA	0.034783
chr1	3494197	3495344	genic|chr1:3494197-3495344	MEGF6	3611495	0hr_GABA	0.027545
chr1	3504770	3505708	genic|chr1:3504770-3505708	SLC35E2	1745999	0hr_GABA	0.033786
chr1	3504770	3505708	genic|chr1:3504770-3505708	LINC01128	827590	0hr_GABA	0.032968
chr1	3504770	3505708	genic|chr1:3504770-3505708	LINC00115	827522	0hr_GABA	0.032968
chr1	3549925	3552083	genic|chr1:3549925-3552083	MEGF6	3611495	0hr_GABA	0.026038
chr1	3597174	3599290	genic|chr1:3597174-3599290	MEGF6	3611495	0hr_GABA	0.036569
chr1	3610299	3610999	promoter|chr1:3610299-3610999	MEGF6	3611495	0hr_GABA	1
chr1	3611080	3611972	promoter|chr1:3611080-3611972	MEGF6	3611495	0hr_GABA	1
chr1	3618523	3619412	intergenic|chr1:3618523-3619412	TPRG1L	3624991	0hr_GABA	0.05208
chr1	3618523	3619412	intergenic|chr1:3618523-3619412	MEGF6	3611495	0hr_GABA	0.075962
chr1	3618523	3619412	intergenic|chr1:3618523-3619412	ARHGEF16	3454582	0hr_GABA	0.028089
chr1	3620660	3621547	intergenic|chr1:3620660-3621547	TPRG1L	3624991	0hr_GABA	0.102778
chr1	3620660	3621547	intergenic|chr1:3620660-3621547	MEGF6	3611495	0hr_GABA	0.028831
chr1	3624125	3625978	promoter|chr1:3624125-3625978	TPRG1L	3624991	0hr_GABA	1
chr1	3630754	3631723	genic|chr1:3630754-3631723	TPRG1L	3624991	0hr_GABA	0.023275
chr1	3649857	3650369	promoter|chr1:3649857-3650369	WRAP73	3650107	0hr_GABA	1
chr1	3651120	3651783	intergenic|chr1:3651120-3651783	TP73	3652564	0hr_GABA	0.043321
chr1	3651120	3651783	intergenic|chr1:3651120-3651783	WRAP73	3650107	0hr_GABA	0.04331
chr1	3651824	3653073	promoter|chr1:3651824-3653073	TP73	3652564	0hr_GABA	1
chr1	3668719	3669219	genic|chr1:3668719-3669219	TP73	3652564	0hr_GABA	0.079767
chr1	3668719	3669219	genic|chr1:3668719-3669219	WRAP73	3650107	0hr_GABA	0.078302
chr1	3668719	3669219	genic|chr1:3668719-3669219	TPRG1L	3624991	0hr_GABA	0.028791
chr1	3668719	3669219	genic|chr1:3668719-3669219	MEGF6	3611495	0hr_GABA	0.02881
chr1	3718235	3720085	genic|chr1:3718235-3720085	LRRC47	3796504	0hr_GABA	0.029723
chr1	3718235	3720085	genic|chr1:3718235-3720085	TP73	3652564	0hr_GABA	0.03637
chr1	3718235	3720085	genic|chr1:3718235-3720085	WRAP73	3650107	0hr_GABA	0.036248
chr1	3718235	3720085	genic|chr1:3718235-3720085	TPRG1L	3624991	0hr_GABA	0.058937
chr1	3718235	3720085	genic|chr1:3718235-3720085	PRKCZ	2050469	0hr_GABA	0.029874
chr1	3718235	3720085	genic|chr1:3718235-3720085	CHD5	6180134	0hr_GABA	0.041547
chr1	3746367	3747682	intergenic|chr1:3746367-3747682	LRRC47	3796504	0hr_GABA	0.023592
chr1	3746367	3747682	intergenic|chr1:3746367-3747682	SMIM1	3772786	0hr_GABA	0.051967
chr1	3763505	3764270	genic|chr1:3763505-3764270	SMIM1	3772786	0hr_GABA	0.05191
chr1	3771932	3773474	promoter|chr1:3771932-3773474	SMIM1	3772786	0hr_GABA	1
chr1	3774527	3775027	genic|chr1:3774527-3775027	SMIM1	3772786	0hr_GABA	0.037603
chr1	3775137	3776362	genic|chr1:3775137-3776362	LRRC47	3796504	0hr_GABA	0.026767
chr1	3775137	3776362	genic|chr1:3775137-3776362	SMIM1	3772786	0hr_GABA	0.156663
chr1	3795837	3796799	promoter|chr1:3795837-3796799	LRRC47	3796504	0hr_GABA	1
chr1	3799926	3800426	intergenic|chr1:3799926-3800426	LRRC47	3796504	0hr_GABA	0.185503
chr1	3799926	3800426	intergenic|chr1:3799926-3800426	SMIM1	3772786	0hr_GABA	0.043253
chr1	3799926	3800426	intergenic|chr1:3799926-3800426	ARHGEF16	3454582	0hr_GABA	0.024486
chr1	3801337	3801837	intergenic|chr1:3801337-3801837	LRRC47	3796504	0hr_GABA	0.103712
chr1	3801337	3801837	intergenic|chr1:3801337-3801837	SMIM1	3772786	0hr_GABA	0.024041
chr1	3802285	3803034	intergenic|chr1:3802285-3803034	LRRC47	3796504	0hr_GABA	0.034698
chr1	3856513	3857577	promoter|chr1:3856513-3857577	DFFB	3857266	0hr_GABA	1
chr1	3856513	3857577	promoter|chr1:3856513-3857577	CEP104	3857233	0hr_GABA	1
chr1	3857758	3858258	promoter|chr1:3857758-3858258	DFFB	3857266	0hr_GABA	1
chr1	3869500	3870257	genic|chr1:3869500-3870257	DFFB	3857266	0hr_GABA	0.023968
chr1	3869500	3870257	genic|chr1:3869500-3870257	CEP104	3857233	0hr_GABA	0.023946
chr1	3889900	3890813	genic|chr1:3889900-3890813	LINC01134	3900403	0hr_GABA	0.033883
chr1	3889900	3890813	genic|chr1:3889900-3890813	C1orf174	3900293	0hr_GABA	0.033976
chr1	3900043	3901091	promoter|chr1:3900043-3901091	LINC01134	3900403	0hr_GABA	1
chr1	3900043	3901091	promoter|chr1:3900043-3901091	C1orf174	3900293	0hr_GABA	1
chr1	3901156	3901656	genic|chr1:3901156-3901656	AJAP1	4655044	0hr_GABA	0.029159
chr1	3901156	3901656	genic|chr1:3901156-3901656	LINC01346	3940611	0hr_GABA	0.02246
chr1	3901156	3901656	genic|chr1:3901156-3901656	LINC01134	3900403	0hr_GABA	0.108655
chr1	3901156	3901656	genic|chr1:3901156-3901656	C1orf174	3900293	0hr_GABA	0.108649
chr1	3910717	3911791	genic|chr1:3910717-3911791	LINC01134	3900403	0hr_GABA	0.025376
chr1	3910717	3911791	genic|chr1:3910717-3911791	C1orf174	3900293	0hr_GABA	0.025267
chr1	3940315	3941244	promoter|chr1:3940315-3941244	LINC01346	3940611	0hr_GABA	1
chr1	3944189	3945613	genic|chr1:3944189-3945613	LINC01346	3940611	0hr_GABA	0.037457
chr1	4071591	4073134	intergenic|chr1:4071591-4073134	LINC01346	3940611	0hr_GABA	0.059874
chr1	4071591	4073134	intergenic|chr1:4071591-4073134	CFAP74	2003837	0hr_GABA	0.030044
chr1	4652495	4653214	intergenic|chr1:4652495-4653214	AJAP1	4655044	0hr_GABA	0.050618
chr1	4654067	4655990	promoter|chr1:4654067-4655990	AJAP1	4655044	0hr_GABA	1
chr1	4656217	4656931	genic|chr1:4656217-4656931	AJAP1	4655044	0hr_GABA	0.076101
chr1	4657939	4659362	genic|chr1:4657939-4659362	AJAP1	4655044	0hr_GABA	0.13871
chr1	4743674	4744694	genic|chr1:4743674-4744694	AJAP1	4655044	0hr_GABA	0.030195
chr1	5744814	5747195	intergenic|chr1:5744814-5747195	AJAP1	4655044	0hr_GABA	0.099751
chr1	5744814	5747195	intergenic|chr1:5744814-5747195	LINC01346	3940611	0hr_GABA	0.046874
chr1	5979975	5980891	genic|chr1:5979975-5980891	NPHP4	5992473	0hr_GABA	0.037997
chr1	5984686	5985582	genic|chr1:5984686-5985582	NPHP4	5992473	0hr_GABA	0.028213
chr1	5991535	5993397	promoter|chr1:5991535-5993397	NPHP4	5992473	0hr_GABA	1
chr1	6001763	6004204	intergenic|chr1:6001763-6004204	ATAD3B	1471754	0hr_GABA	0.027599
chr1	6001763	6004204	intergenic|chr1:6001763-6004204	NPHP4	5992473	0hr_GABA	0.05271
chr1	6001763	6004204	intergenic|chr1:6001763-6004204	KCNAB2	6026012	0hr_GABA	0.051655
chr1	6001763	6004204	intergenic|chr1:6001763-6004204	HES2	6419919	0hr_GABA	0.035868
chr1	6025079	6027594	promoter|chr1:6025079-6027594	KCNAB2	6026012	0hr_GABA	1
chr1	6033952	6035111	genic|chr1:6033952-6035111	KCNAB2	6026012	0hr_GABA	0.110535
chr1	6037207	6037707	genic|chr1:6037207-6037707	KCNAB2	6026012	0hr_GABA	0.02453
chr1	6060864	6061364	genic|chr1:6060864-6061364	CHD5	6180134	0hr_GABA	0.02615
chr1	6065038	6065844	genic|chr1:6065038-6065844	FNDC10	1600096	0hr_GABA	0.0229
chr1	6065038	6065844	genic|chr1:6065038-6065844	KCNAB2	6026012	0hr_GABA	0.039504
chr1	6065038	6065844	genic|chr1:6065038-6065844	CHD5	6180134	0hr_GABA	0.048421
chr1	6065038	6065844	genic|chr1:6065038-6065844	RPL22	6199619	0hr_GABA	0.036845
chr1	6065038	6065844	genic|chr1:6065038-6065844	RNF207	6206128	0hr_GABA	0.052364
chr1	6065038	6065844	genic|chr1:6065038-6065844	ICMT	6235984	0hr_GABA	0.035216
chr1	6065038	6065844	genic|chr1:6065038-6065844	LINC00337	6236239	0hr_GABA	0.035159
chr1	6065038	6065844	genic|chr1:6065038-6065844	GPR157	9129170	0hr_GABA	0.046841
chr1	6157379	6158432	genic|chr1:6157379-6158432	CHD5	6180134	0hr_GABA	0.027139
chr1	6163912	6165075	genic|chr1:6163912-6165075	CHD5	6180134	0hr_GABA	0.035856
chr1	6163912	6165075	genic|chr1:6163912-6165075	RPL22	6199619	0hr_GABA	0.027661
chr1	6171458	6172654	genic|chr1:6171458-6172654	CHD5	6180134	0hr_GABA	0.030352
chr1	6176789	6177289	genic|chr1:6176789-6177289	CHD5	6180134	0hr_GABA	0.026816
chr1	6179039	6181291	promoter|chr1:6179039-6181291	CHD5	6180134	0hr_GABA	1
chr1	6198938	6200306	promoter|chr1:6198938-6200306	RPL22	6199619	0hr_GABA	1
chr1	6205121	6206460	promoter|chr1:6205121-6206460	RNF207	6206128	0hr_GABA	1
chr1	6208608	6210062	genic|chr1:6208608-6210062	CHD5	6180134	0hr_GABA	0.025881
chr1	6208608	6210062	genic|chr1:6208608-6210062	RPL22	6199619	0hr_GABA	0.056144
chr1	6208608	6210062	genic|chr1:6208608-6210062	RNF207	6206128	0hr_GABA	0.195909
chr1	6235506	6236489	promoter|chr1:6235506-6236489	ICMT	6235984	0hr_GABA	1
chr1	6235506	6236489	promoter|chr1:6235506-6236489	LINC00337	6236239	0hr_GABA	1
chr1	6243941	6244441	promoter|chr1:6243941-6244441	HES3	6244191	0hr_GABA	1
chr1	6244958	6246595	genic|chr1:6244958-6246595	KCNAB2	6026012	0hr_GABA	0.021324
chr1	6244958	6246595	genic|chr1:6244958-6246595	RPL22	6199619	0hr_GABA	0.041652
chr1	6244958	6246595	genic|chr1:6244958-6246595	RNF207	6206128	0hr_GABA	0.026306
chr1	6244958	6246595	genic|chr1:6244958-6246595	ICMT	6235984	0hr_GABA	0.076683
chr1	6244958	6246595	genic|chr1:6244958-6246595	LINC00337	6236239	0hr_GABA	0.077674
chr1	6244958	6246595	genic|chr1:6244958-6246595	HES3	6244191	0hr_GABA	0.2131
chr1	6244958	6246595	genic|chr1:6244958-6246595	GPR153	6260975	0hr_GABA	0.07225
chr1	6244958	6246595	genic|chr1:6244958-6246595	ACOT7	6393766	0hr_GABA	0.026313
chr1	6244958	6246595	genic|chr1:6244958-6246595	HES2	6419919	0hr_GABA	0.030813
chr1	6244958	6246595	genic|chr1:6244958-6246595	ESPN	6424787	0hr_GABA	0.02807
chr1	6244958	6246595	genic|chr1:6244958-6246595	TAS1R1	6555277	0hr_GABA	0.022351
chr1	6244958	6246595	genic|chr1:6244958-6246595	THAP3	6625149	0hr_GABA	0.022124
chr1	6246621	6247121	intergenic|chr1:6246621-6247121	ICMT	6235984	0hr_GABA	0.027717
chr1	6246621	6247121	intergenic|chr1:6246621-6247121	LINC00337	6236239	0hr_GABA	0.028009
chr1	6246621	6247121	intergenic|chr1:6246621-6247121	HES3	6244191	0hr_GABA	0.081488
chr1	6246621	6247121	intergenic|chr1:6246621-6247121	GPR153	6260975	0hr_GABA	0.028076
chr1	6249103	6250109	genic|chr1:6249103-6250109	HES3	6244191	0hr_GABA	0.054782
chr1	6259853	6262095	promoter|chr1:6259853-6262095	GPR153	6260975	0hr_GABA	1
chr1	6262168	6262668	intergenic|chr1:6262168-6262668	GPR153	6260975	0hr_GABA	0.036689
chr1	6268339	6268839	genic|chr1:6268339-6268839	GPR153	6260975	0hr_GABA	0.021482
chr1	6269569	6271305	genic|chr1:6269569-6271305	GPR153	6260975	0hr_GABA	0.076345
chr1	6269569	6271305	genic|chr1:6269569-6271305	HES2	6419919	0hr_GABA	0.044545
chr1	6271425	6271925	genic|chr1:6271425-6271925	GPR153	6260975	0hr_GABA	0.058236
chr1	6271425	6271925	genic|chr1:6271425-6271925	HES2	6419919	0hr_GABA	0.034428
chr1	6273277	6273777	genic|chr1:6273277-6273777	GPR153	6260975	0hr_GABA	0.044081
chr1	6273277	6273777	genic|chr1:6273277-6273777	HES2	6419919	0hr_GABA	0.026364
chr1	6276326	6276826	genic|chr1:6276326-6276826	HES3	6244191	0hr_GABA	0.037368
chr1	6276326	6276826	genic|chr1:6276326-6276826	GPR153	6260975	0hr_GABA	0.06555
chr1	6276326	6276826	genic|chr1:6276326-6276826	TAS1R1	6555277	0hr_GABA	0.031993
chr1	6326857	6327357	genic|chr1:6326857-6327357	TMEM240	1540360	0hr_GABA	0.022308
chr1	6326857	6327357	genic|chr1:6326857-6327357	GPR153	6260975	0hr_GABA	0.022433
chr1	6335201	6336140	genic|chr1:6335201-6336140	RNF207	6206128	0hr_GABA	0.023269
chr1	6392187	6392687	genic|chr1:6392187-6392687	ACOT7	6393766	0hr_GABA	0.035621
chr1	6392919	6394310	promoter|chr1:6392919-6394310	ACOT7	6393766	0hr_GABA	1
chr1	6414279	6414779	intergenic|chr1:6414279-6414779	HES2	6419919	0hr_GABA	0.069158
chr1	6414279	6414779	intergenic|chr1:6414279-6414779	ESPN	6424787	0hr_GABA	0.05317
chr1	6418823	6419323	genic|chr1:6418823-6419323	ESPN	6424787	0hr_GABA	0.022294
chr1	6419430	6420640	promoter|chr1:6419430-6420640	HES2	6419919	0hr_GABA	1
chr1	6423378	6424391	promoter|chr1:6423378-6424391	ESPN	6424787	0hr_GABA	1
chr1	6424537	6425278	promoter|chr1:6424537-6425278	ESPN	6424787	0hr_GABA	1
chr1	6464928	6465819	promoter|chr1:6464928-6465819	TNFRSF25	6466195	0hr_GABA	1
chr1	6465945	6466463	promoter|chr1:6465945-6466463	TNFRSF25	6466195	0hr_GABA	1
chr1	6470490	6470990	genic|chr1:6470490-6470990	TNFRSF25	6466195	0hr_GABA	0.041824
chr1	6471378	6471878	genic|chr1:6471378-6471878	TNFRSF25	6466195	0hr_GABA	0.088358
chr1	6471378	6471878	genic|chr1:6471378-6471878	PLEKHG5	6491701	0hr_GABA	0.030875
chr1	6473483	6473983	genic|chr1:6473483-6473983	TNFRSF25	6466195	0hr_GABA	0.042608
chr1	6474087	6475003	genic|chr1:6474087-6475003	RNF207	6206128	0hr_GABA	0.022153
chr1	6474087	6475003	genic|chr1:6474087-6475003	HES3	6244191	0hr_GABA	0.031591
chr1	6474087	6475003	genic|chr1:6474087-6475003	ESPN	6424787	0hr_GABA	0.04465
chr1	6474087	6475003	genic|chr1:6474087-6475003	TNFRSF25	6466195	0hr_GABA	0.231206
chr1	6474087	6475003	genic|chr1:6474087-6475003	PLEKHG5	6491701	0hr_GABA	0.089809
chr1	6474087	6475003	genic|chr1:6474087-6475003	NOL9	6554598	0hr_GABA	0.026713
chr1	6474087	6475003	genic|chr1:6474087-6475003	TAS1R1	6555277	0hr_GABA	0.024687
chr1	6474087	6475003	genic|chr1:6474087-6475003	ZBTB48	6579990	0hr_GABA	0.054075
chr1	6474087	6475003	genic|chr1:6474087-6475003	THAP3	6625149	0hr_GABA	0.039041
chr1	6475422	6475922	genic|chr1:6475422-6475922	TNFRSF25	6466195	0hr_GABA	0.034266
chr1	6475422	6475922	genic|chr1:6475422-6475922	PLEKHG5	6491701	0hr_GABA	0.026098
chr1	6485012	6486145	genic|chr1:6485012-6486145	PLEKHG5	6491701	0hr_GABA	0.055118
chr1	6486395	6486895	genic|chr1:6486395-6486895	PLEKHG5	6491701	0hr_GABA	0.045788
chr1	6489798	6490298	genic|chr1:6489798-6490298	PLEKHG5	6491701	0hr_GABA	0.046039
chr1	6490362	6490862	genic|chr1:6490362-6490862	PLEKHG5	6491701	0hr_GABA	0.032547
chr1	6491451	6491979	promoter|chr1:6491451-6491979	PLEKHG5	6491701	0hr_GABA	1
chr1	6497230	6497993	intergenic|chr1:6497230-6497993	PLEKHG5	6491701	0hr_GABA	0.089198
chr1	6554057	6555527	promoter|chr1:6554057-6555527	NOL9	6554598	0hr_GABA	1
chr1	6554057	6555527	promoter|chr1:6554057-6555527	TAS1R1	6555277	0hr_GABA	1
chr1	6579372	6580806	promoter|chr1:6579372-6580806	ZBTB48	6579990	0hr_GABA	1
chr1	6600370	6601552	genic|chr1:6600370-6601552	KLHL21	6602898	0hr_GABA	0.148802
chr1	6601596	6603202	promoter|chr1:6601596-6603202	KLHL21	6602898	0hr_GABA	1
chr1	6603370	6603870	promoter|chr1:6603370-6603870	KLHL21	6602898	0hr_GABA	1
chr1	6612954	6614509	promoter|chr1:6612954-6614509	PHF13	6613695	0hr_GABA	1
chr1	6624899	6625683	promoter|chr1:6624899-6625683	THAP3	6625149	0hr_GABA	1
chr1	6625743	6626243	genic|chr1:6625743-6626243	THAP3	6625149	0hr_GABA	0.044666
chr1	6701349	6702156	promoter|chr1:6701349-6702156	DNAJC11	6701906	0hr_GABA	1
chr1	6784285	6785580	promoter|chr1:6784285-6785580	CAMTA1	6785323	0hr_GABA	1
chr1	6785600	6786359	promoter|chr1:6785600-6786359	CAMTA1	6785323	0hr_GABA	1
chr1	6954548	6957162	intergenic|chr1:6954548-6957162	DNAJC11	6701906	0hr_GABA	0.022646
chr1	6954548	6957162	intergenic|chr1:6954548-6957162	CAMTA1	6785323	0hr_GABA	0.024617
chr1	6962411	6963921	intergenic|chr1:6962411-6963921	SLC2A7	9026345	0hr_GABA	0.032509
chr1	7150670	7152441	intergenic|chr1:7150670-7152441	THAP3	6625149	0hr_GABA	0.022589
chr1	7150670	7152441	intergenic|chr1:7150670-7152441	CAMTA1	6785323	0hr_GABA	0.033252
chr1	7450302	7451605	intergenic|chr1:7450302-7451605	DNAJC11	6701906	0hr_GABA	0.045914
chr1	7450302	7451605	intergenic|chr1:7450302-7451605	CAMTA1	6785323	0hr_GABA	0.02624
chr1	7450302	7451605	intergenic|chr1:7450302-7451605	RBP7	9997196	0hr_GABA	0.053993
chr1	7478980	7479845	intergenic|chr1:7478980-7479845	DNAJC11	6701906	0hr_GABA	0.052274
chr1	7630358	7630858	intergenic|chr1:7630358-7630858	ZBTB48	6579990	0hr_GABA	0.022566
chr1	7646879	7647660	intergenic|chr1:7646879-7647660	CAMTA1	6785323	0hr_GABA	0.026306
chr1	7650755	7652578	intergenic|chr1:7650755-7652578	TAS1R1	6555277	0hr_GABA	0.031166
chr1	7650755	7652578	intergenic|chr1:7650755-7652578	VAMP3	7771268	0hr_GABA	0.022196
chr1	7667501	7668001	intergenic|chr1:7667501-7668001	VAMP3	7771268	0hr_GABA	0.024169
chr1	7668424	7668924	intergenic|chr1:7668424-7668924	TAS1R1	6555277	0hr_GABA	0.024068
chr1	7668424	7668924	intergenic|chr1:7668424-7668924	VAMP3	7771268	0hr_GABA	0.057103
chr1	7668424	7668924	intergenic|chr1:7668424-7668924	PER3	7784428	0hr_GABA	0.02288
chr1	7668424	7668924	intergenic|chr1:7668424-7668924	PARK7	7961653	0hr_GABA	0.030006
chr1	7668424	7668924	intergenic|chr1:7668424-7668924	SLC45A1	8318084	0hr_GABA	0.033398
chr1	7668424	7668924	intergenic|chr1:7668424-7668924	PIK3CD	9651731	0hr_GABA	0.029295
chr1	7668981	7669899	intergenic|chr1:7668981-7669899	VAMP3	7771268	0hr_GABA	0.036005
chr1	7668981	7669899	intergenic|chr1:7668981-7669899	SLC45A1	8318084	0hr_GABA	0.021057
chr1	7680149	7681347	intergenic|chr1:7680149-7681347	CAMTA1	6785323	0hr_GABA	0.021135
chr1	7680149	7681347	intergenic|chr1:7680149-7681347	VAMP3	7771268	0hr_GABA	0.029063
chr1	7680149	7681347	intergenic|chr1:7680149-7681347	PARK7	7961653	0hr_GABA	0.026521
chr1	7680149	7681347	intergenic|chr1:7680149-7681347	SLC45A1	8318084	0hr_GABA	0.029517
chr1	7704413	7704913	intergenic|chr1:7704413-7704913	VAMP3	7771268	0hr_GABA	0.021692
chr1	7727650	7729150	intergenic|chr1:7727650-7729150	VAMP3	7771268	0hr_GABA	0.02212
chr1	7770999	7771751	promoter|chr1:7770999-7771751	VAMP3	7771268	0hr_GABA	1
chr1	7783336	7784678	promoter|chr1:7783336-7784678	PER3	7784428	0hr_GABA	1
chr1	7954029	7954529	intergenic|chr1:7954029-7954529	PARK7	7961653	0hr_GABA	0.080059
chr1	7961318	7962170	promoter|chr1:7961318-7962170	PARK7	7961653	0hr_GABA	1
chr1	7975199	7975699	genic|chr1:7975199-7975699	PARK7	7961653	0hr_GABA	0.021062
chr1	7975199	7975699	genic|chr1:7975199-7975699	ERRFI1	8026333	0hr_GABA	0.024972
chr1	7975199	7975699	genic|chr1:7975199-7975699	SLC45A1	8318084	0hr_GABA	0.047171
chr1	8003988	8005115	intergenic|chr1:8003988-8005115	ERRFI1	8026333	0hr_GABA	0.022221
chr1	8003988	8005115	intergenic|chr1:8003988-8005115	SLC45A1	8318084	0hr_GABA	0.046709
chr1	8026083	8026610	promoter|chr1:8026083-8026610	ERRFI1	8026333	0hr_GABA	1
chr1	8169429	8170938	intergenic|chr1:8169429-8170938	GPR157	9129170	0hr_GABA	0.025156
chr1	8314233	8314955	intergenic|chr1:8314233-8314955	ERRFI1	8026333	0hr_GABA	0.080864
chr1	8314233	8314955	intergenic|chr1:8314233-8314955	SLC45A1	8318084	0hr_GABA	0.127059
chr1	8317478	8318660	promoter|chr1:8317478-8318660	SLC45A1	8318084	0hr_GABA	1
chr1	8702891	8703729	genic|chr1:8702891-8703729	RERE	8817640	0hr_GABA	0.041322
chr1	8814827	8815327	genic|chr1:8814827-8815327	RERE	8817640	0hr_GABA	0.073954
chr1	8817018	8817987	promoter|chr1:8817018-8817987	RERE	8817640	0hr_GABA	1
chr1	8822742	8823948	intergenic|chr1:8822742-8823948	RERE	8817640	0hr_GABA	0.047711
chr1	8829076	8830229	intergenic|chr1:8829076-8830229	RERE	8817640	0hr_GABA	0.028265
chr1	8870204	8870999	genic|chr1:8870204-8870999	ENO1	8879092	0hr_GABA	0.102917
chr1	8871169	8872005	genic|chr1:8871169-8872005	ENO1	8879092	0hr_GABA	0.046373
chr1	8877820	8879515	promoter|chr1:8877820-8879515	ENO1	8879092	0hr_GABA	1
chr1	9005028	9005783	genic|chr1:9005028-9005783	SLC2A7	9026345	0hr_GABA	0.027164
chr1	9015584	9016351	genic|chr1:9015584-9016351	SLC2A7	9026345	0hr_GABA	0.021159
chr1	9025360	9027739	promoter|chr1:9025360-9027739	SLC2A7	9026345	0hr_GABA	1
chr1	9110700	9111564	genic|chr1:9110700-9111564	GPR157	9129170	0hr_GABA	0.02748
chr1	9128662	9129883	promoter|chr1:9128662-9129883	GPR157	9129170	0hr_GABA	1
chr1	9149641	9150703	genic|chr1:9149641-9150703	GPR157	9129170	0hr_GABA	0.026102
chr1	9181202	9182646	promoter|chr1:9181202-9182646	LINC01759	9182203	0hr_GABA	1
chr1	9181202	9182646	promoter|chr1:9181202-9182646	MIR34AHG	9182338	0hr_GABA	1
chr1	9182886	9183386	genic|chr1:9182886-9183386	LINC01759	9182203	0hr_GABA	0.122822
chr1	9182886	9183386	genic|chr1:9182886-9183386	MIR34AHG	9182338	0hr_GABA	0.122793
chr1	9183730	9184230	genic|chr1:9183730-9184230	LINC01759	9182203	0hr_GABA	0.040952
chr1	9183730	9184230	genic|chr1:9183730-9184230	MIR34AHG	9182338	0hr_GABA	0.040943
chr1	9234444	9235245	promoter|chr1:9234444-9235245	H6PD	9234803	0hr_GABA	1
chr1	9249966	9252256	genic|chr1:9249966-9252256	H6PD	9234803	0hr_GABA	0.026507
chr1	9269640	9270833	genic|chr1:9269640-9270833	SPSB1	9292881	0hr_GABA	0.022509
chr1	9292364	9293131	promoter|chr1:9292364-9293131	SPSB1	9292881	0hr_GABA	1
chr1	9293377	9293877	promoter|chr1:9293377-9293877	SPSB1	9292881	0hr_GABA	1
chr1	9294960	9295460	genic|chr1:9294960-9295460	SPSB1	9292881	0hr_GABA	0.047656
chr1	9302686	9303894	genic|chr1:9302686-9303894	SPSB1	9292881	0hr_GABA	0.078926
chr1	9319411	9320720	genic|chr1:9319411-9320720	SPSB1	9292881	0hr_GABA	0.02749
chr1	9345415	9347453	genic|chr1:9345415-9347453	SPSB1	9292881	0hr_GABA	0.034216
chr1	9428764	9429264	intergenic|chr1:9428764-9429264	KCNAB2	6026012	0hr_GABA	0.023936
chr1	9428764	9429264	intergenic|chr1:9428764-9429264	H6PD	9234803	0hr_GABA	0.044256
chr1	9428764	9429264	intergenic|chr1:9428764-9429264	SLC25A33	9539468	0hr_GABA	0.030926
chr1	9428764	9429264	intergenic|chr1:9428764-9429264	PIK3CD	9651731	0hr_GABA	0.032279
chr1	9428764	9429264	intergenic|chr1:9428764-9429264	UBE4B	10032982	0hr_GABA	0.030979
chr1	9539126	9540348	promoter|chr1:9539126-9540348	SLC25A33	9539468	0hr_GABA	1
chr1	9588430	9589669	promoter|chr1:9588430-9589669	TMEM201	9588873	0hr_GABA	1
chr1	9593354	9594196	genic|chr1:9593354-9594196	SLC2A7	9026345	0hr_GABA	0.029938
chr1	9593354	9594196	genic|chr1:9593354-9594196	H6PD	9234803	0hr_GABA	0.029522
chr1	9593354	9594196	genic|chr1:9593354-9594196	SPSB1	9292881	0hr_GABA	0.061724
chr1	9593354	9594196	genic|chr1:9593354-9594196	SLC25A33	9539468	0hr_GABA	0.037944
chr1	9593354	9594196	genic|chr1:9593354-9594196	TMEM201	9588873	0hr_GABA	0.285924
chr1	9593354	9594196	genic|chr1:9593354-9594196	PIK3CD	9651731	0hr_GABA	0.030019
chr1	9593354	9594196	genic|chr1:9593354-9594196	CLSTN1	9824526	0hr_GABA	0.031774
chr1	9593354	9594196	genic|chr1:9593354-9594196	CTNNBIP1	9910258	0hr_GABA	0.036224
chr1	9593354	9594196	genic|chr1:9593354-9594196	RBP7	9997196	0hr_GABA	0.031594
chr1	9593354	9594196	genic|chr1:9593354-9594196	UBE4B	10032982	0hr_GABA	0.037405
chr1	9593354	9594196	genic|chr1:9593354-9594196	EXOSC10	11099910	0hr_GABA	0.061447
chr1	9593354	9594196	genic|chr1:9593354-9594196	PLOD1	11934666	0hr_GABA	0.033757
chr1	9601411	9602351	genic|chr1:9601411-9602351	SLC2A7	9026345	0hr_GABA	0.026704
chr1	9601411	9602351	genic|chr1:9601411-9602351	TMEM201	9588873	0hr_GABA	0.04551
chr1	9601411	9602351	genic|chr1:9601411-9602351	PIK3CD	9651731	0hr_GABA	0.037287
chr1	9601411	9602351	genic|chr1:9601411-9602351	TNFRSF8	12063376	0hr_GABA	0.044109
chr1	9626633	9627424	intergenic|chr1:9626633-9627424	PIK3CD	9651731	0hr_GABA	0.034622
chr1	9651481	9652721	promoter|chr1:9651481-9652721	PIK3CD	9651731	0hr_GABA	1
chr1	9687004	9688253	genic|chr1:9687004-9688253	PIK3CD	9651731	0hr_GABA	0.058106
chr1	9687004	9688253	genic|chr1:9687004-9688253	CLSTN1	9824526	0hr_GABA	0.021667
chr1	9689255	9689755	genic|chr1:9689255-9689755	PIK3CD	9651731	0hr_GABA	0.080484
chr1	9689255	9689755	genic|chr1:9689255-9689755	CLSTN1	9824526	0hr_GABA	0.030187
chr1	9822792	9824838	promoter|chr1:9822792-9824838	CLSTN1	9824526	0hr_GABA	1
chr1	9835666	9837232	intergenic|chr1:9835666-9837232	CLSTN1	9824526	0hr_GABA	0.092422
chr1	9835666	9837232	intergenic|chr1:9835666-9837232	RBP7	9997196	0hr_GABA	0.03026
chr1	9841814	9843991	intergenic|chr1:9841814-9843991	CLSTN1	9824526	0hr_GABA	0.03845
chr1	9849503	9851303	genic|chr1:9849503-9851303	C1orf158	12746185	0hr_GABA	0.021902
chr1	9899880	9901996	genic|chr1:9899880-9901996	CTNNBIP1	9910258	0hr_GABA	0.033314
chr1	9909614	9911177	promoter|chr1:9909614-9911177	CTNNBIP1	9910258	0hr_GABA	1
chr1	9942300	9942800	genic|chr1:9942300-9942800	LZIC	9943427	0hr_GABA	0.037798
chr1	9942300	9942800	genic|chr1:9942300-9942800	NMNAT1	9943427	0hr_GABA	0.037798
chr1	9942906	9943940	promoter|chr1:9942906-9943940	LZIC	9943427	0hr_GABA	1
chr1	9942906	9943940	promoter|chr1:9942906-9943940	NMNAT1	9943427	0hr_GABA	1
chr1	9950260	9950760	genic|chr1:9950260-9950760	LZIC	9943427	0hr_GABA	0.038324
chr1	9950260	9950760	genic|chr1:9950260-9950760	NMNAT1	9943427	0hr_GABA	0.038324
chr1	9996594	9998282	promoter|chr1:9996594-9998282	RBP7	9997196	0hr_GABA	1
chr1	10032566	10033953	promoter|chr1:10032566-10033953	UBE4B	10032982	0hr_GABA	1
chr1	10209888	10212130	promoter|chr1:10209888-10212130	KIF1B	10210705	0hr_GABA	1
chr1	10398673	10399901	promoter|chr1:10398673-10399901	PGD	10398991	0hr_GABA	1
chr1	10427961	10428461	intergenic|chr1:10427961-10428461	APITD1-CORT	10430101	0hr_GABA	0.048283
chr1	10427961	10428461	intergenic|chr1:10427961-10428461	CENPS	10430101	0hr_GABA	0.048283
chr1	10429851	10431203	promoter|chr1:10429851-10431203	APITD1-CORT	10430101	0hr_GABA	1
chr1	10429851	10431203	promoter|chr1:10429851-10431203	CENPS	10430101	0hr_GABA	1
chr1	10434870	10435370	genic|chr1:10434870-10435370	APITD1-CORT	10430101	0hr_GABA	0.071565
chr1	10434870	10435370	genic|chr1:10434870-10435370	CENPS	10430101	0hr_GABA	0.071565
chr1	10434870	10435370	genic|chr1:10434870-10435370	DFFA	10472556	0hr_GABA	0.031611
chr1	10434870	10435370	genic|chr1:10434870-10435370	PEX14	10474945	0hr_GABA	0.031501
chr1	10440231	10441210	genic|chr1:10440231-10441210	APITD1-CORT	10430101	0hr_GABA	0.02485
chr1	10440231	10441210	genic|chr1:10440231-10441210	CENPS	10430101	0hr_GABA	0.02485
chr1	10471871	10472818	promoter|chr1:10471871-10472818	DFFA	10472556	0hr_GABA	1
chr1	10474679	10475625	promoter|chr1:10474679-10475625	PEX14	10474945	0hr_GABA	1
chr1	10494109	10496327	genic|chr1:10494109-10496327	RBP7	9997196	0hr_GABA	0.032728
chr1	10494109	10496327	genic|chr1:10494109-10496327	APITD1-CORT	10430101	0hr_GABA	0.045658
chr1	10494109	10496327	genic|chr1:10494109-10496327	CENPS	10430101	0hr_GABA	0.045658
chr1	10494109	10496327	genic|chr1:10494109-10496327	DFFA	10472556	0hr_GABA	0.028815
chr1	10494109	10496327	genic|chr1:10494109-10496327	PEX14	10474945	0hr_GABA	0.030699
chr1	10494109	10496327	genic|chr1:10494109-10496327	CASZ1	10796676	0hr_GABA	0.022651
chr1	10494109	10496327	genic|chr1:10494109-10496327	TARDBP	11012621	0hr_GABA	0.026287
chr1	10507326	10507826	genic|chr1:10507326-10507826	DFFA	10472556	0hr_GABA	0.035106
chr1	10507326	10507826	genic|chr1:10507326-10507826	PEX14	10474945	0hr_GABA	0.035958
chr1	10507326	10507826	genic|chr1:10507326-10507826	TARDBP	11012621	0hr_GABA	0.048948
chr1	10507326	10507826	genic|chr1:10507326-10507826	SRM	11060034	0hr_GABA	0.050566
chr1	10507326	10507826	genic|chr1:10507326-10507826	FBXO6	11664092	0hr_GABA	0.027548
chr1	10513416	10514854	genic|chr1:10513416-10514854	SRM	11060034	0hr_GABA	0.022387
chr1	10555483	10556771	genic|chr1:10555483-10556771	RBP7	9997196	0hr_GABA	0.028294
chr1	10555483	10556771	genic|chr1:10555483-10556771	DFFA	10472556	0hr_GABA	0.021247
chr1	10555483	10556771	genic|chr1:10555483-10556771	PEX14	10474945	0hr_GABA	0.021319
chr1	10555483	10556771	genic|chr1:10555483-10556771	CASZ1	10796676	0hr_GABA	0.027968
chr1	10555483	10556771	genic|chr1:10555483-10556771	TARDBP	11012621	0hr_GABA	0.032605
chr1	10555483	10556771	genic|chr1:10555483-10556771	EXOSC10	11099910	0hr_GABA	0.024034
chr1	10662726	10664678	genic|chr1:10662726-10664678	CASZ1	10796676	0hr_GABA	0.028228
chr1	10667737	10668871	genic|chr1:10667737-10668871	CASZ1	10796676	0hr_GABA	0.022097
chr1	10678778	10680025	genic|chr1:10678778-10680025	CASZ1	10796676	0hr_GABA	0.021652
chr1	10693874	10695085	genic|chr1:10693874-10695085	HES2	6419919	0hr_GABA	0.038443
chr1	10693874	10695085	genic|chr1:10693874-10695085	RBP7	9997196	0hr_GABA	0.034974
chr1	10693874	10695085	genic|chr1:10693874-10695085	APITD1-CORT	10430101	0hr_GABA	0.031217
chr1	10693874	10695085	genic|chr1:10693874-10695085	CENPS	10430101	0hr_GABA	0.031217
chr1	10693874	10695085	genic|chr1:10693874-10695085	CASZ1	10796676	0hr_GABA	0.051702
chr1	10693874	10695085	genic|chr1:10693874-10695085	EXOSC10	11099910	0hr_GABA	0.054678
chr1	10733924	10735656	genic|chr1:10733924-10735656	C1orf158	12746185	0hr_GABA	0.023386
chr1	10788450	10789163	genic|chr1:10788450-10789163	CASZ1	10796676	0hr_GABA	0.024142
chr1	10793762	10794262	genic|chr1:10793762-10794262	CASZ1	10796676	0hr_GABA	0.071505
chr1	10794304	10794804	genic|chr1:10794304-10794804	CASZ1	10796676	0hr_GABA	0.025282
chr1	10796169	10796961	promoter|chr1:10796169-10796961	CASZ1	10796676	0hr_GABA	1
chr1	10802889	10803389	intergenic|chr1:10802889-10803389	CASZ1	10796676	0hr_GABA	0.03981
chr1	10835255	10836249	intergenic|chr1:10835255-10836249	CASZ1	10796676	0hr_GABA	0.043738
chr1	10835255	10836249	intergenic|chr1:10835255-10836249	TARDBP	11012621	0hr_GABA	0.02212
chr1	10866732	10867500	intergenic|chr1:10866732-10867500	SLC2A7	9026345	0hr_GABA	0.026054
chr1	10866732	10867500	intergenic|chr1:10866732-10867500	APITD1-CORT	10430101	0hr_GABA	0.036027
chr1	10866732	10867500	intergenic|chr1:10866732-10867500	CENPS	10430101	0hr_GABA	0.036027
chr1	10866732	10867500	intergenic|chr1:10866732-10867500	CASZ1	10796676	0hr_GABA	0.0254
chr1	10866732	10867500	intergenic|chr1:10866732-10867500	TARDBP	11012621	0hr_GABA	0.02664
chr1	11012101	11013558	promoter|chr1:11012101-11013558	TARDBP	11012621	0hr_GABA	1
chr1	11037549	11038291	genic|chr1:11037549-11038291	SRM	11060034	0hr_GABA	0.032377
chr1	11052716	11053656	intergenic|chr1:11052716-11053656	SRM	11060034	0hr_GABA	0.057552
chr1	11059345	11060645	promoter|chr1:11059345-11060645	SRM	11060034	0hr_GABA	1
chr1	11099167	11100160	promoter|chr1:11099167-11100160	EXOSC10	11099910	0hr_GABA	1
chr1	11114144	11115771	genic|chr1:11114144-11115771	EXOSC10	11099910	0hr_GABA	0.02453
chr1	11262301	11262910	promoter|chr1:11262301-11262910	MTOR	11262551	0hr_GABA	1
chr1	11272933	11273903	promoter|chr1:11272933-11273903	UBIAD1	11273197	0hr_GABA	1
chr1	11375733	11376233	intergenic|chr1:11375733-11376233	SLC2A7	9026345	0hr_GABA	0.022297
chr1	11375733	11376233	intergenic|chr1:11375733-11376233	UBIAD1	11273197	0hr_GABA	0.040659
chr1	11375733	11376233	intergenic|chr1:11375733-11376233	AGTRAP	11736084	0hr_GABA	0.035761
chr1	11453773	11454679	intergenic|chr1:11453773-11454679	UBIAD1	11273197	0hr_GABA	0.025435
chr1	11453773	11454679	intergenic|chr1:11453773-11454679	DISP3	11479237	0hr_GABA	0.041617
chr1	11453773	11454679	intergenic|chr1:11453773-11454679	FBXO2	11654831	0hr_GABA	0.022564
chr1	11453773	11454679	intergenic|chr1:11453773-11454679	FBXO44	11654856	0hr_GABA	0.022563
chr1	11453773	11454679	intergenic|chr1:11453773-11454679	TNFRSF8	12063376	0hr_GABA	0.027302
chr1	11478616	11479487	promoter|chr1:11478616-11479487	DISP3	11479237	0hr_GABA	1
chr1	11479509	11480009	promoter|chr1:11479509-11480009	DISP3	11479237	0hr_GABA	1
chr1	11480377	11480877	genic|chr1:11480377-11480877	DISP3	11479237	0hr_GABA	0.05792
chr1	11545708	11546872	intergenic|chr1:11545708-11546872	KIAA2013	11926428	0hr_GABA	0.03405
chr1	11545708	11546872	intergenic|chr1:11545708-11546872	VPS13D	12230038	0hr_GABA	0.048653
chr1	11563394	11563894	intergenic|chr1:11563394-11563894	DISP3	11479237	0hr_GABA	0.026501
chr1	11563394	11563894	intergenic|chr1:11563394-11563894	MAD2L2	11681214	0hr_GABA	0.025262
chr1	11629355	11630125	intergenic|chr1:11629355-11630125	FBXO6	11664092	0hr_GABA	0.021588
chr1	11641973	11642855	intergenic|chr1:11641973-11642855	FBXO2	11654831	0hr_GABA	0.02301
chr1	11641973	11642855	intergenic|chr1:11641973-11642855	FBXO44	11654856	0hr_GABA	0.02299
chr1	11641973	11642855	intergenic|chr1:11641973-11642855	FBXO6	11664092	0hr_GABA	0.029223
chr1	11645612	11646112	intergenic|chr1:11645612-11646112	FBXO2	11654831	0hr_GABA	0.038949
chr1	11645612	11646112	intergenic|chr1:11645612-11646112	FBXO44	11654856	0hr_GABA	0.038928
chr1	11645612	11646112	intergenic|chr1:11645612-11646112	FBXO6	11664092	0hr_GABA	0.021637
chr1	11650381	11650881	genic|chr1:11650381-11650881	FBXO2	11654831	0hr_GABA	0.050852
chr1	11650381	11650881	genic|chr1:11650381-11650881	FBXO44	11654856	0hr_GABA	0.050851
chr1	11653758	11655666	promoter|chr1:11653758-11655666	FBXO2	11654831	0hr_GABA	1
chr1	11653758	11655666	promoter|chr1:11653758-11655666	FBXO44	11654856	0hr_GABA	1
chr1	11663842	11664452	promoter|chr1:11663842-11664452	FBXO6	11664092	0hr_GABA	1
chr1	11664483	11665227	promoter|chr1:11664483-11665227	FBXO6	11664092	0hr_GABA	1
chr1	11680493	11681464	promoter|chr1:11680493-11681464	MAD2L2	11681214	0hr_GABA	1
chr1	11681523	11682023	promoter|chr1:11681523-11682023	MAD2L2	11681214	0hr_GABA	1
chr1	11690440	11691136	intergenic|chr1:11690440-11691136	MAD2L2	11681214	0hr_GABA	0.03575
chr1	11690440	11691136	intergenic|chr1:11690440-11691136	DRAXIN	11691723	0hr_GABA	0.174979
chr1	11691319	11692308	promoter|chr1:11691319-11692308	DRAXIN	11691723	0hr_GABA	1
chr1	11699903	11701967	genic|chr1:11699903-11701967	FBXO6	11664092	0hr_GABA	0.046063
chr1	11699903	11701967	genic|chr1:11699903-11701967	MAD2L2	11681214	0hr_GABA	0.039414
chr1	11699903	11701967	genic|chr1:11699903-11701967	DRAXIN	11691723	0hr_GABA	0.049857
chr1	11719338	11720625	genic|chr1:11719338-11720625	FBXO6	11664092	0hr_GABA	0.024182
chr1	11719338	11720625	genic|chr1:11719338-11720625	AGTRAP	11736084	0hr_GABA	0.023877
chr1	11735387	11737130	promoter|chr1:11735387-11737130	AGTRAP	11736084	0hr_GABA	1
chr1	11785065	11785565	genic|chr1:11785065-11785565	CLCN6	11806095	0hr_GABA	0.023758
chr1	11785065	11785565	genic|chr1:11785065-11785565	MTHFR	11806103	0hr_GABA	0.023757
chr1	11803396	11803896	genic|chr1:11803396-11803896	CLCN6	11806095	0hr_GABA	0.075663
chr1	11803396	11803896	genic|chr1:11803396-11803896	MTHFR	11806103	0hr_GABA	0.075663
chr1	11805834	11806675	promoter|chr1:11805834-11806675	CLCN6	11806095	0hr_GABA	1
chr1	11805834	11806675	promoter|chr1:11805834-11806675	MTHFR	11806103	0hr_GABA	1
chr1	11838197	11839108	genic|chr1:11838197-11839108	CLCN6	11806095	0hr_GABA	0.029095
chr1	11838197	11839108	genic|chr1:11838197-11839108	MTHFR	11806103	0hr_GABA	0.029096
chr1	11838197	11839108	genic|chr1:11838197-11839108	NPPB	11858935	0hr_GABA	0.05717
chr1	11838197	11839108	genic|chr1:11838197-11839108	MFN2	11980180	0hr_GABA	0.021379
chr1	11845695	11846626	genic|chr1:11845695-11846626	NPPB	11858935	0hr_GABA	0.065581
chr1	11856952	11857452	intergenic|chr1:11856952-11857452	NPPB	11858935	0hr_GABA	0.037408
chr1	11858685	11859656	promoter|chr1:11858685-11859656	NPPB	11858935	0hr_GABA	1
chr1	11860538	11861038	intergenic|chr1:11860538-11861038	NPPB	11858935	0hr_GABA	0.050093
chr1	11907363	11909895	intergenic|chr1:11907363-11909895	FBXO2	11654831	0hr_GABA	0.032947
chr1	11907363	11909895	intergenic|chr1:11907363-11909895	FBXO44	11654856	0hr_GABA	0.032946
chr1	11907363	11909895	intergenic|chr1:11907363-11909895	FBXO6	11664092	0hr_GABA	0.034845
chr1	11907363	11909895	intergenic|chr1:11907363-11909895	MAD2L2	11681214	0hr_GABA	0.043898
chr1	11907363	11909895	intergenic|chr1:11907363-11909895	CLCN6	11806095	0hr_GABA	0.037358
chr1	11907363	11909895	intergenic|chr1:11907363-11909895	MTHFR	11806103	0hr_GABA	0.037359
chr1	11907363	11909895	intergenic|chr1:11907363-11909895	NPPB	11858935	0hr_GABA	0.13606
chr1	11907363	11909895	intergenic|chr1:11907363-11909895	KIAA2013	11926428	0hr_GABA	0.192181
chr1	11907363	11909895	intergenic|chr1:11907363-11909895	PLOD1	11934666	0hr_GABA	0.15046
chr1	11907363	11909895	intergenic|chr1:11907363-11909895	MFN2	11980180	0hr_GABA	0.035624
chr1	11907363	11909895	intergenic|chr1:11907363-11909895	MIIP	12019241	0hr_GABA	0.02463
chr1	11907363	11909895	intergenic|chr1:11907363-11909895	TNFRSF8	12063376	0hr_GABA	0.097755
chr1	11925567	11926750	promoter|chr1:11925567-11926750	KIAA2013	11926428	0hr_GABA	1
chr1	11934409	11934916	promoter|chr1:11934409-11934916	PLOD1	11934666	0hr_GABA	1
chr1	11943952	11944699	genic|chr1:11943952-11944699	PLOD1	11934666	0hr_GABA	0.031422
chr1	11979475	11980900	promoter|chr1:11979475-11980900	MFN2	11980180	0hr_GABA	1
chr1	12018991	12019648	promoter|chr1:12018991-12019648	MIIP	12019241	0hr_GABA	1
chr1	12049572	12050072	intergenic|chr1:12049572-12050072	TNFRSF8	12063376	0hr_GABA	0.040835
chr1	12049572	12050072	intergenic|chr1:12049572-12050072	TNFRSF1B	12167002	0hr_GABA	0.023111
chr1	12051964	12052464	intergenic|chr1:12051964-12052464	TNFRSF8	12063376	0hr_GABA	0.025694
chr1	12053276	12054246	intergenic|chr1:12053276-12054246	TNFRSF8	12063376	0hr_GABA	0.030016
chr1	12062740	12064265	promoter|chr1:12062740-12064265	TNFRSF8	12063376	0hr_GABA	1
chr1	12068148	12068976	genic|chr1:12068148-12068976	TNFRSF8	12063376	0hr_GABA	0.054813
chr1	12166694	12167473	promoter|chr1:12166694-12167473	TNFRSF1B	12167002	0hr_GABA	1
chr1	12167543	12168043	genic|chr1:12167543-12168043	TNFRSF1B	12167002	0hr_GABA	0.11712
chr1	12168276	12168796	genic|chr1:12168276-12168796	TNFRSF1B	12167002	0hr_GABA	0.021432
chr1	12174390	12175281	genic|chr1:12174390-12175281	TNFRSF1B	12167002	0hr_GABA	0.041889
chr1	12177828	12179507	genic|chr1:12177828-12179507	TNFRSF1B	12167002	0hr_GABA	0.055984
chr1	12196272	12197055	genic|chr1:12196272-12197055	TNFRSF1B	12167002	0hr_GABA	0.029415
chr1	12208199	12209703	genic|chr1:12208199-12209703	TNFRSF8	12063376	0hr_GABA	0.033737
chr1	12208199	12209703	genic|chr1:12208199-12209703	TNFRSF1B	12167002	0hr_GABA	0.073003
chr1	12208199	12209703	genic|chr1:12208199-12209703	VPS13D	12230038	0hr_GABA	0.046412
chr1	12229481	12230470	promoter|chr1:12229481-12230470	VPS13D	12230038	0hr_GABA	1
chr1	12230508	12231326	promoter|chr1:12230508-12231326	VPS13D	12230038	0hr_GABA	1
chr1	12594835	12595536	genic|chr1:12594835-12595536	DHRS3	12617731	0hr_GABA	0.025501
chr1	12595774	12596274	genic|chr1:12595774-12596274	DHRS3	12617731	0hr_GABA	0.03274
chr1	12616038	12616999	genic|chr1:12616038-12616999	DHRS3	12617731	0hr_GABA	0.092051
chr1	12617003	12618673	promoter|chr1:12617003-12618673	DHRS3	12617731	0hr_GABA	1
chr1	12618822	12620265	intergenic|chr1:12618822-12620265	DHRS3	12617731	0hr_GABA	0.416492
chr1	12745935	12746714	promoter|chr1:12745935-12746714	C1orf158	12746185	0hr_GABA	1
chr1	13507960	13509495	genic|chr1:13507960-13509495	LRRC38	13513747	0hr_GABA	0.088073
chr1	13512858	13514310	promoter|chr1:13512858-13514310	LRRC38	13513747	0hr_GABA	1
chr1	13514909	13515676	intergenic|chr1:13514909-13515676	LRRC38	13513747	0hr_GABA	0.079648
chr1	13583503	13584930	promoter|chr1:13583503-13584930	PDPN	13583756	0hr_GABA	1
chr1	13736944	13737866	genic|chr1:13736944-13737866	PDPN	13583756	0hr_GABA	0.0315
chr1	13877010	13879372	intergenic|chr1:13877010-13879372	LRRC38	13513747	0hr_GABA	0.021798
chr1	13965507	13966684	intergenic|chr1:13965507-13966684	PDPN	13583756	0hr_GABA	0.024994
chr1	14282718	14283218	intergenic|chr1:14282718-14283218	PDPN	13583756	0hr_GABA	0.030639
chr1	14336915	14338120	intergenic|chr1:14336915-14338120	VPS13D	12230038	0hr_GABA	0.023887
chr1	14522006	14523294	intergenic|chr1:14522006-14523294	C1orf158	12746185	0hr_GABA	0.03666
chr1	14522006	14523294	intergenic|chr1:14522006-14523294	KAZN	14598716	0hr_GABA	0.031414
chr1	14588561	14589668	intergenic|chr1:14588561-14589668	KAZN	14598716	0hr_GABA	0.027035
chr1	14591513	14592478	intergenic|chr1:14591513-14592478	KAZN	14598716	0hr_GABA	0.055147
chr1	14597861	14599890	promoter|chr1:14597861-14599890	KAZN	14598716	0hr_GABA	1
chr1	14714275	14714775	genic|chr1:14714275-14714775	VPS13D	12230038	0hr_GABA	0.022453
chr1	14714275	14714775	genic|chr1:14714275-14714775	KAZN	14598716	0hr_GABA	0.022453
chr1	14980727	14981227	genic|chr1:14980727-14981227	LRRC38	13513747	0hr_GABA	0.026578
chr1	15090327	15090827	intergenic|chr1:15090327-15090827	KAZN	14598716	0hr_GABA	0.024204
chr1	15112069	15112569	intergenic|chr1:15112069-15112569	LRRC38	13513747	0hr_GABA	0.041872
chr1	15128452	15129355	intergenic|chr1:15128452-15129355	TMEM51	15153732	0hr_GABA	0.02613
chr1	15128452	15129355	intergenic|chr1:15128452-15129355	FHAD1	15247271	0hr_GABA	0.023644
chr1	15152259	15154452	promoter|chr1:15152259-15154452	TMEM51	15153732	0hr_GABA	1
chr1	15179031	15179531	genic|chr1:15179031-15179531	VPS13D	12230038	0hr_GABA	0.023063
chr1	15179031	15179531	genic|chr1:15179031-15179531	PDPN	13583756	0hr_GABA	0.034677
chr1	15179031	15179531	genic|chr1:15179031-15179531	TMEM51	15153732	0hr_GABA	0.026885
chr1	15246987	15247521	promoter|chr1:15246987-15247521	FHAD1	15247271	0hr_GABA	1
chr1	15247620	15248120	promoter|chr1:15247620-15248120	FHAD1	15247271	0hr_GABA	1
chr1	15254187	15255224	genic|chr1:15254187-15255224	FHAD1	15247271	0hr_GABA	0.027832
chr1	15272439	15273197	genic|chr1:15272439-15273197	TMEM51	15153732	0hr_GABA	0.038064
chr1	15272439	15273197	genic|chr1:15272439-15273197	FHAD1	15247271	0hr_GABA	0.02381
chr1	15323234	15325258	genic|chr1:15323234-15325258	TNFRSF8	12063376	0hr_GABA	0.028418
chr1	15323234	15325258	genic|chr1:15323234-15325258	TNFRSF1B	12167002	0hr_GABA	0.022856
chr1	15323234	15325258	genic|chr1:15323234-15325258	TMEM51	15153732	0hr_GABA	0.025691
chr1	15323234	15325258	genic|chr1:15323234-15325258	EFHD2	15409894	0hr_GABA	0.069714
chr1	15323234	15325258	genic|chr1:15323234-15325258	SLC25A34	15736313	0hr_GABA	0.022058
chr1	15370476	15372363	genic|chr1:15370476-15372363	EFHD2	15409894	0hr_GABA	0.096518
chr1	15409291	15410371	promoter|chr1:15409291-15410371	EFHD2	15409894	0hr_GABA	1
chr1	15430709	15431999	intergenic|chr1:15430709-15431999	TMEM51	15153732	0hr_GABA	0.023915
chr1	15443971	15444757	genic|chr1:15443971-15444757	PDPN	13583756	0hr_GABA	0.021179
chr1	15443971	15444757	genic|chr1:15443971-15444757	EFHD2	15409894	0hr_GABA	0.027587
chr1	15524195	15524710	promoter|chr1:15524195-15524710	CASP9	15524445	0hr_GABA	1
chr1	15524754	15525254	promoter|chr1:15524754-15525254	CASP9	15524445	0hr_GABA	1
chr1	15526516	15527367	promoter|chr1:15526516-15527367	DNAJC16	15526812	0hr_GABA	1
chr1	15566779	15568262	genic|chr1:15566779-15568262	AGMAT	15585110	0hr_GABA	0.021531
chr1	15582939	15583704	genic|chr1:15582939-15583704	AGMAT	15585110	0hr_GABA	0.054064
chr1	15584391	15585360	promoter|chr1:15584391-15585360	AGMAT	15585110	0hr_GABA	1
chr1	15592263	15593247	intergenic|chr1:15592263-15593247	AGMAT	15585110	0hr_GABA	0.021424
chr1	15603088	15603906	intergenic|chr1:15603088-15603906	AGMAT	15585110	0hr_GABA	0.091367
chr1	15603088	15603906	intergenic|chr1:15603088-15603906	DDI2	15617457	0hr_GABA	0.104664
chr1	15603088	15603906	intergenic|chr1:15603088-15603906	PLEKHM2	15684302	0hr_GABA	0.03878
chr1	15603088	15603906	intergenic|chr1:15603088-15603906	SLC25A34	15736313	0hr_GABA	0.042301
chr1	15603088	15603906	intergenic|chr1:15603088-15603906	FBLIM1	15758759	0hr_GABA	0.027362
chr1	15616640	15618290	promoter|chr1:15616640-15618290	DDI2	15617457	0hr_GABA	1
chr1	15684052	15685257	promoter|chr1:15684052-15685257	PLEKHM2	15684302	0hr_GABA	1
chr1	15726654	15728322	genic|chr1:15726654-15728322	SLC25A34	15736313	0hr_GABA	0.027314
chr1	15735603	15736563	promoter|chr1:15735603-15736563	SLC25A34	15736313	0hr_GABA	1
chr1	15738408	15738908	genic|chr1:15738408-15738908	SLC25A34	15736313	0hr_GABA	0.075154
chr1	15757480	15759388	promoter|chr1:15757480-15759388	FBLIM1	15758759	0hr_GABA	1
chr1	15767541	15768819	genic|chr1:15767541-15768819	FBLIM1	15758759	0hr_GABA	0.043292
chr1	15776338	15777273	genic|chr1:15776338-15777273	FBLIM1	15758759	0hr_GABA	0.030114
chr1	15834191	15835176	intergenic|chr1:15834191-15835176	EXOSC10	11099910	0hr_GABA	0.039097
chr1	15834191	15835176	intergenic|chr1:15834191-15835176	TMEM51	15153732	0hr_GABA	0.022277
chr1	15834191	15835176	intergenic|chr1:15834191-15835176	FHAD1	15247271	0hr_GABA	0.025909
chr1	15834191	15835176	intergenic|chr1:15834191-15835176	AGMAT	15585110	0hr_GABA	0.057778
chr1	15834191	15835176	intergenic|chr1:15834191-15835176	DDI2	15617457	0hr_GABA	0.022502
chr1	15834191	15835176	intergenic|chr1:15834191-15835176	PLEKHM2	15684302	0hr_GABA	0.040574
chr1	15834191	15835176	intergenic|chr1:15834191-15835176	FBLIM1	15758759	0hr_GABA	0.04827
chr1	15834191	15835176	intergenic|chr1:15834191-15835176	SPEN	15847863	0hr_GABA	0.14366
chr1	15834191	15835176	intergenic|chr1:15834191-15835176	ZBTB17	15976132	0hr_GABA	0.074465
chr1	15834191	15835176	intergenic|chr1:15834191-15835176	HSPB7	16018790	0hr_GABA	0.034001
chr1	15834191	15835176	intergenic|chr1:15834191-15835176	CLCNKA	16021990	0hr_GABA	0.040793
chr1	15834191	15835176	intergenic|chr1:15834191-15835176	NECAP2	16440671	0hr_GABA	0.022904
chr1	15835727	15836572	intergenic|chr1:15835727-15836572	DDI2	15617457	0hr_GABA	0.021998
chr1	15835727	15836572	intergenic|chr1:15835727-15836572	PLEKHM2	15684302	0hr_GABA	0.039671
chr1	15835727	15836572	intergenic|chr1:15835727-15836572	FBLIM1	15758759	0hr_GABA	0.03619
chr1	15835727	15836572	intergenic|chr1:15835727-15836572	SPEN	15847863	0hr_GABA	0.1745
chr1	15835727	15836572	intergenic|chr1:15835727-15836572	ZBTB17	15976132	0hr_GABA	0.059292
chr1	15835727	15836572	intergenic|chr1:15835727-15836572	HSPB7	16018790	0hr_GABA	0.033213
chr1	15835727	15836572	intergenic|chr1:15835727-15836572	CLCNKB	16043735	0hr_GABA	0.024408
chr1	15835727	15836572	intergenic|chr1:15835727-15836572	RSG1	16237164	0hr_GABA	0.031016
chr1	15835727	15836572	intergenic|chr1:15835727-15836572	FBXO42	16352491	0hr_GABA	0.030336
chr1	15835727	15836572	intergenic|chr1:15835727-15836572	NECAP2	16440671	0hr_GABA	0.02235
chr1	15835727	15836572	intergenic|chr1:15835727-15836572	UBR4	19210252	0hr_GABA	0.023585
chr1	15847054	15848825	promoter|chr1:15847054-15848825	SPEN	15847863	0hr_GABA	1
chr1	15849236	15850409	genic|chr1:15849236-15850409	SPEN	15847863	0hr_GABA	0.194888
chr1	15953390	15954441	genic|chr1:15953390-15954441	ZBTB17	15976132	0hr_GABA	0.030596
chr1	15975401	15976382	promoter|chr1:15975401-15976382	ZBTB17	15976132	0hr_GABA	1
chr1	16008733	16009463	intergenic|chr1:16008733-16009463	HSPB7	16018790	0hr_GABA	0.042066
chr1	16008733	16009463	intergenic|chr1:16008733-16009463	CLCNKA	16021990	0hr_GABA	0.04228
chr1	16012800	16013594	intergenic|chr1:16012800-16013594	HSPB7	16018790	0hr_GABA	0.045906
chr1	16012800	16013594	intergenic|chr1:16012800-16013594	CLCNKA	16021990	0hr_GABA	0.028309
chr1	16017232	16017932	genic|chr1:16017232-16017932	HSPB7	16018790	0hr_GABA	0.02972
chr1	16017232	16017932	genic|chr1:16017232-16017932	CLCNKA	16021990	0hr_GABA	0.026432
chr1	16017991	16019040	promoter|chr1:16017991-16019040	HSPB7	16018790	0hr_GABA	1
chr1	16019118	16020052	promoter|chr1:16019118-16020052	HSPB7	16018790	0hr_GABA	1
chr1	16021234	16021734	promoter|chr1:16021234-16021734	CLCNKA	16021990	0hr_GABA	1
chr1	16021736	16022240	promoter|chr1:16021736-16022240	CLCNKA	16021990	0hr_GABA	1
chr1	16026273	16027408	genic|chr1:16026273-16027408	CLCNKA	16021990	0hr_GABA	0.03225
chr1	16032386	16033275	genic|chr1:16032386-16033275	HSPB7	16018790	0hr_GABA	0.021697
chr1	16032386	16033275	genic|chr1:16032386-16033275	CLCNKA	16021990	0hr_GABA	0.044243
chr1	16032386	16033275	genic|chr1:16032386-16033275	CLCNKB	16043735	0hr_GABA	0.025645
chr1	16038167	16039249	intergenic|chr1:16038167-16039249	CLCNKB	16043735	0hr_GABA	0.029354
chr1	16043485	16044645	promoter|chr1:16043485-16044645	CLCNKB	16043735	0hr_GABA	1
chr1	16045477	16045977	genic|chr1:16045477-16045977	CLCNKB	16043735	0hr_GABA	0.027257
chr1	16048085	16049199	genic|chr1:16048085-16049199	CLCNKB	16043735	0hr_GABA	0.049671
chr1	16055614	16056524	genic|chr1:16055614-16056524	PLEKHM2	15684302	0hr_GABA	0.037904
chr1	16055614	16056524	genic|chr1:16055614-16056524	HSPB7	16018790	0hr_GABA	0.079761
chr1	16055614	16056524	genic|chr1:16055614-16056524	CLCNKA	16021990	0hr_GABA	0.068661
chr1	16055614	16056524	genic|chr1:16055614-16056524	CLCNKB	16043735	0hr_GABA	0.196698
chr1	16055614	16056524	genic|chr1:16055614-16056524	FAM131C	16073632	0hr_GABA	0.037149
chr1	16067043	16067543	genic|chr1:16067043-16067543	TNFRSF1B	12167002	0hr_GABA	0.029423
chr1	16067043	16067543	genic|chr1:16067043-16067543	ZBTB17	15976132	0hr_GABA	0.022272
chr1	16067043	16067543	genic|chr1:16067043-16067543	HSPB7	16018790	0hr_GABA	0.05209
chr1	16067043	16067543	genic|chr1:16067043-16067543	CLCNKA	16021990	0hr_GABA	0.041066
chr1	16067043	16067543	genic|chr1:16067043-16067543	CLCNKB	16043735	0hr_GABA	0.061555
chr1	16067043	16067543	genic|chr1:16067043-16067543	FAM131C	16073632	0hr_GABA	0.204299
chr1	16067043	16067543	genic|chr1:16067043-16067543	EPHA2	16156109	0hr_GABA	0.026537
chr1	16067911	16068824	genic|chr1:16067911-16068824	FAM131C	16073632	0hr_GABA	0.057438
chr1	16072937	16073900	promoter|chr1:16072937-16073900	FAM131C	16073632	0hr_GABA	1
chr1	16076803	16077303	intergenic|chr1:16076803-16077303	FAM131C	16073632	0hr_GABA	0.021268
chr1	16078556	16079321	intergenic|chr1:16078556-16079321	HSPB7	16018790	0hr_GABA	0.025509
chr1	16078556	16079321	intergenic|chr1:16078556-16079321	FAM131C	16073632	0hr_GABA	0.143067
chr1	16078556	16079321	intergenic|chr1:16078556-16079321	RSG1	16237164	0hr_GABA	0.027058
chr1	16078556	16079321	intergenic|chr1:16078556-16079321	FBXO42	16352491	0hr_GABA	0.030617
chr1	16078556	16079321	intergenic|chr1:16078556-16079321	NECAP2	16440671	0hr_GABA	0.0301
chr1	16144935	16146273	genic|chr1:16144935-16146273	AGTRAP	11736084	0hr_GABA	0.028642
chr1	16144935	16146273	genic|chr1:16144935-16146273	KIAA2013	11926428	0hr_GABA	0.042211
chr1	16144935	16146273	genic|chr1:16144935-16146273	EPHA2	16156109	0hr_GABA	0.154348
chr1	16144935	16146273	genic|chr1:16144935-16146273	RSG1	16237164	0hr_GABA	0.037509
chr1	16151075	16151575	genic|chr1:16151075-16151575	EPHA2	16156109	0hr_GABA	0.050457
chr1	16154595	16156582	promoter|chr1:16154595-16156582	EPHA2	16156109	0hr_GABA	1
chr1	16158886	16159677	intergenic|chr1:16158886-16159677	EPHA2	16156109	0hr_GABA	0.059058
chr1	16164084	16164584	intergenic|chr1:16164084-16164584	CLCNKB	16043735	0hr_GABA	0.035159
chr1	16164084	16164584	intergenic|chr1:16164084-16164584	FAM131C	16073632	0hr_GABA	0.025644
chr1	16164084	16164584	intergenic|chr1:16164084-16164584	EPHA2	16156109	0hr_GABA	0.170882
chr1	16167278	16168479	intergenic|chr1:16167278-16168479	LRRC38	13513747	0hr_GABA	0.027864
chr1	16167278	16168479	intergenic|chr1:16167278-16168479	PDPN	13583756	0hr_GABA	0.023049
chr1	16167278	16168479	intergenic|chr1:16167278-16168479	EPHA2	16156109	0hr_GABA	0.078866
chr1	16206109	16207300	genic|chr1:16206109-16207300	EPHA2	16156109	0hr_GABA	0.022806
chr1	16206109	16207300	genic|chr1:16206109-16207300	RSG1	16237164	0hr_GABA	0.029124
chr1	16217273	16218431	intergenic|chr1:16217273-16218431	RSG1	16237164	0hr_GABA	0.031457
chr1	16226361	16227296	intergenic|chr1:16226361-16227296	RSG1	16237164	0hr_GABA	0.048922
chr1	16231816	16232316	genic|chr1:16231816-16232316	RSG1	16237164	0hr_GABA	0.042362
chr1	16236092	16237475	promoter|chr1:16236092-16237475	RSG1	16237164	0hr_GABA	1
chr1	16243897	16244805	intergenic|chr1:16243897-16244805	RSG1	16237164	0hr_GABA	0.064342
chr1	16253615	16254956	genic|chr1:16253615-16254956	RSG1	16237164	0hr_GABA	0.027243
chr1	16351401	16352767	promoter|chr1:16351401-16352767	FBXO42	16352491	0hr_GABA	1
chr1	16366779	16367956	promoter|chr1:16366779-16367956	SZRD1	16367029	0hr_GABA	1
chr1	16440141	16440921	promoter|chr1:16440141-16440921	NECAP2	16440671	0hr_GABA	1
chr1	16440996	16441496	promoter|chr1:16440996-16441496	NECAP2	16440671	0hr_GABA	1
chr1	16499025	16500017	intergenic|chr1:16499025-16500017	RSG1	16237164	0hr_GABA	0.024583
chr1	16499025	16500017	intergenic|chr1:16499025-16500017	FBXO42	16352491	0hr_GABA	0.021083
chr1	16499025	16500017	intergenic|chr1:16499025-16500017	SZRD1	16367029	0hr_GABA	0.039801
chr1	16499025	16500017	intergenic|chr1:16499025-16500017	NECAP2	16440671	0hr_GABA	0.087598
chr1	16499025	16500017	intergenic|chr1:16499025-16500017	LINC01783	16535652	0hr_GABA	0.049464
chr1	16499025	16500017	intergenic|chr1:16499025-16500017	ATP13A2	17011972	0hr_GABA	0.031335
chr1	16513533	16515122	intergenic|chr1:16513533-16515122	SLC25A34	15736313	0hr_GABA	0.02557
chr1	16513533	16515122	intergenic|chr1:16513533-16515122	RSG1	16237164	0hr_GABA	0.034545
chr1	16513533	16515122	intergenic|chr1:16513533-16515122	SZRD1	16367029	0hr_GABA	0.038233
chr1	16513533	16515122	intergenic|chr1:16513533-16515122	NECAP2	16440671	0hr_GABA	0.030072
chr1	16513533	16515122	intergenic|chr1:16513533-16515122	LINC01783	16535652	0hr_GABA	0.069139
chr1	16513533	16515122	intergenic|chr1:16513533-16515122	MFAP2	16980678	0hr_GABA	0.028756
chr1	16532324	16533045	intergenic|chr1:16532324-16533045	LINC01783	16535652	0hr_GABA	0.072052
chr1	16534186	16534956	genic|chr1:16534186-16534956	LINC01783	16535652	0hr_GABA	0.102091
chr1	16535087	16536314	promoter|chr1:16535087-16536314	LINC01783	16535652	0hr_GABA	1
chr1	16574656	16575156	genic|chr1:16574656-16575156	AKR7A3	19288786	0hr_GABA	0.032901
chr1	16612458	16614112	promoter|chr1:16612458-16614112	NBPF1	16613605	0hr_GABA	1
chr1	16619690	16621444	intergenic|chr1:16619690-16621444	NBPF1	16613605	0hr_GABA	0.066299
chr1	16643903	16644997	intergenic|chr1:16643903-16644997	LINC01783	16535652	0hr_GABA	0.021485
chr1	16643903	16644997	intergenic|chr1:16643903-16644997	NBPF1	16613605	0hr_GABA	0.088462
chr1	16716472	16718016	intergenic|chr1:16716472-16718016	LINC01783	16535652	0hr_GABA	0.023697
chr1	16872067	16873742	intergenic|chr1:16872067-16873742	LINC01783	16535652	0hr_GABA	0.040709
chr1	16894964	16896915	intergenic|chr1:16894964-16896915	CROCC	16921949	0hr_GABA	0.032231
chr1	16904679	16905446	intergenic|chr1:16904679-16905446	NECAP2	16440671	0hr_GABA	0.036152
chr1	16904679	16905446	intergenic|chr1:16904679-16905446	CROCC	16921949	0hr_GABA	0.064765
chr1	16904679	16905446	intergenic|chr1:16904679-16905446	MFAP2	16980678	0hr_GABA	0.032692
chr1	16904679	16905446	intergenic|chr1:16904679-16905446	ATP13A2	17011972	0hr_GABA	0.025403
chr1	16904679	16905446	intergenic|chr1:16904679-16905446	SDHB	17054170	0hr_GABA	0.027224
chr1	16913774	16914274	intergenic|chr1:16913774-16914274	FBLIM1	15758759	0hr_GABA	0.046286
chr1	16913774	16914274	intergenic|chr1:16913774-16914274	ZBTB17	15976132	0hr_GABA	0.0971
chr1	16913774	16914274	intergenic|chr1:16913774-16914274	HSPB7	16018790	0hr_GABA	0.068055
chr1	16913774	16914274	intergenic|chr1:16913774-16914274	CLCNKA	16021990	0hr_GABA	0.061311
chr1	16913774	16914274	intergenic|chr1:16913774-16914274	FAM131C	16073632	0hr_GABA	0.030139
chr1	16913774	16914274	intergenic|chr1:16913774-16914274	FBXO42	16352491	0hr_GABA	0.042319
chr1	16913774	16914274	intergenic|chr1:16913774-16914274	CROCC	16921949	0hr_GABA	0.304079
chr1	16913774	16914274	intergenic|chr1:16913774-16914274	MFAP2	16980678	0hr_GABA	0.030558
chr1	16913774	16914274	intergenic|chr1:16913774-16914274	ATP13A2	17011972	0hr_GABA	0.12189
chr1	16913774	16914274	intergenic|chr1:16913774-16914274	SDHB	17054170	0hr_GABA	0.095174
chr1	16913774	16914274	intergenic|chr1:16913774-16914274	PADI2	17119453	0hr_GABA	0.044439
chr1	16913774	16914274	intergenic|chr1:16913774-16914274	UBR4	19210252	0hr_GABA	0.059236
chr1	16913774	16914274	intergenic|chr1:16913774-16914274	USP48	21783195	0hr_GABA	0.039936
chr1	16921418	16922199	promoter|chr1:16921418-16922199	CROCC	16921949	0hr_GABA	1
chr1	16926529	16927797	genic|chr1:16926529-16927797	LRRC38	13513747	0hr_GABA	0.022769
chr1	16926529	16927797	genic|chr1:16926529-16927797	NECAP2	16440671	0hr_GABA	0.031583
chr1	16926529	16927797	genic|chr1:16926529-16927797	CROCC	16921949	0hr_GABA	0.182581
chr1	16926529	16927797	genic|chr1:16926529-16927797	TMCO4	19800021	0hr_GABA	0.039882
chr1	16929677	16930565	genic|chr1:16929677-16930565	CROCC	16921949	0hr_GABA	0.025821
chr1	16951609	16952109	genic|chr1:16951609-16952109	LINC01783	16535652	0hr_GABA	0.058344
chr1	16951609	16952109	genic|chr1:16951609-16952109	MFAP2	16980678	0hr_GABA	0.02852
chr1	16960598	16961344	genic|chr1:16960598-16961344	MFAP2	16980678	0hr_GABA	0.124127
chr1	16960598	16961344	genic|chr1:16960598-16961344	ATP13A2	17011972	0hr_GABA	0.046729
chr1	16969165	16970585	genic|chr1:16969165-16970585	MFAP2	16980678	0hr_GABA	0.085909
chr1	16969165	16970585	genic|chr1:16969165-16970585	ATP13A2	17011972	0hr_GABA	0.038798
chr1	16971310	16972278	genic|chr1:16971310-16972278	PDPN	13583756	0hr_GABA	0.031687
chr1	16971310	16972278	genic|chr1:16971310-16972278	MFAP2	16980678	0hr_GABA	0.08059
chr1	16971310	16972278	genic|chr1:16971310-16972278	ATP13A2	17011972	0hr_GABA	0.027117
chr1	16978313	16979178	genic|chr1:16978313-16979178	MFAP2	16980678	0hr_GABA	0.07508
chr1	16979314	16980411	promoter|chr1:16979314-16980411	MFAP2	16980678	0hr_GABA	1
chr1	16980428	16980936	promoter|chr1:16980428-16980936	MFAP2	16980678	0hr_GABA	1
chr1	17010915	17012238	promoter|chr1:17010915-17012238	ATP13A2	17011972	0hr_GABA	1
chr1	17053577	17054420	promoter|chr1:17053577-17054420	SDHB	17054170	0hr_GABA	1
chr1	17059352	17060346	intergenic|chr1:17059352-17060346	SDHB	17054170	0hr_GABA	0.057325
chr1	17096939	17098360	genic|chr1:17096939-17098360	LINC01783	16535652	0hr_GABA	0.037669
chr1	17096939	17098360	genic|chr1:17096939-17098360	PADI2	17119453	0hr_GABA	0.030381
chr1	17118768	17120571	promoter|chr1:17118768-17120571	PADI2	17119453	0hr_GABA	1
chr1	17125699	17126422	intergenic|chr1:17125699-17126422	PADI2	17119453	0hr_GABA	0.059333
chr1	17236757	17237482	genic|chr1:17236757-17237482	PADI2	17119453	0hr_GABA	0.022856
chr1	17239334	17240111	genic|chr1:17239334-17240111	PADI2	17119453	0hr_GABA	0.035839
chr1	17419545	17420287	genic|chr1:17419545-17420287	RCC2	17439754	0hr_GABA	0.025842
chr1	17420357	17421294	genic|chr1:17420357-17421294	RCC2	17439754	0hr_GABA	0.045856
chr1	17420357	17421294	genic|chr1:17420357-17421294	ARHGEF10L	17539834	0hr_GABA	0.022385
chr1	17437447	17438605	genic|chr1:17437447-17438605	RCC2	17439754	0hr_GABA	0.343078
chr1	17439072	17440074	promoter|chr1:17439072-17440074	RCC2	17439754	0hr_GABA	1
chr1	17538362	17538862	intergenic|chr1:17538362-17538862	ARHGEF10L	17539834	0hr_GABA	0.063011
chr1	17539164	17540170	promoter|chr1:17539164-17540170	ARHGEF10L	17539834	0hr_GABA	1
chr1	17540195	17541080	promoter|chr1:17540195-17541080	ARHGEF10L	17539834	0hr_GABA	1
chr1	17550356	17551607	genic|chr1:17550356-17551607	ARHGEF10L	17539834	0hr_GABA	0.074925
chr1	17551942	17552442	genic|chr1:17551942-17552442	ARHGEF10L	17539834	0hr_GABA	0.025066
chr1	17573423	17574983	genic|chr1:17573423-17574983	ARHGEF10L	17539834	0hr_GABA	0.03602
chr1	17575482	17576933	genic|chr1:17575482-17576933	ARHGEF10L	17539834	0hr_GABA	0.02671
chr1	17602601	17603733	genic|chr1:17602601-17603733	PADI2	17119453	0hr_GABA	0.022105
chr1	17602601	17603733	genic|chr1:17602601-17603733	RCC2	17439754	0hr_GABA	0.037947
chr1	17602601	17603733	genic|chr1:17602601-17603733	ARHGEF10L	17539834	0hr_GABA	0.054922
chr1	17655493	17656237	genic|chr1:17655493-17656237	KLHDC7A	18480929	0hr_GABA	0.028199
chr1	17671241	17672184	genic|chr1:17671241-17672184	IGSF21	18107745	0hr_GABA	0.058545
chr1	17671241	17672184	genic|chr1:17671241-17672184	PAX7	18631005	0hr_GABA	0.053404
chr1	17671241	17672184	genic|chr1:17671241-17672184	NBPF3	21440089	0hr_GABA	0.024382
chr1	18077796	18078736	intergenic|chr1:18077796-18078736	IGSF21	18107745	0hr_GABA	0.028832
chr1	18100174	18100934	intergenic|chr1:18100174-18100934	IGSF21	18107745	0hr_GABA	0.025631
chr1	18107495	18109477	promoter|chr1:18107495-18109477	IGSF21	18107745	0hr_GABA	1
chr1	18109913	18111323	genic|chr1:18109913-18111323	IGSF21	18107745	0hr_GABA	0.169532
chr1	18290303	18291196	genic|chr1:18290303-18291196	IGSF21	18107745	0hr_GABA	0.026519
chr1	18290303	18291196	genic|chr1:18290303-18291196	KLHDC7A	18480929	0hr_GABA	0.02299
chr1	18290303	18291196	genic|chr1:18290303-18291196	RNF186	19815278	0hr_GABA	0.022853
chr1	18290303	18291196	genic|chr1:18290303-18291196	LUZP1	23168858	0hr_GABA	0.022517
chr1	18332000	18333067	genic|chr1:18332000-18333067	PAX7	18631005	0hr_GABA	0.021475
chr1	18344638	18345385	genic|chr1:18344638-18345385	KLHDC7A	18480929	0hr_GABA	0.037071
chr1	18344638	18345385	genic|chr1:18344638-18345385	HTR6	19665286	0hr_GABA	0.029169
chr1	18348208	18348708	genic|chr1:18348208-18348708	KLHDC7A	18480929	0hr_GABA	0.034594
chr1	18348208	18348708	genic|chr1:18348208-18348708	HTR6	19665286	0hr_GABA	0.027236
chr1	18463962	18465016	intergenic|chr1:18463962-18465016	KLHDC7A	18480929	0hr_GABA	0.023779
chr1	18480576	18482723	promoter|chr1:18480576-18482723	KLHDC7A	18480929	0hr_GABA	1
chr1	18597127	18598060	intergenic|chr1:18597127-18598060	PAX7	18631005	0hr_GABA	0.022509
chr1	18629713	18631438	promoter|chr1:18629713-18631438	PAX7	18631005	0hr_GABA	1
chr1	18631474	18631974	promoter|chr1:18631474-18631974	PAX7	18631005	0hr_GABA	1
chr1	18632619	18633669	genic|chr1:18632619-18633669	PAX7	18631005	0hr_GABA	0.065774
chr1	18636292	18637214	genic|chr1:18636292-18637214	PAX7	18631005	0hr_GABA	0.033325
chr1	18643012	18644368	genic|chr1:18643012-18644368	PAX7	18631005	0hr_GABA	0.052978
chr1	18901919	18903098	promoter|chr1:18901919-18903098	ALDH4A1	18902799	0hr_GABA	1
chr1	18906854	18907577	genic|chr1:18906854-18907577	ALDH4A1	18902799	0hr_GABA	0.07433
chr1	18921830	18923346	genic|chr1:18921830-18923346	ALDH4A1	18902799	0hr_GABA	0.050739
chr1	18921830	18923346	genic|chr1:18921830-18923346	IFFO2	18956332	0hr_GABA	0.039089
chr1	18921830	18923346	genic|chr1:18921830-18923346	AKR7A3	19288786	0hr_GABA	0.029139
chr1	18923535	18924735	genic|chr1:18923535-18924735	ALDH4A1	18902799	0hr_GABA	0.036284
chr1	18923535	18924735	genic|chr1:18923535-18924735	IFFO2	18956332	0hr_GABA	0.028347
chr1	18923535	18924735	genic|chr1:18923535-18924735	AKR7A3	19288786	0hr_GABA	0.021091
chr1	18945348	18945848	genic|chr1:18945348-18945848	IFFO2	18956332	0hr_GABA	0.02978
chr1	18955445	18957530	promoter|chr1:18955445-18957530	IFFO2	18956332	0hr_GABA	1
chr1	19154822	19155762	genic|chr1:19154822-19155762	UBR4	19210252	0hr_GABA	0.023454
chr1	19200821	19201645	genic|chr1:19200821-19201645	UBR4	19210252	0hr_GABA	0.02487
chr1	19209458	19210605	promoter|chr1:19209458-19210605	UBR4	19210252	0hr_GABA	1
chr1	19240944	19241882	genic|chr1:19240944-19241882	EMC1	19251559	0hr_GABA	0.028492
chr1	19240944	19241882	genic|chr1:19240944-19241882	MRTO4	19251580	0hr_GABA	0.028481
chr1	19250900	19252629	promoter|chr1:19250900-19252629	EMC1	19251559	0hr_GABA	1
chr1	19250900	19252629	promoter|chr1:19250900-19252629	MRTO4	19251580	0hr_GABA	1
chr1	19259934	19261176	genic|chr1:19259934-19261176	EMC1	19251559	0hr_GABA	0.042142
chr1	19259934	19261176	genic|chr1:19259934-19261176	MRTO4	19251580	0hr_GABA	0.042169
chr1	19288284	19289379	promoter|chr1:19288284-19289379	AKR7A3	19288786	0hr_GABA	1
chr1	19311105	19311605	genic|chr1:19311105-19311605	AKR7A2	19312146	0hr_GABA	0.076036
chr1	19311105	19311605	genic|chr1:19311105-19311605	PQLC2	19312245	0hr_GABA	0.076034
chr1	19311636	19313024	promoter|chr1:19311636-19313024	AKR7A2	19312146	0hr_GABA	1
chr1	19311636	19313024	promoter|chr1:19311636-19313024	PQLC2	19312245	0hr_GABA	1
chr1	19341166	19342285	genic|chr1:19341166-19342285	HTR6	19665286	0hr_GABA	0.021437
chr1	19404823	19406555	genic|chr1:19404823-19406555	MINOS1-NBL1	19596976	0hr_GABA	0.022828
chr1	19404823	19406555	genic|chr1:19404823-19406555	MINOS1	19596976	0hr_GABA	0.022828
chr1	19453742	19455739	genic|chr1:19453742-19455739	MINOS1-NBL1	19596976	0hr_GABA	0.023752
chr1	19453742	19455739	genic|chr1:19453742-19455739	MINOS1	19596976	0hr_GABA	0.023752
chr1	19453742	19455739	genic|chr1:19453742-19455739	TCEA3	23424779	0hr_GABA	0.047496
chr1	19468614	19469855	genic|chr1:19468614-19469855	CAPZB	19485641	0hr_GABA	0.031745
chr1	19484242	19486227	promoter|chr1:19484242-19486227	CAPZB	19485641	0hr_GABA	1
chr1	19596185	19596685	promoter|chr1:19596185-19596685	MINOS1-NBL1	19596976	0hr_GABA	1
chr1	19596185	19596685	promoter|chr1:19596185-19596685	MINOS1	19596976	0hr_GABA	1
chr1	19596695	19597480	promoter|chr1:19596695-19597480	MINOS1-NBL1	19596976	0hr_GABA	1
chr1	19596695	19597480	promoter|chr1:19596695-19597480	MINOS1	19596976	0hr_GABA	1
chr1	19653250	19654179	genic|chr1:19653250-19654179	EMC1	19251559	0hr_GABA	0.034999
chr1	19653250	19654179	genic|chr1:19653250-19654179	MRTO4	19251580	0hr_GABA	0.034998
chr1	19653250	19654179	genic|chr1:19653250-19654179	HTR6	19665286	0hr_GABA	0.037662
chr1	19659285	19660194	intergenic|chr1:19659285-19660194	PLEKHM2	15684302	0hr_GABA	0.023609
chr1	19659285	19660194	intergenic|chr1:19659285-19660194	EMC1	19251559	0hr_GABA	0.031818
chr1	19659285	19660194	intergenic|chr1:19659285-19660194	MRTO4	19251580	0hr_GABA	0.031818
chr1	19659285	19660194	intergenic|chr1:19659285-19660194	AKR7A3	19288786	0hr_GABA	0.105495
chr1	19659285	19660194	intergenic|chr1:19659285-19660194	CAPZB	19485641	0hr_GABA	0.032436
chr1	19659285	19660194	intergenic|chr1:19659285-19660194	MINOS1-NBL1	19596976	0hr_GABA	0.051846
chr1	19659285	19660194	intergenic|chr1:19659285-19660194	MINOS1	19596976	0hr_GABA	0.051846
chr1	19659285	19660194	intergenic|chr1:19659285-19660194	HTR6	19665286	0hr_GABA	0.163114
chr1	19659285	19660194	intergenic|chr1:19659285-19660194	TMCO4	19800021	0hr_GABA	0.041948
chr1	19659285	19660194	intergenic|chr1:19659285-19660194	OTUD3	19882394	0hr_GABA	0.023566
chr1	19659285	19660194	intergenic|chr1:19659285-19660194	MUL1	20508181	0hr_GABA	0.025623
chr1	19659285	19660194	intergenic|chr1:19659285-19660194	FAM43B	20552438	0hr_GABA	0.036909
chr1	19661652	19662152	intergenic|chr1:19661652-19662152	HTR6	19665286	0hr_GABA	0.026146
chr1	19664603	19666172	promoter|chr1:19664603-19666172	HTR6	19665286	0hr_GABA	1
chr1	19682215	19682715	genic|chr1:19682215-19682715	HTR6	19665286	0hr_GABA	0.027929
chr1	19704215	19705188	genic|chr1:19704215-19705188	HTR6	19665286	0hr_GABA	0.03108
chr1	19715499	19715999	genic|chr1:19715499-19715999	TMCO4	19800021	0hr_GABA	0.026812
chr1	19715499	19715999	genic|chr1:19715499-19715999	RNF186	19815278	0hr_GABA	0.036188
chr1	19715499	19715999	genic|chr1:19715499-19715999	OTUD3	19882394	0hr_GABA	0.034686
chr1	19733576	19734492	genic|chr1:19733576-19734492	TMCO4	19800021	0hr_GABA	0.021363
chr1	19737384	19737884	genic|chr1:19737384-19737884	PADI2	17119453	0hr_GABA	0.023851
chr1	19737384	19737884	genic|chr1:19737384-19737884	KLHDC7A	18480929	0hr_GABA	0.026312
chr1	19737384	19737884	genic|chr1:19737384-19737884	MINOS1-NBL1	19596976	0hr_GABA	0.021929
chr1	19737384	19737884	genic|chr1:19737384-19737884	MINOS1	19596976	0hr_GABA	0.021929
chr1	19737384	19737884	genic|chr1:19737384-19737884	HTR6	19665286	0hr_GABA	0.039467
chr1	19737384	19737884	genic|chr1:19737384-19737884	TMCO4	19800021	0hr_GABA	0.147903
chr1	19737384	19737884	genic|chr1:19737384-19737884	RNF186	19815278	0hr_GABA	0.115669
chr1	19737384	19737884	genic|chr1:19737384-19737884	OTUD3	19882394	0hr_GABA	0.099229
chr1	19737384	19737884	genic|chr1:19737384-19737884	UBXN10	20186077	0hr_GABA	0.034739
chr1	19737384	19737884	genic|chr1:19737384-19737884	UBXN10-AS1	20186486	0hr_GABA	0.034745
chr1	19737384	19737884	genic|chr1:19737384-19737884	PINK1	20633454	0hr_GABA	0.028181
chr1	19737384	19737884	genic|chr1:19737384-19737884	NBPF3	21440089	0hr_GABA	0.032845
chr1	19737384	19737884	genic|chr1:19737384-19737884	CDC42	22052626	0hr_GABA	0.027284
chr1	19793365	19793865	genic|chr1:19793365-19793865	TMCO4	19800021	0hr_GABA	0.068047
chr1	19799053	19800695	promoter|chr1:19799053-19800695	TMCO4	19800021	0hr_GABA	1
chr1	19804782	19805282	intergenic|chr1:19804782-19805282	TMCO4	19800021	0hr_GABA	0.025144
chr1	19804782	19805282	intergenic|chr1:19804782-19805282	RNF186	19815278	0hr_GABA	0.035622
chr1	19814231	19815528	promoter|chr1:19814231-19815528	RNF186	19815278	0hr_GABA	1
chr1	19815648	19816148	promoter|chr1:19815648-19816148	RNF186	19815278	0hr_GABA	1
chr1	19878126	19878626	intergenic|chr1:19878126-19878626	OTUD3	19882394	0hr_GABA	0.065616
chr1	19882091	19882884	promoter|chr1:19882091-19882884	OTUD3	19882394	0hr_GABA	1
chr1	19940439	19941638	intergenic|chr1:19940439-19941638	TMCO4	19800021	0hr_GABA	0.037994
chr1	19940439	19941638	intergenic|chr1:19940439-19941638	OTUD3	19882394	0hr_GABA	0.031974
chr1	19940439	19941638	intergenic|chr1:19940439-19941638	VWA5B1	20290918	0hr_GABA	0.031598
chr1	19940439	19941638	intergenic|chr1:19940439-19941638	MUL1	20508181	0hr_GABA	0.021525
chr1	19940439	19941638	intergenic|chr1:19940439-19941638	NBPF3	21440089	0hr_GABA	0.021229
chr1	19940439	19941638	intergenic|chr1:19940439-19941638	ALPL	21509357	0hr_GABA	0.026781
chr1	20168233	20169289	genic|chr1:20168233-20169289	UBXN10	20186077	0hr_GABA	0.023035
chr1	20168233	20169289	genic|chr1:20168233-20169289	UBXN10-AS1	20186486	0hr_GABA	0.022951
chr1	20181551	20182051	intergenic|chr1:20181551-20182051	UBXN10	20186077	0hr_GABA	0.088108
chr1	20181551	20182051	intergenic|chr1:20181551-20182051	UBXN10-AS1	20186486	0hr_GABA	0.088114
chr1	20183849	20184349	genic|chr1:20183849-20184349	UBXN10	20186077	0hr_GABA	0.031714
chr1	20183849	20184349	genic|chr1:20183849-20184349	UBXN10-AS1	20186486	0hr_GABA	0.031716
chr1	20185827	20186776	promoter|chr1:20185827-20186776	UBXN10	20186077	0hr_GABA	1
chr1	20185827	20186776	promoter|chr1:20185827-20186776	UBXN10-AS1	20186486	0hr_GABA	1
chr1	20233338	20234261	intergenic|chr1:20233338-20234261	UBXN10	20186077	0hr_GABA	0.023395
chr1	20233338	20234261	intergenic|chr1:20233338-20234261	UBXN10-AS1	20186486	0hr_GABA	0.023432
chr1	20233338	20234261	intergenic|chr1:20233338-20234261	VWA5B1	20290918	0hr_GABA	0.025826
chr1	20233338	20234261	intergenic|chr1:20233338-20234261	CAMK2N1	20486235	0hr_GABA	0.03194
chr1	20276688	20277188	intergenic|chr1:20276688-20277188	VWA5B1	20290918	0hr_GABA	0.09683
chr1	20276688	20277188	intergenic|chr1:20276688-20277188	PINK1	20633454	0hr_GABA	0.029664
chr1	20282087	20283083	intergenic|chr1:20282087-20283083	VWA5B1	20290918	0hr_GABA	0.043475
chr1	20283112	20283612	intergenic|chr1:20283112-20283612	VWA5B1	20290918	0hr_GABA	0.031545
chr1	20290548	20292099	promoter|chr1:20290548-20292099	VWA5B1	20290918	0hr_GABA	1
chr1	20292152	20292652	genic|chr1:20292152-20292652	VWA5B1	20290918	0hr_GABA	0.028508
chr1	20343222	20344057	genic|chr1:20343222-20344057	AKR7A3	19288786	0hr_GABA	0.026823
chr1	20343222	20344057	genic|chr1:20343222-20344057	RNF186	19815278	0hr_GABA	0.029234
chr1	20343222	20344057	genic|chr1:20343222-20344057	UBXN10	20186077	0hr_GABA	0.037384
chr1	20343222	20344057	genic|chr1:20343222-20344057	UBXN10-AS1	20186486	0hr_GABA	0.037382
chr1	20343222	20344057	genic|chr1:20343222-20344057	VWA5B1	20290918	0hr_GABA	0.040702
chr1	20343222	20344057	genic|chr1:20343222-20344057	CAMK2N1	20486235	0hr_GABA	0.031198
chr1	20343222	20344057	genic|chr1:20343222-20344057	MUL1	20508181	0hr_GABA	0.023974
chr1	20343222	20344057	genic|chr1:20343222-20344057	ALPL	21509357	0hr_GABA	0.031374
chr1	20480756	20481441	intergenic|chr1:20480756-20481441	CAMK2N1	20486235	0hr_GABA	0.033037
chr1	20483661	20484965	genic|chr1:20483661-20484965	CAMK2N1	20486235	0hr_GABA	0.130061
chr1	20483661	20484965	genic|chr1:20483661-20484965	MUL1	20508181	0hr_GABA	0.033298
chr1	20483661	20484965	genic|chr1:20483661-20484965	FAM43B	20552438	0hr_GABA	0.0223
chr1	20485118	20487367	promoter|chr1:20485118-20487367	CAMK2N1	20486235	0hr_GABA	1
chr1	20493720	20494220	intergenic|chr1:20493720-20494220	OTUD3	19882394	0hr_GABA	0.048804
chr1	20493720	20494220	intergenic|chr1:20493720-20494220	UBXN10	20186077	0hr_GABA	0.05364
chr1	20493720	20494220	intergenic|chr1:20493720-20494220	UBXN10-AS1	20186486	0hr_GABA	0.053635
chr1	20493720	20494220	intergenic|chr1:20493720-20494220	CAMK2N1	20486235	0hr_GABA	0.100261
chr1	20493720	20494220	intergenic|chr1:20493720-20494220	MUL1	20508181	0hr_GABA	0.066008
chr1	20493720	20494220	intergenic|chr1:20493720-20494220	FAM43B	20552438	0hr_GABA	0.047517
chr1	20494250	20494750	intergenic|chr1:20494250-20494750	OTUD3	19882394	0hr_GABA	0.03572
chr1	20494250	20494750	intergenic|chr1:20494250-20494750	UBXN10	20186077	0hr_GABA	0.039263
chr1	20494250	20494750	intergenic|chr1:20494250-20494750	UBXN10-AS1	20186486	0hr_GABA	0.03926
chr1	20494250	20494750	intergenic|chr1:20494250-20494750	CAMK2N1	20486235	0hr_GABA	0.072481
chr1	20494250	20494750	intergenic|chr1:20494250-20494750	MUL1	20508181	0hr_GABA	0.048948
chr1	20494250	20494750	intergenic|chr1:20494250-20494750	FAM43B	20552438	0hr_GABA	0.034802
chr1	20507684	20508431	promoter|chr1:20507684-20508431	MUL1	20508181	0hr_GABA	1
chr1	20511658	20512452	intergenic|chr1:20511658-20512452	MUL1	20508181	0hr_GABA	0.114977
chr1	20511658	20512452	intergenic|chr1:20511658-20512452	PINK1	20633454	0hr_GABA	0.028535
chr1	20522280	20522780	intergenic|chr1:20522280-20522780	PINK1	20633454	0hr_GABA	0.038261
chr1	20530370	20531343	intergenic|chr1:20530370-20531343	FAM43B	20552438	0hr_GABA	0.039822
chr1	20534959	20535459	intergenic|chr1:20534959-20535459	FAM43B	20552438	0hr_GABA	0.021663
chr1	20551873	20553788	promoter|chr1:20551873-20553788	FAM43B	20552438	0hr_GABA	1
chr1	20562766	20564031	intergenic|chr1:20562766-20564031	FAM43B	20552438	0hr_GABA	0.022951
chr1	20633200	20634924	promoter|chr1:20633200-20634924	PINK1	20633454	0hr_GABA	1
chr1	20639794	20640745	genic|chr1:20639794-20640745	PINK1	20633454	0hr_GABA	0.023307
chr1	20661294	20662156	promoter|chr1:20661294-20662156	DDOST	20661544	0hr_GABA	1
chr1	20696119	20697235	genic|chr1:20696119-20697235	UBXN10	20186077	0hr_GABA	0.021287
chr1	20696119	20697235	genic|chr1:20696119-20697235	UBXN10-AS1	20186486	0hr_GABA	0.021287
chr1	20696119	20697235	genic|chr1:20696119-20697235	FAM43B	20552438	0hr_GABA	0.027651
chr1	20696119	20697235	genic|chr1:20696119-20697235	DDOST	20661544	0hr_GABA	0.033509
chr1	20696119	20697235	genic|chr1:20696119-20697235	KIF17	20718017	0hr_GABA	0.059883
chr1	20696119	20697235	genic|chr1:20696119-20697235	SH2D5	20732640	0hr_GABA	0.095709
chr1	20696119	20697235	genic|chr1:20696119-20697235	HP1BP3	20786688	0hr_GABA	0.043283
chr1	20696119	20697235	genic|chr1:20696119-20697235	EIF4G3	21176888	0hr_GABA	0.076327
chr1	20696119	20697235	genic|chr1:20696119-20697235	ECE1	21290489	0hr_GABA	0.056839
chr1	20696119	20697235	genic|chr1:20696119-20697235	ALPL	21509357	0hr_GABA	0.04403
chr1	20710498	20711720	genic|chr1:20710498-20711720	FAM43B	20552438	0hr_GABA	0.029007
chr1	20710498	20711720	genic|chr1:20710498-20711720	KIF17	20718017	0hr_GABA	0.226517
chr1	20710498	20711720	genic|chr1:20710498-20711720	SH2D5	20732640	0hr_GABA	0.068959
chr1	20710498	20711720	genic|chr1:20710498-20711720	HP1BP3	20786688	0hr_GABA	0.032651
chr1	20710498	20711720	genic|chr1:20710498-20711720	IFNLR1	24187275	0hr_GABA	0.034605
chr1	20711800	20712300	genic|chr1:20711800-20712300	KIF17	20718017	0hr_GABA	0.052829
chr1	20717381	20718308	promoter|chr1:20717381-20718308	KIF17	20718017	0hr_GABA	1
chr1	20723094	20724267	genic|chr1:20723094-20724267	KIF17	20718017	0hr_GABA	0.054556
chr1	20723094	20724267	genic|chr1:20723094-20724267	SH2D5	20732640	0hr_GABA	0.025109
chr1	20725393	20725893	genic|chr1:20725393-20725893	SH2D5	20732640	0hr_GABA	0.021405
chr1	20731717	20733495	promoter|chr1:20731717-20733495	SH2D5	20732640	0hr_GABA	1
chr1	20786196	20787061	promoter|chr1:20786196-20787061	HP1BP3	20786688	0hr_GABA	1
chr1	20787094	20787594	promoter|chr1:20787094-20787594	HP1BP3	20786688	0hr_GABA	1
chr1	21022208	21022991	genic|chr1:21022208-21022991	EIF4G3	21176888	0hr_GABA	0.025054
chr1	21176025	21177242	promoter|chr1:21176025-21177242	EIF4G3	21176888	0hr_GABA	1
chr1	21198447	21199665	intergenic|chr1:21198447-21199665	EIF4G3	21176888	0hr_GABA	0.026369
chr1	21262106	21262606	genic|chr1:21262106-21262606	ECE1	21290489	0hr_GABA	0.070606
chr1	21262106	21262606	genic|chr1:21262106-21262606	NBPF3	21440089	0hr_GABA	0.066661
chr1	21262106	21262606	genic|chr1:21262106-21262606	RAP1GAP	21669363	0hr_GABA	0.032614
chr1	21262714	21263214	genic|chr1:21262714-21263214	ECE1	21290489	0hr_GABA	0.036896
chr1	21262714	21263214	genic|chr1:21262714-21263214	NBPF3	21440089	0hr_GABA	0.034736
chr1	21267530	21268694	genic|chr1:21267530-21268694	ECE1	21290489	0hr_GABA	0.021306
chr1	21276128	21277668	genic|chr1:21276128-21277668	ECE1	21290489	0hr_GABA	0.0264
chr1	21283897	21285032	genic|chr1:21283897-21285032	ECE1	21290489	0hr_GABA	0.021317
chr1	21289066	21291018	promoter|chr1:21289066-21291018	ECE1	21290489	0hr_GABA	1
chr1	21293277	21293777	intergenic|chr1:21293277-21293777	ECE1	21290489	0hr_GABA	0.021733
chr1	21307605	21308748	intergenic|chr1:21307605-21308748	ECE1	21290489	0hr_GABA	0.030477
chr1	21344608	21346132	intergenic|chr1:21344608-21346132	ECE1	21290489	0hr_GABA	0.057715
chr1	21344608	21346132	intergenic|chr1:21344608-21346132	NBPF3	21440089	0hr_GABA	0.02823
chr1	21344608	21346132	intergenic|chr1:21344608-21346132	ALPL	21509357	0hr_GABA	0.030792
chr1	21344608	21346132	intergenic|chr1:21344608-21346132	RAP1GAP	21669363	0hr_GABA	0.022839
chr1	21439580	21440961	promoter|chr1:21439580-21440961	NBPF3	21440089	0hr_GABA	1
chr1	21506245	21507113	intergenic|chr1:21506245-21507113	ALPL	21509357	0hr_GABA	0.122203
chr1	21508640	21509721	promoter|chr1:21508640-21509721	ALPL	21509357	0hr_GABA	1
chr1	21590360	21591388	intergenic|chr1:21590360-21591388	ALPL	21509357	0hr_GABA	0.026036
chr1	21651636	21652136	genic|chr1:21651636-21652136	RAP1GAP	21669363	0hr_GABA	0.041962
chr1	21659047	21660230	genic|chr1:21659047-21660230	NBPF3	21440089	0hr_GABA	0.038397
chr1	21659047	21660230	genic|chr1:21659047-21660230	RAP1GAP	21669363	0hr_GABA	0.179185
chr1	21666882	21667382	genic|chr1:21666882-21667382	RAP1GAP	21669363	0hr_GABA	0.076549
chr1	21668476	21670023	promoter|chr1:21668476-21670023	RAP1GAP	21669363	0hr_GABA	1
chr1	21782367	21782867	promoter|chr1:21782367-21782867	USP48	21783195	0hr_GABA	1
chr1	21782937	21783913	promoter|chr1:21782937-21783913	USP48	21783195	0hr_GABA	1
chr1	21913270	21915475	genic|chr1:21913270-21915475	HSPG2	21937297	0hr_GABA	0.05413
chr1	21913270	21915475	genic|chr1:21913270-21915475	LINC00339	22025503	0hr_GABA	0.041918
chr1	21913270	21915475	genic|chr1:21913270-21915475	LINC01635	22026048	0hr_GABA	0.041899
chr1	21933599	21934099	genic|chr1:21933599-21934099	HSPG2	21937297	0hr_GABA	0.179488
chr1	21937047	21937667	promoter|chr1:21937047-21937667	HSPG2	21937297	0hr_GABA	1
chr1	21963902	21964832	intergenic|chr1:21963902-21964832	HSPG2	21937297	0hr_GABA	0.038837
chr1	22024940	22026298	promoter|chr1:22024940-22026298	LINC00339	22025503	0hr_GABA	1
chr1	22024940	22026298	promoter|chr1:22024940-22026298	LINC01635	22026048	0hr_GABA	1
chr1	22052376	22053893	promoter|chr1:22052376-22053893	CDC42	22052626	0hr_GABA	1
chr1	22077689	22078594	genic|chr1:22077689-22078594	CDC42	22052626	0hr_GABA	0.02149
chr1	22121311	22122234	genic|chr1:22121311-22122234	WNT4	22143026	0hr_GABA	0.023507
chr1	22121311	22122234	genic|chr1:22121311-22122234	TCEA3	23424779	0hr_GABA	0.034041
chr1	22139815	22140315	genic|chr1:22139815-22140315	WNT4	22143026	0hr_GABA	0.159465
chr1	22141601	22143659	promoter|chr1:22141601-22143659	WNT4	22143026	0hr_GABA	1
chr1	22153545	22155406	intergenic|chr1:22153545-22155406	WNT4	22143026	0hr_GABA	0.025205
chr1	22349603	22352102	intergenic|chr1:22349603-22352102	WNT4	22143026	0hr_GABA	0.03504
chr1	22416515	22417015	intergenic|chr1:22416515-22417015	WNT4	22143026	0hr_GABA	0.029551
chr1	22451595	22453047	promoter|chr1:22451595-22453047	ZBTB40	22451850	0hr_GABA	1
chr1	22554538	22555319	intergenic|chr1:22554538-22555319	EPHA8	22563501	0hr_GABA	0.021064
chr1	22556278	22558084	intergenic|chr1:22556278-22558084	EPHA8	22563501	0hr_GABA	0.122721
chr1	22562911	22563964	promoter|chr1:22562911-22563964	EPHA8	22563501	0hr_GABA	1
chr1	22565526	22566613	genic|chr1:22565526-22566613	EPHA8	22563501	0hr_GABA	0.087101
chr1	22566866	22567644	genic|chr1:22566866-22567644	EPHA8	22563501	0hr_GABA	0.083115
chr1	22582577	22583663	genic|chr1:22582577-22583663	EPHA8	22563501	0hr_GABA	0.026024
chr1	22586267	22587697	genic|chr1:22586267-22587697	EPHA8	22563501	0hr_GABA	0.022301
chr1	22612333	22614302	intergenic|chr1:22612333-22614302	ZBTB40	22451850	0hr_GABA	0.021771
chr1	22612333	22614302	intergenic|chr1:22612333-22614302	EPHA8	22563501	0hr_GABA	0.034798
chr1	22612333	22614302	intergenic|chr1:22612333-22614302	HMGCL	23825459	0hr_GABA	0.021504
chr1	22672950	22674568	intergenic|chr1:22672950-22674568	KDM1A	23019447	0hr_GABA	0.025282
chr1	22704163	22705139	intergenic|chr1:22704163-22705139	EPHB2	22710837	0hr_GABA	0.091712
chr1	22710112	22711964	promoter|chr1:22710112-22711964	EPHB2	22710837	0hr_GABA	1
chr1	22716630	22717768	genic|chr1:22716630-22717768	EPHB2	22710837	0hr_GABA	0.070106
chr1	22728444	22729224	genic|chr1:22728444-22729224	EPHB2	22710837	0hr_GABA	0.039704
chr1	22805525	22806988	genic|chr1:22805525-22806988	LINC00339	22025503	0hr_GABA	0.035062
chr1	22805525	22806988	genic|chr1:22805525-22806988	LINC01635	22026048	0hr_GABA	0.03504
chr1	22805525	22806988	genic|chr1:22805525-22806988	EPHB2	22710837	0hr_GABA	0.054684
chr1	22805525	22806988	genic|chr1:22805525-22806988	KDM1A	23019447	0hr_GABA	0.02237
chr1	22805525	22806988	genic|chr1:22805525-22806988	PNRC2	23959810	0hr_GABA	0.021246
chr1	22844912	22845993	genic|chr1:22844912-22845993	EPHB2	22710837	0hr_GABA	0.022446
chr1	23013683	23014183	genic|chr1:23013683-23014183	KDM1A	23019447	0hr_GABA	0.13251
chr1	23018822	23020560	promoter|chr1:23018822-23020560	KDM1A	23019447	0hr_GABA	1
chr1	23167225	23168444	promoter|chr1:23167225-23168444	LUZP1	23168858	0hr_GABA	1
chr1	23168605	23169108	promoter|chr1:23168605-23169108	LUZP1	23168858	0hr_GABA	1
chr1	23169578	23170078	intergenic|chr1:23169578-23170078	LUZP1	23168858	0hr_GABA	0.050183
chr1	23177541	23178041	intergenic|chr1:23177541-23178041	LUZP1	23168858	0hr_GABA	0.08932
chr1	23184558	23185058	intergenic|chr1:23184558-23185058	LUZP1	23168858	0hr_GABA	0.031307
chr1	23343645	23344751	promoter|chr1:23343645-23344751	HNRNPR	23344364	0hr_GABA	1
chr1	23368136	23368640	promoter|chr1:23368136-23368640	ZNF436	23368386	0hr_GABA	1
chr1	23368679	23369179	promoter|chr1:23368679-23369179	ZNF436	23368386	0hr_GABA	1
chr1	23369297	23369797	intergenic|chr1:23369297-23369797	ZNF436	23368386	0hr_GABA	0.12518
chr1	23403615	23404355	genic|chr1:23403615-23404355	TCEA3	23424779	0hr_GABA	0.048014
chr1	23403615	23404355	genic|chr1:23403615-23404355	ASAP3	23484257	0hr_GABA	0.022928
chr1	23421687	23422187	genic|chr1:23421687-23422187	TCEA3	23424779	0hr_GABA	0.036165
chr1	23423357	23425372	promoter|chr1:23423357-23425372	TCEA3	23424779	0hr_GABA	1
chr1	23436538	23437288	genic|chr1:23436538-23437288	TCEA3	23424779	0hr_GABA	0.051053
chr1	23483289	23483789	promoter|chr1:23483289-23483789	ASAP3	23484257	0hr_GABA	1
chr1	23483967	23484949	promoter|chr1:23483967-23484949	ASAP3	23484257	0hr_GABA	1
chr1	23496778	23498025	intergenic|chr1:23496778-23498025	ASAP3	23484257	0hr_GABA	0.032768
chr1	23496778	23498025	intergenic|chr1:23496778-23498025	E2F2	23531220	0hr_GABA	0.021506
chr1	23524728	23525514	genic|chr1:23524728-23525514	E2F2	23531220	0hr_GABA	0.045053
chr1	23530414	23531668	promoter|chr1:23530414-23531668	E2F2	23531220	0hr_GABA	1
chr1	23539731	23540467	intergenic|chr1:23539731-23540467	TCEA3	23424779	0hr_GABA	0.023564
chr1	23539731	23540467	intergenic|chr1:23539731-23540467	ASAP3	23484257	0hr_GABA	0.025597
chr1	23539731	23540467	intergenic|chr1:23539731-23540467	E2F2	23531220	0hr_GABA	0.064827
chr1	23539731	23540467	intergenic|chr1:23539731-23540467	ID3	23559794	0hr_GABA	0.02197
chr1	23539731	23540467	intergenic|chr1:23539731-23540467	FUCA1	23868369	0hr_GABA	0.023058
chr1	23544393	23545540	intergenic|chr1:23544393-23545540	TCEA3	23424779	0hr_GABA	0.023484
chr1	23544393	23545540	intergenic|chr1:23544393-23545540	ASAP3	23484257	0hr_GABA	0.025262
chr1	23544393	23545540	intergenic|chr1:23544393-23545540	E2F2	23531220	0hr_GABA	0.053907
chr1	23544393	23545540	intergenic|chr1:23544393-23545540	ID3	23559794	0hr_GABA	0.023813
chr1	23544393	23545540	intergenic|chr1:23544393-23545540	FUCA1	23868369	0hr_GABA	0.022967
chr1	23554767	23555267	intergenic|chr1:23554767-23555267	ASAP3	23484257	0hr_GABA	0.043221
chr1	23554767	23555267	intergenic|chr1:23554767-23555267	E2F2	23531220	0hr_GABA	0.057265
chr1	23554767	23555267	intergenic|chr1:23554767-23555267	ID3	23559794	0hr_GABA	0.319232
chr1	23554767	23555267	intergenic|chr1:23554767-23555267	RPL11	23691778	0hr_GABA	0.0318
chr1	23554767	23555267	intergenic|chr1:23554767-23555267	ELOA	23743365	0hr_GABA	0.03984
chr1	23559018	23560044	promoter|chr1:23559018-23560044	ID3	23559794	0hr_GABA	1
chr1	23562264	23562764	intergenic|chr1:23562264-23562764	E2F2	23531220	0hr_GABA	0.030539
chr1	23562264	23562764	intergenic|chr1:23562264-23562764	ID3	23559794	0hr_GABA	0.157463
chr1	23567734	23569567	intergenic|chr1:23567734-23569567	E2F2	23531220	0hr_GABA	0.02969
chr1	23567734	23569567	intergenic|chr1:23567734-23569567	ID3	23559794	0hr_GABA	0.079924
chr1	23593492	23593992	intergenic|chr1:23593492-23593992	TMCO4	19800021	0hr_GABA	0.02255
chr1	23593492	23593992	intergenic|chr1:23593492-23593992	E2F2	23531220	0hr_GABA	0.023651
chr1	23593492	23593992	intergenic|chr1:23593492-23593992	ID3	23559794	0hr_GABA	0.028209
chr1	23593492	23593992	intergenic|chr1:23593492-23593992	RPL11	23691778	0hr_GABA	0.024198
chr1	23593492	23593992	intergenic|chr1:23593492-23593992	HMGCL	23825459	0hr_GABA	0.037537
chr1	23619503	23620003	intergenic|chr1:23619503-23620003	RNF186	19815278	0hr_GABA	0.025216
chr1	23619503	23620003	intergenic|chr1:23619503-23620003	ID3	23559794	0hr_GABA	0.066624
chr1	23619503	23620003	intergenic|chr1:23619503-23620003	ELOA	23743365	0hr_GABA	0.048082
chr1	23619503	23620003	intergenic|chr1:23619503-23620003	GALE	23800544	0hr_GABA	0.022384
chr1	23619503	23620003	intergenic|chr1:23619503-23620003	GRHL3	24319321	0hr_GABA	0.023574
chr1	23619503	23620003	intergenic|chr1:23619503-23620003	CATSPER4	26190627	0hr_GABA	0.029186
chr1	23691499	23692454	promoter|chr1:23691499-23692454	RPL11	23691778	0hr_GABA	1
chr1	23743115	23744124	promoter|chr1:23743115-23744124	ELOA	23743365	0hr_GABA	1
chr1	23744238	23744738	genic|chr1:23744238-23744738	ELOA	23743365	0hr_GABA	0.065773
chr1	23772063	23772794	intergenic|chr1:23772063-23772794	PITHD1	23778385	0hr_GABA	0.052269
chr1	23777800	23779243	promoter|chr1:23777800-23779243	PITHD1	23778385	0hr_GABA	1
chr1	23790852	23791405	promoter|chr1:23790852-23791405	LYPLA2	23791155	0hr_GABA	1
chr1	23791443	23792169	promoter|chr1:23791443-23792169	LYPLA2	23791155	0hr_GABA	1
chr1	23799735	23801766	promoter|chr1:23799735-23801766	GALE	23800544	0hr_GABA	1
chr1	23824627	23825997	promoter|chr1:23824627-23825997	HMGCL	23825459	0hr_GABA	1
chr1	23837890	23839451	intergenic|chr1:23837890-23839451	HMGCL	23825459	0hr_GABA	0.021281
chr1	23867673	23868619	promoter|chr1:23867673-23868619	FUCA1	23868369	0hr_GABA	1
chr1	23958907	23960310	promoter|chr1:23958907-23960310	PNRC2	23959810	0hr_GABA	1
chr1	23979845	23981138	promoter|chr1:23979845-23981138	SRSF10	23980463	0hr_GABA	1
chr1	24070543	24071279	genic|chr1:24070543-24071279	MYOM3	24112175	0hr_GABA	0.021808
chr1	24100611	24101485	genic|chr1:24100611-24101485	MYOM3	24112175	0hr_GABA	0.054439
chr1	24101951	24102675	genic|chr1:24101951-24102675	MYOM3	24112175	0hr_GABA	0.089701
chr1	24107770	24108914	genic|chr1:24107770-24108914	MYOM3	24112175	0hr_GABA	0.061093
chr1	24111925	24112963	promoter|chr1:24111925-24112963	MYOM3	24112175	0hr_GABA	1
chr1	24119981	24121300	genic|chr1:24119981-24121300	MYOM3	24112175	0hr_GABA	0.030052
chr1	24136143	24136643	genic|chr1:24136143-24136643	MYOM3	24112175	0hr_GABA	0.021451
chr1	24150143	24151576	intergenic|chr1:24150143-24151576	PNRC2	23959810	0hr_GABA	0.045942
chr1	24150143	24151576	intergenic|chr1:24150143-24151576	SRSF10	23980463	0hr_GABA	0.040289
chr1	24150143	24151576	intergenic|chr1:24150143-24151576	MYOM3	24112175	0hr_GABA	0.080915
chr1	24150143	24151576	intergenic|chr1:24150143-24151576	IFNLR1	24187275	0hr_GABA	0.12134
chr1	24150143	24151576	intergenic|chr1:24150143-24151576	NIPAL3	24415749	0hr_GABA	0.032001
chr1	24150143	24151576	intergenic|chr1:24150143-24151576	RCAN3AS	24502382	0hr_GABA	0.0362
chr1	24150143	24151576	intergenic|chr1:24150143-24151576	RCAN3	24502896	0hr_GABA	0.03621
chr1	24150143	24151576	intergenic|chr1:24150143-24151576	SRRM1	24643102	0hr_GABA	0.047928
chr1	24186538	24187965	promoter|chr1:24186538-24187965	IFNLR1	24187275	0hr_GABA	1
chr1	24199215	24199715	intergenic|chr1:24199215-24199715	IFNLR1	24187275	0hr_GABA	0.025948
chr1	24319071	24319813	promoter|chr1:24319071-24319813	GRHL3	24319321	0hr_GABA	1
chr1	24321662	24322878	genic|chr1:24321662-24322878	GRHL3	24319321	0hr_GABA	0.170304
chr1	24341208	24342255	genic|chr1:24341208-24342255	GRHL3	24319321	0hr_GABA	0.036094
chr1	24413290	24414022	promoter|chr1:24413290-24414022	STPG1	24413772	0hr_GABA	1
chr1	24415105	24416467	promoter|chr1:24415105-24416467	NIPAL3	24415749	0hr_GABA	1
chr1	24427030	24428188	genic|chr1:24427030-24428188	NIPAL3	24415749	0hr_GABA	0.027549
chr1	24437990	24438897	genic|chr1:24437990-24438897	IFNLR1	24187275	0hr_GABA	0.021149
chr1	24437990	24438897	genic|chr1:24437990-24438897	STPG1	24413772	0hr_GABA	0.044737
chr1	24437990	24438897	genic|chr1:24437990-24438897	NIPAL3	24415749	0hr_GABA	0.05923
chr1	24437990	24438897	genic|chr1:24437990-24438897	RCAN3AS	24502382	0hr_GABA	0.023624
chr1	24437990	24438897	genic|chr1:24437990-24438897	RCAN3	24502896	0hr_GABA	0.023613
chr1	24437990	24438897	genic|chr1:24437990-24438897	NCMAP	24556075	0hr_GABA	0.035619
chr1	24447501	24449272	genic|chr1:24447501-24449272	STPG1	24413772	0hr_GABA	0.021679
chr1	24447501	24449272	genic|chr1:24447501-24449272	NIPAL3	24415749	0hr_GABA	0.02145
chr1	24463606	24464377	genic|chr1:24463606-24464377	GRHL3	24319321	0hr_GABA	0.036061
chr1	24463606	24464377	genic|chr1:24463606-24464377	STPG1	24413772	0hr_GABA	0.045346
chr1	24463606	24464377	genic|chr1:24463606-24464377	NIPAL3	24415749	0hr_GABA	0.038771
chr1	24463606	24464377	genic|chr1:24463606-24464377	RCAN3AS	24502382	0hr_GABA	0.064102
chr1	24463606	24464377	genic|chr1:24463606-24464377	RCAN3	24502896	0hr_GABA	0.064036
chr1	24463606	24464377	genic|chr1:24463606-24464377	NCMAP	24556075	0hr_GABA	0.031532
chr1	24463606	24464377	genic|chr1:24463606-24464377	CLIC4	24745268	0hr_GABA	0.022294
chr1	24468536	24469036	genic|chr1:24468536-24469036	GRHL3	24319321	0hr_GABA	0.036224
chr1	24468536	24469036	genic|chr1:24468536-24469036	STPG1	24413772	0hr_GABA	0.024447
chr1	24468536	24469036	genic|chr1:24468536-24469036	NIPAL3	24415749	0hr_GABA	0.029761
chr1	24468536	24469036	genic|chr1:24468536-24469036	RCAN3AS	24502382	0hr_GABA	0.033736
chr1	24468536	24469036	genic|chr1:24468536-24469036	RCAN3	24502896	0hr_GABA	0.03368
chr1	24468536	24469036	genic|chr1:24468536-24469036	NCMAP	24556075	0hr_GABA	0.043591
chr1	24502132	24503146	promoter|chr1:24502132-24503146	RCAN3AS	24502382	0hr_GABA	1
chr1	24502132	24503146	promoter|chr1:24502132-24503146	RCAN3	24502896	0hr_GABA	1
chr1	24503274	24503774	promoter|chr1:24503274-24503774	RCAN3	24502896	0hr_GABA	1
chr1	24545402	24546440	intergenic|chr1:24545402-24546440	NCMAP	24556075	0hr_GABA	0.021227
chr1	24551914	24552666	intergenic|chr1:24551914-24552666	NCMAP	24556075	0hr_GABA	0.16513
chr1	24555441	24556382	promoter|chr1:24555441-24556382	NCMAP	24556075	0hr_GABA	1
chr1	24642031	24642833	promoter|chr1:24642031-24642833	SRRM1	24643102	0hr_GABA	1
chr1	24642852	24643785	promoter|chr1:24642852-24643785	SRRM1	24643102	0hr_GABA	1
chr1	24744978	24745518	promoter|chr1:24744978-24745518	CLIC4	24745268	0hr_GABA	1
chr1	24847611	24848893	intergenic|chr1:24847611-24848893	CLIC4	24745268	0hr_GABA	0.024464
chr1	24847611	24848893	intergenic|chr1:24847611-24848893	SYF2	25232522	0hr_GABA	0.02983
chr1	25231867	25233509	promoter|chr1:25231867-25233509	SYF2	25232522	0hr_GABA	1
chr1	25239538	25240626	intergenic|chr1:25239538-25240626	IFNLR1	24187275	0hr_GABA	0.021289
chr1	25239538	25240626	intergenic|chr1:25239538-25240626	SYF2	25232522	0hr_GABA	0.266518
chr1	25239538	25240626	intergenic|chr1:25239538-25240626	RSRP1	25247519	0hr_GABA	0.333662
chr1	25239538	25240626	intergenic|chr1:25239538-25240626	TMEM50A	25338297	0hr_GABA	0.123832
chr1	25239538	25240626	intergenic|chr1:25239538-25240626	TMEM57	25430857	0hr_GABA	0.032059
chr1	25239538	25240626	intergenic|chr1:25239538-25240626	SELENON	25800175	0hr_GABA	0.061243
chr1	25239538	25240626	intergenic|chr1:25239538-25240626	MTFR1L	25819905	0hr_GABA	0.058458
chr1	25246328	25248076	promoter|chr1:25246328-25248076	RSRP1	25247519	0hr_GABA	1
chr1	25337032	25337532	intergenic|chr1:25337032-25337532	TMEM50A	25338297	0hr_GABA	0.054933
chr1	25337662	25338804	promoter|chr1:25337662-25338804	TMEM50A	25338297	0hr_GABA	1
chr1	25429995	25430495	promoter|chr1:25429995-25430495	TMEM57	25430857	0hr_GABA	1
chr1	25430549	25431569	promoter|chr1:25430549-25431569	TMEM57	25430857	0hr_GABA	1
chr1	25522230	25522869	intergenic|chr1:25522230-25522869	SELENON	25800175	0hr_GABA	0.021493
chr1	25536803	25537667	intergenic|chr1:25536803-25537667	LDLRAP1	25543584	0hr_GABA	0.076149
chr1	25543322	25545173	promoter|chr1:25543322-25545173	LDLRAP1	25543584	0hr_GABA	1
chr1	25549545	25550323	genic|chr1:25549545-25550323	LDLRAP1	25543584	0hr_GABA	0.152875
chr1	25566788	25567876	genic|chr1:25566788-25567876	LDLRAP1	25543584	0hr_GABA	0.026397
chr1	25615800	25616893	intergenic|chr1:25615800-25616893	TMEM57	25430857	0hr_GABA	0.026016
chr1	25615800	25616893	intergenic|chr1:25615800-25616893	LDLRAP1	25543584	0hr_GABA	0.036392
chr1	25615800	25616893	intergenic|chr1:25615800-25616893	MAN1C1	25617467	0hr_GABA	0.475555
chr1	25615800	25616893	intergenic|chr1:25615800-25616893	SELENON	25800175	0hr_GABA	0.068958
chr1	25615800	25616893	intergenic|chr1:25615800-25616893	MTFR1L	25819905	0hr_GABA	0.023098
chr1	25617217	25617717	promoter|chr1:25617217-25617717	MAN1C1	25617467	0hr_GABA	1
chr1	25618999	25619499	genic|chr1:25618999-25619499	MAN1C1	25617467	0hr_GABA	0.073646
chr1	25659041	25659910	genic|chr1:25659041-25659910	LDLRAP1	25543584	0hr_GABA	0.021453
chr1	25743439	25743939	genic|chr1:25743439-25743939	MAN1C1	25617467	0hr_GABA	0.021099
chr1	25743439	25743939	genic|chr1:25743439-25743939	MTFR1L	25819905	0hr_GABA	0.023181
chr1	25743439	25743939	genic|chr1:25743439-25743939	UBXN11	26306704	0hr_GABA	0.029153
chr1	25775026	25775953	genic|chr1:25775026-25775953	MAN1C1	25617467	0hr_GABA	0.032232
chr1	25775026	25775953	genic|chr1:25775026-25775953	SELENON	25800175	0hr_GABA	0.050899
chr1	25775026	25775953	genic|chr1:25775026-25775953	MTFR1L	25819905	0hr_GABA	0.030913
chr1	25775026	25775953	genic|chr1:25775026-25775953	AUNIP	25859458	0hr_GABA	0.031888
chr1	25799925	25801026	promoter|chr1:25799925-25801026	SELENON	25800175	0hr_GABA	1
chr1	25810375	25811693	genic|chr1:25810375-25811693	SELENON	25800175	0hr_GABA	0.027223
chr1	25810375	25811693	genic|chr1:25810375-25811693	MTFR1L	25819905	0hr_GABA	0.040236
chr1	25819031	25821290	promoter|chr1:25819031-25821290	MTFR1L	25819905	0hr_GABA	1
chr1	25858764	25859716	promoter|chr1:25858764-25859716	AUNIP	25859458	0hr_GABA	1
chr1	25875025	25876411	intergenic|chr1:25875025-25876411	IFNLR1	24187275	0hr_GABA	0.026266
chr1	25875025	25876411	intergenic|chr1:25875025-25876411	LDLRAP1	25543584	0hr_GABA	0.037447
chr1	25875025	25876411	intergenic|chr1:25875025-25876411	SELENON	25800175	0hr_GABA	0.044299
chr1	25875025	25876411	intergenic|chr1:25875025-25876411	MTFR1L	25819905	0hr_GABA	0.082779
chr1	25875025	25876411	intergenic|chr1:25875025-25876411	AUNIP	25859458	0hr_GABA	0.141479
chr1	25875025	25876411	intergenic|chr1:25875025-25876411	STMN1	25906502	0hr_GABA	0.048925
chr1	25875025	25876411	intergenic|chr1:25875025-25876411	PAFAH2	25998157	0hr_GABA	0.061227
chr1	25875025	25876411	intergenic|chr1:25875025-25876411	EXTL1	26021779	0hr_GABA	0.026041
chr1	25875025	25876411	intergenic|chr1:25875025-25876411	CATSPER4	26190627	0hr_GABA	0.063141
chr1	25894943	25896078	intergenic|chr1:25894943-25896078	AUNIP	25859458	0hr_GABA	0.040192
chr1	25894943	25896078	intergenic|chr1:25894943-25896078	STMN1	25906502	0hr_GABA	0.061217
chr1	25894943	25896078	intergenic|chr1:25894943-25896078	PAFAH2	25998157	0hr_GABA	0.103498
chr1	25894943	25896078	intergenic|chr1:25894943-25896078	EXTL1	26021779	0hr_GABA	0.029625
chr1	25905311	25906142	promoter|chr1:25905311-25906142	STMN1	25906502	0hr_GABA	1
chr1	25906244	25906752	promoter|chr1:25906244-25906752	STMN1	25906502	0hr_GABA	1
chr1	25906757	25907499	promoter|chr1:25906757-25907499	STMN1	25906502	0hr_GABA	1
chr1	25922366	25922866	intergenic|chr1:25922366-25922866	STMN1	25906502	0hr_GABA	0.113035
chr1	25922366	25922866	intergenic|chr1:25922366-25922866	PAFAH2	25998157	0hr_GABA	0.077661
chr1	25926805	25928359	intergenic|chr1:25926805-25928359	LUZP1	23168858	0hr_GABA	0.025175
chr1	25926805	25928359	intergenic|chr1:25926805-25928359	RPL11	23691778	0hr_GABA	0.022141
chr1	25926805	25928359	intergenic|chr1:25926805-25928359	STPG1	24413772	0hr_GABA	0.021148
chr1	25926805	25928359	intergenic|chr1:25926805-25928359	SELENON	25800175	0hr_GABA	0.021613
chr1	25926805	25928359	intergenic|chr1:25926805-25928359	MTFR1L	25819905	0hr_GABA	0.028534
chr1	25926805	25928359	intergenic|chr1:25926805-25928359	AUNIP	25859458	0hr_GABA	0.04958
chr1	25926805	25928359	intergenic|chr1:25926805-25928359	STMN1	25906502	0hr_GABA	0.112258
chr1	25926805	25928359	intergenic|chr1:25926805-25928359	PAFAH2	25998157	0hr_GABA	0.075615
chr1	25926805	25928359	intergenic|chr1:25926805-25928359	EXTL1	26021779	0hr_GABA	0.032949
chr1	25926805	25928359	intergenic|chr1:25926805-25928359	THEMIS2	27872542	0hr_GABA	0.035343
chr1	25932659	25934336	intergenic|chr1:25932659-25934336	STMN1	25906502	0hr_GABA	0.02102
chr1	25997619	25998853	promoter|chr1:25997619-25998853	PAFAH2	25998157	0hr_GABA	1
chr1	26016408	26017614	intergenic|chr1:26016408-26017614	EXTL1	26021779	0hr_GABA	0.099245
chr1	26021482	26022377	promoter|chr1:26021482-26022377	EXTL1	26021779	0hr_GABA	1
chr1	26034795	26036776	genic|chr1:26034795-26036776	TMEM50A	25338297	0hr_GABA	0.063004
chr1	26034795	26036776	genic|chr1:26034795-26036776	SELENON	25800175	0hr_GABA	0.038645
chr1	26034795	26036776	genic|chr1:26034795-26036776	MTFR1L	25819905	0hr_GABA	0.052697
chr1	26034795	26036776	genic|chr1:26034795-26036776	AUNIP	25859458	0hr_GABA	0.034409
chr1	26034795	26036776	genic|chr1:26034795-26036776	STMN1	25906502	0hr_GABA	0.034134
chr1	26034795	26036776	genic|chr1:26034795-26036776	PAFAH2	25998157	0hr_GABA	0.06785
chr1	26034795	26036776	genic|chr1:26034795-26036776	EXTL1	26021779	0hr_GABA	0.247524
chr1	26034795	26036776	genic|chr1:26034795-26036776	SLC30A2	26046138	0hr_GABA	0.399729
chr1	26034795	26036776	genic|chr1:26034795-26036776	PDIK1L	26111776	0hr_GABA	0.06497
chr1	26034795	26036776	genic|chr1:26034795-26036776	ZNF593	26169896	0hr_GABA	0.132182
chr1	26034795	26036776	genic|chr1:26034795-26036776	CATSPER4	26190627	0hr_GABA	0.098986
chr1	26034795	26036776	genic|chr1:26034795-26036776	CEP85	26234152	0hr_GABA	0.045963
chr1	26034795	26036776	genic|chr1:26034795-26036776	SH3BGRL3	26279721	0hr_GABA	0.101745
chr1	26034795	26036776	genic|chr1:26034795-26036776	UBXN11	26306704	0hr_GABA	0.050808
chr1	26034795	26036776	genic|chr1:26034795-26036776	LIN28A	26410767	0hr_GABA	0.040904
chr1	26034795	26036776	genic|chr1:26034795-26036776	DHDDS	26432281	0hr_GABA	0.045824
chr1	26034795	26036776	genic|chr1:26034795-26036776	ZDHHC18	26826709	0hr_GABA	0.038832
chr1	26034795	26036776	genic|chr1:26034795-26036776	GPATCH3	26900471	0hr_GABA	0.027394
chr1	26034795	26036776	genic|chr1:26034795-26036776	KDF1	26960410	0hr_GABA	0.043657
chr1	26045199	26046399	promoter|chr1:26045199-26046399	SLC30A2	26046138	0hr_GABA	1
chr1	26046465	26047391	promoter|chr1:26046465-26047391	SLC30A2	26046138	0hr_GABA	1
chr1	26110843	26111343	promoter|chr1:26110843-26111343	PDIK1L	26111776	0hr_GABA	1
chr1	26111446	26112759	promoter|chr1:26111446-26112759	PDIK1L	26111776	0hr_GABA	1
chr1	26144997	26145788	intergenic|chr1:26144997-26145788	ZNF593	26169896	0hr_GABA	0.022922
chr1	26161342	26162241	genic|chr1:26161342-26162241	ZNF593	26169896	0hr_GABA	0.122311
chr1	26164130	26165032	intergenic|chr1:26164130-26165032	ZNF593	26169896	0hr_GABA	0.116523
chr1	26168801	26169301	intergenic|chr1:26168801-26169301	ZNF593	26169896	0hr_GABA	0.058421
chr1	26169611	26170507	promoter|chr1:26169611-26170507	ZNF593	26169896	0hr_GABA	1
chr1	26189792	26190292	promoter|chr1:26189792-26190292	CATSPER4	26190627	0hr_GABA	1
chr1	26190314	26190877	promoter|chr1:26190314-26190877	CATSPER4	26190627	0hr_GABA	1
chr1	26190879	26191379	promoter|chr1:26190879-26191379	CATSPER4	26190627	0hr_GABA	1
chr1	26201172	26201672	genic|chr1:26201172-26201672	CATSPER4	26190627	0hr_GABA	0.032762
chr1	26225166	26225666	intergenic|chr1:26225166-26225666	ZNF593	26169896	0hr_GABA	0.023585
chr1	26225166	26225666	intergenic|chr1:26225166-26225666	CATSPER4	26190627	0hr_GABA	0.021133
chr1	26225166	26225666	intergenic|chr1:26225166-26225666	CEP85	26234152	0hr_GABA	0.10657
chr1	26225166	26225666	intergenic|chr1:26225166-26225666	SH3BGRL3	26279721	0hr_GABA	0.027823
chr1	26233856	26234677	promoter|chr1:26233856-26234677	CEP85	26234152	0hr_GABA	1
chr1	26275479	26275979	genic|chr1:26275479-26275979	SH3BGRL3	26279721	0hr_GABA	0.039054
chr1	26277648	26278148	genic|chr1:26277648-26278148	SH3BGRL3	26279721	0hr_GABA	0.047641
chr1	26279260	26280689	promoter|chr1:26279260-26280689	SH3BGRL3	26279721	0hr_GABA	1
chr1	26284664	26285535	genic|chr1:26284664-26285535	SH3BGRL3	26279721	0hr_GABA	0.083599
chr1	26284664	26285535	genic|chr1:26284664-26285535	UBXN11	26306704	0hr_GABA	0.040465
chr1	26287105	26287856	genic|chr1:26287105-26287856	SH3BGRL3	26279721	0hr_GABA	0.110059
chr1	26287105	26287856	genic|chr1:26287105-26287856	UBXN11	26306704	0hr_GABA	0.056728
chr1	26306175	26306954	promoter|chr1:26306175-26306954	UBXN11	26306704	0hr_GABA	1
chr1	26321457	26322355	genic|chr1:26321457-26322355	UBXN11	26306704	0hr_GABA	0.024479
chr1	26335832	26337347	genic|chr1:26335832-26337347	UBXN11	26306704	0hr_GABA	0.036588
chr1	26335832	26337347	genic|chr1:26335832-26337347	LIN28A	26410767	0hr_GABA	0.026079
chr1	26409021	26411694	promoter|chr1:26409021-26411694	LIN28A	26410767	0hr_GABA	1
chr1	26416970	26417470	genic|chr1:26416970-26417470	LIN28A	26410767	0hr_GABA	0.110367
chr1	26416970	26417470	genic|chr1:26416970-26417470	DHDDS	26432281	0hr_GABA	0.041682
chr1	26431959	26432531	promoter|chr1:26431959-26432531	DHDDS	26432281	0hr_GABA	1
chr1	26459119	26460140	genic|chr1:26459119-26460140	DHDDS	26432281	0hr_GABA	0.035308
chr1	26459119	26460140	genic|chr1:26459119-26460140	HMGN2	26472410	0hr_GABA	0.0215
chr1	26470545	26471045	genic|chr1:26470545-26471045	HMGN2	26472410	0hr_GABA	0.065392
chr1	26471320	26471820	intergenic|chr1:26471320-26471820	HMGN2	26472410	0hr_GABA	0.068564
chr1	26471851	26473373	promoter|chr1:26471851-26473373	HMGN2	26472410	0hr_GABA	1
chr1	26500118	26501633	intergenic|chr1:26500118-26501633	FUCA1	23868369	0hr_GABA	0.037284
chr1	26500118	26501633	intergenic|chr1:26500118-26501633	LIN28A	26410767	0hr_GABA	0.054764
chr1	26500118	26501633	intergenic|chr1:26500118-26501633	DHDDS	26432281	0hr_GABA	0.068703
chr1	26500118	26501633	intergenic|chr1:26500118-26501633	HMGN2	26472410	0hr_GABA	0.05545
chr1	26500118	26501633	intergenic|chr1:26500118-26501633	RPS6KA1	26529757	0hr_GABA	0.211154
chr1	26500118	26501633	intergenic|chr1:26500118-26501633	PIGV	26787962	0hr_GABA	0.023125
chr1	26500118	26501633	intergenic|chr1:26500118-26501633	GPATCH3	26900471	0hr_GABA	0.049937
chr1	26500118	26501633	intergenic|chr1:26500118-26501633	NUDC	26921721	0hr_GABA	0.036911
chr1	26500118	26501633	intergenic|chr1:26500118-26501633	TMEM200B	29123909	0hr_GABA	0.023131
chr1	26529470	26530719	promoter|chr1:26529470-26530719	RPS6KA1	26529757	0hr_GABA	1
chr1	26531041	26531541	genic|chr1:26531041-26531541	RPS6KA1	26529757	0hr_GABA	0.0625
chr1	26537920	26538420	genic|chr1:26537920-26538420	RPS6KA1	26529757	0hr_GABA	0.029313
chr1	26620376	26621741	intergenic|chr1:26620376-26621741	HMGCL	23825459	0hr_GABA	0.054346
chr1	26620376	26621741	intergenic|chr1:26620376-26621741	CEP85	26234152	0hr_GABA	0.02152
chr1	26620376	26621741	intergenic|chr1:26620376-26621741	DHDDS	26432281	0hr_GABA	0.028778
chr1	26620376	26621741	intergenic|chr1:26620376-26621741	RPS6KA1	26529757	0hr_GABA	0.027258
chr1	26620376	26621741	intergenic|chr1:26620376-26621741	ARID1A	26696030	0hr_GABA	0.147993
chr1	26620376	26621741	intergenic|chr1:26620376-26621741	PIGV	26787962	0hr_GABA	0.114773
chr1	26620376	26621741	intergenic|chr1:26620376-26621741	ZDHHC18	26826709	0hr_GABA	0.062738
chr1	26620376	26621741	intergenic|chr1:26620376-26621741	GPN2	26890378	0hr_GABA	0.04253
chr1	26620376	26621741	intergenic|chr1:26620376-26621741	TRNP1	26993703	0hr_GABA	0.047213
chr1	26620376	26621741	intergenic|chr1:26620376-26621741	TRNAU1AP	28553016	0hr_GABA	0.023281
chr1	26692066	26692834	intergenic|chr1:26692066-26692834	ARID1A	26696030	0hr_GABA	0.058089
chr1	26692903	26693403	intergenic|chr1:26692903-26693403	ARID1A	26696030	0hr_GABA	0.106399
chr1	26695403	26697406	promoter|chr1:26695403-26697406	ARID1A	26696030	0hr_GABA	1
chr1	26698020	26698520	genic|chr1:26698020-26698520	ARID1A	26696030	0hr_GABA	0.078308
chr1	26786766	26788630	promoter|chr1:26786766-26788630	PIGV	26787962	0hr_GABA	1
chr1	26788869	26789572	genic|chr1:26788869-26789572	PIGV	26787962	0hr_GABA	0.07836
chr1	26826400	26827189	promoter|chr1:26826400-26827189	ZDHHC18	26826709	0hr_GABA	1
chr1	26831670	26832436	genic|chr1:26831670-26832436	ZDHHC18	26826709	0hr_GABA	0.021274
chr1	26833618	26834118	genic|chr1:26833618-26834118	ZDHHC18	26826709	0hr_GABA	0.056598
chr1	26864580	26865424	intergenic|chr1:26864580-26865424	PNRC2	23959810	0hr_GABA	0.02413
chr1	26864580	26865424	intergenic|chr1:26864580-26865424	MYOM3	24112175	0hr_GABA	0.034641
chr1	26864580	26865424	intergenic|chr1:26864580-26865424	PDIK1L	26111776	0hr_GABA	0.025773
chr1	26864580	26865424	intergenic|chr1:26864580-26865424	RPS6KA1	26529757	0hr_GABA	0.021869
chr1	26864580	26865424	intergenic|chr1:26864580-26865424	PIGV	26787962	0hr_GABA	0.044746
chr1	26864580	26865424	intergenic|chr1:26864580-26865424	ZDHHC18	26826709	0hr_GABA	0.053208
chr1	26864580	26865424	intergenic|chr1:26864580-26865424	GPN2	26890378	0hr_GABA	0.118966
chr1	26864580	26865424	intergenic|chr1:26864580-26865424	GPATCH3	26900471	0hr_GABA	0.036232
chr1	26864580	26865424	intergenic|chr1:26864580-26865424	NR0B2	26914076	0hr_GABA	0.039493
chr1	26864580	26865424	intergenic|chr1:26864580-26865424	NUDC	26921721	0hr_GABA	0.026161
chr1	26864580	26865424	intergenic|chr1:26864580-26865424	DNAJC8	28233031	0hr_GABA	0.024335
chr1	26877677	26878609	intergenic|chr1:26877677-26878609	GPN2	26890378	0hr_GABA	0.024832
chr1	26889816	26890816	promoter|chr1:26889816-26890816	GPN2	26890378	0hr_GABA	1
chr1	26899940	26900724	promoter|chr1:26899940-26900724	GPATCH3	26900471	0hr_GABA	1
chr1	26906945	26907931	intergenic|chr1:26906945-26907931	GPN2	26890378	0hr_GABA	0.021618
chr1	26906945	26907931	intergenic|chr1:26906945-26907931	GPATCH3	26900471	0hr_GABA	0.03846
chr1	26906945	26907931	intergenic|chr1:26906945-26907931	NR0B2	26914076	0hr_GABA	0.065002
chr1	26913664	26914470	promoter|chr1:26913664-26914470	NR0B2	26914076	0hr_GABA	1
chr1	26921411	26922559	promoter|chr1:26921411-26922559	NUDC	26921721	0hr_GABA	1
chr1	26949743	26951011	genic|chr1:26949743-26951011	KDF1	26960410	0hr_GABA	0.037066
chr1	26959930	26960702	promoter|chr1:26959930-26960702	KDF1	26960410	0hr_GABA	1
chr1	26966835	26967568	intergenic|chr1:26966835-26967568	KDF1	26960410	0hr_GABA	0.034404
chr1	26992829	26994477	promoter|chr1:26992829-26994477	TRNP1	26993703	0hr_GABA	1
chr1	26994734	26995548	genic|chr1:26994734-26995548	TRNP1	26993703	0hr_GABA	0.136609
chr1	26994734	26995548	genic|chr1:26994734-26995548	FAM46B	27012842	0hr_GABA	0.045858
chr1	26997594	26998094	genic|chr1:26997594-26998094	KDF1	26960410	0hr_GABA	0.024243
chr1	26997594	26998094	genic|chr1:26997594-26998094	TRNP1	26993703	0hr_GABA	0.165504
chr1	26997594	26998094	genic|chr1:26997594-26998094	FAM46B	27012842	0hr_GABA	0.058274
chr1	27001760	27002260	intergenic|chr1:27001760-27002260	FAM46B	27012842	0hr_GABA	0.022876
chr1	27004080	27005115	genic|chr1:27004080-27005115	KDF1	26960410	0hr_GABA	0.031863
chr1	27004080	27005115	genic|chr1:27004080-27005115	TRNP1	26993703	0hr_GABA	0.032546
chr1	27004080	27005115	genic|chr1:27004080-27005115	FAM46B	27012842	0hr_GABA	0.084686
chr1	27012592	27013542	promoter|chr1:27012592-27013542	FAM46B	27012842	0hr_GABA	1
chr1	27020875	27022303	intergenic|chr1:27020875-27022303	FAM46B	27012842	0hr_GABA	0.031744
chr1	27044485	27044985	intergenic|chr1:27044485-27044985	FAM46B	27012842	0hr_GABA	0.025187
chr1	27044485	27044985	intergenic|chr1:27044485-27044985	WDTC1	27234515	0hr_GABA	0.026427
chr1	27057138	27059973	intergenic|chr1:27057138-27059973	FAM46B	27012842	0hr_GABA	0.033808
chr1	27070979	27071479	intergenic|chr1:27070979-27071479	SLC9A1	27155130	0hr_GABA	0.03491
chr1	27070979	27071479	intergenic|chr1:27070979-27071479	RPA2	27914797	0hr_GABA	0.026188
chr1	27099126	27100236	genic|chr1:27099126-27100236	FAM46B	27012842	0hr_GABA	0.021615
chr1	27099126	27100236	genic|chr1:27099126-27100236	WDTC1	27234515	0hr_GABA	0.034408
chr1	27102403	27103130	genic|chr1:27102403-27103130	IFI6	27672213	0hr_GABA	0.02103
chr1	27112060	27112560	genic|chr1:27112060-27112560	FAM46B	27012842	0hr_GABA	0.025154
chr1	27112060	27112560	genic|chr1:27112060-27112560	SLC9A1	27155130	0hr_GABA	0.038761
chr1	27112060	27112560	genic|chr1:27112060-27112560	CD164L2	27383333	0hr_GABA	0.031593
chr1	27117686	27119652	genic|chr1:27117686-27119652	SLC9A1	27155130	0hr_GABA	0.021894
chr1	27148542	27149705	genic|chr1:27148542-27149705	SLC9A1	27155130	0hr_GABA	0.035762
chr1	27154880	27155412	promoter|chr1:27154880-27155412	SLC9A1	27155130	0hr_GABA	1
chr1	27234190	27235190	promoter|chr1:27234190-27235190	WDTC1	27234515	0hr_GABA	1
chr1	27300487	27301471	genic|chr1:27300487-27301471	TMEM222	27322144	0hr_GABA	0.035551
chr1	27300487	27301471	genic|chr1:27300487-27301471	MAP3K6	27366866	0hr_GABA	0.031766
chr1	27300487	27301471	genic|chr1:27300487-27301471	CD164L2	27383333	0hr_GABA	0.06842
chr1	27300487	27301471	genic|chr1:27300487-27301471	GPR3	27392643	0hr_GABA	0.026115
chr1	27300487	27301471	genic|chr1:27300487-27301471	AHDC1	27603494	0hr_GABA	0.023585
chr1	27300487	27301471	genic|chr1:27300487-27301471	PPP1R8	27830813	0hr_GABA	0.021011
chr1	27307342	27308629	genic|chr1:27307342-27308629	ZDHHC18	26826709	0hr_GABA	0.034389
chr1	27307342	27308629	genic|chr1:27307342-27308629	NR0B2	26914076	0hr_GABA	0.021084
chr1	27307342	27308629	genic|chr1:27307342-27308629	TMEM222	27322144	0hr_GABA	0.096578
chr1	27307342	27308629	genic|chr1:27307342-27308629	SYTL1	27341991	0hr_GABA	0.032728
chr1	27307342	27308629	genic|chr1:27307342-27308629	MAP3K6	27366866	0hr_GABA	0.06085
chr1	27307342	27308629	genic|chr1:27307342-27308629	CD164L2	27383333	0hr_GABA	0.040296
chr1	27307342	27308629	genic|chr1:27307342-27308629	GPR3	27392643	0hr_GABA	0.068279
chr1	27307342	27308629	genic|chr1:27307342-27308629	AHDC1	27603494	0hr_GABA	0.041911
chr1	27307342	27308629	genic|chr1:27307342-27308629	STX12	27773182	0hr_GABA	0.027986
chr1	27307342	27308629	genic|chr1:27307342-27308629	MED18	28329001	0hr_GABA	0.02687
chr1	27321894	27322400	promoter|chr1:27321894-27322400	TMEM222	27322144	0hr_GABA	1
chr1	27322608	27323108	promoter|chr1:27322608-27323108	TMEM222	27322144	0hr_GABA	1
chr1	27341348	27343788	promoter|chr1:27341348-27343788	SYTL1	27341991	0hr_GABA	1
chr1	27349276	27350251	genic|chr1:27349276-27350251	TMEM222	27322144	0hr_GABA	0.048426
chr1	27349276	27350251	genic|chr1:27349276-27350251	SYTL1	27341991	0hr_GABA	0.188292
chr1	27349276	27350251	genic|chr1:27349276-27350251	MAP3K6	27366866	0hr_GABA	0.055163
chr1	27349276	27350251	genic|chr1:27349276-27350251	CD164L2	27383333	0hr_GABA	0.04337
chr1	27357210	27357946	genic|chr1:27357210-27357946	MAP3K6	27366866	0hr_GABA	0.022541
chr1	27360400	27361048	genic|chr1:27360400-27361048	MAP3K6	27366866	0hr_GABA	0.038636
chr1	27365152	27366563	promoter|chr1:27365152-27366563	MAP3K6	27366866	0hr_GABA	1
chr1	27366616	27367215	promoter|chr1:27366616-27367215	MAP3K6	27366866	0hr_GABA	1
chr1	27383083	27383626	promoter|chr1:27383083-27383626	CD164L2	27383333	0hr_GABA	1
chr1	27388319	27388819	intergenic|chr1:27388319-27388819	CD164L2	27383333	0hr_GABA	0.056214
chr1	27388319	27388819	intergenic|chr1:27388319-27388819	GPR3	27392643	0hr_GABA	0.038285
chr1	27391504	27392004	intergenic|chr1:27391504-27392004	GPR3	27392643	0hr_GABA	0.027493
chr1	27392293	27393206	promoter|chr1:27392293-27393206	GPR3	27392643	0hr_GABA	1
chr1	27395321	27395821	genic|chr1:27395321-27395821	GPR3	27392643	0hr_GABA	0.025638
chr1	27400234	27400972	intergenic|chr1:27400234-27400972	GPR3	27392643	0hr_GABA	0.032188
chr1	27400234	27400972	intergenic|chr1:27400234-27400972	AHDC1	27603494	0hr_GABA	0.023947
chr1	27489699	27490808	promoter|chr1:27489699-27490808	WASF2	27490187	0hr_GABA	1
chr1	27496696	27497196	intergenic|chr1:27496696-27497196	WASF2	27490187	0hr_GABA	0.087406
chr1	27518955	27519961	intergenic|chr1:27518955-27519961	WASF2	27490187	0hr_GABA	0.025289
chr1	27518955	27519961	intergenic|chr1:27518955-27519961	XKR8	27959461	0hr_GABA	0.023105
chr1	27527050	27528437	intergenic|chr1:27527050-27528437	IFNLR1	24187275	0hr_GABA	0.033726
chr1	27527050	27528437	intergenic|chr1:27527050-27528437	ZDHHC18	26826709	0hr_GABA	0.027238
chr1	27527050	27528437	intergenic|chr1:27527050-27528437	NR0B2	26914076	0hr_GABA	0.032735
chr1	27527050	27528437	intergenic|chr1:27527050-27528437	KDF1	26960410	0hr_GABA	0.029327
chr1	27527050	27528437	intergenic|chr1:27527050-27528437	SLC9A1	27155130	0hr_GABA	0.041072
chr1	27527050	27528437	intergenic|chr1:27527050-27528437	TMEM222	27322144	0hr_GABA	0.046911
chr1	27527050	27528437	intergenic|chr1:27527050-27528437	SYTL1	27341991	0hr_GABA	0.032656
chr1	27527050	27528437	intergenic|chr1:27527050-27528437	MAP3K6	27366866	0hr_GABA	0.021396
chr1	27527050	27528437	intergenic|chr1:27527050-27528437	CD164L2	27383333	0hr_GABA	0.025765
chr1	27527050	27528437	intergenic|chr1:27527050-27528437	GPR3	27392643	0hr_GABA	0.060268
chr1	27527050	27528437	intergenic|chr1:27527050-27528437	WASF2	27490187	0hr_GABA	0.091631
chr1	27527050	27528437	intergenic|chr1:27527050-27528437	AHDC1	27603494	0hr_GABA	0.045244
chr1	27527050	27528437	intergenic|chr1:27527050-27528437	IFI6	27672213	0hr_GABA	0.036663
chr1	27535966	27537199	genic|chr1:27535966-27537199	SLC9A1	27155130	0hr_GABA	0.024135
chr1	27567986	27568847	genic|chr1:27567986-27568847	GPATCH3	26900471	0hr_GABA	0.02616
chr1	27567986	27568847	genic|chr1:27567986-27568847	NR0B2	26914076	0hr_GABA	0.023331
chr1	27567986	27568847	genic|chr1:27567986-27568847	SLC9A1	27155130	0hr_GABA	0.029108
chr1	27567986	27568847	genic|chr1:27567986-27568847	CD164L2	27383333	0hr_GABA	0.030516
chr1	27567986	27568847	genic|chr1:27567986-27568847	AHDC1	27603494	0hr_GABA	0.0425
chr1	27567986	27568847	genic|chr1:27567986-27568847	IFI6	27672213	0hr_GABA	0.025035
chr1	27567986	27568847	genic|chr1:27567986-27568847	THEMIS2	27872542	0hr_GABA	0.02765
chr1	27572287	27573159	genic|chr1:27572287-27573159	AHDC1	27603494	0hr_GABA	0.025275
chr1	27575059	27576323	genic|chr1:27575059-27576323	WASF2	27490187	0hr_GABA	0.026079
chr1	27575059	27576323	genic|chr1:27575059-27576323	THEMIS2	27872542	0hr_GABA	0.026913
chr1	27575059	27576323	genic|chr1:27575059-27576323	RPA2	27914797	0hr_GABA	0.025965
chr1	27592058	27593446	genic|chr1:27592058-27593446	AHDC1	27603494	0hr_GABA	0.027809
chr1	27598242	27598742	genic|chr1:27598242-27598742	AHDC1	27603494	0hr_GABA	0.02707
chr1	27599098	27599598	genic|chr1:27599098-27599598	AHDC1	27603494	0hr_GABA	0.025912
chr1	27602056	27602815	genic|chr1:27602056-27602815	AHDC1	27603494	0hr_GABA	0.055902
chr1	27602934	27603784	promoter|chr1:27602934-27603784	AHDC1	27603494	0hr_GABA	1
chr1	27603934	27604698	promoter|chr1:27603934-27604698	AHDC1	27603494	0hr_GABA	1
chr1	27606309	27606809	intergenic|chr1:27606309-27606809	AHDC1	27603494	0hr_GABA	0.025599
chr1	27608573	27609503	intergenic|chr1:27608573-27609503	AHDC1	27603494	0hr_GABA	0.053579
chr1	27659611	27660400	intergenic|chr1:27659611-27660400	IFI6	27672213	0hr_GABA	0.043502
chr1	27663063	27663836	intergenic|chr1:27663063-27663836	IFI6	27672213	0hr_GABA	0.037397
chr1	27669064	27669804	genic|chr1:27669064-27669804	IFI6	27672213	0hr_GABA	0.143435
chr1	27669064	27669804	genic|chr1:27669064-27669804	SMPDL3B	27934954	0hr_GABA	0.036343
chr1	27671963	27672522	promoter|chr1:27671963-27672522	IFI6	27672213	0hr_GABA	1
chr1	27725531	27726624	promoter|chr1:27725531-27726624	FAM76A	27725978	0hr_GABA	1
chr1	27772906	27773918	promoter|chr1:27772906-27773918	STX12	27773182	0hr_GABA	1
chr1	27830521	27831484	promoter|chr1:27830521-27831484	PPP1R8	27830813	0hr_GABA	1
chr1	27857970	27858674	intergenic|chr1:27857970-27858674	PPP1R8	27830813	0hr_GABA	0.021694
chr1	27872259	27872792	promoter|chr1:27872259-27872792	THEMIS2	27872542	0hr_GABA	1
chr1	27913918	27915047	promoter|chr1:27913918-27915047	RPA2	27914797	0hr_GABA	1
chr1	27934704	27935534	promoter|chr1:27934704-27935534	SMPDL3B	27934954	0hr_GABA	1
chr1	27935645	27936145	genic|chr1:27935645-27936145	SMPDL3B	27934954	0hr_GABA	0.039135
chr1	27959211	27960488	promoter|chr1:27959211-27960488	XKR8	27959461	0hr_GABA	1
chr1	27964792	27965757	genic|chr1:27964792-27965757	THEMIS2	27872542	0hr_GABA	0.021124
chr1	27964792	27965757	genic|chr1:27964792-27965757	SMPDL3B	27934954	0hr_GABA	0.042493
chr1	27964792	27965757	genic|chr1:27964792-27965757	XKR8	27959461	0hr_GABA	0.129392
chr1	27970634	27972400	genic|chr1:27970634-27972400	XKR8	27959461	0hr_GABA	0.022817
chr1	28087905	28088960	promoter|chr1:28087905-28088960	EYA3	28088637	0hr_GABA	1
chr1	28104742	28105492	intergenic|chr1:28104742-28105492	EYA3	28088637	0hr_GABA	0.105815
chr1	28232558	28233288	promoter|chr1:28232558-28233288	DNAJC8	28233031	0hr_GABA	1
chr1	28235491	28237078	promoter|chr1:28235491-28237078	ATPIF1	28236090	0hr_GABA	1
chr1	28246740	28247560	intergenic|chr1:28246740-28247560	EYA3	28088637	0hr_GABA	0.029274
chr1	28246740	28247560	intergenic|chr1:28246740-28247560	DNAJC8	28233031	0hr_GABA	0.11013
chr1	28246740	28247560	intergenic|chr1:28246740-28247560	ATPIF1	28236090	0hr_GABA	0.153382
chr1	28246740	28247560	intergenic|chr1:28246740-28247560	SESN2	28259451	0hr_GABA	0.119831
chr1	28246740	28247560	intergenic|chr1:28246740-28247560	MED18	28329001	0hr_GABA	0.034784
chr1	28246740	28247560	intergenic|chr1:28246740-28247560	SNHG3	28505942	0hr_GABA	0.043446
chr1	28246740	28247560	intergenic|chr1:28246740-28247560	RCC1	28518232	0hr_GABA	0.027418
chr1	28259194	28260414	promoter|chr1:28259194-28260414	SESN2	28259451	0hr_GABA	1
chr1	28328721	28329251	promoter|chr1:28328721-28329251	MED18	28329001	0hr_GABA	1
chr1	28329380	28329880	promoter|chr1:28329380-28329880	MED18	28329001	0hr_GABA	1
chr1	28369420	28370218	intergenic|chr1:28369420-28370218	DNAJC8	28233031	0hr_GABA	0.023608
chr1	28369420	28370218	intergenic|chr1:28369420-28370218	SESN2	28259451	0hr_GABA	0.021607
chr1	28369420	28370218	intergenic|chr1:28369420-28370218	MED18	28329001	0hr_GABA	0.042918
chr1	28369420	28370218	intergenic|chr1:28369420-28370218	SNHG3	28505942	0hr_GABA	0.027802
chr1	28505650	28506804	promoter|chr1:28505650-28506804	SNHG3	28505942	0hr_GABA	1
chr1	28517974	28518802	promoter|chr1:28517974-28518802	RCC1	28518232	0hr_GABA	1
chr1	28552414	28553266	promoter|chr1:28552414-28553266	TRNAU1AP	28553016	0hr_GABA	1
chr1	28553304	28553804	promoter|chr1:28553304-28553804	TRNAU1AP	28553016	0hr_GABA	1
chr1	28580860	28582181	intergenic|chr1:28580860-28582181	WDTC1	27234515	0hr_GABA	0.022421
chr1	28580860	28582181	intergenic|chr1:28580860-28582181	THEMIS2	27872542	0hr_GABA	0.042361
chr1	28580860	28582181	intergenic|chr1:28580860-28582181	RPA2	27914797	0hr_GABA	0.027248
chr1	28580860	28582181	intergenic|chr1:28580860-28582181	ATPIF1	28236090	0hr_GABA	0.085901
chr1	28580860	28582181	intergenic|chr1:28580860-28582181	SESN2	28259451	0hr_GABA	0.049514
chr1	28580860	28582181	intergenic|chr1:28580860-28582181	MED18	28329001	0hr_GABA	0.067052
chr1	28580860	28582181	intergenic|chr1:28580860-28582181	SNHG3	28505942	0hr_GABA	0.099508
chr1	28580860	28582181	intergenic|chr1:28580860-28582181	RCC1	28518232	0hr_GABA	0.105306
chr1	28580860	28582181	intergenic|chr1:28580860-28582181	TRNAU1AP	28553016	0hr_GABA	0.190312
chr1	28580860	28582181	intergenic|chr1:28580860-28582181	RAB42	28592199	0hr_GABA	0.379838
chr1	28580860	28582181	intergenic|chr1:28580860-28582181	TAF12	28643092	0hr_GABA	0.065196
chr1	28580860	28582181	intergenic|chr1:28580860-28582181	GMEB1	28668727	0hr_GABA	0.038152
chr1	28580860	28582181	intergenic|chr1:28580860-28582181	YTHDF2	28736623	0hr_GABA	0.029485
chr1	28580860	28582181	intergenic|chr1:28580860-28582181	OPRD1	28812141	0hr_GABA	0.027643
chr1	28580860	28582181	intergenic|chr1:28580860-28582181	SRSF4	29182125	0hr_GABA	0.045293
chr1	28591610	28592916	promoter|chr1:28591610-28592916	RAB42	28592199	0hr_GABA	1
chr1	28642210	28643690	promoter|chr1:28642210-28643690	TAF12	28643092	0hr_GABA	1
chr1	28647843	28649487	intergenic|chr1:28647843-28649487	TAF12	28643092	0hr_GABA	0.206226
chr1	28647843	28649487	intergenic|chr1:28647843-28649487	GMEB1	28668727	0hr_GABA	0.080541
chr1	28647843	28649487	intergenic|chr1:28647843-28649487	YTHDF2	28736623	0hr_GABA	0.026373
chr1	28668270	28669642	promoter|chr1:28668270-28669642	GMEB1	28668727	0hr_GABA	1
chr1	28736373	28738233	promoter|chr1:28736373-28738233	YTHDF2	28736623	0hr_GABA	1
chr1	28775086	28775586	intergenic|chr1:28775086-28775586	OPRD1	28812141	0hr_GABA	0.031222
chr1	28806633	28807503	intergenic|chr1:28806633-28807503	OPRD1	28812141	0hr_GABA	0.046593
chr1	28811891	28813526	promoter|chr1:28811891-28813526	OPRD1	28812141	0hr_GABA	1
chr1	28817911	28819017	genic|chr1:28817911-28819017	OPRD1	28812141	0hr_GABA	0.112032
chr1	28881697	28882465	intergenic|chr1:28881697-28882465	TAF12	28643092	0hr_GABA	0.021145
chr1	28881697	28882465	intergenic|chr1:28881697-28882465	EPB41	28887090	0hr_GABA	0.138824
chr1	28884879	28885379	intergenic|chr1:28884879-28885379	EPB41	28887090	0hr_GABA	0.053786
chr1	28886585	28887340	promoter|chr1:28886585-28887340	EPB41	28887090	0hr_GABA	1
chr1	28887351	28888573	promoter|chr1:28887351-28888573	EPB41	28887090	0hr_GABA	1
chr1	28914238	28915652	genic|chr1:28914238-28915652	SNHG3	28505942	0hr_GABA	0.030326
chr1	28914238	28915652	genic|chr1:28914238-28915652	OPRD1	28812141	0hr_GABA	0.024755
chr1	28914238	28915652	genic|chr1:28914238-28915652	EPB41	28887090	0hr_GABA	0.064528
chr1	28956052	28956552	genic|chr1:28956052-28956552	EPB41	28887090	0hr_GABA	0.029938
chr1	29114175	29115339	genic|chr1:29114175-29115339	TMEM200B	29123909	0hr_GABA	0.03276
chr1	29121120	29125622	promoter|chr1:29121120-29125622	TMEM200B	29123909	0hr_GABA	1
chr1	29180985	29181728	promoter|chr1:29180985-29181728	SRSF4	29182125	0hr_GABA	1
chr1	29181746	29182375	promoter|chr1:29181746-29182375	SRSF4	29182125	0hr_GABA	1
chr1	29202784	29203525	genic|chr1:29202784-29203525	SMPDL3B	27934954	0hr_GABA	0.046672
chr1	29202784	29203525	genic|chr1:29202784-29203525	EPB41	28887090	0hr_GABA	0.038994
chr1	29215828	29216749	genic|chr1:29215828-29216749	MECR	29230958	0hr_GABA	0.024632
chr1	29222650	29224120	genic|chr1:29222650-29224120	MECR	29230958	0hr_GABA	0.035313
chr1	29230704	29231589	promoter|chr1:29230704-29231589	MECR	29230958	0hr_GABA	1
chr1	29236195	29236927	promoter|chr1:29236195-29236927	PTPRU	29236515	0hr_GABA	1
chr1	29237370	29238705	genic|chr1:29237370-29238705	MECR	29230958	0hr_GABA	0.027759
chr1	29237370	29238705	genic|chr1:29237370-29238705	PTPRU	29236515	0hr_GABA	0.060888
chr1	29410417	29411635	intergenic|chr1:29410417-29411635	XKR8	27959461	0hr_GABA	0.027859
chr1	29410417	29411635	intergenic|chr1:29410417-29411635	MED18	28329001	0hr_GABA	0.022119
chr1	29410417	29411635	intergenic|chr1:29410417-29411635	SNHG3	28505942	0hr_GABA	0.022865
chr1	29410417	29411635	intergenic|chr1:29410417-29411635	PTPRU	29236515	0hr_GABA	0.026787
chr1	29450242	29451791	intergenic|chr1:29450242-29451791	THEMIS2	27872542	0hr_GABA	0.023532
chr1	29450242	29451791	intergenic|chr1:29450242-29451791	ZBTB8A	32539144	0hr_GABA	0.021462
chr1	29695333	29696849	intergenic|chr1:29695333-29696849	GMEB1	28668727	0hr_GABA	0.024475
chr1	29802225	29802725	intergenic|chr1:29802225-29802725	RPA2	27914797	0hr_GABA	0.021242
chr1	30085621	30086432	intergenic|chr1:30085621-30086432	MECR	29230958	0hr_GABA	0.02998
chr1	30085621	30086432	intergenic|chr1:30085621-30086432	PTPRU	29236515	0hr_GABA	0.02337
chr1	30189737	30190903	intergenic|chr1:30189737-30190903	XKR8	27959461	0hr_GABA	0.025363
chr1	30302436	30303241	intergenic|chr1:30302436-30303241	NKAIN1	31239887	0hr_GABA	0.023483
chr1	30445477	30447223	intergenic|chr1:30445477-30447223	SMPDL3B	27934954	0hr_GABA	0.028921
chr1	30685196	30685696	intergenic|chr1:30685196-30685696	RAB42	28592199	0hr_GABA	0.026222
chr1	30685196	30685696	intergenic|chr1:30685196-30685696	PTPRU	29236515	0hr_GABA	0.032881
chr1	30685196	30685696	intergenic|chr1:30685196-30685696	SERINC2	31413812	0hr_GABA	0.023758
chr1	30707309	30708503	intergenic|chr1:30707309-30708503	PPP1R8	27830813	0hr_GABA	0.023244
chr1	30707309	30708503	intergenic|chr1:30707309-30708503	RCC1	28518232	0hr_GABA	0.02659
chr1	30707309	30708503	intergenic|chr1:30707309-30708503	YTHDF2	28736623	0hr_GABA	0.021328
chr1	30707309	30708503	intergenic|chr1:30707309-30708503	EPB41	28887090	0hr_GABA	0.024859
chr1	30707309	30708503	intergenic|chr1:30707309-30708503	MECR	29230958	0hr_GABA	0.037196
chr1	30707309	30708503	intergenic|chr1:30707309-30708503	PTPRU	29236515	0hr_GABA	0.072189
chr1	30718227	30718904	genic|chr1:30718227-30718904	SYTL1	27341991	0hr_GABA	0.032681
chr1	30718227	30718904	genic|chr1:30718227-30718904	STX12	27773182	0hr_GABA	0.051738
chr1	30718227	30718904	genic|chr1:30718227-30718904	THEMIS2	27872542	0hr_GABA	0.145707
chr1	30718227	30718904	genic|chr1:30718227-30718904	MED18	28329001	0hr_GABA	0.12874
chr1	30718227	30718904	genic|chr1:30718227-30718904	RCC1	28518232	0hr_GABA	0.064626
chr1	30718227	30718904	genic|chr1:30718227-30718904	RAB42	28592199	0hr_GABA	0.092863
chr1	30718227	30718904	genic|chr1:30718227-30718904	GMEB1	28668727	0hr_GABA	0.125337
chr1	30718227	30718904	genic|chr1:30718227-30718904	TMEM200B	29123909	0hr_GABA	0.128168
chr1	30718227	30718904	genic|chr1:30718227-30718904	MECR	29230958	0hr_GABA	0.09018
chr1	30718227	30718904	genic|chr1:30718227-30718904	PTPRU	29236515	0hr_GABA	0.093443
chr1	30718227	30718904	genic|chr1:30718227-30718904	SDC3	30908633	0hr_GABA	0.140823
chr1	30718227	30718904	genic|chr1:30718227-30718904	PUM1	31065717	0hr_GABA	0.036735
chr1	30718227	30718904	genic|chr1:30718227-30718904	SNRNP40	31296797	0hr_GABA	0.024746
chr1	30718227	30718904	genic|chr1:30718227-30718904	ZCCHC17	31296981	0hr_GABA	0.024745
chr1	30718227	30718904	genic|chr1:30718227-30718904	FABP3	31373288	0hr_GABA	0.041454
chr1	30718227	30718904	genic|chr1:30718227-30718904	HCRTR1	31617699	0hr_GABA	0.120097
chr1	30718227	30718904	genic|chr1:30718227-30718904	EIF3I	32221583	0hr_GABA	0.027972
chr1	30718227	30718904	genic|chr1:30718227-30718904	TMEM234	32222371	0hr_GABA	0.028085
chr1	30718227	30718904	genic|chr1:30718227-30718904	AZIN2	33082177	0hr_GABA	0.029259
chr1	30718926	30719627	genic|chr1:30718926-30719627	THEMIS2	27872542	0hr_GABA	0.037629
chr1	30718926	30719627	genic|chr1:30718926-30719627	MED18	28329001	0hr_GABA	0.033248
chr1	30718926	30719627	genic|chr1:30718926-30719627	RAB42	28592199	0hr_GABA	0.023982
chr1	30718926	30719627	genic|chr1:30718926-30719627	GMEB1	28668727	0hr_GABA	0.032369
chr1	30718926	30719627	genic|chr1:30718926-30719627	TMEM200B	29123909	0hr_GABA	0.0331
chr1	30718926	30719627	genic|chr1:30718926-30719627	MECR	29230958	0hr_GABA	0.02329
chr1	30718926	30719627	genic|chr1:30718926-30719627	PTPRU	29236515	0hr_GABA	0.024132
chr1	30718926	30719627	genic|chr1:30718926-30719627	SDC3	30908633	0hr_GABA	0.036355
chr1	30718926	30719627	genic|chr1:30718926-30719627	HCRTR1	31617699	0hr_GABA	0.031011
chr1	30782253	30783317	intergenic|chr1:30782253-30783317	SDC3	30908633	0hr_GABA	0.029555
chr1	30801254	30802390	intergenic|chr1:30801254-30802390	SDC3	30908633	0hr_GABA	0.059705
chr1	30823902	30825147	intergenic|chr1:30823902-30825147	SDC3	30908633	0hr_GABA	0.021575
chr1	30879941	30881741	genic|chr1:30879941-30881741	GPATCH3	26900471	0hr_GABA	0.022463
chr1	30879941	30881741	genic|chr1:30879941-30881741	SDC3	30908633	0hr_GABA	0.069859
chr1	30879941	30881741	genic|chr1:30879941-30881741	NKAIN1	31239887	0hr_GABA	0.025841
chr1	30879941	30881741	genic|chr1:30879941-30881741	ZBTB8B	32465056	0hr_GABA	0.029103
chr1	30879941	30881741	genic|chr1:30879941-30881741	PSMB2	35641844	0hr_GABA	0.032682
chr1	30900075	30900939	genic|chr1:30900075-30900939	SDC3	30908633	0hr_GABA	0.026846
chr1	30907338	30908311	promoter|chr1:30907338-30908311	SDC3	30908633	0hr_GABA	1
chr1	30908383	30909018	promoter|chr1:30908383-30909018	SDC3	30908633	0hr_GABA	1
chr1	30911072	30912023	intergenic|chr1:30911072-30912023	SDC3	30908633	0hr_GABA	0.1179
chr1	31062419	31062919	genic|chr1:31062419-31062919	PUM1	31065717	0hr_GABA	0.038266
chr1	31065205	31066062	promoter|chr1:31065205-31066062	PUM1	31065717	0hr_GABA	1
chr1	31154648	31155148	intergenic|chr1:31154648-31155148	KDF1	26960410	0hr_GABA	0.025643
chr1	31154648	31155148	intergenic|chr1:31154648-31155148	RAB42	28592199	0hr_GABA	0.022146
chr1	31154648	31155148	intergenic|chr1:31154648-31155148	PUM1	31065717	0hr_GABA	0.046809
chr1	31154648	31155148	intergenic|chr1:31154648-31155148	NKAIN1	31239887	0hr_GABA	0.023172
chr1	31154648	31155148	intergenic|chr1:31154648-31155148	SNRNP40	31296797	0hr_GABA	0.024003
chr1	31154648	31155148	intergenic|chr1:31154648-31155148	ZCCHC17	31296981	0hr_GABA	0.024
chr1	31155204	31155704	intergenic|chr1:31155204-31155704	NKAIN1	31239887	0hr_GABA	0.021973
chr1	31181379	31182848	genic|chr1:31181379-31182848	NKAIN1	31239887	0hr_GABA	0.034312
chr1	31181379	31182848	genic|chr1:31181379-31182848	SNRNP40	31296797	0hr_GABA	0.034134
chr1	31181379	31182848	genic|chr1:31181379-31182848	ZCCHC17	31296981	0hr_GABA	0.034138
chr1	31181379	31182848	genic|chr1:31181379-31182848	FABP3	31373288	0hr_GABA	0.026755
chr1	31201832	31202332	genic|chr1:31201832-31202332	NKAIN1	31239887	0hr_GABA	0.026253
chr1	31214918	31216446	genic|chr1:31214918-31216446	NKAIN1	31239887	0hr_GABA	0.058313
chr1	31214918	31216446	genic|chr1:31214918-31216446	SNRNP40	31296797	0hr_GABA	0.028358
chr1	31214918	31216446	genic|chr1:31214918-31216446	ZCCHC17	31296981	0hr_GABA	0.028359
chr1	31218643	31219610	genic|chr1:31218643-31219610	NKAIN1	31239887	0hr_GABA	0.027991
chr1	31223865	31224522	genic|chr1:31223865-31224522	NKAIN1	31239887	0hr_GABA	0.024105
chr1	31227810	31228579	genic|chr1:31227810-31228579	NKAIN1	31239887	0hr_GABA	0.068797
chr1	31233719	31234598	genic|chr1:31233719-31234598	NKAIN1	31239887	0hr_GABA	0.029819
chr1	31238601	31240137	promoter|chr1:31238601-31240137	NKAIN1	31239887	0hr_GABA	1
chr1	31296306	31297231	promoter|chr1:31296306-31297231	SNRNP40	31296797	0hr_GABA	1
chr1	31296306	31297231	promoter|chr1:31296306-31297231	ZCCHC17	31296981	0hr_GABA	1
chr1	31366792	31367513	genic|chr1:31366792-31367513	FABP3	31373288	0hr_GABA	0.026913
chr1	31372633	31373915	promoter|chr1:31372633-31373915	FABP3	31373288	0hr_GABA	1
chr1	31376036	31377190	intergenic|chr1:31376036-31377190	FABP3	31373288	0hr_GABA	0.194972
chr1	31376036	31377190	intergenic|chr1:31376036-31377190	SERINC2	31413812	0hr_GABA	0.0349
chr1	31394575	31395075	intergenic|chr1:31394575-31395075	FABP3	31373288	0hr_GABA	0.033392
chr1	31394575	31395075	intergenic|chr1:31394575-31395075	SERINC2	31413812	0hr_GABA	0.043384
chr1	31412873	31415043	promoter|chr1:31412873-31415043	SERINC2	31413812	0hr_GABA	1
chr1	31422429	31423147	genic|chr1:31422429-31423147	SERINC2	31413812	0hr_GABA	0.049935
chr1	31482643	31483739	intergenic|chr1:31482643-31483739	SERINC2	31413812	0hr_GABA	0.027428
chr1	31548579	31550225	intergenic|chr1:31548579-31550225	NKAIN1	31239887	0hr_GABA	0.028705
chr1	31548579	31550225	intergenic|chr1:31548579-31550225	SNRNP40	31296797	0hr_GABA	0.034833
chr1	31548579	31550225	intergenic|chr1:31548579-31550225	ZCCHC17	31296981	0hr_GABA	0.034829
chr1	31548579	31550225	intergenic|chr1:31548579-31550225	FABP3	31373288	0hr_GABA	0.02639
chr1	31614233	31615003	intergenic|chr1:31614233-31615003	HCRTR1	31617699	0hr_GABA	0.065269
chr1	31616429	31616929	intergenic|chr1:31616429-31616929	HCRTR1	31617699	0hr_GABA	0.049539
chr1	31617098	31618520	promoter|chr1:31617098-31618520	HCRTR1	31617699	0hr_GABA	1
chr1	31644404	31645487	promoter|chr1:31644404-31645487	PEF1	31645237	0hr_GABA	1
chr1	31653822	31654322	genic|chr1:31653822-31654322	PEF1	31645237	0hr_GABA	0.059036
chr1	31654359	31654859	genic|chr1:31654359-31654859	PEF1	31645237	0hr_GABA	0.040829
chr1	31669580	31670465	genic|chr1:31669580-31670465	PEF1	31645237	0hr_GABA	0.022268
chr1	31672772	31673757	genic|chr1:31672772-31673757	PEF1	31645237	0hr_GABA	0.029162
chr1	31700736	31701488	genic|chr1:31700736-31701488	COL16A1	31704167	0hr_GABA	0.042752
chr1	31703724	31705118	promoter|chr1:31703724-31705118	COL16A1	31704167	0hr_GABA	1
chr1	31705134	31705634	intergenic|chr1:31705134-31705634	COL16A1	31704167	0hr_GABA	0.02471
chr1	31706358	31706858	intergenic|chr1:31706358-31706858	COL16A1	31704167	0hr_GABA	0.021181
chr1	31714317	31714817	intergenic|chr1:31714317-31714817	COL16A1	31704167	0hr_GABA	0.022121
chr1	31715053	31716053	intergenic|chr1:31715053-31716053	HCRTR1	31617699	0hr_GABA	0.024157
chr1	31715053	31716053	intergenic|chr1:31715053-31716053	PEF1	31645237	0hr_GABA	0.027861
chr1	31715053	31716053	intergenic|chr1:31715053-31716053	COL16A1	31704167	0hr_GABA	0.153837
chr1	31715053	31716053	intergenic|chr1:31715053-31716053	ADGRB2	31764063	0hr_GABA	0.027281
chr1	31718238	31718969	intergenic|chr1:31718238-31718969	COL16A1	31704167	0hr_GABA	0.023751
chr1	31744994	31746050	genic|chr1:31744994-31746050	ADGRB2	31764063	0hr_GABA	0.022154
chr1	31760409	31761311	genic|chr1:31760409-31761311	ADGRB2	31764063	0hr_GABA	0.139061
chr1	31762565	31763065	genic|chr1:31762565-31763065	ADGRB2	31764063	0hr_GABA	0.124816
chr1	31763813	31764872	promoter|chr1:31763813-31764872	ADGRB2	31764063	0hr_GABA	1
chr1	31771817	31773402	intergenic|chr1:31771817-31773402	ADGRB2	31764063	0hr_GABA	0.058734
chr1	31786519	31787019	intergenic|chr1:31786519-31787019	ADGRB2	31764063	0hr_GABA	0.024933
chr1	31786519	31787019	intergenic|chr1:31786519-31787019	SPOCD1	31816051	0hr_GABA	0.03145
chr1	31788217	31789625	intergenic|chr1:31788217-31789625	COL16A1	31704167	0hr_GABA	0.021649
chr1	31788217	31789625	intergenic|chr1:31788217-31789625	ADGRB2	31764063	0hr_GABA	0.067299
chr1	31788217	31789625	intergenic|chr1:31788217-31789625	SPOCD1	31816051	0hr_GABA	0.086646
chr1	31788217	31789625	intergenic|chr1:31788217-31789625	HDAC1	32292106	0hr_GABA	0.021817
chr1	31811138	31812036	genic|chr1:31811138-31812036	SPOCD1	31816051	0hr_GABA	0.298904
chr1	31815801	31816310	promoter|chr1:31815801-31816310	SPOCD1	31816051	0hr_GABA	1
chr1	31830537	31831037	intergenic|chr1:31830537-31831037	COL16A1	31704167	0hr_GABA	0.021567
chr1	31830537	31831037	intergenic|chr1:31830537-31831037	SPOCD1	31816051	0hr_GABA	0.070815
chr1	31831959	31832969	intergenic|chr1:31831959-31832969	SPOCD1	31816051	0hr_GABA	0.039432
chr1	31937235	31938692	intergenic|chr1:31937235-31938692	ADGRB2	31764063	0hr_GABA	0.0233
chr1	31937235	31938692	intergenic|chr1:31937235-31938692	SPOCD1	31816051	0hr_GABA	0.026597
chr1	31937235	31938692	intergenic|chr1:31937235-31938692	KHDRBS1	32013693	0hr_GABA	0.02374
chr1	32013443	32015098	promoter|chr1:32013443-32015098	KHDRBS1	32013693	0hr_GABA	1
chr1	32062029	32063812	intergenic|chr1:32062029-32063812	ADGRB2	31764063	0hr_GABA	0.02374
chr1	32062029	32063812	intergenic|chr1:32062029-32063812	TMEM39B	32072898	0hr_GABA	0.062145
chr1	32062029	32063812	intergenic|chr1:32062029-32063812	KPNA6	32108042	0hr_GABA	0.027428
chr1	32072145	32072645	promoter|chr1:32072145-32072645	TMEM39B	32072898	0hr_GABA	1
chr1	32072648	32073754	promoter|chr1:32072648-32073754	TMEM39B	32072898	0hr_GABA	1
chr1	32107771	32108718	promoter|chr1:32107771-32108718	KPNA6	32108042	0hr_GABA	1
chr1	32109257	32109757	genic|chr1:32109257-32109757	KPNA6	32108042	0hr_GABA	0.027217
chr1	32179156	32180244	promoter|chr1:32179156-32180244	TXLNA	32179743	0hr_GABA	1
chr1	32180260	32180760	genic|chr1:32180260-32180760	TXLNA	32179743	0hr_GABA	0.063226
chr1	32197808	32198308	genic|chr1:32197808-32198308	CCDC28B	32200385	0hr_GABA	0.083731
chr1	32197808	32198308	genic|chr1:32197808-32198308	IQCC	32205634	0hr_GABA	0.028504
chr1	32197808	32198308	genic|chr1:32197808-32198308	DCDC2B	32209093	0hr_GABA	0.023473
chr1	32199704	32201431	promoter|chr1:32199704-32201431	CCDC28B	32200385	0hr_GABA	1
chr1	32204971	32206124	promoter|chr1:32204971-32206124	IQCC	32205634	0hr_GABA	1
chr1	32208831	32209343	promoter|chr1:32208831-32209343	DCDC2B	32209093	0hr_GABA	1
chr1	32215322	32216564	genic|chr1:32215322-32216564	CCDC28B	32200385	0hr_GABA	0.043687
chr1	32215322	32216564	genic|chr1:32215322-32216564	IQCC	32205634	0hr_GABA	0.078425
chr1	32215322	32216564	genic|chr1:32215322-32216564	DCDC2B	32209093	0hr_GABA	0.090342
chr1	32215322	32216564	genic|chr1:32215322-32216564	EIF3I	32221583	0hr_GABA	0.200417
chr1	32215322	32216564	genic|chr1:32215322-32216564	TMEM234	32222371	0hr_GABA	0.197717
chr1	32215322	32216564	genic|chr1:32215322-32216564	LCK	32251238	0hr_GABA	0.023896
chr1	32215322	32216564	genic|chr1:32215322-32216564	HDAC1	32292106	0hr_GABA	0.039738
chr1	32215322	32216564	genic|chr1:32215322-32216564	MARCKSL1	32336239	0hr_GABA	0.034377
chr1	32221333	32223041	promoter|chr1:32221333-32223041	EIF3I	32221583	0hr_GABA	1
chr1	32221333	32223041	promoter|chr1:32221333-32223041	TMEM234	32222371	0hr_GABA	1
chr1	32239139	32240180	intergenic|chr1:32239139-32240180	EIF3I	32221583	0hr_GABA	0.03165
chr1	32239139	32240180	intergenic|chr1:32239139-32240180	TMEM234	32222371	0hr_GABA	0.032044
chr1	32239139	32240180	intergenic|chr1:32239139-32240180	LCK	32251238	0hr_GABA	0.048708
chr1	32239139	32240180	intergenic|chr1:32239139-32240180	HDAC1	32292106	0hr_GABA	0.024584
chr1	32240267	32241708	intergenic|chr1:32240267-32241708	KPNA6	32108042	0hr_GABA	0.040915
chr1	32240267	32241708	intergenic|chr1:32240267-32241708	TXLNA	32179743	0hr_GABA	0.03161
chr1	32240267	32241708	intergenic|chr1:32240267-32241708	CCDC28B	32200385	0hr_GABA	0.035158
chr1	32240267	32241708	intergenic|chr1:32240267-32241708	IQCC	32205634	0hr_GABA	0.038228
chr1	32240267	32241708	intergenic|chr1:32240267-32241708	DCDC2B	32209093	0hr_GABA	0.040206
chr1	32240267	32241708	intergenic|chr1:32240267-32241708	EIF3I	32221583	0hr_GABA	0.094596
chr1	32240267	32241708	intergenic|chr1:32240267-32241708	TMEM234	32222371	0hr_GABA	0.095713
chr1	32240267	32241708	intergenic|chr1:32240267-32241708	LCK	32251238	0hr_GABA	0.205884
chr1	32240267	32241708	intergenic|chr1:32240267-32241708	HDAC1	32292106	0hr_GABA	0.082394
chr1	32240267	32241708	intergenic|chr1:32240267-32241708	MARCKSL1	32336239	0hr_GABA	0.045244
chr1	32240267	32241708	intergenic|chr1:32240267-32241708	FAM229A	32362243	0hr_GABA	0.029644
chr1	32240267	32241708	intergenic|chr1:32240267-32241708	TSSK3	32362260	0hr_GABA	0.02965
chr1	32248149	32248649	genic|chr1:32248149-32248649	LCK	32251238	0hr_GABA	0.105769
chr1	32249660	32250691	intergenic|chr1:32249660-32250691	LCK	32251238	0hr_GABA	0.081567
chr1	32250988	32251726	promoter|chr1:32250988-32251726	LCK	32251238	0hr_GABA	1
chr1	32291773	32292489	promoter|chr1:32291773-32292489	HDAC1	32292106	0hr_GABA	1
chr1	32334381	32334881	genic|chr1:32334381-32334881	MARCKSL1	32336239	0hr_GABA	0.036923
chr1	32335085	32336948	promoter|chr1:32335085-32336948	MARCKSL1	32336239	0hr_GABA	1
chr1	32350949	32352294	intergenic|chr1:32350949-32352294	EIF3I	32221583	0hr_GABA	0.027739
chr1	32350949	32352294	intergenic|chr1:32350949-32352294	TMEM234	32222371	0hr_GABA	0.027888
chr1	32350949	32352294	intergenic|chr1:32350949-32352294	LCK	32251238	0hr_GABA	0.030023
chr1	32350949	32352294	intergenic|chr1:32350949-32352294	HDAC1	32292106	0hr_GABA	0.046076
chr1	32350949	32352294	intergenic|chr1:32350949-32352294	MARCKSL1	32336239	0hr_GABA	0.132494
[truncated: 373,007+ more rows]

## Sheet: nmglut
chr	start	end	name	TargetGene	TargetGeneTSS	Context	ABC.Score
chr1	778171	778983	intergenic|chr1:778171-778983	PLEKHN1	966496	0hr_nmglut	0.029513
chr1	778171	778983	intergenic|chr1:778171-778983	NOC2L	959299	0hr_nmglut	0.025135
chr1	778171	778983	intergenic|chr1:778171-778983	LINC01128	827590	0hr_nmglut	0.113344
chr1	778171	778983	intergenic|chr1:778171-778983	LINC00115	827522	0hr_nmglut	0.113372
chr1	826830	827840	promoter|chr1:826830-827840	LINC01128	827590	0hr_nmglut	1
chr1	826830	827840	promoter|chr1:826830-827840	LINC00115	827522	0hr_nmglut	1
chr1	903850	905732	intergenic|chr1:903850-905732	PLEKHN1	966496	0hr_nmglut	0.035773
chr1	903850	905732	intergenic|chr1:903850-905732	KLHL17	960586	0hr_nmglut	0.02515
chr1	903850	905732	intergenic|chr1:903850-905732	NOC2L	959299	0hr_nmglut	0.028156
chr1	903850	905732	intergenic|chr1:903850-905732	SAMD11	925740	0hr_nmglut	0.03375
chr1	920383	921497	intergenic|chr1:920383-921497	KLHL17	960586	0hr_nmglut	0.025655
chr1	920383	921497	intergenic|chr1:920383-921497	SAMD11	925740	0hr_nmglut	0.087508
chr1	923677	924177	intergenic|chr1:923677-924177	KLHL17	960586	0hr_nmglut	0.02435
chr1	923677	924177	intergenic|chr1:923677-924177	SAMD11	925740	0hr_nmglut	0.08203
chr1	924356	926145	promoter|chr1:924356-926145	SAMD11	925740	0hr_nmglut	1
chr1	928754	929432	genic|chr1:928754-929432	SAMD11	925740	0hr_nmglut	0.059958
chr1	937588	938486	genic|chr1:937588-938486	SAMD11	925740	0hr_nmglut	0.023236
chr1	940077	940577	genic|chr1:940077-940577	PLEKHN1	966496	0hr_nmglut	0.039053
chr1	940077	940577	genic|chr1:940077-940577	KLHL17	960586	0hr_nmglut	0.053246
chr1	940077	940577	genic|chr1:940077-940577	NOC2L	959299	0hr_nmglut	0.073143
chr1	940077	940577	genic|chr1:940077-940577	SAMD11	925740	0hr_nmglut	0.055865
chr1	940077	940577	genic|chr1:940077-940577	LINC01128	827590	0hr_nmglut	0.024466
chr1	940077	940577	genic|chr1:940077-940577	LINC00115	827522	0hr_nmglut	0.024466
chr1	941685	942185	genic|chr1:941685-942185	ATAD3B	1471754	0hr_nmglut	0.033201
chr1	941685	942185	genic|chr1:941685-942185	MRPL20	1407313	0hr_nmglut	0.026583
chr1	941685	942185	genic|chr1:941685-942185	TAS1R3	1331345	0hr_nmglut	0.032731
chr1	941685	942185	genic|chr1:941685-942185	ISG15	1013466	0hr_nmglut	0.022392
chr1	941685	942185	genic|chr1:941685-942185	HES4	1000172	0hr_nmglut	0.02539
chr1	941685	942185	genic|chr1:941685-942185	PLEKHN1	966496	0hr_nmglut	0.063679
chr1	941685	942185	genic|chr1:941685-942185	KLHL17	960586	0hr_nmglut	0.086465
chr1	941685	942185	genic|chr1:941685-942185	NOC2L	959299	0hr_nmglut	0.118106
chr1	941685	942185	genic|chr1:941685-942185	SAMD11	925740	0hr_nmglut	0.088997
chr1	941685	942185	genic|chr1:941685-942185	LINC01128	827590	0hr_nmglut	0.039314
chr1	941685	942185	genic|chr1:941685-942185	LINC00115	827522	0hr_nmglut	0.039315
chr1	942333	942833	genic|chr1:942333-942833	PLEKHN1	966496	0hr_nmglut	0.034441
chr1	942333	942833	genic|chr1:942333-942833	KLHL17	960586	0hr_nmglut	0.046694
chr1	942333	942833	genic|chr1:942333-942833	NOC2L	959299	0hr_nmglut	0.063625
chr1	942333	942833	genic|chr1:942333-942833	SAMD11	925740	0hr_nmglut	0.047699
chr1	942333	942833	genic|chr1:942333-942833	LINC01128	827590	0hr_nmglut	0.021126
chr1	942333	942833	genic|chr1:942333-942833	LINC00115	827522	0hr_nmglut	0.021126
chr1	944230	945002	genic|chr1:944230-945002	KLHL17	960586	0hr_nmglut	0.027146
chr1	944230	945002	genic|chr1:944230-945002	NOC2L	959299	0hr_nmglut	0.03668
chr1	944230	945002	genic|chr1:944230-945002	SAMD11	925740	0hr_nmglut	0.02705
chr1	951304	952852	genic|chr1:951304-952852	NOC2L	959299	0hr_nmglut	0.021723
chr1	959049	959571	promoter|chr1:959049-959571	NOC2L	959299	0hr_nmglut	1
chr1	960323	961092	promoter|chr1:960323-961092	KLHL17	960586	0hr_nmglut	1
chr1	961173	961918	genic|chr1:961173-961918	PLEKHN1	966496	0hr_nmglut	0.060502
chr1	961173	961918	genic|chr1:961173-961918	KLHL17	960586	0hr_nmglut	0.054929
chr1	961173	961918	genic|chr1:961173-961918	NOC2L	959299	0hr_nmglut	0.051588
chr1	965926	967456	promoter|chr1:965926-967456	PLEKHN1	966496	0hr_nmglut	1
chr1	975958	976458	genic|chr1:975958-976458	PLEKHN1	966496	0hr_nmglut	0.027016
chr1	998501	999808	promoter|chr1:998501-999808	HES4	1000172	0hr_nmglut	1
chr1	999922	1001433	promoter|chr1:999922-1001433	HES4	1000172	0hr_nmglut	1
chr1	1001744	1002244	intergenic|chr1:1001744-1002244	ISG15	1013466	0hr_nmglut	0.034324
chr1	1001744	1002244	intergenic|chr1:1001744-1002244	HES4	1000172	0hr_nmglut	0.080431
chr1	1005187	1005687	intergenic|chr1:1005187-1005687	ISG15	1013466	0hr_nmglut	0.045241
chr1	1005187	1005687	intergenic|chr1:1005187-1005687	HES4	1000172	0hr_nmglut	0.030746
chr1	1006226	1006976	intergenic|chr1:1006226-1006976	ISG15	1013466	0hr_nmglut	0.023123
chr1	1013216	1014173	promoter|chr1:1013216-1014173	ISG15	1013466	0hr_nmglut	1
chr1	1019276	1020896	promoter|chr1:1019276-1020896	AGRN	1020122	0hr_nmglut	1
chr1	1032391	1032891	genic|chr1:1032391-1032891	AGRN	1020122	0hr_nmglut	0.043321
chr1	1032391	1032891	genic|chr1:1032391-1032891	ISG15	1013466	0hr_nmglut	0.029725
chr1	1032391	1032891	genic|chr1:1032391-1032891	KLHL17	960586	0hr_nmglut	0.021449
chr1	1032900	1033400	genic|chr1:1032900-1033400	GABRD	2019328	0hr_nmglut	0.028494
chr1	1032900	1033400	genic|chr1:1032900-1033400	CCNL2	1399338	0hr_nmglut	0.031134
chr1	1032900	1033400	genic|chr1:1032900-1033400	CPTP	1324762	0hr_nmglut	0.023716
chr1	1032900	1033400	genic|chr1:1032900-1033400	INTS11	1324687	0hr_nmglut	0.023712
chr1	1032900	1033400	genic|chr1:1032900-1033400	C1QTNF12	1246722	0hr_nmglut	0.040208
chr1	1032900	1033400	genic|chr1:1032900-1033400	B3GALT6	1232248	0hr_nmglut	0.02464
chr1	1032900	1033400	genic|chr1:1032900-1033400	SDF4	1232067	0hr_nmglut	0.024648
chr1	1032900	1033400	genic|chr1:1032900-1033400	C1orf159	1116356	0hr_nmglut	0.022314
chr1	1032900	1033400	genic|chr1:1032900-1033400	RNF223	1074307	0hr_nmglut	0.025748
chr1	1032900	1033400	genic|chr1:1032900-1033400	AGRN	1020122	0hr_nmglut	0.099031
chr1	1032900	1033400	genic|chr1:1032900-1033400	ISG15	1013466	0hr_nmglut	0.067857
chr1	1032900	1033400	genic|chr1:1032900-1033400	HES4	1000172	0hr_nmglut	0.04291
chr1	1032900	1033400	genic|chr1:1032900-1033400	KLHL17	960586	0hr_nmglut	0.049389
chr1	1033588	1034373	genic|chr1:1033588-1034373	AGRN	1020122	0hr_nmglut	0.049284
chr1	1033588	1034373	genic|chr1:1033588-1034373	ISG15	1013466	0hr_nmglut	0.033677
chr1	1033588	1034373	genic|chr1:1033588-1034373	HES4	1000172	0hr_nmglut	0.02147
chr1	1033588	1034373	genic|chr1:1033588-1034373	KLHL17	960586	0hr_nmglut	0.024835
chr1	1039963	1041475	genic|chr1:1039963-1041475	FNDC10	1600096	0hr_nmglut	0.047749
chr1	1039963	1041475	genic|chr1:1039963-1041475	TMEM240	1540360	0hr_nmglut	0.030463
chr1	1039963	1041475	genic|chr1:1039963-1041475	ATAD3B	1471754	0hr_nmglut	0.030678
chr1	1039963	1041475	genic|chr1:1039963-1041475	AURKAIP1	1375438	0hr_nmglut	0.024657
chr1	1039963	1041475	genic|chr1:1039963-1041475	TAS1R3	1331345	0hr_nmglut	0.03012
chr1	1039963	1041475	genic|chr1:1039963-1041475	CPTP	1324762	0hr_nmglut	0.036027
chr1	1039963	1041475	genic|chr1:1039963-1041475	INTS11	1324687	0hr_nmglut	0.036021
chr1	1039963	1041475	genic|chr1:1039963-1041475	UBE2J2	1273854	0hr_nmglut	0.051593
chr1	1039963	1041475	genic|chr1:1039963-1041475	B3GALT6	1232248	0hr_nmglut	0.045812
chr1	1039963	1041475	genic|chr1:1039963-1041475	SDF4	1232067	0hr_nmglut	0.045825
chr1	1039963	1041475	genic|chr1:1039963-1041475	LINC01342	1137016	0hr_nmglut	0.022438
chr1	1039963	1041475	genic|chr1:1039963-1041475	RNF223	1074307	0hr_nmglut	0.021985
chr1	1039963	1041475	genic|chr1:1039963-1041475	AGRN	1020122	0hr_nmglut	0.067652
chr1	1039963	1041475	genic|chr1:1039963-1041475	ISG15	1013466	0hr_nmglut	0.042467
chr1	1039963	1041475	genic|chr1:1039963-1041475	HES4	1000172	0hr_nmglut	0.036302
chr1	1039963	1041475	genic|chr1:1039963-1041475	PLEKHN1	966496	0hr_nmglut	0.034157
chr1	1039963	1041475	genic|chr1:1039963-1041475	KLHL17	960586	0hr_nmglut	0.021885
chr1	1039963	1041475	genic|chr1:1039963-1041475	NOC2L	959299	0hr_nmglut	0.028778
chr1	1039963	1041475	genic|chr1:1039963-1041475	SAMD11	925740	0hr_nmglut	0.027206
chr1	1059009	1059909	intergenic|chr1:1059009-1059909	C1QTNF12	1246722	0hr_nmglut	0.0232
chr1	1059009	1059909	intergenic|chr1:1059009-1059909	LINC01342	1137016	0hr_nmglut	0.041745
chr1	1059009	1059909	intergenic|chr1:1059009-1059909	RNF223	1074307	0hr_nmglut	0.057106
chr1	1059009	1059909	intergenic|chr1:1059009-1059909	HES4	1000172	0hr_nmglut	0.032756
chr1	1063744	1064610	intergenic|chr1:1063744-1064610	RNF223	1074307	0hr_nmglut	0.037143
chr1	1068555	1069055	intergenic|chr1:1068555-1069055	RNF223	1074307	0hr_nmglut	0.071186
chr1	1069119	1069619	intergenic|chr1:1069119-1069619	C1QTNF12	1246722	0hr_nmglut	0.046765
chr1	1069119	1069619	intergenic|chr1:1069119-1069619	RNF223	1074307	0hr_nmglut	0.165341
chr1	1069119	1069619	intergenic|chr1:1069119-1069619	AGRN	1020122	0hr_nmglut	0.023188
chr1	1069119	1069619	intergenic|chr1:1069119-1069619	ISG15	1013466	0hr_nmglut	0.033168
chr1	1069119	1069619	intergenic|chr1:1069119-1069619	KLHL17	960586	0hr_nmglut	0.034536
chr1	1069789	1070289	intergenic|chr1:1069789-1070289	RNF223	1074307	0hr_nmglut	0.066356
chr1	1074057	1075493	promoter|chr1:1074057-1075493	RNF223	1074307	0hr_nmglut	1
chr1	1079523	1080773	intergenic|chr1:1079523-1080773	ANKRD65	1421444	0hr_nmglut	0.028634
chr1	1079523	1080773	intergenic|chr1:1079523-1080773	CPTP	1324762	0hr_nmglut	0.024064
chr1	1079523	1080773	intergenic|chr1:1079523-1080773	INTS11	1324687	0hr_nmglut	0.02406
chr1	1079523	1080773	intergenic|chr1:1079523-1080773	UBE2J2	1273854	0hr_nmglut	0.021073
chr1	1079523	1080773	intergenic|chr1:1079523-1080773	C1QTNF12	1246722	0hr_nmglut	0.053611
chr1	1079523	1080773	intergenic|chr1:1079523-1080773	B3GALT6	1232248	0hr_nmglut	0.024563
chr1	1079523	1080773	intergenic|chr1:1079523-1080773	SDF4	1232067	0hr_nmglut	0.02457
chr1	1079523	1080773	intergenic|chr1:1079523-1080773	C1orf159	1116356	0hr_nmglut	0.030521
chr1	1079523	1080773	intergenic|chr1:1079523-1080773	RNF223	1074307	0hr_nmglut	0.09559
chr1	1115649	1117065	promoter|chr1:1115649-1117065	C1orf159	1116356	0hr_nmglut	1
chr1	1121580	1122537	intergenic|chr1:1121580-1122537	C1orf159	1116356	0hr_nmglut	0.023917
chr1	1127050	1128132	intergenic|chr1:1127050-1128132	LINC01342	1137016	0hr_nmglut	0.041203
chr1	1129491	1129991	intergenic|chr1:1129491-1129991	LINC01342	1137016	0hr_nmglut	0.021136
chr1	1132449	1133337	intergenic|chr1:1132449-1133337	LINC01342	1137016	0hr_nmglut	0.03262
chr1	1135239	1137730	promoter|chr1:1135239-1137730	LINC01342	1137016	0hr_nmglut	1
chr1	1144199	1145245	intergenic|chr1:1144199-1145245	LINC01342	1137016	0hr_nmglut	0.067875
chr1	1156951	1158719	intergenic|chr1:1156951-1158719	LINC01342	1137016	0hr_nmglut	0.038679
chr1	1200528	1201914	intergenic|chr1:1200528-1201914	TNFRSF18	1206709	0hr_nmglut	0.276798
chr1	1203652	1204350	genic|chr1:1203652-1204350	TNFRSF18	1206709	0hr_nmglut	0.066217
chr1	1205968	1206959	promoter|chr1:1205968-1206959	TNFRSF18	1206709	0hr_nmglut	1
chr1	1207982	1208652	intergenic|chr1:1207982-1208652	TNFRSF18	1206709	0hr_nmglut	0.108027
chr1	1208762	1209262	intergenic|chr1:1208762-1209262	TNFRSF18	1206709	0hr_nmglut	0.033989
chr1	1231301	1232498	promoter|chr1:1231301-1232498	B3GALT6	1232248	0hr_nmglut	1
chr1	1231301	1232498	promoter|chr1:1231301-1232498	SDF4	1232067	0hr_nmglut	1
chr1	1237094	1239374	intergenic|chr1:1237094-1239374	C1QTNF12	1246722	0hr_nmglut	0.046182
chr1	1237094	1239374	intergenic|chr1:1237094-1239374	B3GALT6	1232248	0hr_nmglut	0.060267
chr1	1237094	1239374	intergenic|chr1:1237094-1239374	SDF4	1232067	0hr_nmglut	0.059968
chr1	1243761	1244261	genic|chr1:1243761-1244261	C1QTNF12	1246722	0hr_nmglut	0.02151
chr1	1246127	1247459	promoter|chr1:1246127-1247459	C1QTNF12	1246722	0hr_nmglut	1
chr1	1249662	1251282	intergenic|chr1:1249662-1251282	C1QTNF12	1246722	0hr_nmglut	0.038137
chr1	1272881	1275019	promoter|chr1:1272881-1275019	UBE2J2	1273854	0hr_nmglut	1
chr1	1290096	1292594	genic|chr1:1290096-1292594	CDK11A	1724565	0hr_nmglut	0.034819
chr1	1290096	1292594	genic|chr1:1290096-1292594	CDK11B	1724420	0hr_nmglut	0.034818
chr1	1290096	1292594	genic|chr1:1290096-1292594	ATAD3A	1512142	0hr_nmglut	0.038096
chr1	1290096	1292594	genic|chr1:1290096-1292594	VWA1	1435522	0hr_nmglut	0.029868
chr1	1290096	1292594	genic|chr1:1290096-1292594	TAS1R3	1331345	0hr_nmglut	0.021687
chr1	1290096	1292594	genic|chr1:1290096-1292594	CPTP	1324762	0hr_nmglut	0.031253
chr1	1290096	1292594	genic|chr1:1290096-1292594	INTS11	1324687	0hr_nmglut	0.031264
chr1	1290096	1292594	genic|chr1:1290096-1292594	PUSL1	1308579	0hr_nmglut	0.045245
chr1	1290096	1292594	genic|chr1:1290096-1292594	ACAP3	1307889	0hr_nmglut	0.045404
chr1	1290096	1292594	genic|chr1:1290096-1292594	UBE2J2	1273854	0hr_nmglut	0.060051
chr1	1290096	1292594	genic|chr1:1290096-1292594	C1QTNF12	1246722	0hr_nmglut	0.034941
chr1	1290096	1292594	genic|chr1:1290096-1292594	B3GALT6	1232248	0hr_nmglut	0.025736
chr1	1290096	1292594	genic|chr1:1290096-1292594	SDF4	1232067	0hr_nmglut	0.025741
chr1	1290096	1292594	genic|chr1:1290096-1292594	HES4	1000172	0hr_nmglut	0.028026
chr1	1298582	1299397	genic|chr1:1298582-1299397	TAS1R3	1331345	0hr_nmglut	0.022229
chr1	1298582	1299397	genic|chr1:1298582-1299397	PUSL1	1308579	0hr_nmglut	0.025758
chr1	1298582	1299397	genic|chr1:1298582-1299397	ACAP3	1307889	0hr_nmglut	0.026206
chr1	1304329	1305087	genic|chr1:1304329-1305087	TAS1R3	1331345	0hr_nmglut	0.036251
chr1	1304329	1305087	genic|chr1:1304329-1305087	CPTP	1324762	0hr_nmglut	0.034864
chr1	1304329	1305087	genic|chr1:1304329-1305087	INTS11	1324687	0hr_nmglut	0.034932
chr1	1304329	1305087	genic|chr1:1304329-1305087	PUSL1	1308579	0hr_nmglut	0.073318
chr1	1304329	1305087	genic|chr1:1304329-1305087	ACAP3	1307889	0hr_nmglut	0.073252
chr1	1304329	1305087	genic|chr1:1304329-1305087	UBE2J2	1273854	0hr_nmglut	0.025756
chr1	1307431	1308829	promoter|chr1:1307431-1308829	PUSL1	1308579	0hr_nmglut	1
chr1	1307431	1308829	promoter|chr1:1307431-1308829	ACAP3	1307889	0hr_nmglut	1
chr1	1324192	1325240	promoter|chr1:1324192-1325240	CPTP	1324762	0hr_nmglut	1
chr1	1324192	1325240	promoter|chr1:1324192-1325240	INTS11	1324687	0hr_nmglut	1
chr1	1330202	1332734	promoter|chr1:1330202-1332734	TAS1R3	1331345	0hr_nmglut	1
chr1	1337253	1338164	genic|chr1:1337253-1338164	TAS1R3	1331345	0hr_nmglut	0.022062
chr1	1348442	1349717	promoter|chr1:1348442-1349717	DVL1	1349112	0hr_nmglut	1
chr1	1354174	1355872	genic|chr1:1354174-1355872	DVL1	1349112	0hr_nmglut	0.045262
chr1	1371978	1372478	intergenic|chr1:1371978-1372478	AURKAIP1	1375438	0hr_nmglut	0.041261
chr1	1374565	1375065	promoter|chr1:1374565-1375065	AURKAIP1	1375438	0hr_nmglut	1
chr1	1375169	1375688	promoter|chr1:1375169-1375688	AURKAIP1	1375438	0hr_nmglut	1
chr1	1398838	1400036	promoter|chr1:1398838-1400036	CCNL2	1399338	0hr_nmglut	1
chr1	1406423	1408152	promoter|chr1:1406423-1408152	MRPL20	1407313	0hr_nmglut	1
chr1	1419935	1420435	genic|chr1:1419935-1420435	ANKRD65	1421444	0hr_nmglut	0.086933
chr1	1420602	1421102	promoter|chr1:1420602-1421102	ANKRD65	1421444	0hr_nmglut	1
chr1	1421124	1421694	promoter|chr1:1421124-1421694	ANKRD65	1421444	0hr_nmglut	1
chr1	1422610	1423110	intergenic|chr1:1422610-1423110	ANKRD65	1421444	0hr_nmglut	0.021667
chr1	1426893	1428150	genic|chr1:1426893-1428150	VWA1	1435522	0hr_nmglut	0.045203
chr1	1426893	1428150	genic|chr1:1426893-1428150	LINC01770	1434573	0hr_nmglut	0.080662
chr1	1426893	1428150	genic|chr1:1426893-1428150	ANKRD65	1421444	0hr_nmglut	0.141059
chr1	1426893	1428150	genic|chr1:1426893-1428150	MRPL20	1407313	0hr_nmglut	0.023328
chr1	1430392	1430892	genic|chr1:1430392-1430892	VWA1	1435522	0hr_nmglut	0.11714
chr1	1430392	1430892	genic|chr1:1430392-1430892	LINC01770	1434573	0hr_nmglut	0.13395
chr1	1430392	1430892	genic|chr1:1430392-1430892	ANKRD65	1421444	0hr_nmglut	0.036273
chr1	1433136	1433636	genic|chr1:1433136-1433636	VWA1	1435522	0hr_nmglut	0.037063
chr1	1433136	1433636	genic|chr1:1433136-1433636	LINC01770	1434573	0hr_nmglut	0.042382
chr1	1433711	1434211	promoter|chr1:1433711-1434211	LINC01770	1434573	0hr_nmglut	1
chr1	1434323	1434823	promoter|chr1:1434323-1434823	LINC01770	1434573	0hr_nmglut	1
chr1	1435272	1435919	promoter|chr1:1435272-1435919	VWA1	1435522	0hr_nmglut	1
chr1	1461246	1462943	genic|chr1:1461246-1462943	ATAD3B	1471754	0hr_nmglut	0.043527
chr1	1470967	1472240	promoter|chr1:1470967-1472240	ATAD3B	1471754	0hr_nmglut	1
chr1	1504855	1505911	intergenic|chr1:1504855-1505911	TMEM240	1540360	0hr_nmglut	0.021909
chr1	1504855	1505911	intergenic|chr1:1504855-1505911	ATAD3A	1512142	0hr_nmglut	0.174809
chr1	1504855	1505911	intergenic|chr1:1504855-1505911	ATAD3B	1471754	0hr_nmglut	0.050038
chr1	1504855	1505911	intergenic|chr1:1504855-1505911	MRPL20	1407313	0hr_nmglut	0.02481
chr1	1504855	1505911	intergenic|chr1:1504855-1505911	DVL1	1349112	0hr_nmglut	0.035442
chr1	1511827	1512978	promoter|chr1:1511827-1512978	ATAD3A	1512142	0hr_nmglut	1
chr1	1532840	1534278	genic|chr1:1532840-1534278	TMEM240	1540360	0hr_nmglut	0.061185
chr1	1539276	1540082	promoter|chr1:1539276-1540082	TMEM240	1540360	0hr_nmglut	1
chr1	1540089	1540882	promoter|chr1:1540089-1540882	TMEM240	1540360	0hr_nmglut	1
chr1	1550916	1551416	genic|chr1:1550916-1551416	TMEM240	1540360	0hr_nmglut	0.026613
chr1	1554789	1555560	genic|chr1:1554789-1555560	SLC35E2	1745999	0hr_nmglut	0.023057
chr1	1554789	1555560	genic|chr1:1554789-1555560	SSU72	1574882	0hr_nmglut	0.081327
chr1	1554789	1555560	genic|chr1:1554789-1555560	TMEM240	1540360	0hr_nmglut	0.069948
chr1	1554789	1555560	genic|chr1:1554789-1555560	ATAD3A	1512142	0hr_nmglut	0.022216
chr1	1554789	1555560	genic|chr1:1554789-1555560	ATAD3B	1471754	0hr_nmglut	0.025579
chr1	1562686	1563186	genic|chr1:1562686-1563186	SSU72	1574882	0hr_nmglut	0.027072
chr1	1573734	1575414	promoter|chr1:1573734-1575414	SSU72	1574882	0hr_nmglut	1
chr1	1597565	1598065	genic|chr1:1597565-1598065	FNDC10	1600096	0hr_nmglut	0.031986
chr1	1599199	1600417	promoter|chr1:1599199-1600417	FNDC10	1600096	0hr_nmglut	1
chr1	1600438	1601257	promoter|chr1:1600438-1601257	FNDC10	1600096	0hr_nmglut	1
chr1	1614710	1616374	promoter|chr1:1614710-1616374	MIB2	1615414	0hr_nmglut	1
chr1	1621792	1622668	genic|chr1:1621792-1622668	MIB2	1615414	0hr_nmglut	0.02336
chr1	1628969	1630699	genic|chr1:1628969-1630699	SLC35E2	1745999	0hr_nmglut	0.023608
chr1	1628969	1630699	genic|chr1:1628969-1630699	MMP23B	1632180	0hr_nmglut	0.247119
chr1	1628969	1630699	genic|chr1:1628969-1630699	MIB2	1615414	0hr_nmglut	0.087502
chr1	1628969	1630699	genic|chr1:1628969-1630699	FNDC10	1600096	0hr_nmglut	0.022887
chr1	1630863	1631363	intergenic|chr1:1630863-1631363	MMP23B	1632180	0hr_nmglut	0.054476
chr1	1631930	1632430	promoter|chr1:1631930-1632430	MMP23B	1632180	0hr_nmglut	1
chr1	1658892	1659392	genic|chr1:1658892-1659392	SLC35E2	1745999	0hr_nmglut	0.029748
chr1	1658892	1659392	genic|chr1:1658892-1659392	CDK11A	1724565	0hr_nmglut	0.040405
chr1	1658892	1659392	genic|chr1:1658892-1659392	CDK11B	1724420	0hr_nmglut	0.040425
chr1	1658892	1659392	genic|chr1:1658892-1659392	SLC35E2B	1692804	0hr_nmglut	0.047071
chr1	1658892	1659392	genic|chr1:1658892-1659392	MMP23B	1632180	0hr_nmglut	0.050891
chr1	1658892	1659392	genic|chr1:1658892-1659392	FNDC10	1600096	0hr_nmglut	0.021501
chr1	1658892	1659392	genic|chr1:1658892-1659392	TMEM240	1540360	0hr_nmglut	0.024423
chr1	1692267	1693640	promoter|chr1:1692267-1693640	SLC35E2B	1692804	0hr_nmglut	1
chr1	1724170	1724815	promoter|chr1:1724170-1724815	CDK11A	1724565	0hr_nmglut	1
chr1	1724170	1724815	promoter|chr1:1724170-1724815	CDK11B	1724420	0hr_nmglut	1
chr1	1745550	1746657	promoter|chr1:1745550-1746657	SLC35E2	1745999	0hr_nmglut	1
chr1	1777539	1779326	promoter|chr1:1777539-1779326	NADK	1778470	0hr_nmglut	1
chr1	1786899	1787745	genic|chr1:1786899-1787745	NADK	1778470	0hr_nmglut	0.029404
chr1	1787940	1788584	genic|chr1:1787940-1788584	NADK	1778470	0hr_nmglut	0.078238
chr1	1788601	1789458	genic|chr1:1788601-1789458	NADK	1778470	0hr_nmglut	0.024194
chr1	1889832	1891945	promoter|chr1:1889832-1891945	GNB1	1891117	0hr_nmglut	1
chr1	1906145	1906645	intergenic|chr1:1906145-1906645	TMEM52	1919301	0hr_nmglut	0.030708
chr1	1906145	1906645	intergenic|chr1:1906145-1906645	GNB1	1891117	0hr_nmglut	0.03007
chr1	1908618	1909433	intergenic|chr1:1908618-1909433	PRKCZ	2050469	0hr_nmglut	0.025233
chr1	1908618	1909433	intergenic|chr1:1908618-1909433	TMEM52	1919301	0hr_nmglut	0.131426
chr1	1908618	1909433	intergenic|chr1:1908618-1909433	GNB1	1891117	0hr_nmglut	0.112377
chr1	1908618	1909433	intergenic|chr1:1908618-1909433	NADK	1778470	0hr_nmglut	0.049351
chr1	1908618	1909433	intergenic|chr1:1908618-1909433	SLC35E2	1745999	0hr_nmglut	0.064809
chr1	1908618	1909433	intergenic|chr1:1908618-1909433	CDK11A	1724565	0hr_nmglut	0.054076
chr1	1908618	1909433	intergenic|chr1:1908618-1909433	CDK11B	1724420	0hr_nmglut	0.054075
chr1	1908618	1909433	intergenic|chr1:1908618-1909433	FNDC10	1600096	0hr_nmglut	0.021892
chr1	1908618	1909433	intergenic|chr1:1908618-1909433	ATAD3A	1512142	0hr_nmglut	0.023295
chr1	1908618	1909433	intergenic|chr1:1908618-1909433	AGRN	1020122	0hr_nmglut	0.022639
chr1	1919051	1919643	promoter|chr1:1919051-1919643	TMEM52	1919301	0hr_nmglut	1
chr1	1924460	1925158	genic|chr1:1924460-1925158	TMEM52	1919301	0hr_nmglut	0.025731
chr1	1943172	1944644	genic|chr1:1943172-1944644	PRKCZ	2050469	0hr_nmglut	0.050348
chr1	1943172	1944644	genic|chr1:1943172-1944644	CFAP74	2003837	0hr_nmglut	0.029934
chr1	1943172	1944644	genic|chr1:1943172-1944644	TMEM52	1919301	0hr_nmglut	0.028546
chr1	1943172	1944644	genic|chr1:1943172-1944644	SLC35E2	1745999	0hr_nmglut	0.054163
chr1	1972909	1974638	genic|chr1:1972909-1974638	CFAP74	2003837	0hr_nmglut	0.022819
chr1	2003587	2004096	promoter|chr1:2003587-2004096	CFAP74	2003837	0hr_nmglut	1
chr1	2014961	2015461	intergenic|chr1:2014961-2015461	GABRD	2019328	0hr_nmglut	0.031683
chr1	2018513	2019013	promoter|chr1:2018513-2019013	GABRD	2019328	0hr_nmglut	1
chr1	2019076	2020243	promoter|chr1:2019076-2020243	GABRD	2019328	0hr_nmglut	1
chr1	2021535	2022035	genic|chr1:2021535-2022035	GABRD	2019328	0hr_nmglut	0.049503
chr1	2025577	2026450	genic|chr1:2025577-2026450	GABRD	2019328	0hr_nmglut	0.04344
chr1	2025577	2026450	genic|chr1:2025577-2026450	CFAP74	2003837	0hr_nmglut	0.034274
chr1	2042987	2044055	intergenic|chr1:2042987-2044055	PRKCZ	2050469	0hr_nmglut	0.02355
chr1	2044228	2045255	intergenic|chr1:2044228-2045255	PRKCZ	2050469	0hr_nmglut	0.061151
chr1	2044228	2045255	intergenic|chr1:2044228-2045255	GABRD	2019328	0hr_nmglut	0.043388
chr1	2049358	2049858	intergenic|chr1:2049358-2049858	PRKCZ	2050469	0hr_nmglut	0.0244
chr1	2050042	2050873	promoter|chr1:2050042-2050873	PRKCZ	2050469	0hr_nmglut	1
chr1	2073405	2074922	genic|chr1:2073405-2074922	PRKCZ	2050469	0hr_nmglut	0.056565
chr1	2073405	2074922	genic|chr1:2073405-2074922	GABRD	2019328	0hr_nmglut	0.025841
chr1	2073405	2074922	genic|chr1:2073405-2074922	CFAP74	2003837	0hr_nmglut	0.030769
chr1	2087701	2088815	genic|chr1:2087701-2088815	CFAP74	2003837	0hr_nmglut	0.021756
chr1	2132151	2133810	genic|chr1:2132151-2133810	CFAP74	2003837	0hr_nmglut	0.021641
chr1	2179366	2179866	genic|chr1:2179366-2179866	FAAP20	2194775	0hr_nmglut	0.040008
chr1	2179366	2179866	genic|chr1:2179366-2179866	LINC01128	827590	0hr_nmglut	0.038108
chr1	2179366	2179866	genic|chr1:2179366-2179866	LINC00115	827522	0hr_nmglut	0.03811
chr1	2189423	2190273	genic|chr1:2189423-2190273	RER1	2391774	0hr_nmglut	0.02871
chr1	2189423	2190273	genic|chr1:2189423-2190273	MORN1	2391751	0hr_nmglut	0.028709
chr1	2189423	2190273	genic|chr1:2189423-2190273	SKI	2228694	0hr_nmglut	0.023372
chr1	2189423	2190273	genic|chr1:2189423-2190273	FAAP20	2194775	0hr_nmglut	0.190065
chr1	2189423	2190273	genic|chr1:2189423-2190273	PRKCZ	2050469	0hr_nmglut	0.029119
chr1	2189423	2190273	genic|chr1:2189423-2190273	TMEM52	1919301	0hr_nmglut	0.039094
chr1	2189423	2190273	genic|chr1:2189423-2190273	FNDC10	1600096	0hr_nmglut	0.027442
chr1	2189423	2190273	genic|chr1:2189423-2190273	RNF223	1074307	0hr_nmglut	0.022348
chr1	2189423	2190273	genic|chr1:2189423-2190273	NOC2L	959299	0hr_nmglut	0.021178
chr1	2194268	2195594	promoter|chr1:2194268-2195594	FAAP20	2194775	0hr_nmglut	1
chr1	2199213	2199713	intergenic|chr1:2199213-2199713	FAAP20	2194775	0hr_nmglut	0.036722
chr1	2204336	2205760	intergenic|chr1:2204336-2205760	RER1	2391774	0hr_nmglut	0.032789
chr1	2204336	2205760	intergenic|chr1:2204336-2205760	MORN1	2391751	0hr_nmglut	0.032788
chr1	2204336	2205760	intergenic|chr1:2204336-2205760	SKI	2228694	0hr_nmglut	0.029803
chr1	2204336	2205760	intergenic|chr1:2204336-2205760	FAAP20	2194775	0hr_nmglut	0.110532
chr1	2204336	2205760	intergenic|chr1:2204336-2205760	TMEM240	1540360	0hr_nmglut	0.02911
chr1	2204336	2205760	intergenic|chr1:2204336-2205760	ATAD3B	1471754	0hr_nmglut	0.030138
chr1	2204336	2205760	intergenic|chr1:2204336-2205760	AGRN	1020122	0hr_nmglut	0.023305
chr1	2212119	2213507	intergenic|chr1:2212119-2213507	SKI	2228694	0hr_nmglut	0.023219
chr1	2212119	2213507	intergenic|chr1:2212119-2213507	FAAP20	2194775	0hr_nmglut	0.032592
chr1	2227049	2227549	intergenic|chr1:2227049-2227549	SKI	2228694	0hr_nmglut	0.081348
chr1	2227604	2228944	promoter|chr1:2227604-2228944	SKI	2228694	0hr_nmglut	1
chr1	2229109	2229609	promoter|chr1:2229109-2229609	SKI	2228694	0hr_nmglut	1
chr1	2231824	2232324	genic|chr1:2231824-2232324	SKI	2228694	0hr_nmglut	0.060006
chr1	2231824	2232324	genic|chr1:2231824-2232324	FAAP20	2194775	0hr_nmglut	0.027831
chr1	2270286	2272713	genic|chr1:2270286-2272713	FAAP20	2194775	0hr_nmglut	0.021739
chr1	2293583	2294718	genic|chr1:2293583-2294718	NADK	1778470	0hr_nmglut	0.021251
chr1	2299233	2301339	genic|chr1:2299233-2301339	SKI	2228694	0hr_nmglut	0.027039
chr1	2381662	2382393	genic|chr1:2381662-2382393	RER1	2391774	0hr_nmglut	0.025055
chr1	2381662	2382393	genic|chr1:2381662-2382393	MORN1	2391751	0hr_nmglut	0.025074
chr1	2390919	2392287	promoter|chr1:2390919-2392287	RER1	2391774	0hr_nmglut	1
chr1	2390919	2392287	promoter|chr1:2390919-2392287	MORN1	2391751	0hr_nmglut	1
chr1	2411931	2413616	promoter|chr1:2411931-2413616	PEX10	2412571	0hr_nmglut	1
chr1	2414314	2414814	intergenic|chr1:2414314-2414814	PEX10	2412571	0hr_nmglut	0.068005
chr1	2443527	2444557	intergenic|chr1:2443527-2444557	TNFRSF14	2556364	0hr_nmglut	0.031848
chr1	2443527	2444557	intergenic|chr1:2443527-2444557	HES5	2530245	0hr_nmglut	0.037209
chr1	2443527	2444557	intergenic|chr1:2443527-2444557	PLCH2	2476314	0hr_nmglut	0.027324
chr1	2446339	2447609	intergenic|chr1:2446339-2447609	HES5	2530245	0hr_nmglut	0.022987
chr1	2463326	2464096	intergenic|chr1:2463326-2464096	PLCH2	2476314	0hr_nmglut	0.027968
chr1	2467153	2467653	intergenic|chr1:2467153-2467653	PLCH2	2476314	0hr_nmglut	0.036654
chr1	2472064	2474316	intergenic|chr1:2472064-2474316	PLCH2	2476314	0hr_nmglut	0.143744
chr1	2472064	2474316	intergenic|chr1:2472064-2474316	SLC35E2B	1692804	0hr_nmglut	0.043726
chr1	2476064	2477394	promoter|chr1:2476064-2477394	PLCH2	2476314	0hr_nmglut	1
chr1	2477426	2478616	genic|chr1:2477426-2478616	PLCH2	2476314	0hr_nmglut	0.081161
chr1	2492964	2494084	genic|chr1:2492964-2494084	PLCH2	2476314	0hr_nmglut	0.023089
chr1	2525522	2527175	promoter|chr1:2525522-2527175	PANK4	2526628	0hr_nmglut	1
chr1	2529270	2529770	promoter|chr1:2529270-2529770	HES5	2530245	0hr_nmglut	1
chr1	2529995	2530585	promoter|chr1:2529995-2530585	HES5	2530245	0hr_nmglut	1
chr1	2534814	2536313	intergenic|chr1:2534814-2536313	HES5	2530245	0hr_nmglut	0.095193
chr1	2534814	2536313	intergenic|chr1:2534814-2536313	PANK4	2526628	0hr_nmglut	0.059838
chr1	2543394	2544777	intergenic|chr1:2543394-2544777	TNFRSF14	2556364	0hr_nmglut	0.042578
chr1	2543394	2544777	intergenic|chr1:2543394-2544777	HES5	2530245	0hr_nmglut	0.042147
chr1	2543394	2544777	intergenic|chr1:2543394-2544777	PANK4	2526628	0hr_nmglut	0.028744
chr1	2543394	2544777	intergenic|chr1:2543394-2544777	PLCH2	2476314	0hr_nmglut	0.022504
chr1	2543394	2544777	intergenic|chr1:2543394-2544777	CDK11A	1724565	0hr_nmglut	0.021645
chr1	2543394	2544777	intergenic|chr1:2543394-2544777	CDK11B	1724420	0hr_nmglut	0.021645
chr1	2545874	2546374	intergenic|chr1:2545874-2546374	TNFRSF14	2556364	0hr_nmglut	0.042943
chr1	2545874	2546374	intergenic|chr1:2545874-2546374	HES5	2530245	0hr_nmglut	0.023084
chr1	2545874	2546374	intergenic|chr1:2545874-2546374	PANK4	2526628	0hr_nmglut	0.026724
chr1	2547950	2549186	intergenic|chr1:2547950-2549186	TNFRSF14	2556364	0hr_nmglut	0.034073
chr1	2555528	2556028	promoter|chr1:2555528-2556028	TNFRSF14	2556364	0hr_nmglut	1
chr1	2556114	2557071	promoter|chr1:2556114-2557071	TNFRSF14	2556364	0hr_nmglut	1
chr1	2562219	2563863	genic|chr1:2562219-2563863	TNFRSF14	2556364	0hr_nmglut	0.023177
chr1	2585298	2586079	intergenic|chr1:2585298-2586079	FAM213B	2586749	0hr_nmglut	0.078007
chr1	2586210	2587292	promoter|chr1:2586210-2587292	FAM213B	2586749	0hr_nmglut	1
chr1	2642208	2643511	intergenic|chr1:2642208-2643511	FAM213B	2586749	0hr_nmglut	0.080551
chr1	2642208	2643511	intergenic|chr1:2642208-2643511	HES5	2530245	0hr_nmglut	0.022522
chr1	2642208	2643511	intergenic|chr1:2642208-2643511	PEX10	2412571	0hr_nmglut	0.036483
chr1	2642208	2643511	intergenic|chr1:2642208-2643511	RER1	2391774	0hr_nmglut	0.022918
chr1	2642208	2643511	intergenic|chr1:2642208-2643511	MORN1	2391751	0hr_nmglut	0.022918
chr1	2642208	2643511	intergenic|chr1:2642208-2643511	SKI	2228694	0hr_nmglut	0.029218
chr1	2642208	2643511	intergenic|chr1:2642208-2643511	PRKCZ	2050469	0hr_nmglut	0.042044
chr1	2642208	2643511	intergenic|chr1:2642208-2643511	GNB1	1891117	0hr_nmglut	0.026754
chr1	2910907	2912310	intergenic|chr1:2910907-2912310	GABRD	2019328	0hr_nmglut	0.03211
chr1	2910907	2912310	intergenic|chr1:2910907-2912310	MMP23B	1632180	0hr_nmglut	0.025358
chr1	3247424	3248488	genic|chr1:3247424-3248488	ATAD3B	1471754	0hr_nmglut	0.021422
chr1	3365434	3366683	genic|chr1:3365434-3366683	SLC35E2	1745999	0hr_nmglut	0.025419
chr1	3392565	3394661	genic|chr1:3392565-3394661	LINC01128	827590	0hr_nmglut	0.021528
chr1	3392565	3394661	genic|chr1:3392565-3394661	LINC00115	827522	0hr_nmglut	0.021529
chr1	3439037	3441849	intergenic|chr1:3439037-3441849	ARHGEF16	3454582	0hr_nmglut	0.030176
chr1	3453066	3453566	intergenic|chr1:3453066-3453566	ARHGEF16	3454582	0hr_nmglut	0.124017
chr1	3453823	3455236	promoter|chr1:3453823-3455236	ARHGEF16	3454582	0hr_nmglut	1
chr1	3491181	3492150	genic|chr1:3491181-3492150	TPRG1L	3624991	0hr_nmglut	0.032414
chr1	3491181	3492150	genic|chr1:3491181-3492150	MEGF6	3611495	0hr_nmglut	0.047323
chr1	3491181	3492150	genic|chr1:3491181-3492150	ARHGEF16	3454582	0hr_nmglut	0.03791
chr1	3503368	3505256	genic|chr1:3503368-3505256	TPRG1L	3624991	0hr_nmglut	0.031241
chr1	3597657	3599311	genic|chr1:3597657-3599311	TP73	3652564	0hr_nmglut	0.023513
chr1	3597657	3599311	genic|chr1:3597657-3599311	WRAP73	3650107	0hr_nmglut	0.023611
chr1	3597657	3599311	genic|chr1:3597657-3599311	TPRG1L	3624991	0hr_nmglut	0.021218
chr1	3597657	3599311	genic|chr1:3597657-3599311	MEGF6	3611495	0hr_nmglut	0.055321
chr1	3607290	3608128	genic|chr1:3607290-3608128	MEGF6	3611495	0hr_nmglut	0.037694
chr1	3609228	3610806	genic|chr1:3609228-3610806	MEGF6	3611495	0hr_nmglut	0.117644
chr1	3611075	3611974	promoter|chr1:3611075-3611974	MEGF6	3611495	0hr_nmglut	1
chr1	3618519	3619649	intergenic|chr1:3618519-3619649	TPRG1L	3624991	0hr_nmglut	0.049911
chr1	3618519	3619649	intergenic|chr1:3618519-3619649	MEGF6	3611495	0hr_nmglut	0.059208
chr1	3618519	3619649	intergenic|chr1:3618519-3619649	ARHGEF16	3454582	0hr_nmglut	0.026128
chr1	3621051	3621551	intergenic|chr1:3621051-3621551	TPRG1L	3624991	0hr_nmglut	0.054065
chr1	3624119	3625976	promoter|chr1:3624119-3625976	TPRG1L	3624991	0hr_nmglut	1
chr1	3649857	3650366	promoter|chr1:3649857-3650366	WRAP73	3650107	0hr_nmglut	1
chr1	3651086	3651783	intergenic|chr1:3651086-3651783	TP73	3652564	0hr_nmglut	0.050049
chr1	3651086	3651783	intergenic|chr1:3651086-3651783	WRAP73	3650107	0hr_nmglut	0.049994
chr1	3652036	3653068	promoter|chr1:3652036-3653068	TP73	3652564	0hr_nmglut	1
chr1	3716871	3720489	genic|chr1:3716871-3720489	LRRC47	3796504	0hr_nmglut	0.030613
chr1	3716871	3720489	genic|chr1:3716871-3720489	TP73	3652564	0hr_nmglut	0.033409
chr1	3716871	3720489	genic|chr1:3716871-3720489	WRAP73	3650107	0hr_nmglut	0.033267
chr1	3716871	3720489	genic|chr1:3716871-3720489	TPRG1L	3624991	0hr_nmglut	0.055519
chr1	3716871	3720489	genic|chr1:3716871-3720489	PRKCZ	2050469	0hr_nmglut	0.0308
chr1	3716871	3720489	genic|chr1:3716871-3720489	CHD5	6180134	0hr_nmglut	0.030165
chr1	3731141	3732493	genic|chr1:3731141-3732493	LRRC47	3796504	0hr_nmglut	0.024769
chr1	3732628	3733128	genic|chr1:3732628-3733128	LRRC47	3796504	0hr_nmglut	0.028478
chr1	3746078	3747677	intergenic|chr1:3746078-3747677	LRRC47	3796504	0hr_nmglut	0.024707
chr1	3746078	3747677	intergenic|chr1:3746078-3747677	SMIM1	3772786	0hr_nmglut	0.044099
chr1	3763523	3764023	genic|chr1:3763523-3764023	SMIM1	3772786	0hr_nmglut	0.068971
chr1	3771569	3773855	promoter|chr1:3771569-3773855	SMIM1	3772786	0hr_nmglut	1
chr1	3774545	3776369	genic|chr1:3774545-3776369	LRRC47	3796504	0hr_nmglut	0.045556
chr1	3774545	3776369	genic|chr1:3774545-3776369	SMIM1	3772786	0hr_nmglut	0.216575
chr1	3774545	3776369	genic|chr1:3774545-3776369	HES2	6419919	0hr_nmglut	0.021412
chr1	3790273	3790773	genic|chr1:3790273-3790773	LRRC47	3796504	0hr_nmglut	0.022877
chr1	3796022	3797228	promoter|chr1:3796022-3797228	LRRC47	3796504	0hr_nmglut	1
chr1	3799935	3800435	intergenic|chr1:3799935-3800435	LRRC47	3796504	0hr_nmglut	0.052817
chr1	3801351	3801851	intergenic|chr1:3801351-3801851	LRRC47	3796504	0hr_nmglut	0.06102
chr1	3856513	3857922	promoter|chr1:3856513-3857922	DFFB	3857266	0hr_nmglut	1
chr1	3856513	3857922	promoter|chr1:3856513-3857922	CEP104	3857233	0hr_nmglut	1
chr1	3869752	3870252	genic|chr1:3869752-3870252	DFFB	3857266	0hr_nmglut	0.021837
chr1	3869752	3870252	genic|chr1:3869752-3870252	CEP104	3857233	0hr_nmglut	0.021818
chr1	3900043	3901098	promoter|chr1:3900043-3901098	LINC01134	3900403	0hr_nmglut	1
chr1	3900043	3901098	promoter|chr1:3900043-3901098	C1orf174	3900293	0hr_nmglut	1
chr1	3901158	3901658	genic|chr1:3901158-3901658	AJAP1	4655044	0hr_nmglut	0.029149
chr1	3901158	3901658	genic|chr1:3901158-3901658	LINC01346	3940611	0hr_nmglut	0.021533
chr1	3901158	3901658	genic|chr1:3901158-3901658	LINC01134	3900403	0hr_nmglut	0.114369
chr1	3901158	3901658	genic|chr1:3901158-3901658	C1orf174	3900293	0hr_nmglut	0.11438
chr1	3910727	3911227	genic|chr1:3910727-3911227	LINC01134	3900403	0hr_nmglut	0.025001
chr1	3910727	3911227	genic|chr1:3910727-3911227	C1orf174	3900293	0hr_nmglut	0.024892
chr1	3924446	3926625	intergenic|chr1:3924446-3926625	LINC01346	3940611	0hr_nmglut	0.053215
chr1	3940319	3941730	promoter|chr1:3940319-3941730	LINC01346	3940611	0hr_nmglut	1
chr1	3944439	3945461	genic|chr1:3944439-3945461	LINC01346	3940611	0hr_nmglut	0.03037
chr1	4071577	4072891	intergenic|chr1:4071577-4072891	LINC01346	3940611	0hr_nmglut	0.045862
chr1	4330292	4331782	intergenic|chr1:4330292-4331782	AJAP1	4655044	0hr_nmglut	0.028135
chr1	4652493	4653228	intergenic|chr1:4652493-4653228	AJAP1	4655044	0hr_nmglut	0.046827
chr1	4653837	4655505	promoter|chr1:4653837-4655505	AJAP1	4655044	0hr_nmglut	1
chr1	4655522	4656721	promoter|chr1:4655522-4656721	AJAP1	4655044	0hr_nmglut	1
chr1	4657929	4659083	genic|chr1:4657929-4659083	AJAP1	4655044	0hr_nmglut	0.083533
chr1	4743465	4744701	genic|chr1:4743465-4744701	AJAP1	4655044	0hr_nmglut	0.026576
chr1	5296125	5297071	intergenic|chr1:5296125-5297071	AJAP1	4655044	0hr_nmglut	0.03251
chr1	5297093	5297987	intergenic|chr1:5297093-5297987	AJAP1	4655044	0hr_nmglut	0.045111
chr1	5522028	5522941	intergenic|chr1:5522028-5522941	LINC01346	3940611	0hr_nmglut	0.030234
chr1	5744809	5746690	intergenic|chr1:5744809-5746690	AJAP1	4655044	0hr_nmglut	0.055819
chr1	5744809	5746690	intergenic|chr1:5744809-5746690	LINC01346	3940611	0hr_nmglut	0.025156
chr1	5771022	5771711	intergenic|chr1:5771022-5771711	AJAP1	4655044	0hr_nmglut	0.022788
chr1	5991188	5993758	promoter|chr1:5991188-5993758	NPHP4	5992473	0hr_nmglut	1
chr1	6001756	6004203	intergenic|chr1:6001756-6004203	ATAD3B	1471754	0hr_nmglut	0.024938
chr1	6001756	6004203	intergenic|chr1:6001756-6004203	NPHP4	5992473	0hr_nmglut	0.049515
chr1	6001756	6004203	intergenic|chr1:6001756-6004203	KCNAB2	6026012	0hr_nmglut	0.048279
chr1	6001756	6004203	intergenic|chr1:6001756-6004203	HES2	6419919	0hr_nmglut	0.038417
chr1	6006861	6008134	intergenic|chr1:6006861-6008134	KCNAB2	6026012	0hr_nmglut	0.027222
chr1	6016147	6016954	intergenic|chr1:6016147-6016954	KCNAB2	6026012	0hr_nmglut	0.030236
chr1	6025463	6027107	promoter|chr1:6025463-6027107	KCNAB2	6026012	0hr_nmglut	1
chr1	6027118	6027618	genic|chr1:6027118-6027618	KCNAB2	6026012	0hr_nmglut	0.038477
chr1	6033955	6034859	genic|chr1:6033955-6034859	KCNAB2	6026012	0hr_nmglut	0.090061
chr1	6052890	6053626	genic|chr1:6052890-6053626	CHD5	6180134	0hr_nmglut	0.024153
chr1	6052890	6053626	genic|chr1:6052890-6053626	HES3	6244191	0hr_nmglut	0.025378
chr1	6065033	6066399	genic|chr1:6065033-6066399	FNDC10	1600096	0hr_nmglut	0.024502
chr1	6065033	6066399	genic|chr1:6065033-6066399	KCNAB2	6026012	0hr_nmglut	0.043229
chr1	6065033	6066399	genic|chr1:6065033-6066399	CHD5	6180134	0hr_nmglut	0.047416
chr1	6065033	6066399	genic|chr1:6065033-6066399	RPL22	6199619	0hr_nmglut	0.041455
chr1	6065033	6066399	genic|chr1:6065033-6066399	RNF207	6206128	0hr_nmglut	0.055202
chr1	6065033	6066399	genic|chr1:6065033-6066399	ICMT	6235984	0hr_nmglut	0.039735
chr1	6065033	6066399	genic|chr1:6065033-6066399	LINC00337	6236239	0hr_nmglut	0.039676
chr1	6065033	6066399	genic|chr1:6065033-6066399	GPR153	6260975	0hr_nmglut	0.022853
chr1	6065033	6066399	genic|chr1:6065033-6066399	GPR157	9129170	0hr_nmglut	0.043784
chr1	6143951	6145842	genic|chr1:6143951-6145842	RPL22	6199619	0hr_nmglut	0.02216
chr1	6157140	6158479	genic|chr1:6157140-6158479	CHD5	6180134	0hr_nmglut	0.036404
chr1	6163911	6165420	genic|chr1:6163911-6165420	KCNAB2	6026012	0hr_nmglut	0.021408
chr1	6163911	6165420	genic|chr1:6163911-6165420	CHD5	6180134	0hr_nmglut	0.048077
chr1	6163911	6165420	genic|chr1:6163911-6165420	RPL22	6199619	0hr_nmglut	0.042458
chr1	6163911	6165420	genic|chr1:6163911-6165420	RNF207	6206128	0hr_nmglut	0.026703
chr1	6163911	6165420	genic|chr1:6163911-6165420	NOL9	6554598	0hr_nmglut	0.028391
chr1	6170556	6172380	genic|chr1:6170556-6172380	CHD5	6180134	0hr_nmglut	0.024234
chr1	6176794	6177294	genic|chr1:6176794-6177294	CHD5	6180134	0hr_nmglut	0.027509
chr1	6179044	6180783	promoter|chr1:6179044-6180783	CHD5	6180134	0hr_nmglut	1
chr1	6180805	6181305	intergenic|chr1:6180805-6181305	CHD5	6180134	0hr_nmglut	0.055862
chr1	6198782	6200302	promoter|chr1:6198782-6200302	RPL22	6199619	0hr_nmglut	1
chr1	6205123	6206378	promoter|chr1:6205123-6206378	RNF207	6206128	0hr_nmglut	1
chr1	6208611	6210102	genic|chr1:6208611-6210102	CHD5	6180134	0hr_nmglut	0.02626
chr1	6208611	6210102	genic|chr1:6208611-6210102	RPL22	6199619	0hr_nmglut	0.065375
chr1	6208611	6210102	genic|chr1:6208611-6210102	RNF207	6206128	0hr_nmglut	0.214083
chr1	6208611	6210102	genic|chr1:6208611-6210102	ICMT	6235984	0hr_nmglut	0.022446
chr1	6208611	6210102	genic|chr1:6208611-6210102	LINC00337	6236239	0hr_nmglut	0.022273
chr1	6234525	6235280	genic|chr1:6234525-6235280	ICMT	6235984	0hr_nmglut	0.035774
chr1	6234525	6235280	genic|chr1:6234525-6235280	LINC00337	6236239	0hr_nmglut	0.035717
chr1	6235734	6236489	promoter|chr1:6235734-6236489	ICMT	6235984	0hr_nmglut	1
chr1	6235734	6236489	promoter|chr1:6235734-6236489	LINC00337	6236239	0hr_nmglut	1
chr1	6243941	6244441	promoter|chr1:6243941-6244441	HES3	6244191	0hr_nmglut	1
chr1	6244973	6247120	genic|chr1:6244973-6247120	ATAD3A	1512142	0hr_nmglut	0.024897
chr1	6244973	6247120	genic|chr1:6244973-6247120	KCNAB2	6026012	0hr_nmglut	0.026769
chr1	6244973	6247120	genic|chr1:6244973-6247120	RPL22	6199619	0hr_nmglut	0.053663
chr1	6244973	6247120	genic|chr1:6244973-6247120	RNF207	6206128	0hr_nmglut	0.031712
chr1	6244973	6247120	genic|chr1:6244973-6247120	ICMT	6235984	0hr_nmglut	0.0977
chr1	6244973	6247120	genic|chr1:6244973-6247120	LINC00337	6236239	0hr_nmglut	0.098916
chr1	6244973	6247120	genic|chr1:6244973-6247120	HES3	6244191	0hr_nmglut	0.286014
chr1	6244973	6247120	genic|chr1:6244973-6247120	GPR153	6260975	0hr_nmglut	0.099944
chr1	6244973	6247120	genic|chr1:6244973-6247120	ACOT7	6393766	0hr_nmglut	0.03559
chr1	6244973	6247120	genic|chr1:6244973-6247120	HES2	6419919	0hr_nmglut	0.044322
chr1	6244973	6247120	genic|chr1:6244973-6247120	ESPN	6424787	0hr_nmglut	0.040676
chr1	6244973	6247120	genic|chr1:6244973-6247120	NOL9	6554598	0hr_nmglut	0.025586
chr1	6244973	6247120	genic|chr1:6244973-6247120	KLHL21	6602898	0hr_nmglut	0.029592
chr1	6244973	6247120	genic|chr1:6244973-6247120	THAP3	6625149	0hr_nmglut	0.032055
chr1	6249071	6250100	genic|chr1:6249071-6250100	HES3	6244191	0hr_nmglut	0.061753
chr1	6249071	6250100	genic|chr1:6249071-6250100	GPR153	6260975	0hr_nmglut	0.023452
chr1	6259856	6262068	promoter|chr1:6259856-6262068	GPR153	6260975	0hr_nmglut	1
chr1	6268335	6268835	genic|chr1:6268335-6268835	GPR153	6260975	0hr_nmglut	0.025441
chr1	6269555	6270478	genic|chr1:6269555-6270478	GPR153	6260975	0hr_nmglut	0.040885
chr1	6269555	6270478	genic|chr1:6269555-6270478	HES2	6419919	0hr_nmglut	0.024755
chr1	6270523	6271324	genic|chr1:6270523-6271324	GPR153	6260975	0hr_nmglut	0.025137
chr1	6271433	6271933	genic|chr1:6271433-6271933	GPR153	6260975	0hr_nmglut	0.027798
chr1	6272845	6273774	genic|chr1:6272845-6273774	GPR153	6260975	0hr_nmglut	0.067677
chr1	6272845	6273774	genic|chr1:6272845-6273774	HES2	6419919	0hr_nmglut	0.042208
chr1	6276336	6276836	genic|chr1:6276336-6276836	HES3	6244191	0hr_nmglut	0.040478
chr1	6276336	6276836	genic|chr1:6276336-6276836	GPR153	6260975	0hr_nmglut	0.072904
chr1	6276336	6276836	genic|chr1:6276336-6276836	ACOT7	6393766	0hr_nmglut	0.021923
chr1	6335210	6337459	genic|chr1:6335210-6337459	RNF207	6206128	0hr_nmglut	0.024394
chr1	6335210	6337459	genic|chr1:6335210-6337459	ICMT	6235984	0hr_nmglut	0.021925
chr1	6335210	6337459	genic|chr1:6335210-6337459	LINC00337	6236239	0hr_nmglut	0.02189
chr1	6335210	6337459	genic|chr1:6335210-6337459	HES3	6244191	0hr_nmglut	0.022168
chr1	6392170	6394309	promoter|chr1:6392170-6394309	ACOT7	6393766	0hr_nmglut	1
chr1	6414262	6414762	intergenic|chr1:6414262-6414762	HES2	6419919	0hr_nmglut	0.03577
chr1	6414262	6414762	intergenic|chr1:6414262-6414762	ESPN	6424787	0hr_nmglut	0.027721
chr1	6418829	6420227	promoter|chr1:6418829-6420227	HES2	6419919	0hr_nmglut	1
chr1	6423382	6424416	promoter|chr1:6423382-6424416	ESPN	6424787	0hr_nmglut	1
chr1	6424537	6425283	promoter|chr1:6424537-6425283	ESPN	6424787	0hr_nmglut	1
chr1	6429492	6430529	genic|chr1:6429492-6430529	ESPN	6424787	0hr_nmglut	0.030463
chr1	6437260	6438456	genic|chr1:6437260-6438456	ESPN	6424787	0hr_nmglut	0.02628
chr1	6484779	6486894	genic|chr1:6484779-6486894	PLEKHG5	6491701	0hr_nmglut	0.13006
chr1	6484779	6486894	genic|chr1:6484779-6486894	NOL9	6554598	0hr_nmglut	0.023867
chr1	6489804	6490304	genic|chr1:6489804-6490304	PLEKHG5	6491701	0hr_nmglut	0.049599
chr1	6490364	6491954	promoter|chr1:6490364-6491954	PLEKHG5	6491701	0hr_nmglut	1
chr1	6497213	6497996	intergenic|chr1:6497213-6497996	PLEKHG5	6491701	0hr_nmglut	0.119035
chr1	6544235	6545699	genic|chr1:6544235-6545699	NOL9	6554598	0hr_nmglut	0.032312
chr1	6554057	6554848	promoter|chr1:6554057-6554848	NOL9	6554598	0hr_nmglut	1
chr1	6555027	6555527	promoter|chr1:6555027-6555527	NOL9	6554598	0hr_nmglut	1
chr1	6579350	6580469	promoter|chr1:6579350-6580469	ZBTB48	6579990	0hr_nmglut	1
chr1	6600758	6603220	promoter|chr1:6600758-6603220	KLHL21	6602898	0hr_nmglut	1
chr1	6603350	6604311	promoter|chr1:6603350-6604311	KLHL21	6602898	0hr_nmglut	1
chr1	6612575	6614489	promoter|chr1:6612575-6614489	PHF13	6613695	0hr_nmglut	1
chr1	6624899	6626234	promoter|chr1:6624899-6626234	THAP3	6625149	0hr_nmglut	1
chr1	6627697	6628197	genic|chr1:6627697-6628197	THAP3	6625149	0hr_nmglut	0.022595
chr1	6634519	6635019	genic|chr1:6634519-6635019	THAP3	6625149	0hr_nmglut	0.030928
chr1	6701348	6702156	promoter|chr1:6701348-6702156	DNAJC11	6701906	0hr_nmglut	1
chr1	6784497	6785573	promoter|chr1:6784497-6785573	CAMTA1	6785323	0hr_nmglut	1
chr1	6785599	6786463	promoter|chr1:6785599-6786463	CAMTA1	6785323	0hr_nmglut	1
chr1	6954542	6957241	intergenic|chr1:6954542-6957241	HES2	6419919	0hr_nmglut	0.024084
chr1	6954542	6957241	intergenic|chr1:6954542-6957241	DNAJC11	6701906	0hr_nmglut	0.026337
chr1	6954542	6957241	intergenic|chr1:6954542-6957241	CAMTA1	6785323	0hr_nmglut	0.026801
chr1	7149267	7152450	intergenic|chr1:7149267-7152450	THAP3	6625149	0hr_nmglut	0.035992
chr1	7149267	7152450	intergenic|chr1:7149267-7152450	CAMTA1	6785323	0hr_nmglut	0.049514
chr1	7450334	7451633	intergenic|chr1:7450334-7451633	DNAJC11	6701906	0hr_nmglut	0.022673
chr1	7450334	7451633	intergenic|chr1:7450334-7451633	RBP7	9997196	0hr_nmglut	0.025844
chr1	7667505	7668323	intergenic|chr1:7667505-7668323	VAMP3	7771268	0hr_nmglut	0.028988
chr1	7668428	7668928	intergenic|chr1:7668428-7668928	VAMP3	7771268	0hr_nmglut	0.051165
chr1	7668428	7668928	intergenic|chr1:7668428-7668928	PER3	7784428	0hr_nmglut	0.023032
chr1	7668428	7668928	intergenic|chr1:7668428-7668928	PARK7	7961653	0hr_nmglut	0.026681
chr1	7668428	7668928	intergenic|chr1:7668428-7668928	SLC45A1	8318084	0hr_nmglut	0.030883
chr1	7668428	7668928	intergenic|chr1:7668428-7668928	PIK3CD	9651731	0hr_nmglut	0.023266
chr1	7668973	7669896	intergenic|chr1:7668973-7669896	VAMP3	7771268	0hr_nmglut	0.031203
chr1	7680150	7681351	intergenic|chr1:7680150-7681351	CAMTA1	6785323	0hr_nmglut	0.021015
chr1	7680150	7681351	intergenic|chr1:7680150-7681351	VAMP3	7771268	0hr_nmglut	0.028948
chr1	7680150	7681351	intergenic|chr1:7680150-7681351	PARK7	7961653	0hr_nmglut	0.026214
chr1	7680150	7681351	intergenic|chr1:7680150-7681351	SLC45A1	8318084	0hr_nmglut	0.030341
chr1	7703911	7704909	intergenic|chr1:7703911-7704909	VAMP3	7771268	0hr_nmglut	0.023704
chr1	7770999	7771759	promoter|chr1:7770999-7771759	VAMP3	7771268	0hr_nmglut	1
chr1	7783331	7784678	promoter|chr1:7783331-7784678	PER3	7784428	0hr_nmglut	1
chr1	7953779	7954531	intergenic|chr1:7953779-7954531	PARK7	7961653	0hr_nmglut	0.082603
chr1	7961316	7962168	promoter|chr1:7961316-7962168	PARK7	7961653	0hr_nmglut	1
chr1	7975205	7975705	genic|chr1:7975205-7975705	SLC45A1	8318084	0hr_nmglut	0.04341
chr1	8026083	8026954	promoter|chr1:8026083-8026954	ERRFI1	8026333	0hr_nmglut	1
chr1	8169427	8170969	intergenic|chr1:8169427-8170969	GPR157	9129170	0hr_nmglut	0.02345
chr1	8314234	8314949	intergenic|chr1:8314234-8314949	ERRFI1	8026333	0hr_nmglut	0.082439
chr1	8314234	8314949	intergenic|chr1:8314234-8314949	SLC45A1	8318084	0hr_nmglut	0.143874
chr1	8317479	8318593	promoter|chr1:8317479-8318593	SLC45A1	8318084	0hr_nmglut	1
chr1	8347411	8348136	intergenic|chr1:8347411-8348136	SLC45A1	8318084	0hr_nmglut	0.024115
chr1	8370014	8371806	genic|chr1:8370014-8371806	ERRFI1	8026333	0hr_nmglut	0.029799
chr1	8370014	8371806	genic|chr1:8370014-8371806	SLC45A1	8318084	0hr_nmglut	0.026627
chr1	8703260	8703760	genic|chr1:8703260-8703760	RERE	8817640	0hr_nmglut	0.032897
chr1	8814831	8815331	genic|chr1:8814831-8815331	RERE	8817640	0hr_nmglut	0.080327
chr1	8815597	8816097	genic|chr1:8815597-8816097	RERE	8817640	0hr_nmglut	0.050289
chr1	8817019	8817988	promoter|chr1:8817019-8817988	RERE	8817640	0hr_nmglut	1
chr1	8822726	8823699	intergenic|chr1:8822726-8823699	RERE	8817640	0hr_nmglut	0.030812
chr1	8870175	8871044	genic|chr1:8870175-8871044	ENO1	8879092	0hr_nmglut	0.032704
chr1	8871159	8872389	genic|chr1:8871159-8872389	ENO1	8879092	0hr_nmglut	0.030746
chr1	8873519	8874019	genic|chr1:8873519-8874019	ENO1	8879092	0hr_nmglut	0.023588
chr1	8877814	8879511	promoter|chr1:8877814-8879511	ENO1	8879092	0hr_nmglut	1
chr1	9128644	9129883	promoter|chr1:9128644-9129883	GPR157	9129170	0hr_nmglut	1
chr1	9150871	9151987	genic|chr1:9150871-9151987	LINC01759	9182203	0hr_nmglut	0.021014
chr1	9181203	9182652	promoter|chr1:9181203-9182652	LINC01759	9182203	0hr_nmglut	1
chr1	9181203	9182652	promoter|chr1:9181203-9182652	MIR34AHG	9182338	0hr_nmglut	1
chr1	9182879	9183927	genic|chr1:9182879-9183927	LINC01759	9182203	0hr_nmglut	0.112951
chr1	9182879	9183927	genic|chr1:9182879-9183927	MIR34AHG	9182338	0hr_nmglut	0.112903
chr1	9198584	9199084	intergenic|chr1:9198584-9199084	LINC01759	9182203	0hr_nmglut	0.027466
chr1	9198584	9199084	intergenic|chr1:9198584-9199084	MIR34AHG	9182338	0hr_nmglut	0.027625
chr1	9201323	9202335	intergenic|chr1:9201323-9202335	LINC01759	9182203	0hr_nmglut	0.030301
chr1	9201323	9202335	intergenic|chr1:9201323-9202335	MIR34AHG	9182338	0hr_nmglut	0.030337
chr1	9234117	9235250	promoter|chr1:9234117-9235250	H6PD	9234803	0hr_nmglut	1
chr1	9250434	9252277	genic|chr1:9250434-9252277	H6PD	9234803	0hr_nmglut	0.028091
chr1	9269641	9270832	genic|chr1:9269641-9270832	SPSB1	9292881	0hr_nmglut	0.028364
chr1	9292356	9293131	promoter|chr1:9292356-9293131	SPSB1	9292881	0hr_nmglut	1
chr1	9293384	9293884	genic|chr1:9293384-9293884	SPSB1	9292881	0hr_nmglut	0.088139
chr1	9294968	9295468	genic|chr1:9294968-9295468	SPSB1	9292881	0hr_nmglut	0.04583
chr1	9302954	9303898	genic|chr1:9302954-9303898	SPSB1	9292881	0hr_nmglut	0.056929
chr1	9319646	9321970	genic|chr1:9319646-9321970	GPR157	9129170	0hr_nmglut	0.025015
chr1	9319646	9321970	genic|chr1:9319646-9321970	SPSB1	9292881	0hr_nmglut	0.045281
chr1	9428767	9429267	intergenic|chr1:9428767-9429267	KCNAB2	6026012	0hr_nmglut	0.021025
chr1	9428767	9429267	intergenic|chr1:9428767-9429267	H6PD	9234803	0hr_nmglut	0.038952
chr1	9428767	9429267	intergenic|chr1:9428767-9429267	SLC25A33	9539468	0hr_nmglut	0.025115
chr1	9428767	9429267	intergenic|chr1:9428767-9429267	PIK3CD	9651731	0hr_nmglut	0.027159
chr1	9428767	9429267	intergenic|chr1:9428767-9429267	UBE4B	10032982	0hr_nmglut	0.02853
chr1	9443776	9445483	intergenic|chr1:9443776-9445483	GPR157	9129170	0hr_nmglut	0.026625
chr1	9443776	9445483	intergenic|chr1:9443776-9445483	SPSB1	9292881	0hr_nmglut	0.024923
chr1	9453779	9454884	intergenic|chr1:9453779-9454884	SPSB1	9292881	0hr_nmglut	0.026587
chr1	9539119	9540348	promoter|chr1:9539119-9540348	SLC25A33	9539468	0hr_nmglut	1
chr1	9588429	9589696	promoter|chr1:9588429-9589696	TMEM201	9588873	0hr_nmglut	1
chr1	9593361	9594287	genic|chr1:9593361-9594287	SPSB1	9292881	0hr_nmglut	0.036664
chr1	9593361	9594287	genic|chr1:9593361-9594287	SLC25A33	9539468	0hr_nmglut	0.024664
chr1	9593361	9594287	genic|chr1:9593361-9594287	TMEM201	9588873	0hr_nmglut	0.226344
chr1	9593361	9594287	genic|chr1:9593361-9594287	CLSTN1	9824526	0hr_nmglut	0.024998
chr1	9593361	9594287	genic|chr1:9593361-9594287	CTNNBIP1	9910258	0hr_nmglut	0.031411
chr1	9593361	9594287	genic|chr1:9593361-9594287	RBP7	9997196	0hr_nmglut	0.024814
chr1	9593361	9594287	genic|chr1:9593361-9594287	UBE4B	10032982	0hr_nmglut	0.027576
chr1	9593361	9594287	genic|chr1:9593361-9594287	EXOSC10	11099910	0hr_nmglut	0.046325
chr1	9626582	9628048	intergenic|chr1:9626582-9628048	PIK3CD	9651731	0hr_nmglut	0.032282
chr1	9651481	9652709	promoter|chr1:9651481-9652709	PIK3CD	9651731	0hr_nmglut	1
chr1	9687009	9688257	genic|chr1:9687009-9688257	PIK3CD	9651731	0hr_nmglut	0.058776
chr1	9687009	9688257	genic|chr1:9687009-9688257	CLSTN1	9824526	0hr_nmglut	0.025601
chr1	9689248	9690308	genic|chr1:9689248-9690308	PIK3CD	9651731	0hr_nmglut	0.087967
chr1	9689248	9690308	genic|chr1:9689248-9690308	CLSTN1	9824526	0hr_nmglut	0.038569
chr1	9822812	9824845	promoter|chr1:9822812-9824845	CLSTN1	9824526	0hr_nmglut	1
chr1	9835631	9836131	intergenic|chr1:9835631-9836131	CLSTN1	9824526	0hr_nmglut	0.051297
chr1	9852348	9852848	genic|chr1:9852348-9852848	CLSTN1	9824526	0hr_nmglut	0.024682
chr1	9852348	9852848	genic|chr1:9852348-9852848	C1orf158	12746185	0hr_nmglut	0.023194
chr1	9874551	9875875	genic|chr1:9874551-9875875	LZIC	9943427	0hr_nmglut	0.022259
chr1	9874551	9875875	genic|chr1:9874551-9875875	NMNAT1	9943427	0hr_nmglut	0.022259
chr1	9909637	9911179	promoter|chr1:9909637-9911179	CTNNBIP1	9910258	0hr_nmglut	1
chr1	9942298	9942798	genic|chr1:9942298-9942798	LZIC	9943427	0hr_nmglut	0.043946
chr1	9942298	9942798	genic|chr1:9942298-9942798	NMNAT1	9943427	0hr_nmglut	0.043946
chr1	9942904	9943936	promoter|chr1:9942904-9943936	LZIC	9943427	0hr_nmglut	1
chr1	9942904	9943936	promoter|chr1:9942904-9943936	NMNAT1	9943427	0hr_nmglut	1
chr1	9950269	9950769	genic|chr1:9950269-9950769	LZIC	9943427	0hr_nmglut	0.052008
chr1	9950269	9950769	genic|chr1:9950269-9950769	NMNAT1	9943427	0hr_nmglut	0.052008
chr1	9996171	9998283	promoter|chr1:9996171-9998283	RBP7	9997196	0hr_nmglut	1
chr1	10032568	10033958	promoter|chr1:10032568-10033958	UBE4B	10032982	0hr_nmglut	1
chr1	10177904	10180225	genic|chr1:10177904-10180225	KIF1B	10210705	0hr_nmglut	0.046493
chr1	10209889	10212128	promoter|chr1:10209889-10212128	KIF1B	10210705	0hr_nmglut	1
chr1	10398667	10399898	promoter|chr1:10398667-10399898	PGD	10398991	0hr_nmglut	1
chr1	10427960	10428460	intergenic|chr1:10427960-10428460	APITD1-CORT	10430101	0hr_nmglut	0.045187
chr1	10427960	10428460	intergenic|chr1:10427960-10428460	CENPS	10430101	0hr_nmglut	0.045187
chr1	10429851	10431208	promoter|chr1:10429851-10431208	APITD1-CORT	10430101	0hr_nmglut	1
chr1	10429851	10431208	promoter|chr1:10429851-10431208	CENPS	10430101	0hr_nmglut	1
chr1	10439807	10441212	genic|chr1:10439807-10441212	APITD1-CORT	10430101	0hr_nmglut	0.02289
chr1	10439807	10441212	genic|chr1:10439807-10441212	CENPS	10430101	0hr_nmglut	0.02289
chr1	10471875	10472810	promoter|chr1:10471875-10472810	DFFA	10472556	0hr_nmglut	1
chr1	10474681	10475870	promoter|chr1:10474681-10475870	PEX14	10474945	0hr_nmglut	1
chr1	10494119	10495774	genic|chr1:10494119-10495774	APITD1-CORT	10430101	0hr_nmglut	0.078878
chr1	10494119	10495774	genic|chr1:10494119-10495774	CENPS	10430101	0hr_nmglut	0.078878
chr1	10494119	10495774	genic|chr1:10494119-10495774	DFFA	10472556	0hr_nmglut	0.038431
chr1	10494119	10495774	genic|chr1:10494119-10495774	PEX14	10474945	0hr_nmglut	0.039894
chr1	10507366	10508325	genic|chr1:10507366-10508325	TARDBP	11012621	0hr_nmglut	0.029564
chr1	10507366	10508325	genic|chr1:10507366-10508325	SRM	11060034	0hr_nmglut	0.023209
chr1	10555548	10556774	genic|chr1:10555548-10556774	TARDBP	11012621	0hr_nmglut	0.023323
chr1	10662700	10664702	genic|chr1:10662700-10664702	CASZ1	10796676	0hr_nmglut	0.024286
chr1	10671047	10673335	genic|chr1:10671047-10673335	DFFA	10472556	0hr_nmglut	0.031579
chr1	10671047	10673335	genic|chr1:10671047-10673335	PEX14	10474945	0hr_nmglut	0.03152
chr1	10671047	10673335	genic|chr1:10671047-10673335	CASZ1	10796676	0hr_nmglut	0.044513
chr1	10671047	10673335	genic|chr1:10671047-10673335	VPS13D	12230038	0hr_nmglut	0.057168
chr1	10694573	10695073	genic|chr1:10694573-10695073	HES2	6419919	0hr_nmglut	0.034565
chr1	10694573	10695073	genic|chr1:10694573-10695073	RBP7	9997196	0hr_nmglut	0.030654
chr1	10694573	10695073	genic|chr1:10694573-10695073	APITD1-CORT	10430101	0hr_nmglut	0.02653
chr1	10694573	10695073	genic|chr1:10694573-10695073	CENPS	10430101	0hr_nmglut	0.02653
chr1	10694573	10695073	genic|chr1:10694573-10695073	CASZ1	10796676	0hr_nmglut	0.039828
chr1	10694573	10695073	genic|chr1:10694573-10695073	EXOSC10	11099910	0hr_nmglut	0.045994
chr1	10736584	10737972	genic|chr1:10736584-10737972	RBP7	9997196	0hr_nmglut	0.02306
chr1	10736584	10737972	genic|chr1:10736584-10737972	CASZ1	10796676	0hr_nmglut	0.023208
chr1	10736584	10737972	genic|chr1:10736584-10737972	MTOR	11262551	0hr_nmglut	0.023844
chr1	10736584	10737972	genic|chr1:10736584-10737972	PLOD1	11934666	0hr_nmglut	0.031461
chr1	10788410	10789153	genic|chr1:10788410-10789153	CASZ1	10796676	0hr_nmglut	0.03508
chr1	10789846	10790739	genic|chr1:10789846-10790739	CASZ1	10796676	0hr_nmglut	0.02889
chr1	10793514	10794265	genic|chr1:10793514-10794265	CASZ1	10796676	0hr_nmglut	0.078363
chr1	10794281	10795131	genic|chr1:10794281-10795131	CASZ1	10796676	0hr_nmglut	0.044222
chr1	10796170	10796962	promoter|chr1:10796170-10796962	CASZ1	10796676	0hr_nmglut	1
chr1	10802885	10803385	intergenic|chr1:10802885-10803385	CASZ1	10796676	0hr_nmglut	0.045582
chr1	10835776	10836276	intergenic|chr1:10835776-10836276	CASZ1	10796676	0hr_nmglut	0.024287
chr1	10865239	10867488	intergenic|chr1:10865239-10867488	APITD1-CORT	10430101	0hr_nmglut	0.049894
chr1	10865239	10867488	intergenic|chr1:10865239-10867488	CENPS	10430101	0hr_nmglut	0.049894
chr1	10865239	10867488	intergenic|chr1:10865239-10867488	CASZ1	10796676	0hr_nmglut	0.031941
chr1	10865239	10867488	intergenic|chr1:10865239-10867488	TARDBP	11012621	0hr_nmglut	0.039515
chr1	11012103	11013560	promoter|chr1:11012103-11013560	TARDBP	11012621	0hr_nmglut	1
chr1	11037546	11038292	genic|chr1:11037546-11038292	SRM	11060034	0hr_nmglut	0.027305
chr1	11052731	11054013	intergenic|chr1:11052731-11054013	SRM	11060034	0hr_nmglut	0.025817
chr1	11059056	11059556	promoter|chr1:11059056-11059556	SRM	11060034	0hr_nmglut	1
chr1	11059563	11060919	promoter|chr1:11059563-11060919	SRM	11060034	0hr_nmglut	1
chr1	11099167	11100160	promoter|chr1:11099167-11100160	EXOSC10	11099910	0hr_nmglut	1
chr1	11156976	11159386	genic|chr1:11156976-11159386	EXOSC10	11099910	0hr_nmglut	0.040791
chr1	11262301	11262902	promoter|chr1:11262301-11262902	MTOR	11262551	0hr_nmglut	1
chr1	11272929	11273884	promoter|chr1:11272929-11273884	UBIAD1	11273197	0hr_nmglut	1
chr1	11287009	11287871	genic|chr1:11287009-11287871	UBIAD1	11273197	0hr_nmglut	0.021101
chr1	11316593	11317093	intergenic|chr1:11316593-11317093	DISP3	11479237	0hr_nmglut	0.025215
chr1	11316593	11317093	intergenic|chr1:11316593-11317093	MAD2L2	11681214	0hr_nmglut	0.021114
chr1	11339073	11340287	intergenic|chr1:11339073-11340287	DISP3	11479237	0hr_nmglut	0.021408
chr1	11361591	11363131	intergenic|chr1:11361591-11363131	GPR157	9129170	0hr_nmglut	0.053534
chr1	11361591	11363131	intergenic|chr1:11361591-11363131	DISP3	11479237	0hr_nmglut	0.03645
chr1	11375249	11376220	intergenic|chr1:11375249-11376220	UBIAD1	11273197	0hr_nmglut	0.02785
chr1	11453523	11454665	intergenic|chr1:11453523-11454665	UBIAD1	11273197	0hr_nmglut	0.024563
chr1	11453523	11454665	intergenic|chr1:11453523-11454665	DISP3	11479237	0hr_nmglut	0.037827
chr1	11453523	11454665	intergenic|chr1:11453523-11454665	TNFRSF8	12063376	0hr_nmglut	0.021782
chr1	11478617	11479487	promoter|chr1:11478617-11479487	DISP3	11479237	0hr_nmglut	1
chr1	11479518	11480856	promoter|chr1:11479518-11480856	DISP3	11479237	0hr_nmglut	1
chr1	11628922	11630088	intergenic|chr1:11628922-11630088	SRM	11060034	0hr_nmglut	0.022505
chr1	11628922	11630088	intergenic|chr1:11628922-11630088	MTOR	11262551	0hr_nmglut	0.031751
chr1	11628922	11630088	intergenic|chr1:11628922-11630088	UBIAD1	11273197	0hr_nmglut	0.03819
chr1	11628922	11630088	intergenic|chr1:11628922-11630088	DISP3	11479237	0hr_nmglut	0.028969
chr1	11628922	11630088	intergenic|chr1:11628922-11630088	FBXO2	11654831	0hr_nmglut	0.041727
chr1	11628922	11630088	intergenic|chr1:11628922-11630088	FBXO44	11654856	0hr_nmglut	0.041713
chr1	11628922	11630088	intergenic|chr1:11628922-11630088	FBXO6	11664092	0hr_nmglut	0.052753
chr1	11628922	11630088	intergenic|chr1:11628922-11630088	MAD2L2	11681214	0hr_nmglut	0.02567
chr1	11628922	11630088	intergenic|chr1:11628922-11630088	AGTRAP	11736084	0hr_nmglut	0.040945
chr1	11628922	11630088	intergenic|chr1:11628922-11630088	TNFRSF1B	12167002	0hr_nmglut	0.023143
chr1	11645608	11646108	intergenic|chr1:11645608-11646108	FBXO2	11654831	0hr_nmglut	0.027052
chr1	11645608	11646108	intergenic|chr1:11645608-11646108	FBXO44	11654856	0hr_nmglut	0.027038
chr1	11650389	11650889	genic|chr1:11650389-11650889	FBXO2	11654831	0hr_nmglut	0.036127
chr1	11650389	11650889	genic|chr1:11650389-11650889	FBXO44	11654856	0hr_nmglut	0.036126
chr1	11653738	11656026	promoter|chr1:11653738-11656026	FBXO2	11654831	0hr_nmglut	1
chr1	11653738	11656026	promoter|chr1:11653738-11656026	FBXO44	11654856	0hr_nmglut	1
chr1	11663518	11664456	promoter|chr1:11663518-11664456	FBXO6	11664092	0hr_nmglut	1
chr1	11664457	11665227	promoter|chr1:11664457-11665227	FBXO6	11664092	0hr_nmglut	1
chr1	11680280	11681468	promoter|chr1:11680280-11681468	MAD2L2	11681214	0hr_nmglut	1
chr1	11681512	11682012	promoter|chr1:11681512-11682012	MAD2L2	11681214	0hr_nmglut	1
chr1	11690600	11691100	intergenic|chr1:11690600-11691100	MAD2L2	11681214	0hr_nmglut	0.03393
chr1	11690600	11691100	intergenic|chr1:11690600-11691100	DRAXIN	11691723	0hr_nmglut	0.178386
chr1	11691348	11692619	promoter|chr1:11691348-11692619	DRAXIN	11691723	0hr_nmglut	1
chr1	11693189	11693689	genic|chr1:11693189-11693689	DRAXIN	11691723	0hr_nmglut	0.03471
chr1	11700125	11701964	genic|chr1:11700125-11701964	FBXO2	11654831	0hr_nmglut	0.021743
chr1	11700125	11701964	genic|chr1:11700125-11701964	FBXO44	11654856	0hr_nmglut	0.021746
chr1	11700125	11701964	genic|chr1:11700125-11701964	FBXO6	11664092	0hr_nmglut	0.101088
chr1	11700125	11701964	genic|chr1:11700125-11701964	MAD2L2	11681214	0hr_nmglut	0.084182
chr1	11700125	11701964	genic|chr1:11700125-11701964	DRAXIN	11691723	0hr_nmglut	0.112798
chr1	11700125	11701964	genic|chr1:11700125-11701964	AGTRAP	11736084	0hr_nmglut	0.034996
chr1	11700125	11701964	genic|chr1:11700125-11701964	CLCN6	11806095	0hr_nmglut	0.028246
chr1	11700125	11701964	genic|chr1:11700125-11701964	MTHFR	11806103	0hr_nmglut	0.028246
chr1	11703793	11704837	genic|chr1:11703793-11704837	FBXO6	11664092	0hr_nmglut	0.045406
chr1	11703793	11704837	genic|chr1:11703793-11704837	MAD2L2	11681214	0hr_nmglut	0.037177
chr1	11703793	11704837	genic|chr1:11703793-11704837	DRAXIN	11691723	0hr_nmglut	0.04109
chr1	11714807	11715814	genic|chr1:11714807-11715814	FBXO6	11664092	0hr_nmglut	0.02959
chr1	11714807	11715814	genic|chr1:11714807-11715814	AGTRAP	11736084	0hr_nmglut	0.027453
chr1	11729704	11731048	intergenic|chr1:11729704-11731048	AGTRAP	11736084	0hr_nmglut	0.03909
chr1	11731717	11732217	intergenic|chr1:11731717-11732217	AGTRAP	11736084	0hr_nmglut	0.047493
chr1	11735384	11737526	promoter|chr1:11735384-11737526	AGTRAP	11736084	0hr_nmglut	1
chr1	11751067	11752865	intergenic|chr1:11751067-11752865	AGTRAP	11736084	0hr_nmglut	0.023163
chr1	11784324	11785448	genic|chr1:11784324-11785448	AGMAT	15585110	0hr_nmglut	0.02284
chr1	11803127	11803915	genic|chr1:11803127-11803915	CLCN6	11806095	0hr_nmglut	0.17969
chr1	11803127	11803915	genic|chr1:11803127-11803915	MTHFR	11806103	0hr_nmglut	0.179691
chr1	11805831	11806681	promoter|chr1:11805831-11806681	CLCN6	11806095	0hr_nmglut	1
chr1	11805831	11806681	promoter|chr1:11805831-11806681	MTHFR	11806103	0hr_nmglut	1
chr1	11838045	11839112	genic|chr1:11838045-11839112	CLCN6	11806095	0hr_nmglut	0.022379
chr1	11838045	11839112	genic|chr1:11838045-11839112	MTHFR	11806103	0hr_nmglut	0.02238
chr1	11838045	11839112	genic|chr1:11838045-11839112	NPPB	11858935	0hr_nmglut	0.042342
chr1	11845703	11846611	genic|chr1:11845703-11846611	NPPB	11858935	0hr_nmglut	0.026195
chr1	11852646	11853146	intergenic|chr1:11852646-11853146	NPPB	11858935	0hr_nmglut	0.031897
chr1	11856935	11857435	intergenic|chr1:11856935-11857435	NPPB	11858935	0hr_nmglut	0.024965
chr1	11858685	11859644	promoter|chr1:11858685-11859644	NPPB	11858935	0hr_nmglut	1
chr1	11860218	11861041	intergenic|chr1:11860218-11861041	NPPB	11858935	0hr_nmglut	0.051606
chr1	11873485	11874573	intergenic|chr1:11873485-11874573	NPPB	11858935	0hr_nmglut	0.033433
chr1	11881017	11881517	intergenic|chr1:11881017-11881517	NPPB	11858935	0hr_nmglut	0.036164
chr1	11881017	11881517	intergenic|chr1:11881017-11881517	VPS13D	12230038	0hr_nmglut	0.024698
chr1	11907364	11910179	intergenic|chr1:11907364-11910179	FBXO2	11654831	0hr_nmglut	0.027564
chr1	11907364	11910179	intergenic|chr1:11907364-11910179	FBXO44	11654856	0hr_nmglut	0.027563
chr1	11907364	11910179	intergenic|chr1:11907364-11910179	FBXO6	11664092	0hr_nmglut	0.027828
chr1	11907364	11910179	intergenic|chr1:11907364-11910179	MAD2L2	11681214	0hr_nmglut	0.034146
chr1	11907364	11910179	intergenic|chr1:11907364-11910179	CLCN6	11806095	0hr_nmglut	0.033924
chr1	11907364	11910179	intergenic|chr1:11907364-11910179	MTHFR	11806103	0hr_nmglut	0.033925
chr1	11907364	11910179	intergenic|chr1:11907364-11910179	NPPB	11858935	0hr_nmglut	0.119076
chr1	11907364	11910179	intergenic|chr1:11907364-11910179	KIAA2013	11926428	0hr_nmglut	0.181389
chr1	11907364	11910179	intergenic|chr1:11907364-11910179	PLOD1	11934666	0hr_nmglut	0.118942
chr1	11907364	11910179	intergenic|chr1:11907364-11910179	MFN2	11980180	0hr_nmglut	0.03301
chr1	11907364	11910179	intergenic|chr1:11907364-11910179	MIIP	12019241	0hr_nmglut	0.021608
chr1	11907364	11910179	intergenic|chr1:11907364-11910179	TNFRSF8	12063376	0hr_nmglut	0.076908
chr1	11925573	11926755	promoter|chr1:11925573-11926755	KIAA2013	11926428	0hr_nmglut	1
chr1	11929743	11930243	intergenic|chr1:11929743-11930243	KIAA2013	11926428	0hr_nmglut	0.057034
chr1	11929743	11930243	intergenic|chr1:11929743-11930243	PLOD1	11934666	0hr_nmglut	0.02257
chr1	11934410	11934916	promoter|chr1:11934410-11934916	PLOD1	11934666	0hr_nmglut	1
chr1	11938919	11939617	genic|chr1:11938919-11939617	PLOD1	11934666	0hr_nmglut	0.042374
chr1	11943758	11944695	genic|chr1:11943758-11944695	PLOD1	11934666	0hr_nmglut	0.10147
chr1	11943758	11944695	genic|chr1:11943758-11944695	LINC01783	16535652	0hr_nmglut	0.062099
chr1	11979475	11980903	promoter|chr1:11979475-11980903	MFN2	11980180	0hr_nmglut	1
chr1	12018991	12019657	promoter|chr1:12018991-12019657	MIIP	12019241	0hr_nmglut	1
chr1	12040410	12040910	intergenic|chr1:12040410-12040910	MIIP	12019241	0hr_nmglut	0.025261
chr1	12040410	12040910	intergenic|chr1:12040410-12040910	TNFRSF8	12063376	0hr_nmglut	0.022181
chr1	12040410	12040910	intergenic|chr1:12040410-12040910	VPS13D	12230038	0hr_nmglut	0.02158
chr1	12051967	12054236	intergenic|chr1:12051967-12054236	MIIP	12019241	0hr_nmglut	0.041444
chr1	12051967	12054236	intergenic|chr1:12051967-12054236	TNFRSF8	12063376	0hr_nmglut	0.168784
chr1	12051967	12054236	intergenic|chr1:12051967-12054236	VPS13D	12230038	0hr_nmglut	0.02562
chr1	12051967	12054236	intergenic|chr1:12051967-12054236	PDPN	13583756	0hr_nmglut	0.025677
chr1	12062965	12064899	promoter|chr1:12062965-12064899	TNFRSF8	12063376	0hr_nmglut	1
chr1	12067789	12068977	genic|chr1:12067789-12068977	TNFRSF8	12063376	0hr_nmglut	0.114026
chr1	12142157	12144027	genic|chr1:12142157-12144027	TNFRSF1B	12167002	0hr_nmglut	0.032861
chr1	12166697	12167252	promoter|chr1:12166697-12167252	TNFRSF1B	12167002	0hr_nmglut	1
chr1	12167547	12168047	genic|chr1:12167547-12168047	TNFRSF1B	12167002	0hr_nmglut	0.070303
chr1	12196278	12197734	genic|chr1:12196278-12197734	TNFRSF1B	12167002	0hr_nmglut	0.046857
chr1	12196278	12197734	genic|chr1:12196278-12197734	VPS13D	12230038	0hr_nmglut	0.023975
chr1	12208765	12209265	genic|chr1:12208765-12209265	TNFRSF8	12063376	0hr_nmglut	0.02527
chr1	12208765	12209265	genic|chr1:12208765-12209265	TNFRSF1B	12167002	0hr_nmglut	0.072182
chr1	12208765	12209265	genic|chr1:12208765-12209265	VPS13D	12230038	0hr_nmglut	0.040714
chr1	12229476	12230288	promoter|chr1:12229476-12230288	VPS13D	12230038	0hr_nmglut	1
chr1	12230402	12231294	promoter|chr1:12230402-12231294	VPS13D	12230038	0hr_nmglut	1
chr1	12432915	12433857	genic|chr1:12432915-12433857	DHRS3	12617731	0hr_nmglut	0.021198
chr1	12595783	12596283	genic|chr1:12595783-12596283	DHRS3	12617731	0hr_nmglut	0.034034
chr1	12604026	12604805	genic|chr1:12604026-12604805	DHRS3	12617731	0hr_nmglut	0.027592
chr1	12616044	12618679	promoter|chr1:12616044-12618679	DHRS3	12617731	0hr_nmglut	1
chr1	12618929	12620254	intergenic|chr1:12618929-12620254	DHRS3	12617731	0hr_nmglut	0.412224
chr1	12745935	12746443	promoter|chr1:12745935-12746443	C1orf158	12746185	0hr_nmglut	1
chr1	13468349	13469974	intergenic|chr1:13468349-13469974	LRRC38	13513747	0hr_nmglut	0.035707
chr1	13468349	13469974	intergenic|chr1:13468349-13469974	PDPN	13583756	0hr_nmglut	0.049453
chr1	13468349	13469974	intergenic|chr1:13468349-13469974	AGMAT	15585110	0hr_nmglut	0.02284
chr1	13504978	13505787	genic|chr1:13504978-13505787	LRRC38	13513747	0hr_nmglut	0.023073
chr1	13512868	13514293	promoter|chr1:13512868-13514293	LRRC38	13513747	0hr_nmglut	1
chr1	13515183	13515683	intergenic|chr1:13515183-13515683	LRRC38	13513747	0hr_nmglut	0.043395
chr1	13516628	13517128	intergenic|chr1:13516628-13517128	LRRC38	13513747	0hr_nmglut	0.051184
chr1	13522040	13522825	intergenic|chr1:13522040-13522825	LRRC38	13513747	0hr_nmglut	0.042188
chr1	13583492	13584922	promoter|chr1:13583492-13584922	PDPN	13583756	0hr_nmglut	1
chr1	13604649	13605839	genic|chr1:13604649-13605839	PDPN	13583756	0hr_nmglut	0.049463
chr1	14282734	14283234	intergenic|chr1:14282734-14283234	PDPN	13583756	0hr_nmglut	0.022737
chr1	14506402	14507706	intergenic|chr1:14506402-14507706	C1orf158	12746185	0hr_nmglut	0.023662
chr1	14506402	14507706	intergenic|chr1:14506402-14507706	KAZN	14598716	0hr_nmglut	0.02232
chr1	14522000	14523298	intergenic|chr1:14522000-14523298	C1orf158	12746185	0hr_nmglut	0.043696
chr1	14522000	14523298	intergenic|chr1:14522000-14523298	KAZN	14598716	0hr_nmglut	0.044344
chr1	14590068	14592324	intergenic|chr1:14590068-14592324	KAZN	14598716	0hr_nmglut	0.105909
chr1	14597862	14600143	promoter|chr1:14597862-14600143	KAZN	14598716	0hr_nmglut	1
chr1	14667511	14668985	genic|chr1:14667511-14668985	KAZN	14598716	0hr_nmglut	0.023094
chr1	14980173	14981214	genic|chr1:14980173-14981214	LRRC38	13513747	0hr_nmglut	0.02494
chr1	15128455	15129309	intergenic|chr1:15128455-15129309	TMEM51	15153732	0hr_nmglut	0.029298
chr1	15128455	15129309	intergenic|chr1:15128455-15129309	FHAD1	15247271	0hr_nmglut	0.022576
chr1	15152259	15154441	promoter|chr1:15152259-15154441	TMEM51	15153732	0hr_nmglut	1
chr1	15178805	15179552	genic|chr1:15178805-15179552	PDPN	13583756	0hr_nmglut	0.023705
chr1	15178805	15179552	genic|chr1:15178805-15179552	TMEM51	15153732	0hr_nmglut	0.023773
chr1	15225878	15227735	intergenic|chr1:15225878-15227735	FHAD1	15247271	0hr_nmglut	0.036504
chr1	15246251	15246751	intergenic|chr1:15246251-15246751	FHAD1	15247271	0hr_nmglut	0.041869
chr1	15246993	15247521	promoter|chr1:15246993-15247521	FHAD1	15247271	0hr_nmglut	1
chr1	15247611	15248111	promoter|chr1:15247611-15248111	FHAD1	15247271	0hr_nmglut	1
chr1	15254183	15255239	genic|chr1:15254183-15255239	FHAD1	15247271	0hr_nmglut	0.069125
chr1	15272430	15273168	genic|chr1:15272430-15273168	TMEM51	15153732	0hr_nmglut	0.038747
chr1	15323077	15325252	genic|chr1:15323077-15325252	TMEM51	15153732	0hr_nmglut	0.02617
chr1	15323077	15325252	genic|chr1:15323077-15325252	EFHD2	15409894	0hr_nmglut	0.054745
chr1	15370449	15371262	genic|chr1:15370449-15371262	EFHD2	15409894	0hr_nmglut	0.052861
chr1	15371545	15372355	genic|chr1:15371545-15372355	EFHD2	15409894	0hr_nmglut	0.04238
chr1	15378713	15380219	genic|chr1:15378713-15380219	EFHD2	15409894	0hr_nmglut	0.028095
chr1	15409014	15410374	promoter|chr1:15409014-15410374	EFHD2	15409894	0hr_nmglut	1
chr1	15410398	15410898	genic|chr1:15410398-15410898	EFHD2	15409894	0hr_nmglut	0.031795
chr1	15524195	15525210	promoter|chr1:15524195-15525210	CASP9	15524445	0hr_nmglut	1
chr1	15526513	15527355	promoter|chr1:15526513-15527355	DNAJC16	15526812	0hr_nmglut	1
chr1	15582925	15583425	genic|chr1:15582925-15583425	AGMAT	15585110	0hr_nmglut	0.025807
chr1	15584403	15585360	promoter|chr1:15584403-15585360	AGMAT	15585110	0hr_nmglut	1
chr1	15602717	15603903	intergenic|chr1:15602717-15603903	AGMAT	15585110	0hr_nmglut	0.108598
chr1	15602717	15603903	intergenic|chr1:15602717-15603903	DDI2	15617457	0hr_nmglut	0.088746
chr1	15602717	15603903	intergenic|chr1:15602717-15603903	PLEKHM2	15684302	0hr_nmglut	0.037966
chr1	15602717	15603903	intergenic|chr1:15602717-15603903	SLC25A34	15736313	0hr_nmglut	0.041566
chr1	15602717	15603903	intergenic|chr1:15602717-15603903	FBLIM1	15758759	0hr_nmglut	0.024208
chr1	15616630	15618289	promoter|chr1:15616630-15618289	DDI2	15617457	0hr_nmglut	1
chr1	15684052	15685264	promoter|chr1:15684052-15685264	PLEKHM2	15684302	0hr_nmglut	1
chr1	15723489	15724282	genic|chr1:15723489-15724282	SLC25A34	15736313	0hr_nmglut	0.027352
chr1	15725117	15727822	genic|chr1:15725117-15727822	SLC25A34	15736313	0hr_nmglut	0.076079
chr1	15725117	15727822	genic|chr1:15725117-15727822	FBLIM1	15758759	0hr_nmglut	0.021696
chr1	15733743	15735139	genic|chr1:15733743-15735139	SLC25A34	15736313	0hr_nmglut	0.086965
chr1	15735696	15736563	promoter|chr1:15735696-15736563	SLC25A34	15736313	0hr_nmglut	1
chr1	15741287	15741787	genic|chr1:15741287-15741787	AGMAT	15585110	0hr_nmglut	0.024657
chr1	15741287	15741787	genic|chr1:15741287-15741787	SLC25A34	15736313	0hr_nmglut	0.115395
chr1	15741287	15741787	genic|chr1:15741287-15741787	FBLIM1	15758759	0hr_nmglut	0.027442
chr1	15744089	15744810	genic|chr1:15744089-15744810	SLC25A34	15736313	0hr_nmglut	0.024719
chr1	15757473	15759402	promoter|chr1:15757473-15759402	FBLIM1	15758759	0hr_nmglut	1
chr1	15834182	15835175	intergenic|chr1:15834182-15835175	EXOSC10	11099910	0hr_nmglut	0.036836
chr1	15834182	15835175	intergenic|chr1:15834182-15835175	TMEM51	15153732	0hr_nmglut	0.024748
chr1	15834182	15835175	intergenic|chr1:15834182-15835175	FHAD1	15247271	0hr_nmglut	0.024508
chr1	15834182	15835175	intergenic|chr1:15834182-15835175	AGMAT	15585110	0hr_nmglut	0.062675
chr1	15834182	15835175	intergenic|chr1:15834182-15835175	PLEKHM2	15684302	0hr_nmglut	0.036512
chr1	15834182	15835175	intergenic|chr1:15834182-15835175	FBLIM1	15758759	0hr_nmglut	0.039235
chr1	15834182	15835175	intergenic|chr1:15834182-15835175	SPEN	15847863	0hr_nmglut	0.136677
chr1	15834182	15835175	intergenic|chr1:15834182-15835175	ZBTB17	15976132	0hr_nmglut	0.071211
chr1	15834182	15835175	intergenic|chr1:15834182-15835175	HSPB7	16018790	0hr_nmglut	0.031813
chr1	15834182	15835175	intergenic|chr1:15834182-15835175	CLCNKA	16021990	0hr_nmglut	0.04007
chr1	15834182	15835175	intergenic|chr1:15834182-15835175	NECAP2	16440671	0hr_nmglut	0.0241
chr1	15835726	15836576	intergenic|chr1:15835726-15836576	PLEKHM2	15684302	0hr_nmglut	0.036091
chr1	15835726	15836576	intergenic|chr1:15835726-15836576	FBLIM1	15758759	0hr_nmglut	0.029739
chr1	15835726	15836576	intergenic|chr1:15835726-15836576	SPEN	15847863	0hr_nmglut	0.167852
chr1	15835726	15836576	intergenic|chr1:15835726-15836576	ZBTB17	15976132	0hr_nmglut	0.057323
chr1	15835726	15836576	intergenic|chr1:15835726-15836576	HSPB7	16018790	0hr_nmglut	0.031416
chr1	15835726	15836576	intergenic|chr1:15835726-15836576	CLCNKB	16043735	0hr_nmglut	0.024671
chr1	15835726	15836576	intergenic|chr1:15835726-15836576	RSG1	16237164	0hr_nmglut	0.030813
chr1	15835726	15836576	intergenic|chr1:15835726-15836576	FBXO42	16352491	0hr_nmglut	0.031775
chr1	15835726	15836576	intergenic|chr1:15835726-15836576	NECAP2	16440671	0hr_nmglut	0.023775
chr1	15835726	15836576	intergenic|chr1:15835726-15836576	UBR4	19210252	0hr_nmglut	0.025836
chr1	15847057	15848814	promoter|chr1:15847057-15848814	SPEN	15847863	0hr_nmglut	1
chr1	15849241	15850410	genic|chr1:15849241-15850410	SPEN	15847863	0hr_nmglut	0.208005
chr1	15951183	15953070	genic|chr1:15951183-15953070	ZBTB17	15976132	0hr_nmglut	0.024204
chr1	15974810	15975310	genic|chr1:15974810-15975310	ZBTB17	15976132	0hr_nmglut	0.046169
chr1	15975398	15976382	promoter|chr1:15975398-15976382	ZBTB17	15976132	0hr_nmglut	1
chr1	16008733	16009463	intergenic|chr1:16008733-16009463	HSPB7	16018790	0hr_nmglut	0.058253
chr1	16008733	16009463	intergenic|chr1:16008733-16009463	CLCNKA	16021990	0hr_nmglut	0.061468
chr1	16012804	16013597	intergenic|chr1:16012804-16013597	HSPB7	16018790	0hr_nmglut	0.072291
chr1	16012804	16013597	intergenic|chr1:16012804-16013597	CLCNKA	16021990	0hr_nmglut	0.046801
chr1	16017445	16017945	genic|chr1:16017445-16017945	HSPB7	16018790	0hr_nmglut	0.045715
chr1	16017445	16017945	genic|chr1:16017445-16017945	CLCNKA	16021990	0hr_nmglut	0.042685
chr1	16017984	16019040	promoter|chr1:16017984-16019040	HSPB7	16018790	0hr_nmglut	1
chr1	16021237	16022240	promoter|chr1:16021237-16022240	CLCNKA	16021990	0hr_nmglut	1
chr1	16026098	16027689	genic|chr1:16026098-16027689	HSPB7	16018790	0hr_nmglut	0.02176
chr1	16026098	16027689	genic|chr1:16026098-16027689	CLCNKA	16021990	0hr_nmglut	0.05842
chr1	16026098	16027689	genic|chr1:16026098-16027689	CLCNKB	16043735	0hr_nmglut	0.022632
chr1	16032210	16033271	genic|chr1:16032210-16033271	CLCNKA	16021990	0hr_nmglut	0.042753
chr1	16032210	16033271	genic|chr1:16032210-16033271	CLCNKB	16043735	0hr_nmglut	0.025015
chr1	16043229	16044640	promoter|chr1:16043229-16044640	CLCNKB	16043735	0hr_nmglut	1
chr1	16048086	16049192	genic|chr1:16048086-16049192	CLCNKB	16043735	0hr_nmglut	0.079381
chr1	16055262	16056529	genic|chr1:16055262-16056529	PLEKHM2	15684302	0hr_nmglut	0.033723
chr1	16055262	16056529	genic|chr1:16055262-16056529	HSPB7	16018790	0hr_nmglut	0.073782
chr1	16055262	16056529	genic|chr1:16055262-16056529	CLCNKA	16021990	0hr_nmglut	0.066713
chr1	16055262	16056529	genic|chr1:16055262-16056529	CLCNKB	16043735	0hr_nmglut	0.194615
chr1	16055262	16056529	genic|chr1:16055262-16056529	FAM131C	16073632	0hr_nmglut	0.041988
chr1	16055262	16056529	genic|chr1:16055262-16056529	NECAP2	16440671	0hr_nmglut	0.021794
chr1	16066668	16067773	genic|chr1:16066668-16067773	HSPB7	16018790	0hr_nmglut	0.026166
chr1	16066668	16067773	genic|chr1:16066668-16067773	CLCNKA	16021990	0hr_nmglut	0.021662
chr1	16066668	16067773	genic|chr1:16066668-16067773	CLCNKB	16043735	0hr_nmglut	0.033067
chr1	16066668	16067773	genic|chr1:16066668-16067773	FAM131C	16073632	0hr_nmglut	0.125626
chr1	16067918	16068798	genic|chr1:16067918-16068798	FAM131C	16073632	0hr_nmglut	0.033457
chr1	16072577	16073888	promoter|chr1:16072577-16073888	FAM131C	16073632	0hr_nmglut	1
chr1	16075924	16076424	intergenic|chr1:16075924-16076424	FAM131C	16073632	0hr_nmglut	0.022222
chr1	16076790	16077290	intergenic|chr1:16076790-16077290	FAM131C	16073632	0hr_nmglut	0.02513
chr1	16078543	16079321	intergenic|chr1:16078543-16079321	HSPB7	16018790	0hr_nmglut	0.021244
chr1	16078543	16079321	intergenic|chr1:16078543-16079321	FAM131C	16073632	0hr_nmglut	0.146257
chr1	16078543	16079321	intergenic|chr1:16078543-16079321	RSG1	16237164	0hr_nmglut	0.023667
chr1	16078543	16079321	intergenic|chr1:16078543-16079321	FBXO42	16352491	0hr_nmglut	0.028235
chr1	16078543	16079321	intergenic|chr1:16078543-16079321	NECAP2	16440671	0hr_nmglut	0.028192
chr1	16144961	16145461	genic|chr1:16144961-16145461	EPHA2	16156109	0hr_nmglut	0.048587
chr1	16151072	16151572	genic|chr1:16151072-16151572	EPHA2	16156109	0hr_nmglut	0.044212
chr1	16154604	16156591	promoter|chr1:16154604-16156591	EPHA2	16156109	0hr_nmglut	1
chr1	16164178	16164678	intergenic|chr1:16164178-16164678	EPHA2	16156109	0hr_nmglut	0.116807
chr1	16167275	16168246	intergenic|chr1:16167275-16168246	FBXO6	11664092	0hr_nmglut	0.021656
chr1	16167275	16168246	intergenic|chr1:16167275-16168246	LRRC38	13513747	0hr_nmglut	0.032935
chr1	16167275	16168246	intergenic|chr1:16167275-16168246	PDPN	13583756	0hr_nmglut	0.028508
chr1	16167275	16168246	intergenic|chr1:16167275-16168246	EPHA2	16156109	0hr_nmglut	0.146122
chr1	16167275	16168246	intergenic|chr1:16167275-16168246	RSG1	16237164	0hr_nmglut	0.028897
chr1	16167275	16168246	intergenic|chr1:16167275-16168246	NECAP2	16440671	0hr_nmglut	0.023183
chr1	16206083	16207272	genic|chr1:16206083-16207272	EPHA2	16156109	0hr_nmglut	0.041246
chr1	16206083	16207272	genic|chr1:16206083-16207272	RSG1	16237164	0hr_nmglut	0.040213
chr1	16206083	16207272	genic|chr1:16206083-16207272	FBXO42	16352491	0hr_nmglut	0.021707
chr1	16215718	16216615	intergenic|chr1:16215718-16216615	RSG1	16237164	0hr_nmglut	0.022896
chr1	16216920	16217775	intergenic|chr1:16216920-16217775	CLCNKB	16043735	0hr_nmglut	0.030505
chr1	16216920	16217775	intergenic|chr1:16216920-16217775	RSG1	16237164	0hr_nmglut	0.048942
chr1	16216920	16217775	intergenic|chr1:16216920-16217775	FBXO42	16352491	0hr_nmglut	0.031726
chr1	16226733	16227233	intergenic|chr1:16226733-16227233	RSG1	16237164	0hr_nmglut	0.038662
chr1	16231801	16232301	genic|chr1:16231801-16232301	RSG1	16237164	0hr_nmglut	0.036264
chr1	16236111	16237473	promoter|chr1:16236111-16237473	RSG1	16237164	0hr_nmglut	1
chr1	16243902	16244800	intergenic|chr1:16243902-16244800	RSG1	16237164	0hr_nmglut	0.085826
chr1	16253633	16254978	genic|chr1:16253633-16254978	RSG1	16237164	0hr_nmglut	0.023786
chr1	16351393	16352767	promoter|chr1:16351393-16352767	FBXO42	16352491	0hr_nmglut	1
chr1	16366779	16367952	promoter|chr1:16366779-16367952	SZRD1	16367029	0hr_nmglut	1
chr1	16440146	16440921	promoter|chr1:16440146-16440921	NECAP2	16440671	0hr_nmglut	1
chr1	16441001	16441693	promoter|chr1:16441001-16441693	NECAP2	16440671	0hr_nmglut	1
chr1	16499038	16500016	intergenic|chr1:16499038-16500016	RSG1	16237164	0hr_nmglut	0.025095
chr1	16499038	16500016	intergenic|chr1:16499038-16500016	FBXO42	16352491	0hr_nmglut	0.022692
chr1	16499038	16500016	intergenic|chr1:16499038-16500016	SZRD1	16367029	0hr_nmglut	0.040787
chr1	16499038	16500016	intergenic|chr1:16499038-16500016	NECAP2	16440671	0hr_nmglut	0.095752
chr1	16499038	16500016	intergenic|chr1:16499038-16500016	LINC01783	16535652	0hr_nmglut	0.049515
chr1	16499038	16500016	intergenic|chr1:16499038-16500016	ATP13A2	17011972	0hr_nmglut	0.03433
chr1	16513534	16515352	intergenic|chr1:16513534-16515352	SLC25A34	15736313	0hr_nmglut	0.024448
chr1	16513534	16515352	intergenic|chr1:16513534-16515352	RSG1	16237164	0hr_nmglut	0.035954
chr1	16513534	16515352	intergenic|chr1:16513534-16515352	SZRD1	16367029	0hr_nmglut	0.039945
chr1	16513534	16515352	intergenic|chr1:16513534-16515352	NECAP2	16440671	0hr_nmglut	0.033496
chr1	16513534	16515352	intergenic|chr1:16513534-16515352	LINC01783	16535652	0hr_nmglut	0.070943
chr1	16513534	16515352	intergenic|chr1:16513534-16515352	MFAP2	16980678	0hr_nmglut	0.03588
chr1	16532320	16533036	intergenic|chr1:16532320-16533036	LINC01783	16535652	0hr_nmglut	0.076449
chr1	16533985	16536305	promoter|chr1:16533985-16536305	LINC01783	16535652	0hr_nmglut	1
chr1	16574660	16575160	genic|chr1:16574660-16575160	AKR7A3	19288786	0hr_nmglut	0.032122
chr1	16612456	16614118	promoter|chr1:16612456-16614118	NBPF1	16613605	0hr_nmglut	1
chr1	16619692	16621432	intergenic|chr1:16619692-16621432	NECAP2	16440671	0hr_nmglut	0.022141
chr1	16619692	16621432	intergenic|chr1:16619692-16621432	NBPF1	16613605	0hr_nmglut	0.076258
chr1	16643882	16644998	intergenic|chr1:16643882-16644998	LINC01783	16535652	0hr_nmglut	0.023529
chr1	16643882	16644998	intergenic|chr1:16643882-16644998	NBPF1	16613605	0hr_nmglut	0.083663
chr1	16643882	16644998	intergenic|chr1:16643882-16644998	SDHB	17054170	0hr_nmglut	0.02182
chr1	16717509	16719143	intergenic|chr1:16717509-16719143	LINC01783	16535652	0hr_nmglut	0.064877
chr1	16772262	16773070	intergenic|chr1:16772262-16773070	DDI2	15617457	0hr_nmglut	0.070473
chr1	16773135	16774373	intergenic|chr1:16773135-16774373	DDI2	15617457	0hr_nmglut	0.078664
chr1	16872075	16873959	intergenic|chr1:16872075-16873959	LINC01783	16535652	0hr_nmglut	0.04013
chr1	16894958	16896783	intergenic|chr1:16894958-16896783	CROCC	16921949	0hr_nmglut	0.036746
chr1	16903635	16905665	intergenic|chr1:16903635-16905665	CLCNKB	16043735	0hr_nmglut	0.030839
chr1	16903635	16905665	intergenic|chr1:16903635-16905665	NECAP2	16440671	0hr_nmglut	0.027894
chr1	16903635	16905665	intergenic|chr1:16903635-16905665	CROCC	16921949	0hr_nmglut	0.097586
chr1	16903635	16905665	intergenic|chr1:16903635-16905665	MFAP2	16980678	0hr_nmglut	0.022698
chr1	16903635	16905665	intergenic|chr1:16903635-16905665	ATP13A2	17011972	0hr_nmglut	0.030013
chr1	16903635	16905665	intergenic|chr1:16903635-16905665	SDHB	17054170	0hr_nmglut	0.030995
chr1	16903635	16905665	intergenic|chr1:16903635-16905665	ALPL	21509357	0hr_nmglut	0.021141
chr1	16913770	16914270	intergenic|chr1:16913770-16914270	FBLIM1	15758759	0hr_nmglut	0.030366
chr1	16913770	16914270	intergenic|chr1:16913770-16914270	ZBTB17	15976132	0hr_nmglut	0.074948
chr1	16913770	16914270	intergenic|chr1:16913770-16914270	HSPB7	16018790	0hr_nmglut	0.051394
chr1	16913770	16914270	intergenic|chr1:16913770-16914270	CLCNKA	16021990	0hr_nmglut	0.048608
chr1	16913770	16914270	intergenic|chr1:16913770-16914270	FAM131C	16073632	0hr_nmglut	0.027933
chr1	16913770	16914270	intergenic|chr1:16913770-16914270	FBXO42	16352491	0hr_nmglut	0.03539
chr1	16913770	16914270	intergenic|chr1:16913770-16914270	CROCC	16921949	0hr_nmglut	0.266063
chr1	16913770	16914270	intergenic|chr1:16913770-16914270	MFAP2	16980678	0hr_nmglut	0.029055
chr1	16913770	16914270	intergenic|chr1:16913770-16914270	ATP13A2	17011972	0hr_nmglut	0.103753
chr1	16913770	16914270	intergenic|chr1:16913770-16914270	SDHB	17054170	0hr_nmglut	0.077908
chr1	16913770	16914270	intergenic|chr1:16913770-16914270	PADI2	17119453	0hr_nmglut	0.042541
chr1	16913770	16914270	intergenic|chr1:16913770-16914270	UBR4	19210252	0hr_nmglut	0.051806
chr1	16913770	16914270	intergenic|chr1:16913770-16914270	USP48	21783195	0hr_nmglut	0.035352
chr1	16921409	16922199	promoter|chr1:16921409-16922199	CROCC	16921949	0hr_nmglut	1
chr1	16926537	16927996	genic|chr1:16926537-16927996	NECAP2	16440671	0hr_nmglut	0.032302
chr1	16926537	16927996	genic|chr1:16926537-16927996	CROCC	16921949	0hr_nmglut	0.191567
chr1	16926537	16927996	genic|chr1:16926537-16927996	TMCO4	19800021	0hr_nmglut	0.041967
chr1	16951611	16952111	genic|chr1:16951611-16952111	LINC01783	16535652	0hr_nmglut	0.067987
chr1	16951611	16952111	genic|chr1:16951611-16952111	MFAP2	16980678	0hr_nmglut	0.040639
chr1	16951611	16952111	genic|chr1:16951611-16952111	SDHB	17054170	0hr_nmglut	0.021844
chr1	16960594	16961339	genic|chr1:16960594-16961339	MFAP2	16980678	0hr_nmglut	0.158206
chr1	16960594	16961339	genic|chr1:16960594-16961339	ATP13A2	17011972	0hr_nmglut	0.053315
chr1	16969620	16970604	genic|chr1:16969620-16970604	MFAP2	16980678	0hr_nmglut	0.021303
chr1	16971318	16972271	genic|chr1:16971318-16972271	PDPN	13583756	0hr_nmglut	0.021953
chr1	16971318	16972271	genic|chr1:16971318-16972271	MFAP2	16980678	0hr_nmglut	0.07651
chr1	16971318	16972271	genic|chr1:16971318-16972271	ATP13A2	17011972	0hr_nmglut	0.023045
chr1	16978064	16979200	genic|chr1:16978064-16979200	MFAP2	16980678	0hr_nmglut	0.106366
chr1	16979288	16980402	promoter|chr1:16979288-16980402	MFAP2	16980678	0hr_nmglut	1
chr1	16980425	16980928	promoter|chr1:16980425-16980928	MFAP2	16980678	0hr_nmglut	1
chr1	17011251	17012234	promoter|chr1:17011251-17012234	ATP13A2	17011972	0hr_nmglut	1
chr1	17053225	17054420	promoter|chr1:17053225-17054420	SDHB	17054170	0hr_nmglut	1
chr1	17059351	17060948	intergenic|chr1:17059351-17060948	SDHB	17054170	0hr_nmglut	0.06159
chr1	17059351	17060948	intergenic|chr1:17059351-17060948	PADI2	17119453	0hr_nmglut	0.023589
chr1	17118746	17120575	promoter|chr1:17118746-17120575	PADI2	17119453	0hr_nmglut	1
chr1	17125707	17126424	intergenic|chr1:17125707-17126424	PADI2	17119453	0hr_nmglut	0.065619
chr1	17236977	17237477	genic|chr1:17236977-17237477	PADI2	17119453	0hr_nmglut	0.021922
chr1	17239334	17240105	genic|chr1:17239334-17240105	PADI2	17119453	0hr_nmglut	0.03788
chr1	17406078	17406840	genic|chr1:17406078-17406840	PADI2	17119453	0hr_nmglut	0.027526
chr1	17419537	17420295	genic|chr1:17419537-17420295	RCC2	17439754	0hr_nmglut	0.025303
chr1	17420371	17421273	genic|chr1:17420371-17421273	RCC2	17439754	0hr_nmglut	0.02929
chr1	17437442	17438754	genic|chr1:17437442-17438754	RCC2	17439754	0hr_nmglut	0.360716
chr1	17437442	17438754	genic|chr1:17437442-17438754	ARHGEF10L	17539834	0hr_nmglut	0.021611
chr1	17439075	17440079	promoter|chr1:17439075-17440079	RCC2	17439754	0hr_nmglut	1
chr1	17446517	17448388	intergenic|chr1:17446517-17448388	RCC2	17439754	0hr_nmglut	0.023793
chr1	17526684	17528157	intergenic|chr1:17526684-17528157	ARHGEF10L	17539834	0hr_nmglut	0.021274
chr1	17538369	17538869	intergenic|chr1:17538369-17538869	ARHGEF10L	17539834	0hr_nmglut	0.108306
chr1	17539159	17540084	promoter|chr1:17539159-17540084	ARHGEF10L	17539834	0hr_nmglut	1
chr1	17540186	17541088	promoter|chr1:17540186-17541088	ARHGEF10L	17539834	0hr_nmglut	1
chr1	17564719	17566292	genic|chr1:17564719-17566292	ARHGEF10L	17539834	0hr_nmglut	0.033542
chr1	17564719	17566292	genic|chr1:17564719-17566292	KLHDC7A	18480929	0hr_nmglut	0.028553
chr1	17573050	17574319	genic|chr1:17573050-17574319	ARHGEF10L	17539834	0hr_nmglut	0.022853
chr1	17586491	17589008	genic|chr1:17586491-17589008	ARHGEF10L	17539834	0hr_nmglut	0.021302
chr1	17602601	17604243	genic|chr1:17602601-17604243	PADI2	17119453	0hr_nmglut	0.029935
chr1	17602601	17604243	genic|chr1:17602601-17604243	RCC2	17439754	0hr_nmglut	0.043351
chr1	17602601	17604243	genic|chr1:17602601-17604243	ARHGEF10L	17539834	0hr_nmglut	0.062475
chr1	17655496	17656239	genic|chr1:17655496-17656239	KLHDC7A	18480929	0hr_nmglut	0.026044
chr1	17670929	17671724	genic|chr1:17670929-17671724	IGSF21	18107745	0hr_nmglut	0.022742
chr1	17671761	17672703	genic|chr1:17671761-17672703	IGSF21	18107745	0hr_nmglut	0.034618
chr1	17671761	17672703	genic|chr1:17671761-17672703	PAX7	18631005	0hr_nmglut	0.026775
chr1	18100434	18100934	intergenic|chr1:18100434-18100934	IGSF21	18107745	0hr_nmglut	0.029755
chr1	18107495	18109468	promoter|chr1:18107495-18109468	IGSF21	18107745	0hr_nmglut	1
chr1	18109903	18111324	genic|chr1:18109903-18111324	IGSF21	18107745	0hr_nmglut	0.181719
chr1	18290440	18291190	genic|chr1:18290440-18291190	IGSF21	18107745	0hr_nmglut	0.021903
chr1	18452515	18453015	intergenic|chr1:18452515-18453015	KLHDC7A	18480929	0hr_nmglut	0.022591
chr1	18475825	18476325	intergenic|chr1:18475825-18476325	KLHDC7A	18480929	0hr_nmglut	0.022781
chr1	18480249	18482654	promoter|chr1:18480249-18482654	KLHDC7A	18480929	0hr_nmglut	1
chr1	18542268	18543335	intergenic|chr1:18542268-18543335	KLHDC7A	18480929	0hr_nmglut	0.035479
chr1	18557524	18558024	intergenic|chr1:18557524-18558024	IGSF21	18107745	0hr_nmglut	0.021882
chr1	18596952	18598060	intergenic|chr1:18596952-18598060	PAX7	18631005	0hr_nmglut	0.023292
chr1	18629874	18630708	promoter|chr1:18629874-18630708	PAX7	18631005	0hr_nmglut	1
chr1	18630755	18631423	promoter|chr1:18630755-18631423	PAX7	18631005	0hr_nmglut	1
chr1	18631460	18631960	promoter|chr1:18631460-18631960	PAX7	18631005	0hr_nmglut	1
chr1	18632621	18633468	genic|chr1:18632621-18633468	PAX7	18631005	0hr_nmglut	0.080984
chr1	18636219	18637207	genic|chr1:18636219-18637207	PAX7	18631005	0hr_nmglut	0.051276
chr1	18643060	18644345	genic|chr1:18643060-18644345	PAX7	18631005	0hr_nmglut	0.078569
chr1	18901930	18903109	promoter|chr1:18901930-18903109	ALDH4A1	18902799	0hr_nmglut	1
chr1	18906852	18907579	genic|chr1:18906852-18907579	ALDH4A1	18902799	0hr_nmglut	0.08644
chr1	18918140	18919700	genic|chr1:18918140-18919700	ALDH4A1	18902799	0hr_nmglut	0.045169
chr1	18918140	18919700	genic|chr1:18918140-18919700	IFFO2	18956332	0hr_nmglut	0.023682
chr1	18945367	18945867	genic|chr1:18945367-18945867	IFFO2	18956332	0hr_nmglut	0.030168
chr1	18949028	18950821	genic|chr1:18949028-18950821	ALDH4A1	18902799	0hr_nmglut	0.031487
chr1	18949028	18950821	genic|chr1:18949028-18950821	IFFO2	18956332	0hr_nmglut	0.060486
chr1	18955434	18957547	promoter|chr1:18955434-18957547	IFFO2	18956332	0hr_nmglut	1
chr1	19209464	19210604	promoter|chr1:19209464-19210604	UBR4	19210252	0hr_nmglut	1
chr1	19240938	19241684	genic|chr1:19240938-19241684	EMC1	19251559	0hr_nmglut	0.022929
chr1	19240938	19241684	genic|chr1:19240938-19241684	MRTO4	19251580	0hr_nmglut	0.022921
chr1	19250905	19252020	promoter|chr1:19250905-19252020	EMC1	19251559	0hr_nmglut	1
chr1	19250905	19252020	promoter|chr1:19250905-19252020	MRTO4	19251580	0hr_nmglut	1
chr1	19252129	19252629	genic|chr1:19252129-19252629	EMC1	19251559	0hr_nmglut	0.066565
chr1	19252129	19252629	genic|chr1:19252129-19252629	MRTO4	19251580	0hr_nmglut	0.066565
chr1	19287595	19289365	promoter|chr1:19287595-19289365	AKR7A3	19288786	0hr_nmglut	1
chr1	19311092	19311592	genic|chr1:19311092-19311592	AKR7A2	19312146	0hr_nmglut	0.096273
chr1	19311092	19311592	genic|chr1:19311092-19311592	PQLC2	19312245	0hr_nmglut	0.096269
chr1	19311640	19313022	promoter|chr1:19311640-19313022	AKR7A2	19312146	0hr_nmglut	1
chr1	19311640	19313022	promoter|chr1:19311640-19313022	PQLC2	19312245	0hr_nmglut	1
chr1	19341391	19342466	genic|chr1:19341391-19342466	HTR6	19665286	0hr_nmglut	0.022964
chr1	19404815	19406555	genic|chr1:19404815-19406555	CAPZB	19485641	0hr_nmglut	0.021191
chr1	19404815	19406555	genic|chr1:19404815-19406555	MINOS1-NBL1	19596976	0hr_nmglut	0.024095
chr1	19404815	19406555	genic|chr1:19404815-19406555	MINOS1	19596976	0hr_nmglut	0.024095
chr1	19468647	19469864	genic|chr1:19468647-19469864	CAPZB	19485641	0hr_nmglut	0.055835
chr1	19468647	19469864	genic|chr1:19468647-19469864	TMCO4	19800021	0hr_nmglut	0.022372
chr1	19484237	19486236	promoter|chr1:19484237-19486236	CAPZB	19485641	0hr_nmglut	1
chr1	19596173	19596673	promoter|chr1:19596173-19596673	MINOS1-NBL1	19596976	0hr_nmglut	1
chr1	19596173	19596673	promoter|chr1:19596173-19596673	MINOS1	19596976	0hr_nmglut	1
chr1	19596691	19597474	promoter|chr1:19596691-19597474	MINOS1-NBL1	19596976	0hr_nmglut	1
chr1	19596691	19597474	promoter|chr1:19596691-19597474	MINOS1	19596976	0hr_nmglut	1
chr1	19642978	19643478	promoter|chr1:19642978-19643478	NBL1	19643228	0hr_nmglut	1
chr1	19643496	19643996	promoter|chr1:19643496-19643996	NBL1	19643228	0hr_nmglut	1
chr1	19644019	19646186	genic|chr1:19644019-19646186	MINOS1-NBL1	19596976	0hr_nmglut	0.02123
chr1	19644019	19646186	genic|chr1:19644019-19646186	MINOS1	19596976	0hr_nmglut	0.02123
chr1	19644019	19646186	genic|chr1:19644019-19646186	NBL1	19643228	0hr_nmglut	0.174083
chr1	19644019	19646186	genic|chr1:19644019-19646186	HTR6	19665286	0hr_nmglut	0.043293
chr1	19650700	19651573	genic|chr1:19650700-19651573	NBL1	19643228	0hr_nmglut	0.030331
chr1	19653687	19654187	genic|chr1:19653687-19654187	EMC1	19251559	0hr_nmglut	0.037963
chr1	19653687	19654187	genic|chr1:19653687-19654187	MRTO4	19251580	0hr_nmglut	0.037962
chr1	19653687	19654187	genic|chr1:19653687-19654187	CAPZB	19485641	0hr_nmglut	0.021849
chr1	19653687	19654187	genic|chr1:19653687-19654187	NBL1	19643228	0hr_nmglut	0.072324
chr1	19653687	19654187	genic|chr1:19653687-19654187	HTR6	19665286	0hr_nmglut	0.039267
chr1	19659274	19660182	intergenic|chr1:19659274-19660182	PLEKHM2	15684302	0hr_nmglut	0.025524
chr1	19659274	19660182	intergenic|chr1:19659274-19660182	UBR4	19210252	0hr_nmglut	0.021614
chr1	19659274	19660182	intergenic|chr1:19659274-19660182	EMC1	19251559	0hr_nmglut	0.036627
chr1	19659274	19660182	intergenic|chr1:19659274-19660182	MRTO4	19251580	0hr_nmglut	0.036627
chr1	19659274	19660182	intergenic|chr1:19659274-19660182	AKR7A3	19288786	0hr_nmglut	0.117827
chr1	19659274	19660182	intergenic|chr1:19659274-19660182	CAPZB	19485641	0hr_nmglut	0.036254
chr1	19659274	19660182	intergenic|chr1:19659274-19660182	MINOS1-NBL1	19596976	0hr_nmglut	0.058368
chr1	19659274	19660182	intergenic|chr1:19659274-19660182	MINOS1	19596976	0hr_nmglut	0.058368
chr1	19659274	19660182	intergenic|chr1:19659274-19660182	NBL1	19643228	0hr_nmglut	0.094277
chr1	19659274	19660182	intergenic|chr1:19659274-19660182	HTR6	19665286	0hr_nmglut	0.177934
chr1	19659274	19660182	intergenic|chr1:19659274-19660182	TMCO4	19800021	0hr_nmglut	0.054558
chr1	19659274	19660182	intergenic|chr1:19659274-19660182	OTUD3	19882394	0hr_nmglut	0.025715
chr1	19659274	19660182	intergenic|chr1:19659274-19660182	VWA5B1	20290918	0hr_nmglut	0.023254
chr1	19659274	19660182	intergenic|chr1:19659274-19660182	MUL1	20508181	0hr_nmglut	0.031522
chr1	19659274	19660182	intergenic|chr1:19659274-19660182	FAM43B	20552438	0hr_nmglut	0.040502
chr1	19661652	19662152	intergenic|chr1:19661652-19662152	HTR6	19665286	0hr_nmglut	0.022362
chr1	19664603	19666222	promoter|chr1:19664603-19666222	HTR6	19665286	0hr_nmglut	1
chr1	19679356	19680096	genic|chr1:19679356-19680096	HTR6	19665286	0hr_nmglut	0.033556
chr1	19681755	19682717	genic|chr1:19681755-19682717	NBL1	19643228	0hr_nmglut	0.025164
chr1	19681755	19682717	genic|chr1:19681755-19682717	HTR6	19665286	0hr_nmglut	0.064217
chr1	19704214	19705184	genic|chr1:19704214-19705184	HTR6	19665286	0hr_nmglut	0.030543
chr1	19733574	19734487	genic|chr1:19733574-19734487	TMCO4	19800021	0hr_nmglut	0.035376
chr1	19737356	19737856	genic|chr1:19737356-19737856	NBL1	19643228	0hr_nmglut	0.022554
chr1	19737356	19737856	genic|chr1:19737356-19737856	HTR6	19665286	0hr_nmglut	0.023653
chr1	19737356	19737856	genic|chr1:19737356-19737856	TMCO4	19800021	0hr_nmglut	0.105578
chr1	19737356	19737856	genic|chr1:19737356-19737856	OTUD3	19882394	0hr_nmglut	0.059427
chr1	19737356	19737856	genic|chr1:19737356-19737856	UBXN10	20186077	0hr_nmglut	0.02666
chr1	19737356	19737856	genic|chr1:19737356-19737856	UBXN10-AS1	20186486	0hr_nmglut	0.026666
chr1	19737356	19737856	genic|chr1:19737356-19737856	NBPF3	21440089	0hr_nmglut	0.021456
chr1	19793348	19793848	genic|chr1:19793348-19793848	TMCO4	19800021	0hr_nmglut	0.069788
chr1	19799440	19800687	promoter|chr1:19799440-19800687	TMCO4	19800021	0hr_nmglut	1
chr1	19877788	19878634	intergenic|chr1:19877788-19878634	TMCO4	19800021	0hr_nmglut	0.03977
chr1	19877788	19878634	intergenic|chr1:19877788-19878634	OTUD3	19882394	0hr_nmglut	0.227253
chr1	19882085	19883054	promoter|chr1:19882085-19883054	OTUD3	19882394	0hr_nmglut	1
chr1	20151884	20153044	intergenic|chr1:20151884-20153044	UBXN10	20186077	0hr_nmglut	0.022548
chr1	20151884	20153044	intergenic|chr1:20151884-20153044	UBXN10-AS1	20186486	0hr_nmglut	0.022416
chr1	20168203	20169290	genic|chr1:20168203-20169290	UBXN10	20186077	0hr_nmglut	0.037055
chr1	20168203	20169290	genic|chr1:20168203-20169290	UBXN10-AS1	20186486	0hr_nmglut	0.036922
chr1	20183880	20184380	genic|chr1:20183880-20184380	UBXN10	20186077	0hr_nmglut	0.025978
chr1	20183880	20184380	genic|chr1:20183880-20184380	UBXN10-AS1	20186486	0hr_nmglut	0.025981
chr1	20185827	20186772	promoter|chr1:20185827-20186772	UBXN10	20186077	0hr_nmglut	1
chr1	20185827	20186772	promoter|chr1:20185827-20186772	UBXN10-AS1	20186486	0hr_nmglut	1
chr1	20233344	20234245	intergenic|chr1:20233344-20234245	UBXN10	20186077	0hr_nmglut	0.021982
chr1	20233344	20234245	intergenic|chr1:20233344-20234245	UBXN10-AS1	20186486	0hr_nmglut	0.022018
chr1	20233344	20234245	intergenic|chr1:20233344-20234245	CAMK2N1	20486235	0hr_nmglut	0.028012
chr1	20271417	20272208	intergenic|chr1:20271417-20272208	VWA5B1	20290918	0hr_nmglut	0.02723
chr1	20276541	20277191	intergenic|chr1:20276541-20277191	VWA5B1	20290918	0hr_nmglut	0.067539
chr1	20276541	20277191	intergenic|chr1:20276541-20277191	PINK1	20633454	0hr_nmglut	0.02132
chr1	20282368	20283070	intergenic|chr1:20282368-20283070	VWA5B1	20290918	0hr_nmglut	0.027076
chr1	20283118	20283836	intergenic|chr1:20283118-20283836	VWA5B1	20290918	0hr_nmglut	0.021069
chr1	20290548	20291496	promoter|chr1:20290548-20291496	VWA5B1	20290918	0hr_nmglut	1
chr1	20291603	20292103	genic|chr1:20291603-20292103	VWA5B1	20290918	0hr_nmglut	0.044806
chr1	20340016	20340516	genic|chr1:20340016-20340516	UBXN10	20186077	0hr_nmglut	0.030341
chr1	20340016	20340516	genic|chr1:20340016-20340516	UBXN10-AS1	20186486	0hr_nmglut	0.030341
chr1	20340016	20340516	genic|chr1:20340016-20340516	VWA5B1	20290918	0hr_nmglut	0.028725
chr1	20340016	20340516	genic|chr1:20340016-20340516	CAMK2N1	20486235	0hr_nmglut	0.023704
chr1	20343257	20344055	genic|chr1:20343257-20344055	AKR7A3	19288786	0hr_nmglut	0.040098
chr1	20343257	20344055	genic|chr1:20343257-20344055	MINOS1-NBL1	19596976	0hr_nmglut	0.026864
chr1	20343257	20344055	genic|chr1:20343257-20344055	MINOS1	19596976	0hr_nmglut	0.026864
chr1	20343257	20344055	genic|chr1:20343257-20344055	UBXN10	20186077	0hr_nmglut	0.069965
chr1	20343257	20344055	genic|chr1:20343257-20344055	UBXN10-AS1	20186486	0hr_nmglut	0.069964
chr1	20343257	20344055	genic|chr1:20343257-20344055	VWA5B1	20290918	0hr_nmglut	0.065084
chr1	20343257	20344055	genic|chr1:20343257-20344055	CAMK2N1	20486235	0hr_nmglut	0.054498
chr1	20343257	20344055	genic|chr1:20343257-20344055	MUL1	20508181	0hr_nmglut	0.039473
chr1	20343257	20344055	genic|chr1:20343257-20344055	PINK1	20633454	0hr_nmglut	0.033795
chr1	20343257	20344055	genic|chr1:20343257-20344055	ALPL	21509357	0hr_nmglut	0.046844
chr1	20366434	20367981	genic|chr1:20366434-20367981	PINK1	20633454	0hr_nmglut	0.025375
chr1	20481214	20481714	intergenic|chr1:20481214-20481714	CAMK2N1	20486235	0hr_nmglut	0.027379
chr1	20483671	20484968	genic|chr1:20483671-20484968	CAMK2N1	20486235	0hr_nmglut	0.167001
chr1	20483671	20484968	genic|chr1:20483671-20484968	MUL1	20508181	0hr_nmglut	0.040304
chr1	20483671	20484968	genic|chr1:20483671-20484968	FAM43B	20552438	0hr_nmglut	0.024075
chr1	20485137	20487336	promoter|chr1:20485137-20487336	CAMK2N1	20486235	0hr_nmglut	1
chr1	20493729	20494229	intergenic|chr1:20493729-20494229	OTUD3	19882394	0hr_nmglut	0.032405
chr1	20493729	20494229	intergenic|chr1:20493729-20494229	UBXN10	20186077	0hr_nmglut	0.045641
chr1	20493729	20494229	intergenic|chr1:20493729-20494229	UBXN10-AS1	20186486	0hr_nmglut	0.045639
chr1	20493729	20494229	intergenic|chr1:20493729-20494229	CAMK2N1	20486235	0hr_nmglut	0.079608
chr1	20493729	20494229	intergenic|chr1:20493729-20494229	MUL1	20508181	0hr_nmglut	0.049423
chr1	20493729	20494229	intergenic|chr1:20493729-20494229	FAM43B	20552438	0hr_nmglut	0.031729
chr1	20494252	20494752	intergenic|chr1:20494252-20494752	UBXN10	20186077	0hr_nmglut	0.027529
chr1	20494252	20494752	intergenic|chr1:20494252-20494752	UBXN10-AS1	20186486	0hr_nmglut	0.027528
chr1	20494252	20494752	intergenic|chr1:20494252-20494752	CAMK2N1	20486235	0hr_nmglut	0.047433
chr1	20494252	20494752	intergenic|chr1:20494252-20494752	MUL1	20508181	0hr_nmglut	0.030196
chr1	20507289	20508431	promoter|chr1:20507289-20508431	MUL1	20508181	0hr_nmglut	1
chr1	20511658	20512447	intergenic|chr1:20511658-20512447	MUL1	20508181	0hr_nmglut	0.128466
chr1	20511658	20512447	intergenic|chr1:20511658-20512447	PINK1	20633454	0hr_nmglut	0.031873
chr1	20522286	20522786	intergenic|chr1:20522286-20522786	PINK1	20633454	0hr_nmglut	0.040054
chr1	20530357	20531707	intergenic|chr1:20530357-20531707	FAM43B	20552438	0hr_nmglut	0.031581
chr1	20551869	20553784	promoter|chr1:20551869-20553784	FAM43B	20552438	0hr_nmglut	1
chr1	20562782	20564001	intergenic|chr1:20562782-20564001	FAM43B	20552438	0hr_nmglut	0.032409
chr1	20633202	20634917	promoter|chr1:20633202-20634917	PINK1	20633454	0hr_nmglut	1
chr1	20660890	20662162	promoter|chr1:20660890-20662162	DDOST	20661544	0hr_nmglut	1
chr1	20696126	20697245	genic|chr1:20696126-20697245	UBXN10	20186077	0hr_nmglut	0.026744
chr1	20696126	20697245	genic|chr1:20696126-20697245	UBXN10-AS1	20186486	0hr_nmglut	0.026746
chr1	20696126	20697245	genic|chr1:20696126-20697245	FAM43B	20552438	0hr_nmglut	0.027263
chr1	20696126	20697245	genic|chr1:20696126-20697245	DDOST	20661544	0hr_nmglut	0.032869
chr1	20696126	20697245	genic|chr1:20696126-20697245	KIF17	20718017	0hr_nmglut	0.055388
chr1	20696126	20697245	genic|chr1:20696126-20697245	SH2D5	20732640	0hr_nmglut	0.09166
chr1	20696126	20697245	genic|chr1:20696126-20697245	HP1BP3	20786688	0hr_nmglut	0.046624
chr1	20696126	20697245	genic|chr1:20696126-20697245	EIF4G3	21176888	0hr_nmglut	0.070504
chr1	20696126	20697245	genic|chr1:20696126-20697245	ECE1	21290489	0hr_nmglut	0.056562
chr1	20696126	20697245	genic|chr1:20696126-20697245	ALPL	21509357	0hr_nmglut	0.044133
chr1	20705077	20705816	genic|chr1:20705077-20705816	KIF17	20718017	0hr_nmglut	0.033463
chr1	20705077	20705816	genic|chr1:20705077-20705816	SH2D5	20732640	0hr_nmglut	0.02122
chr1	20710364	20711720	genic|chr1:20710364-20711720	FAM43B	20552438	0hr_nmglut	0.041157
chr1	20710364	20711720	genic|chr1:20710364-20711720	PINK1	20633454	0hr_nmglut	0.022961
chr1	20710364	20711720	genic|chr1:20710364-20711720	KIF17	20718017	0hr_nmglut	0.301017
chr1	20710364	20711720	genic|chr1:20710364-20711720	SH2D5	20732640	0hr_nmglut	0.094955
chr1	20710364	20711720	genic|chr1:20710364-20711720	HP1BP3	20786688	0hr_nmglut	0.050614
chr1	20710364	20711720	genic|chr1:20710364-20711720	EIF4G3	21176888	0hr_nmglut	0.027022
chr1	20710364	20711720	genic|chr1:20710364-20711720	IFNLR1	24187275	0hr_nmglut	0.058017
chr1	20711796	20712551	genic|chr1:20711796-20712551	KIF17	20718017	0hr_nmglut	0.068292
chr1	20711796	20712551	genic|chr1:20711796-20712551	SH2D5	20732640	0hr_nmglut	0.021208
chr1	20717551	20718303	promoter|chr1:20717551-20718303	KIF17	20718017	0hr_nmglut	1
chr1	20724999	20726016	genic|chr1:20724999-20726016	SH2D5	20732640	0hr_nmglut	0.036423
chr1	20731713	20733729	promoter|chr1:20731713-20733729	SH2D5	20732640	0hr_nmglut	1
chr1	20786206	20787073	promoter|chr1:20786206-20787073	HP1BP3	20786688	0hr_nmglut	1
chr1	20787098	20787598	promoter|chr1:20787098-20787598	HP1BP3	20786688	0hr_nmglut	1
chr1	21175554	21177252	promoter|chr1:21175554-21177252	EIF4G3	21176888	0hr_nmglut	1
chr1	21198449	21199669	intergenic|chr1:21198449-21199669	SH2D5	20732640	0hr_nmglut	0.028031
chr1	21198449	21199669	intergenic|chr1:21198449-21199669	HP1BP3	20786688	0hr_nmglut	0.028377
chr1	21198449	21199669	intergenic|chr1:21198449-21199669	EIF4G3	21176888	0hr_nmglut	0.049807
chr1	21198449	21199669	intergenic|chr1:21198449-21199669	ECE1	21290489	0hr_nmglut	0.021192
chr1	21198449	21199669	intergenic|chr1:21198449-21199669	ELOA	23743365	0hr_nmglut	0.021489
chr1	21255158	21255658	genic|chr1:21255158-21255658	ECE1	21290489	0hr_nmglut	0.033053
chr1	21261794	21262655	genic|chr1:21261794-21262655	ECE1	21290489	0hr_nmglut	0.065468
chr1	21261794	21262655	genic|chr1:21261794-21262655	NBPF3	21440089	0hr_nmglut	0.066463
chr1	21261794	21262655	genic|chr1:21261794-21262655	RAP1GAP	21669363	0hr_nmglut	0.029836
chr1	21267519	21268534	genic|chr1:21267519-21268534	ECE1	21290489	0hr_nmglut	0.021328
chr1	21289238	21289738	genic|chr1:21289238-21289738	ECE1	21290489	0hr_nmglut	0.022879
chr1	21289760	21291000	promoter|chr1:21289760-21291000	ECE1	21290489	0hr_nmglut	1
chr1	21293022	21293781	intergenic|chr1:21293022-21293781	ECE1	21290489	0hr_nmglut	0.039643
chr1	21304413	21306262	intergenic|chr1:21304413-21306262	ECE1	21290489	0hr_nmglut	0.021041
chr1	21318594	21319756	intergenic|chr1:21318594-21319756	ECE1	21290489	0hr_nmglut	0.03032
chr1	21324418	21324918	intergenic|chr1:21324418-21324918	ECE1	21290489	0hr_nmglut	0.034668
chr1	21345009	21346494	intergenic|chr1:21345009-21346494	ECE1	21290489	0hr_nmglut	0.049353
chr1	21345009	21346494	intergenic|chr1:21345009-21346494	NBPF3	21440089	0hr_nmglut	0.026079
chr1	21345009	21346494	intergenic|chr1:21345009-21346494	ALPL	21509357	0hr_nmglut	0.026613
chr1	21439584	21440601	promoter|chr1:21439584-21440601	NBPF3	21440089	0hr_nmglut	1
chr1	21506254	21507052	intergenic|chr1:21506254-21507052	ALPL	21509357	0hr_nmglut	0.144722
chr1	21508959	21509936	promoter|chr1:21508959-21509936	ALPL	21509357	0hr_nmglut	1
chr1	21607703	21608203	genic|chr1:21607703-21608203	RAP1GAP	21669363	0hr_nmglut	0.030742
chr1	21607703	21608203	genic|chr1:21607703-21608203	GRHL3	24319321	0hr_nmglut	0.021437
chr1	21651629	21652129	genic|chr1:21651629-21652129	RAP1GAP	21669363	0hr_nmglut	0.045306
chr1	21659038	21660230	genic|chr1:21659038-21660230	NBPF3	21440089	0hr_nmglut	0.035213
chr1	21659038	21660230	genic|chr1:21659038-21660230	RAP1GAP	21669363	0hr_nmglut	0.150767
chr1	21666671	21667384	genic|chr1:21666671-21667384	RAP1GAP	21669363	0hr_nmglut	0.073469
chr1	21668447	21670016	promoter|chr1:21668447-21670016	RAP1GAP	21669363	0hr_nmglut	1
chr1	21782106	21782867	promoter|chr1:21782106-21782867	USP48	21783195	0hr_nmglut	1
chr1	21782944	21783909	promoter|chr1:21782944-21783909	USP48	21783195	0hr_nmglut	1
chr1	21933597	21934097	genic|chr1:21933597-21934097	HSPG2	21937297	0hr_nmglut	0.053494
chr1	21937047	21937664	promoter|chr1:21937047-21937664	HSPG2	21937297	0hr_nmglut	1
chr1	21963902	21964640	intergenic|chr1:21963902-21964640	HSPG2	21937297	0hr_nmglut	0.035087
chr1	22022769	22023269	intergenic|chr1:22022769-22023269	LINC00339	22025503	0hr_nmglut	0.021227
chr1	22022769	22023269	intergenic|chr1:22022769-22023269	LINC01635	22026048	0hr_nmglut	0.021223
chr1	22024338	22024838	genic|chr1:22024338-22024838	LINC00339	22025503	0hr_nmglut	0.043973
chr1	22024338	22024838	genic|chr1:22024338-22024838	LINC01635	22026048	0hr_nmglut	0.043965
chr1	22024903	22026298	promoter|chr1:22024903-22026298	LINC00339	22025503	0hr_nmglut	1
chr1	22024903	22026298	promoter|chr1:22024903-22026298	LINC01635	22026048	0hr_nmglut	1
chr1	22052376	22053892	promoter|chr1:22052376-22053892	CDC42	22052626	0hr_nmglut	1
chr1	22121283	22122211	genic|chr1:22121283-22122211	WNT4	22143026	0hr_nmglut	0.028802
chr1	22121283	22122211	genic|chr1:22121283-22122211	TCEA3	23424779	0hr_nmglut	0.033726
chr1	22141609	22143674	promoter|chr1:22141609-22143674	WNT4	22143026	0hr_nmglut	1
chr1	22349607	22351563	intergenic|chr1:22349607-22351563	WNT4	22143026	0hr_nmglut	0.065728
chr1	22416515	22417279	intergenic|chr1:22416515-22417279	WNT4	22143026	0hr_nmglut	0.036249
chr1	22451587	22453057	promoter|chr1:22451587-22453057	ZBTB40	22451850	0hr_nmglut	1
chr1	22556269	22557669	intergenic|chr1:22556269-22557669	EPHA8	22563501	0hr_nmglut	0.071142
chr1	22562900	22563977	promoter|chr1:22562900-22563977	EPHA8	22563501	0hr_nmglut	1
chr1	22564657	22565157	genic|chr1:22564657-22565157	EPHA8	22563501	0hr_nmglut	0.03591
chr1	22565568	22567644	genic|chr1:22565568-22567644	VWA5B1	20290918	0hr_nmglut	0.022282
chr1	22565568	22567644	genic|chr1:22565568-22567644	SH2D5	20732640	0hr_nmglut	0.022314
chr1	22565568	22567644	genic|chr1:22565568-22567644	EPHA8	22563501	0hr_nmglut	0.265922
chr1	22582199	22583630	genic|chr1:22582199-22583630	EPHA8	22563501	0hr_nmglut	0.030664
chr1	22612325	22613726	intergenic|chr1:22612325-22613726	EPHA8	22563501	0hr_nmglut	0.026307
chr1	22613819	22614319	intergenic|chr1:22613819-22614319	EPHA8	22563501	0hr_nmglut	0.021414
chr1	22672949	22674563	intergenic|chr1:22672949-22674563	PAX7	18631005	0hr_nmglut	0.023425
chr1	22672949	22674563	intergenic|chr1:22672949-22674563	EIF4G3	21176888	0hr_nmglut	0.032153
chr1	22672949	22674563	intergenic|chr1:22672949-22674563	NBPF3	21440089	0hr_nmglut	0.023143
chr1	22672949	22674563	intergenic|chr1:22672949-22674563	USP48	21783195	0hr_nmglut	0.023395
chr1	22672949	22674563	intergenic|chr1:22672949-22674563	WNT4	22143026	0hr_nmglut	0.031234
chr1	22672949	22674563	intergenic|chr1:22672949-22674563	EPHB2	22710837	0hr_nmglut	0.029023
chr1	22672949	22674563	intergenic|chr1:22672949-22674563	KDM1A	23019447	0hr_nmglut	0.047129
chr1	22672949	22674563	intergenic|chr1:22672949-22674563	ASAP3	23484257	0hr_nmglut	0.027457
chr1	22672949	22674563	intergenic|chr1:22672949-22674563	FUCA1	23868369	0hr_nmglut	0.03006
chr1	22672949	22674563	intergenic|chr1:22672949-22674563	NCMAP	24556075	0hr_nmglut	0.021333
chr1	22704406	22704906	intergenic|chr1:22704406-22704906	EPHB2	22710837	0hr_nmglut	0.085828
chr1	22710115	22712244	promoter|chr1:22710115-22712244	EPHB2	22710837	0hr_nmglut	1
chr1	22716625	22717747	genic|chr1:22716625-22717747	EPHB2	22710837	0hr_nmglut	0.039971
chr1	22799858	22800358	genic|chr1:22799858-22800358	ALPL	21509357	0hr_nmglut	0.021568
chr1	22818399	22820114	genic|chr1:22818399-22820114	HTR6	19665286	0hr_nmglut	0.025115
chr1	22818399	22820114	genic|chr1:22818399-22820114	ZBTB40	22451850	0hr_nmglut	0.039071
chr1	22818399	22820114	genic|chr1:22818399-22820114	EPHB2	22710837	0hr_nmglut	0.042874
chr1	22818399	22820114	genic|chr1:22818399-22820114	LYPLA2	23791155	0hr_nmglut	0.023773
chr1	23013710	23014210	genic|chr1:23013710-23014210	KDM1A	23019447	0hr_nmglut	0.155601
chr1	23018858	23020547	promoter|chr1:23018858-23020547	KDM1A	23019447	0hr_nmglut	1
chr1	23167230	23168423	promoter|chr1:23167230-23168423	LUZP1	23168858	0hr_nmglut	1
chr1	23168602	23169108	promoter|chr1:23168602-23169108	LUZP1	23168858	0hr_nmglut	1
chr1	23169596	23170096	intergenic|chr1:23169596-23170096	LUZP1	23168858	0hr_nmglut	0.100403
chr1	23177525	23178025	intergenic|chr1:23177525-23178025	LUZP1	23168858	0hr_nmglut	0.088216
chr1	23184550	23185050	intergenic|chr1:23184550-23185050	LUZP1	23168858	0hr_nmglut	0.024486
chr1	23343651	23344767	promoter|chr1:23343651-23344767	HNRNPR	23344364	0hr_nmglut	1
chr1	23367863	23368649	promoter|chr1:23367863-23368649	ZNF436	23368386	0hr_nmglut	1
chr1	23368677	23369177	promoter|chr1:23368677-23369177	ZNF436	23368386	0hr_nmglut	1
chr1	23369293	23369793	intergenic|chr1:23369293-23369793	ZNF436	23368386	0hr_nmglut	0.16065
chr1	23403635	23404350	genic|chr1:23403635-23404350	TCEA3	23424779	0hr_nmglut	0.04045
chr1	23411680	23412594	genic|chr1:23411680-23412594	TCEA3	23424779	0hr_nmglut	0.024747
chr1	23421650	23422696	genic|chr1:23421650-23422696	TCEA3	23424779	0hr_nmglut	0.114215
chr1	23423367	23424523	promoter|chr1:23423367-23424523	TCEA3	23424779	0hr_nmglut	1
chr1	23424529	23425350	promoter|chr1:23424529-23425350	TCEA3	23424779	0hr_nmglut	1
chr1	23479000	23479500	genic|chr1:23479000-23479500	ASAP3	23484257	0hr_nmglut	0.022846
chr1	23483101	23483791	promoter|chr1:23483101-23483791	ASAP3	23484257	0hr_nmglut	1
chr1	23483977	23484950	promoter|chr1:23483977-23484950	ASAP3	23484257	0hr_nmglut	1
chr1	23489703	23490717	intergenic|chr1:23489703-23490717	ASAP3	23484257	0hr_nmglut	0.027116
chr1	23530412	23530912	promoter|chr1:23530412-23530912	E2F2	23531220	0hr_nmglut	1
chr1	23530970	23531665	promoter|chr1:23530970-23531665	E2F2	23531220	0hr_nmglut	1
chr1	23539722	23540222	intergenic|chr1:23539722-23540222	E2F2	23531220	0hr_nmglut	0.186329
chr1	23539722	23540222	intergenic|chr1:23539722-23540222	HMGCL	23825459	0hr_nmglut	0.023216
chr1	23544399	23545541	intergenic|chr1:23544399-23545541	E2F2	23531220	0hr_nmglut	0.044287
chr1	23544399	23545541	intergenic|chr1:23544399-23545541	ID3	23559794	0hr_nmglut	0.02729
chr1	23544399	23545541	intergenic|chr1:23544399-23545541	FUCA1	23868369	0hr_nmglut	0.021467
chr1	23554402	23555277	intergenic|chr1:23554402-23555277	E2F2	23531220	0hr_nmglut	0.086646
chr1	23554402	23555277	intergenic|chr1:23554402-23555277	ID3	23559794	0hr_nmglut	0.256458
chr1	23554402	23555277	intergenic|chr1:23554402-23555277	ELOA	23743365	0hr_nmglut	0.027251
chr1	23554402	23555277	intergenic|chr1:23554402-23555277	HMGCL	23825459	0hr_nmglut	0.034047
chr1	23554402	23555277	intergenic|chr1:23554402-23555277	FUCA1	23868369	0hr_nmglut	0.025686
chr1	23559037	23560299	promoter|chr1:23559037-23560299	ID3	23559794	0hr_nmglut	1
chr1	23561904	23562769	intergenic|chr1:23561904-23562769	E2F2	23531220	0hr_nmglut	0.027138
chr1	23561904	23562769	intergenic|chr1:23561904-23562769	ID3	23559794	0hr_nmglut	0.194419
chr1	23567865	23569566	intergenic|chr1:23567865-23569566	E2F2	23531220	0hr_nmglut	0.028376
chr1	23567865	23569566	intergenic|chr1:23567865-23569566	ID3	23559794	0hr_nmglut	0.106468
chr1	23619353	23619853	intergenic|chr1:23619353-23619853	ID3	23559794	0hr_nmglut	0.044116
chr1	23619353	23619853	intergenic|chr1:23619353-23619853	ELOA	23743365	0hr_nmglut	0.026276
chr1	23691499	23692919	promoter|chr1:23691499-23692919	RPL11	23691778	0hr_nmglut	1
chr1	23743115	23744728	promoter|chr1:23743115-23744728	ELOA	23743365	0hr_nmglut	1
chr1	23772064	23772784	intergenic|chr1:23772064-23772784	PITHD1	23778385	0hr_nmglut	0.056596
chr1	23777793	23779218	promoter|chr1:23777793-23779218	PITHD1	23778385	0hr_nmglut	1
chr1	23790846	23791405	promoter|chr1:23790846-23791405	LYPLA2	23791155	0hr_nmglut	1
chr1	23791450	23792624	promoter|chr1:23791450-23792624	LYPLA2	23791155	0hr_nmglut	1
chr1	23799346	23801756	promoter|chr1:23799346-23801756	GALE	23800544	0hr_nmglut	1
chr1	23824620	23825728	promoter|chr1:23824620-23825728	HMGCL	23825459	0hr_nmglut	1
chr1	23867694	23868916	promoter|chr1:23867694-23868916	FUCA1	23868369	0hr_nmglut	1
chr1	23958872	23960308	promoter|chr1:23958872-23960308	PNRC2	23959810	0hr_nmglut	1
chr1	23979846	23981142	promoter|chr1:23979846-23981142	SRSF10	23980463	0hr_nmglut	1
chr1	24100610	24101492	genic|chr1:24100610-24101492	MYOM3	24112175	0hr_nmglut	0.041336
chr1	24101912	24102684	genic|chr1:24101912-24102684	MYOM3	24112175	0hr_nmglut	0.033111
chr1	24107374	24109286	genic|chr1:24107374-24109286	MYOM3	24112175	0hr_nmglut	0.129627
chr1	24111925	24113246	promoter|chr1:24111925-24113246	MYOM3	24112175	0hr_nmglut	1
chr1	24119987	24121292	genic|chr1:24119987-24121292	MYOM3	24112175	0hr_nmglut	0.060391
chr1	24149774	24151571	intergenic|chr1:24149774-24151571	PNRC2	23959810	0hr_nmglut	0.045703
chr1	24149774	24151571	intergenic|chr1:24149774-24151571	SRSF10	23980463	0hr_nmglut	0.033723
chr1	24149774	24151571	intergenic|chr1:24149774-24151571	MYOM3	24112175	0hr_nmglut	0.067215
chr1	24149774	24151571	intergenic|chr1:24149774-24151571	IFNLR1	24187275	0hr_nmglut	0.109666
chr1	24149774	24151571	intergenic|chr1:24149774-24151571	NIPAL3	24415749	0hr_nmglut	0.035078
chr1	24149774	24151571	intergenic|chr1:24149774-24151571	RCAN3AS	24502382	0hr_nmglut	0.037263
chr1	24149774	24151571	intergenic|chr1:24149774-24151571	RCAN3	24502896	0hr_nmglut	0.037279
chr1	24149774	24151571	intergenic|chr1:24149774-24151571	SRRM1	24643102	0hr_nmglut	0.04216
chr1	24186530	24188150	promoter|chr1:24186530-24188150	IFNLR1	24187275	0hr_nmglut	1
chr1	24199226	24199726	intergenic|chr1:24199226-24199726	IFNLR1	24187275	0hr_nmglut	0.024449
chr1	24319071	24319797	promoter|chr1:24319071-24319797	GRHL3	24319321	0hr_nmglut	1
chr1	24321636	24323240	genic|chr1:24321636-24323240	GRHL3	24319321	0hr_nmglut	0.131967
chr1	24337798	24338583	genic|chr1:24337798-24338583	GRHL3	24319321	0hr_nmglut	0.046425
chr1	24341207	24341707	genic|chr1:24341207-24341707	GRHL3	24319321	0hr_nmglut	0.02402
chr1	24413297	24414022	promoter|chr1:24413297-24414022	STPG1	24413772	0hr_nmglut	1
chr1	24415407	24416463	promoter|chr1:24415407-24416463	NIPAL3	24415749	0hr_nmglut	1
chr1	24438387	24438887	genic|chr1:24438387-24438887	IFNLR1	24187275	0hr_nmglut	0.022223
chr1	24438387	24438887	genic|chr1:24438387-24438887	STPG1	24413772	0hr_nmglut	0.05351
chr1	24438387	24438887	genic|chr1:24438387-24438887	NIPAL3	24415749	0hr_nmglut	0.075366
chr1	24438387	24438887	genic|chr1:24438387-24438887	RCAN3AS	24502382	0hr_nmglut	0.028259
chr1	24438387	24438887	genic|chr1:24438387-24438887	RCAN3	24502896	0hr_nmglut	0.028251
chr1	24438387	24438887	genic|chr1:24438387-24438887	NCMAP	24556075	0hr_nmglut	0.037007
chr1	24463182	24464391	genic|chr1:24463182-24464391	RCAN3AS	24502382	0hr_nmglut	0.027023
chr1	24463182	24464391	genic|chr1:24463182-24464391	RCAN3	24502896	0hr_nmglut	0.027001
chr1	24468526	24469688	genic|chr1:24468526-24469688	GRHL3	24319321	0hr_nmglut	0.039331
chr1	24468526	24469688	genic|chr1:24468526-24469688	STPG1	24413772	0hr_nmglut	0.031888
chr1	24468526	24469688	genic|chr1:24468526-24469688	NIPAL3	24415749	0hr_nmglut	0.041278
chr1	24468526	24469688	genic|chr1:24468526-24469688	RCAN3AS	24502382	0hr_nmglut	0.044003
chr1	24468526	24469688	genic|chr1:24468526-24469688	RCAN3	24502896	0hr_nmglut	0.043933
chr1	24468526	24469688	genic|chr1:24468526-24469688	NCMAP	24556075	0hr_nmglut	0.049332
chr1	24502132	24503146	promoter|chr1:24502132-24503146	RCAN3AS	24502382	0hr_nmglut	1
chr1	24502132	24503146	promoter|chr1:24502132-24503146	RCAN3	24502896	0hr_nmglut	1
chr1	24503263	24503763	promoter|chr1:24503263-24503763	RCAN3	24502896	0hr_nmglut	1
chr1	24551905	24552696	intergenic|chr1:24551905-24552696	NCMAP	24556075	0hr_nmglut	0.210193
chr1	24555183	24556404	promoter|chr1:24555183-24556404	NCMAP	24556075	0hr_nmglut	1
chr1	24642014	24642841	promoter|chr1:24642014-24642841	SRRM1	24643102	0hr_nmglut	1
chr1	24642850	24643776	promoter|chr1:24642850-24643776	SRRM1	24643102	0hr_nmglut	1
chr1	24745018	24745532	promoter|chr1:24745018-24745532	CLIC4	24745268	0hr_nmglut	1
chr1	24847603	24848915	intergenic|chr1:24847603-24848915	IFNLR1	24187275	0hr_nmglut	0.022902
chr1	24847603	24848915	intergenic|chr1:24847603-24848915	CLIC4	24745268	0hr_nmglut	0.03766
chr1	24847603	24848915	intergenic|chr1:24847603-24848915	SYF2	25232522	0hr_nmglut	0.035548
chr1	25232033	25232811	promoter|chr1:25232033-25232811	SYF2	25232522	0hr_nmglut	1
chr1	25233007	25233507	promoter|chr1:25233007-25233507	SYF2	25232522	0hr_nmglut	1
chr1	25239533	25240622	intergenic|chr1:25239533-25240622	SYF2	25232522	0hr_nmglut	0.221086
chr1	25239533	25240622	intergenic|chr1:25239533-25240622	RSRP1	25247519	0hr_nmglut	0.292349
chr1	25239533	25240622	intergenic|chr1:25239533-25240622	TMEM50A	25338297	0hr_nmglut	0.101959
chr1	25239533	25240622	intergenic|chr1:25239533-25240622	TMEM57	25430857	0hr_nmglut	0.026477
chr1	25239533	25240622	intergenic|chr1:25239533-25240622	SELENON	25800175	0hr_nmglut	0.053057
chr1	25239533	25240622	intergenic|chr1:25239533-25240622	MTFR1L	25819905	0hr_nmglut	0.050298
chr1	25246316	25248072	promoter|chr1:25246316-25248072	RSRP1	25247519	0hr_nmglut	1
chr1	25255241	25256749	intergenic|chr1:25255241-25256749	RSRP1	25247519	0hr_nmglut	0.030529
chr1	25336790	25337534	intergenic|chr1:25336790-25337534	TMEM50A	25338297	0hr_nmglut	0.082127
chr1	25337702	25339096	promoter|chr1:25337702-25339096	TMEM50A	25338297	0hr_nmglut	1
chr1	25429996	25430496	promoter|chr1:25429996-25430496	TMEM57	25430857	0hr_nmglut	1
chr1	25430541	25431579	promoter|chr1:25430541-25431579	TMEM57	25430857	0hr_nmglut	1
chr1	25442131	25442631	genic|chr1:25442131-25442631	TMEM57	25430857	0hr_nmglut	0.039306
chr1	25529457	25531611	intergenic|chr1:25529457-25531611	LDLRAP1	25543584	0hr_nmglut	0.021893
chr1	25536816	25537677	intergenic|chr1:25536816-25537677	LDLRAP1	25543584	0hr_nmglut	0.040644
chr1	25543332	25545124	promoter|chr1:25543332-25545124	LDLRAP1	25543584	0hr_nmglut	1
chr1	25549581	25550329	genic|chr1:25549581-25550329	LDLRAP1	25543584	0hr_nmglut	0.074023
chr1	25566680	25567768	genic|chr1:25566680-25567768	LDLRAP1	25543584	0hr_nmglut	0.030105
chr1	25568209	25569382	genic|chr1:25568209-25569382	LDLRAP1	25543584	0hr_nmglut	0.037558
chr1	25590041	25591264	intergenic|chr1:25590041-25591264	HMGCL	23825459	0hr_nmglut	0.024116
chr1	25590041	25591264	intergenic|chr1:25590041-25591264	MAN1C1	25617467	0hr_nmglut	0.025757
chr1	25590041	25591264	intergenic|chr1:25590041-25591264	SELENON	25800175	0hr_nmglut	0.033432
chr1	25615802	25616896	intergenic|chr1:25615802-25616896	TMEM57	25430857	0hr_nmglut	0.02327
chr1	25615802	25616896	intergenic|chr1:25615802-25616896	LDLRAP1	25543584	0hr_nmglut	0.037739
chr1	25615802	25616896	intergenic|chr1:25615802-25616896	MAN1C1	25617467	0hr_nmglut	0.473121
chr1	25615802	25616896	intergenic|chr1:25615802-25616896	SELENON	25800175	0hr_nmglut	0.064701
chr1	25615802	25616896	intergenic|chr1:25615802-25616896	MTFR1L	25819905	0hr_nmglut	0.021523
chr1	25617217	25617717	promoter|chr1:25617217-25617717	MAN1C1	25617467	0hr_nmglut	1
chr1	25619002	25619502	genic|chr1:25619002-25619502	MAN1C1	25617467	0hr_nmglut	0.071186
chr1	25770769	25772098	genic|chr1:25770769-25772098	TMEM57	25430857	0hr_nmglut	0.025177
chr1	25770769	25772098	genic|chr1:25770769-25772098	MAN1C1	25617467	0hr_nmglut	0.034016
chr1	25770769	25772098	genic|chr1:25770769-25772098	SELENON	25800175	0hr_nmglut	0.026863
chr1	25770769	25772098	genic|chr1:25770769-25772098	MTFR1L	25819905	0hr_nmglut	0.0266
chr1	25786375	25788178	intergenic|chr1:25786375-25788178	SELENON	25800175	0hr_nmglut	0.021222
chr1	25799925	25801471	promoter|chr1:25799925-25801471	SELENON	25800175	0hr_nmglut	1
chr1	25809872	25811493	genic|chr1:25809872-25811493	SELENON	25800175	0hr_nmglut	0.031451
chr1	25809872	25811493	genic|chr1:25809872-25811493	MTFR1L	25819905	0hr_nmglut	0.044475
chr1	25819043	25821301	promoter|chr1:25819043-25821301	MTFR1L	25819905	0hr_nmglut	1
chr1	25858748	25859718	promoter|chr1:25858748-25859718	AUNIP	25859458	0hr_nmglut	1
chr1	25875022	25876414	intergenic|chr1:25875022-25876414	IFNLR1	24187275	0hr_nmglut	0.034236
chr1	25875022	25876414	intergenic|chr1:25875022-25876414	RCAN3AS	24502382	0hr_nmglut	0.022915
chr1	25875022	25876414	intergenic|chr1:25875022-25876414	RCAN3	24502896	0hr_nmglut	0.022921
chr1	25875022	25876414	intergenic|chr1:25875022-25876414	NCMAP	24556075	0hr_nmglut	0.025878
chr1	25875022	25876414	intergenic|chr1:25875022-25876414	TMEM50A	25338297	0hr_nmglut	0.021796
chr1	25875022	25876414	intergenic|chr1:25875022-25876414	TMEM57	25430857	0hr_nmglut	0.023696
chr1	25875022	25876414	intergenic|chr1:25875022-25876414	LDLRAP1	25543584	0hr_nmglut	0.049503
chr1	25875022	25876414	intergenic|chr1:25875022-25876414	SELENON	25800175	0hr_nmglut	0.052983
chr1	25875022	25876414	intergenic|chr1:25875022-25876414	MTFR1L	25819905	0hr_nmglut	0.09833
chr1	25875022	25876414	intergenic|chr1:25875022-25876414	AUNIP	25859458	0hr_nmglut	0.1636
chr1	25875022	25876414	intergenic|chr1:25875022-25876414	STMN1	25906502	0hr_nmglut	0.052221
chr1	25875022	25876414	intergenic|chr1:25875022-25876414	PAFAH2	25998157	0hr_nmglut	0.065589
chr1	25875022	25876414	intergenic|chr1:25875022-25876414	EXTL1	26021779	0hr_nmglut	0.02889
chr1	25875022	25876414	intergenic|chr1:25875022-25876414	CATSPER4	26190627	0hr_nmglut	0.070226
chr1	25875022	25876414	intergenic|chr1:25875022-25876414	EPB41	28887090	0hr_nmglut	0.024696
chr1	25895317	25895817	intergenic|chr1:25895317-25895817	AUNIP	25859458	0hr_nmglut	0.030875
chr1	25895317	25895817	intergenic|chr1:25895317-25895817	STMN1	25906502	0hr_nmglut	0.043463
chr1	25895317	25895817	intergenic|chr1:25895317-25895817	PAFAH2	25998157	0hr_nmglut	0.073674
chr1	25895317	25895817	intergenic|chr1:25895317-25895817	EXTL1	26021779	0hr_nmglut	0.02184
chr1	25904889	25906135	promoter|chr1:25904889-25906135	STMN1	25906502	0hr_nmglut	1
chr1	25906248	25907471	promoter|chr1:25906248-25907471	STMN1	25906502	0hr_nmglut	1
chr1	25922375	25923207	intergenic|chr1:25922375-25923207	SRSF10	23980463	0hr_nmglut	0.022319
chr1	25922375	25923207	intergenic|chr1:25922375-25923207	AUNIP	25859458	0hr_nmglut	0.021601
chr1	25922375	25923207	intergenic|chr1:25922375-25923207	STMN1	25906502	0hr_nmglut	0.12695
chr1	25922375	25923207	intergenic|chr1:25922375-25923207	PAFAH2	25998157	0hr_nmglut	0.087514
chr1	25922375	25923207	intergenic|chr1:25922375-25923207	CATSPER4	26190627	0hr_nmglut	0.02411
chr1	25923228	25924241	intergenic|chr1:25923228-25924241	STMN1	25906502	0hr_nmglut	0.038209
chr1	25923228	25924241	intergenic|chr1:25923228-25924241	PAFAH2	25998157	0hr_nmglut	0.026297
chr1	25926814	25928329	intergenic|chr1:25926814-25928329	RPL11	23691778	0hr_nmglut	0.02104
chr1	25926814	25928329	intergenic|chr1:25926814-25928329	STPG1	24413772	0hr_nmglut	0.02208
chr1	25926814	25928329	intergenic|chr1:25926814-25928329	MTFR1L	25819905	0hr_nmglut	0.023807
chr1	25926814	25928329	intergenic|chr1:25926814-25928329	AUNIP	25859458	0hr_nmglut	0.04027
chr1	25926814	25928329	intergenic|chr1:25926814-25928329	STMN1	25906502	0hr_nmglut	0.084161
chr1	25926814	25928329	intergenic|chr1:25926814-25928329	PAFAH2	25998157	0hr_nmglut	0.056894
chr1	25926814	25928329	intergenic|chr1:25926814-25928329	EXTL1	26021779	0hr_nmglut	0.025674
chr1	25926814	25928329	intergenic|chr1:25926814-25928329	THEMIS2	27872542	0hr_nmglut	0.025418
chr1	25989885	25991429	genic|chr1:25989885-25991429	STMN1	25906502	0hr_nmglut	0.021635
chr1	25989885	25991429	genic|chr1:25989885-25991429	PAFAH2	25998157	0hr_nmglut	0.072522
chr1	25997907	25999209	promoter|chr1:25997907-25999209	PAFAH2	25998157	0hr_nmglut	1
chr1	26010040	26010540	intergenic|chr1:26010040-26010540	EXTL1	26021779	0hr_nmglut	0.025366
chr1	26016403	26017629	intergenic|chr1:26016403-26017629	EXTL1	26021779	0hr_nmglut	0.115302
chr1	26021485	26022375	promoter|chr1:26021485-26022375	EXTL1	26021779	0hr_nmglut	1
chr1	26034792	26036806	genic|chr1:26034792-26036806	TMEM50A	25338297	0hr_nmglut	0.065973
chr1	26034792	26036806	genic|chr1:26034792-26036806	SELENON	25800175	0hr_nmglut	0.042578
chr1	26034792	26036806	genic|chr1:26034792-26036806	MTFR1L	25819905	0hr_nmglut	0.057663
chr1	26034792	26036806	genic|chr1:26034792-26036806	AUNIP	25859458	0hr_nmglut	0.036653
chr1	26034792	26036806	genic|chr1:26034792-26036806	STMN1	25906502	0hr_nmglut	0.033562
chr1	26034792	26036806	genic|chr1:26034792-26036806	PAFAH2	25998157	0hr_nmglut	0.066951
chr1	26034792	26036806	genic|chr1:26034792-26036806	EXTL1	26021779	0hr_nmglut	0.252911
chr1	26034792	26036806	genic|chr1:26034792-26036806	SLC30A2	26046138	0hr_nmglut	0.408882
chr1	26034792	26036806	genic|chr1:26034792-26036806	PDIK1L	26111776	0hr_nmglut	0.074252
chr1	26034792	26036806	genic|chr1:26034792-26036806	ZNF593	26169896	0hr_nmglut	0.127431
chr1	26034792	26036806	genic|chr1:26034792-26036806	CATSPER4	26190627	0hr_nmglut	0.101416
chr1	26034792	26036806	genic|chr1:26034792-26036806	CEP85	26234152	0hr_nmglut	0.048847
chr1	26034792	26036806	genic|chr1:26034792-26036806	SH3BGRL3	26279721	0hr_nmglut	0.103207
chr1	26034792	26036806	genic|chr1:26034792-26036806	UBXN11	26306704	0hr_nmglut	0.05879
chr1	26034792	26036806	genic|chr1:26034792-26036806	LIN28A	26410767	0hr_nmglut	0.03898
chr1	26034792	26036806	genic|chr1:26034792-26036806	DHDDS	26432281	0hr_nmglut	0.05334
chr1	26034792	26036806	genic|chr1:26034792-26036806	ZDHHC18	26826709	0hr_nmglut	0.043407
chr1	26034792	26036806	genic|chr1:26034792-26036806	GPATCH3	26900471	0hr_nmglut	0.029622
chr1	26034792	26036806	genic|chr1:26034792-26036806	KDF1	26960410	0hr_nmglut	0.053911
chr1	26044900	26046388	promoter|chr1:26044900-26046388	SLC30A2	26046138	0hr_nmglut	1
chr1	26046461	26047404	promoter|chr1:26046461-26047404	SLC30A2	26046138	0hr_nmglut	1
chr1	26110861	26111361	promoter|chr1:26110861-26111361	PDIK1L	26111776	0hr_nmglut	1
chr1	26111446	26112489	promoter|chr1:26111446-26112489	PDIK1L	26111776	0hr_nmglut	1
chr1	26161129	26162240	genic|chr1:26161129-26162240	SLC30A2	26046138	0hr_nmglut	0.026739
chr1	26161129	26162240	genic|chr1:26161129-26162240	PDIK1L	26111776	0hr_nmglut	0.032502
chr1	26161129	26162240	genic|chr1:26161129-26162240	ZNF593	26169896	0hr_nmglut	0.167165
chr1	26164138	26165032	intergenic|chr1:26164138-26165032	PDIK1L	26111776	0hr_nmglut	0.02489
chr1	26164138	26165032	intergenic|chr1:26164138-26165032	ZNF593	26169896	0hr_nmglut	0.142288
chr1	26168831	26169331	intergenic|chr1:26168831-26169331	ZNF593	26169896	0hr_nmglut	0.060084
chr1	26169614	26170494	promoter|chr1:26169614-26170494	ZNF593	26169896	0hr_nmglut	1
chr1	26189727	26190227	promoter|chr1:26189727-26190227	CATSPER4	26190627	0hr_nmglut	1
chr1	26190309	26190877	promoter|chr1:26190309-26190877	CATSPER4	26190627	0hr_nmglut	1
chr1	26201182	26201682	genic|chr1:26201182-26201682	CATSPER4	26190627	0hr_nmglut	0.075135
chr1	26201182	26201682	genic|chr1:26201182-26201682	UBXN11	26306704	0hr_nmglut	0.021444
chr1	26225159	26225659	intergenic|chr1:26225159-26225659	ZNF593	26169896	0hr_nmglut	0.024805
chr1	26225159	26225659	intergenic|chr1:26225159-26225659	CATSPER4	26190627	0hr_nmglut	0.023622
chr1	26225159	26225659	intergenic|chr1:26225159-26225659	CEP85	26234152	0hr_nmglut	0.12354
chr1	26225159	26225659	intergenic|chr1:26225159-26225659	SH3BGRL3	26279721	0hr_nmglut	0.030789
chr1	26225159	26225659	intergenic|chr1:26225159-26225659	UBXN11	26306704	0hr_nmglut	0.023118
chr1	26233865	26234677	promoter|chr1:26233865-26234677	CEP85	26234152	0hr_nmglut	1
chr1	26275487	26276691	genic|chr1:26275487-26276691	SH3BGRL3	26279721	0hr_nmglut	0.120109
chr1	26279250	26280690	promoter|chr1:26279250-26280690	SH3BGRL3	26279721	0hr_nmglut	1
chr1	26284419	26285528	genic|chr1:26284419-26285528	SH3BGRL3	26279721	0hr_nmglut	0.157104
chr1	26284419	26285528	genic|chr1:26284419-26285528	UBXN11	26306704	0hr_nmglut	0.051522
chr1	26287093	26287849	genic|chr1:26287093-26287849	SH3BGRL3	26279721	0hr_nmglut	0.047428
chr1	26287093	26287849	genic|chr1:26287093-26287849	UBXN11	26306704	0hr_nmglut	0.027881
chr1	26306173	26306954	promoter|chr1:26306173-26306954	UBXN11	26306704	0hr_nmglut	1
chr1	26321455	26322363	genic|chr1:26321455-26322363	UBXN11	26306704	0hr_nmglut	0.022175
chr1	26335836	26337374	genic|chr1:26335836-26337374	UBXN11	26306704	0hr_nmglut	0.032294
chr1	26409228	26409995	intergenic|chr1:26409228-26409995	LIN28A	26410767	0hr_nmglut	0.21121
chr1	26409228	26409995	intergenic|chr1:26409228-26409995	DHDDS	26432281	0hr_nmglut	0.025633
chr1	26410018	26411700	promoter|chr1:26410018-26411700	LIN28A	26410767	0hr_nmglut	1
chr1	26416969	26417469	genic|chr1:26416969-26417469	LIN28A	26410767	0hr_nmglut	0.066842
chr1	26416969	26417469	genic|chr1:26416969-26417469	DHDDS	26432281	0hr_nmglut	0.030833
chr1	26431951	26432531	promoter|chr1:26431951-26432531	DHDDS	26432281	0hr_nmglut	1
chr1	26471318	26471818	intergenic|chr1:26471318-26471818	HMGN2	26472410	0hr_nmglut	0.065348
chr1	26471859	26473357	promoter|chr1:26471859-26473357	HMGN2	26472410	0hr_nmglut	1
chr1	26500115	26501875	intergenic|chr1:26500115-26501875	FUCA1	23868369	0hr_nmglut	0.042224
chr1	26500115	26501875	intergenic|chr1:26500115-26501875	LIN28A	26410767	0hr_nmglut	0.049962
chr1	26500115	26501875	intergenic|chr1:26500115-26501875	DHDDS	26432281	0hr_nmglut	0.076565
chr1	26500115	26501875	intergenic|chr1:26500115-26501875	HMGN2	26472410	0hr_nmglut	0.065453
chr1	26500115	26501875	intergenic|chr1:26500115-26501875	RPS6KA1	26529757	0hr_nmglut	0.199258
chr1	26500115	26501875	intergenic|chr1:26500115-26501875	PIGV	26787962	0hr_nmglut	0.023672
chr1	26500115	26501875	intergenic|chr1:26500115-26501875	GPATCH3	26900471	0hr_nmglut	0.051702
chr1	26500115	26501875	intergenic|chr1:26500115-26501875	NUDC	26921721	0hr_nmglut	0.038334
chr1	26500115	26501875	intergenic|chr1:26500115-26501875	TMEM200B	29123909	0hr_nmglut	0.022809
chr1	26529461	26530700	promoter|chr1:26529461-26530700	RPS6KA1	26529757	0hr_nmglut	1
chr1	26531051	26531551	genic|chr1:26531051-26531551	RPS6KA1	26529757	0hr_nmglut	0.038629
chr1	26537928	26538428	genic|chr1:26537928-26538428	RPS6KA1	26529757	0hr_nmglut	0.022637
chr1	26619966	26621747	intergenic|chr1:26619966-26621747	HMGCL	23825459	0hr_nmglut	0.050196
chr1	26619966	26621747	intergenic|chr1:26619966-26621747	DHDDS	26432281	0hr_nmglut	0.029054
chr1	26619966	26621747	intergenic|chr1:26619966-26621747	HMGN2	26472410	0hr_nmglut	0.021265
chr1	26619966	26621747	intergenic|chr1:26619966-26621747	RPS6KA1	26529757	0hr_nmglut	0.023311
chr1	26619966	26621747	intergenic|chr1:26619966-26621747	ARID1A	26696030	0hr_nmglut	0.138978
chr1	26619966	26621747	intergenic|chr1:26619966-26621747	PIGV	26787962	0hr_nmglut	0.106439
chr1	26619966	26621747	intergenic|chr1:26619966-26621747	ZDHHC18	26826709	0hr_nmglut	0.060831
chr1	26619966	26621747	intergenic|chr1:26619966-26621747	GPN2	26890378	0hr_nmglut	0.043344
chr1	26619966	26621747	intergenic|chr1:26619966-26621747	TRNP1	26993703	0hr_nmglut	0.042024
chr1	26619966	26621747	intergenic|chr1:26619966-26621747	TRNAU1AP	28553016	0hr_nmglut	0.021543
chr1	26692066	26692829	intergenic|chr1:26692066-26692829	ARID1A	26696030	0hr_nmglut	0.060501
chr1	26692902	26693402	intergenic|chr1:26692902-26693402	ARID1A	26696030	0hr_nmglut	0.111364
chr1	26695413	26697511	promoter|chr1:26695413-26697511	ARID1A	26696030	0hr_nmglut	1
chr1	26698021	26698521	genic|chr1:26698021-26698521	ARID1A	26696030	0hr_nmglut	0.084476
chr1	26785935	26786435	intergenic|chr1:26785935-26786435	PIGV	26787962	0hr_nmglut	0.034127
chr1	26786760	26788629	promoter|chr1:26786760-26788629	PIGV	26787962	0hr_nmglut	1
chr1	26789076	26789576	genic|chr1:26789076-26789576	PIGV	26787962	0hr_nmglut	0.044806
chr1	26798943	26800860	intergenic|chr1:26798943-26800860	PIGV	26787962	0hr_nmglut	0.022982
chr1	26798943	26800860	intergenic|chr1:26798943-26800860	ZDHHC18	26826709	0hr_nmglut	0.0283
chr1	26826397	26828146	promoter|chr1:26826397-26828146	ZDHHC18	26826709	0hr_nmglut	1
chr1	26855643	26857952	genic|chr1:26855643-26857952	ZDHHC18	26826709	0hr_nmglut	0.03935
chr1	26855643	26857952	genic|chr1:26855643-26857952	GPN2	26890378	0hr_nmglut	0.038332
chr1	26855643	26857952	genic|chr1:26855643-26857952	GPATCH3	26900471	0hr_nmglut	0.031598
chr1	26864574	26865418	intergenic|chr1:26864574-26865418	ZDHHC18	26826709	0hr_nmglut	0.03685
chr1	26864574	26865418	intergenic|chr1:26864574-26865418	GPN2	26890378	0hr_nmglut	0.057348
chr1	26864574	26865418	intergenic|chr1:26864574-26865418	GPATCH3	26900471	0hr_nmglut	0.042006
chr1	26889810	26890821	promoter|chr1:26889810-26890821	GPN2	26890378	0hr_nmglut	1
chr1	26899934	26900721	promoter|chr1:26899934-26900721	GPATCH3	26900471	0hr_nmglut	1
chr1	26921099	26922562	promoter|chr1:26921099-26922562	NUDC	26921721	0hr_nmglut	1
chr1	26959916	26960728	promoter|chr1:26959916-26960728	KDF1	26960410	0hr_nmglut	1
chr1	26961741	26962241	intergenic|chr1:26961741-26962241	KDF1	26960410	0hr_nmglut	0.039654
chr1	26966834	26967334	intergenic|chr1:26966834-26967334	KDF1	26960410	0hr_nmglut	0.027245
chr1	26972207	26972989	intergenic|chr1:26972207-26972989	KDF1	26960410	0hr_nmglut	0.022929
chr1	26991235	26992028	intergenic|chr1:26991235-26992028	TRNP1	26993703	0hr_nmglut	0.085319
chr1	26992840	26995226	promoter|chr1:26992840-26995226	TRNP1	26993703	0hr_nmglut	1
chr1	26997589	26998089	genic|chr1:26997589-26998089	KDF1	26960410	0hr_nmglut	0.023641
chr1	26997589	26998089	genic|chr1:26997589-26998089	TRNP1	26993703	0hr_nmglut	0.13411
chr1	26997589	26998089	genic|chr1:26997589-26998089	FAM46B	27012842	0hr_nmglut	0.047409
chr1	27001765	27002265	intergenic|chr1:27001765-27002265	FAM46B	27012842	0hr_nmglut	0.024504
chr1	27004101	27005110	genic|chr1:27004101-27005110	KDF1	26960410	0hr_nmglut	0.032906
chr1	27004101	27005110	genic|chr1:27004101-27005110	TRNP1	26993703	0hr_nmglut	0.027924
chr1	27004101	27005110	genic|chr1:27004101-27005110	FAM46B	27012842	0hr_nmglut	0.072993
chr1	27010928	27011428	genic|chr1:27010928-27011428	FAM46B	27012842	0hr_nmglut	0.029142
chr1	27012592	27013546	promoter|chr1:27012592-27013546	FAM46B	27012842	0hr_nmglut	1
chr1	27044490	27044990	intergenic|chr1:27044490-27044990	WDTC1	27234515	0hr_nmglut	0.024494
chr1	27057125	27059817	intergenic|chr1:27057125-27059817	FAM46B	27012842	0hr_nmglut	0.035968
chr1	27070991	27071491	intergenic|chr1:27070991-27071491	PNRC2	23959810	0hr_nmglut	0.026226
chr1	27070991	27071491	intergenic|chr1:27070991-27071491	NUDC	26921721	0hr_nmglut	0.027869
chr1	27070991	27071491	intergenic|chr1:27070991-27071491	SLC9A1	27155130	0hr_nmglut	0.053508
chr1	27070991	27071491	intergenic|chr1:27070991-27071491	WDTC1	27234515	0hr_nmglut	0.02938
chr1	27070991	27071491	intergenic|chr1:27070991-27071491	RPA2	27914797	0hr_nmglut	0.040383
chr1	27070991	27071491	intergenic|chr1:27070991-27071491	RAB42	28592199	0hr_nmglut	0.023235
chr1	27099133	27100247	genic|chr1:27099133-27100247	WDTC1	27234515	0hr_nmglut	0.028654
chr1	27102400	27103131	genic|chr1:27102400-27103131	IFI6	27672213	0hr_nmglut	0.022344
chr1	27111997	27112497	genic|chr1:27111997-27112497	SLC9A1	27155130	0hr_nmglut	0.030575
chr1	27111997	27112497	genic|chr1:27111997-27112497	CD164L2	27383333	0hr_nmglut	0.02549
chr1	27136911	27138391	genic|chr1:27136911-27138391	SLC9A1	27155130	0hr_nmglut	0.022732
chr1	27154880	27155412	promoter|chr1:27154880-27155412	SLC9A1	27155130	0hr_nmglut	1
chr1	27233754	27235188	promoter|chr1:27233754-27235188	WDTC1	27234515	0hr_nmglut	1
chr1	27300486	27301242	genic|chr1:27300486-27301242	TMEM222	27322144	0hr_nmglut	0.043531
chr1	27300486	27301242	genic|chr1:27300486-27301242	SYTL1	27341991	0hr_nmglut	0.021654
chr1	27300486	27301242	genic|chr1:27300486-27301242	MAP3K6	27366866	0hr_nmglut	0.035497
chr1	27300486	27301242	genic|chr1:27300486-27301242	CD164L2	27383333	0hr_nmglut	0.082171
chr1	27300486	27301242	genic|chr1:27300486-27301242	GPR3	27392643	0hr_nmglut	0.03082
chr1	27300486	27301242	genic|chr1:27300486-27301242	AHDC1	27603494	0hr_nmglut	0.029058
chr1	27300486	27301242	genic|chr1:27300486-27301242	IFI6	27672213	0hr_nmglut	0.023185
chr1	27300486	27301242	genic|chr1:27300486-27301242	PPP1R8	27830813	0hr_nmglut	0.025491
chr1	27307335	27308627	genic|chr1:27307335-27308627	ZDHHC18	26826709	0hr_nmglut	0.023777
chr1	27307335	27308627	genic|chr1:27307335-27308627	TMEM222	27322144	0hr_nmglut	0.064467
chr1	27307335	27308627	genic|chr1:27307335-27308627	SYTL1	27341991	0hr_nmglut	0.025015
chr1	27307335	27308627	genic|chr1:27307335-27308627	MAP3K6	27366866	0hr_nmglut	0.037027
chr1	27307335	27308627	genic|chr1:27307335-27308627	CD164L2	27383333	0hr_nmglut	0.02635
chr1	27307335	27308627	genic|chr1:27307335-27308627	GPR3	27392643	0hr_nmglut	0.043876
chr1	27307335	27308627	genic|chr1:27307335-27308627	AHDC1	27603494	0hr_nmglut	0.028117
chr1	27321894	27323095	promoter|chr1:27321894-27323095	TMEM222	27322144	0hr_nmglut	1
chr1	27341298	27343726	promoter|chr1:27341298-27343726	SYTL1	27341991	0hr_nmglut	1
chr1	27349285	27351031	genic|chr1:27349285-27351031	FAM46B	27012842	0hr_nmglut	0.022762
chr1	27349285	27351031	genic|chr1:27349285-27351031	TMEM222	27322144	0hr_nmglut	0.030592
chr1	27349285	27351031	genic|chr1:27349285-27351031	SYTL1	27341991	0hr_nmglut	0.141014
chr1	27349285	27351031	genic|chr1:27349285-27351031	MAP3K6	27366866	0hr_nmglut	0.084949
chr1	27349285	27351031	genic|chr1:27349285-27351031	CD164L2	27383333	0hr_nmglut	0.03151
chr1	27349285	27351031	genic|chr1:27349285-27351031	GPR3	27392643	0hr_nmglut	0.030318
chr1	27359803	27360895	genic|chr1:27359803-27360895	MAP3K6	27366866	0hr_nmglut	0.062449
chr1	27365138	27366572	promoter|chr1:27365138-27366572	MAP3K6	27366866	0hr_nmglut	1
chr1	27366616	27367226	promoter|chr1:27366616-27367226	MAP3K6	27366866	0hr_nmglut	1
chr1	27383083	27383625	promoter|chr1:27383083-27383625	CD164L2	27383333	0hr_nmglut	1
chr1	27388318	27388818	intergenic|chr1:27388318-27388818	CD164L2	27383333	0hr_nmglut	0.037686
chr1	27388318	27388818	intergenic|chr1:27388318-27388818	GPR3	27392643	0hr_nmglut	0.025221
chr1	27391503	27392003	intergenic|chr1:27391503-27392003	CD164L2	27383333	0hr_nmglut	0.025717
chr1	27391503	27392003	intergenic|chr1:27391503-27392003	GPR3	27392643	0hr_nmglut	0.056318
chr1	27392303	27393570	promoter|chr1:27392303-27393570	GPR3	27392643	0hr_nmglut	1
chr1	27395323	27395823	genic|chr1:27395323-27395823	GPR3	27392643	0hr_nmglut	0.022575
chr1	27399124	27400018	intergenic|chr1:27399124-27400018	GPR3	27392643	0hr_nmglut	0.030414
chr1	27489710	27490816	promoter|chr1:27489710-27490816	WASF2	27490187	0hr_nmglut	1
chr1	27496677	27497177	intergenic|chr1:27496677-27497177	WASF2	27490187	0hr_nmglut	0.092073
chr1	27526786	27529605	intergenic|chr1:27526786-27529605	IFNLR1	24187275	0hr_nmglut	0.028033
chr1	27526786	27529605	intergenic|chr1:27526786-27529605	ZDHHC18	26826709	0hr_nmglut	0.021078
chr1	27526786	27529605	intergenic|chr1:27526786-27529605	KDF1	26960410	0hr_nmglut	0.025071
chr1	27526786	27529605	intergenic|chr1:27526786-27529605	SLC9A1	27155130	0hr_nmglut	0.029393
chr1	27526786	27529605	intergenic|chr1:27526786-27529605	TMEM222	27322144	0hr_nmglut	0.03505
chr1	27526786	27529605	intergenic|chr1:27526786-27529605	SYTL1	27341991	0hr_nmglut	0.027934
chr1	27526786	27529605	intergenic|chr1:27526786-27529605	GPR3	27392643	0hr_nmglut	0.043351
chr1	27526786	27529605	intergenic|chr1:27526786-27529605	WASF2	27490187	0hr_nmglut	0.068025
chr1	27526786	27529605	intergenic|chr1:27526786-27529605	AHDC1	27603494	0hr_nmglut	0.033978
chr1	27526786	27529605	intergenic|chr1:27526786-27529605	IFI6	27672213	0hr_nmglut	0.02853
chr1	27536703	27537889	genic|chr1:27536703-27537889	SLC9A1	27155130	0hr_nmglut	0.024984
chr1	27560109	27561898	genic|chr1:27560109-27561898	CD164L2	27383333	0hr_nmglut	0.028983
chr1	27561987	27562970	genic|chr1:27561987-27562970	CD164L2	27383333	0hr_nmglut	0.0309
chr1	27567975	27568845	genic|chr1:27567975-27568845	GPATCH3	26900471	0hr_nmglut	0.026996
chr1	27567975	27568845	genic|chr1:27567975-27568845	SLC9A1	27155130	0hr_nmglut	0.028717
chr1	27567975	27568845	genic|chr1:27567975-27568845	CD164L2	27383333	0hr_nmglut	0.030787
chr1	27567975	27568845	genic|chr1:27567975-27568845	AHDC1	27603494	0hr_nmglut	0.04399
chr1	27567975	27568845	genic|chr1:27567975-27568845	IFI6	27672213	0hr_nmglut	0.026849
chr1	27567975	27568845	genic|chr1:27567975-27568845	THEMIS2	27872542	0hr_nmglut	0.02489
chr1	27567975	27568845	genic|chr1:27567975-27568845	OPRD1	28812141	0hr_nmglut	0.02392
chr1	27572271	27573464	genic|chr1:27572271-27573464	SYTL1	27341991	0hr_nmglut	0.021039
chr1	27572271	27573464	genic|chr1:27572271-27573464	WASF2	27490187	0hr_nmglut	0.025585
chr1	27572271	27573464	genic|chr1:27572271-27573464	AHDC1	27603494	0hr_nmglut	0.035234
chr1	27572271	27573464	genic|chr1:27572271-27573464	RPA2	27914797	0hr_nmglut	0.021931
chr1	27574986	27576309	genic|chr1:27574986-27576309	WASF2	27490187	0hr_nmglut	0.02874
chr1	27574986	27576309	genic|chr1:27574986-27576309	THEMIS2	27872542	0hr_nmglut	0.026051
chr1	27574986	27576309	genic|chr1:27574986-27576309	RPA2	27914797	0hr_nmglut	0.027712
chr1	27588192	27589879	genic|chr1:27588192-27589879	SMPDL3B	27934954	0hr_nmglut	0.022837
chr1	27598236	27598736	genic|chr1:27598236-27598736	AHDC1	27603494	0hr_nmglut	0.022221
chr1	27599081	27599581	genic|chr1:27599081-27599581	AHDC1	27603494	0hr_nmglut	0.026496
chr1	27602048	27602806	genic|chr1:27602048-27602806	AHDC1	27603494	0hr_nmglut	0.060989
chr1	27602915	27603791	promoter|chr1:27602915-27603791	AHDC1	27603494	0hr_nmglut	1
chr1	27603935	27604691	promoter|chr1:27603935-27604691	AHDC1	27603494	0hr_nmglut	1
chr1	27606324	27606824	intergenic|chr1:27606324-27606824	AHDC1	27603494	0hr_nmglut	0.026458
chr1	27608573	27609073	intergenic|chr1:27608573-27609073	AHDC1	27603494	0hr_nmglut	0.038624
chr1	27654613	27655973	intergenic|chr1:27654613-27655973	IFI6	27672213	0hr_nmglut	0.022721
chr1	27658863	27660395	intergenic|chr1:27658863-27660395	TMEM222	27322144	0hr_nmglut	0.024626
chr1	27658863	27660395	intergenic|chr1:27658863-27660395	IFI6	27672213	0hr_nmglut	0.062811
chr1	27658863	27660395	intergenic|chr1:27658863-27660395	PPP1R8	27830813	0hr_nmglut	0.021608
chr1	27658863	27660395	intergenic|chr1:27658863-27660395	THEMIS2	27872542	0hr_nmglut	0.024316
chr1	27663056	27663847	intergenic|chr1:27663056-27663847	IFI6	27672213	0hr_nmglut	0.045326
chr1	27669068	27669803	genic|chr1:27669068-27669803	IFI6	27672213	0hr_nmglut	0.08904
chr1	27669068	27669803	genic|chr1:27669068-27669803	SMPDL3B	27934954	0hr_nmglut	0.021371
chr1	27671963	27672518	promoter|chr1:27671963-27672518	IFI6	27672213	0hr_nmglut	1
chr1	27725542	27726617	promoter|chr1:27725542-27726617	FAM76A	27725978	0hr_nmglut	1
chr1	27772905	27773920	promoter|chr1:27772905-27773920	STX12	27773182	0hr_nmglut	1
chr1	27830520	27831478	promoter|chr1:27830520-27831478	PPP1R8	27830813	0hr_nmglut	1
chr1	27857227	27858668	intergenic|chr1:27857227-27858668	PPP1R8	27830813	0hr_nmglut	0.027616
chr1	27857227	27858668	intergenic|chr1:27857227-27858668	THEMIS2	27872542	0hr_nmglut	0.021564
chr1	27872259	27873592	promoter|chr1:27872259-27873592	THEMIS2	27872542	0hr_nmglut	1
chr1	27913939	27915047	promoter|chr1:27913939-27915047	RPA2	27914797	0hr_nmglut	1
chr1	27934704	27935545	promoter|chr1:27934704-27935545	SMPDL3B	27934954	0hr_nmglut	1
chr1	27935599	27936099	genic|chr1:27935599-27936099	SMPDL3B	27934954	0hr_nmglut	0.036314
chr1	27959211	27960497	promoter|chr1:27959211-27960497	XKR8	27959461	0hr_nmglut	1
chr1	27964785	27965766	genic|chr1:27964785-27965766	THEMIS2	27872542	0hr_nmglut	0.021638
chr1	27964785	27965766	genic|chr1:27964785-27965766	RPA2	27914797	0hr_nmglut	0.022954
chr1	27964785	27965766	genic|chr1:27964785-27965766	SMPDL3B	27934954	0hr_nmglut	0.049124
chr1	27964785	27965766	genic|chr1:27964785-27965766	XKR8	27959461	0hr_nmglut	0.153252
chr1	27966698	27967198	genic|chr1:27966698-27967198	XKR8	27959461	0hr_nmglut	0.022281
chr1	27970345	27971312	genic|chr1:27970345-27971312	XKR8	27959461	0hr_nmglut	0.032189
chr1	28063637	28064995	genic|chr1:28063637-28064995	EYA3	28088637	0hr_nmglut	0.022246
chr1	28087895	28089277	promoter|chr1:28087895-28089277	EYA3	28088637	0hr_nmglut	1
chr1	28104735	28105494	intergenic|chr1:28104735-28105494	RPA2	27914797	0hr_nmglut	0.021327
chr1	28104735	28105494	intergenic|chr1:28104735-28105494	EYA3	28088637	0hr_nmglut	0.108666
chr1	28232406	28233290	promoter|chr1:28232406-28233290	DNAJC8	28233031	0hr_nmglut	1
chr1	28235481	28237087	promoter|chr1:28235481-28237087	ATPIF1	28236090	0hr_nmglut	1
chr1	28246741	28247560	intergenic|chr1:28246741-28247560	EYA3	28088637	0hr_nmglut	0.024316
chr1	28246741	28247560	intergenic|chr1:28246741-28247560	DNAJC8	28233031	0hr_nmglut	0.106548
chr1	28246741	28247560	intergenic|chr1:28246741-28247560	ATPIF1	28236090	0hr_nmglut	0.143109
chr1	28246741	28247560	intergenic|chr1:28246741-28247560	SESN2	28259451	0hr_nmglut	0.105087
chr1	28246741	28247560	intergenic|chr1:28246741-28247560	MED18	28329001	0hr_nmglut	0.030444
chr1	28246741	28247560	intergenic|chr1:28246741-28247560	SNHG3	28505942	0hr_nmglut	0.038705
chr1	28246741	28247560	intergenic|chr1:28246741-28247560	RCC1	28518232	0hr_nmglut	0.023314
chr1	28259192	28260501	promoter|chr1:28259192-28260501	SESN2	28259451	0hr_nmglut	1
chr1	28328734	28329251	promoter|chr1:28328734-28329251	MED18	28329001	0hr_nmglut	1
chr1	28329361	28329861	promoter|chr1:28329361-28329861	MED18	28329001	0hr_nmglut	1
chr1	28369425	28370234	intergenic|chr1:28369425-28370234	DNAJC8	28233031	0hr_nmglut	0.026386
chr1	28369425	28370234	intergenic|chr1:28369425-28370234	SESN2	28259451	0hr_nmglut	0.02189
chr1	28369425	28370234	intergenic|chr1:28369425-28370234	MED18	28329001	0hr_nmglut	0.043389
chr1	28369425	28370234	intergenic|chr1:28369425-28370234	SNHG3	28505942	0hr_nmglut	0.028614
chr1	28505641	28507091	promoter|chr1:28505641-28507091	SNHG3	28505942	0hr_nmglut	1
chr1	28517541	28518808	promoter|chr1:28517541-28518808	RCC1	28518232	0hr_nmglut	1
chr1	28552194	28553266	promoter|chr1:28552194-28553266	TRNAU1AP	28553016	0hr_nmglut	1
chr1	28553314	28554072	promoter|chr1:28553314-28554072	TRNAU1AP	28553016	0hr_nmglut	1
chr1	28580903	28582671	intergenic|chr1:28580903-28582671	WDTC1	27234515	0hr_nmglut	0.022648
chr1	28580903	28582671	intergenic|chr1:28580903-28582671	THEMIS2	27872542	0hr_nmglut	0.035021
chr1	28580903	28582671	intergenic|chr1:28580903-28582671	RPA2	27914797	0hr_nmglut	0.024838
chr1	28580903	28582671	intergenic|chr1:28580903-28582671	ATPIF1	28236090	0hr_nmglut	0.08547
chr1	28580903	28582671	intergenic|chr1:28580903-28582671	SESN2	28259451	0hr_nmglut	0.046302
chr1	28580903	28582671	intergenic|chr1:28580903-28582671	MED18	28329001	0hr_nmglut	0.062581
chr1	28580903	28582671	intergenic|chr1:28580903-28582671	SNHG3	28505942	0hr_nmglut	0.094512
chr1	28580903	28582671	intergenic|chr1:28580903-28582671	RCC1	28518232	0hr_nmglut	0.095474
chr1	28580903	28582671	intergenic|chr1:28580903-28582671	TRNAU1AP	28553016	0hr_nmglut	0.177909
chr1	28580903	28582671	intergenic|chr1:28580903-28582671	RAB42	28592199	0hr_nmglut	0.35306
chr1	28580903	28582671	intergenic|chr1:28580903-28582671	TAF12	28643092	0hr_nmglut	0.063563
chr1	28580903	28582671	intergenic|chr1:28580903-28582671	GMEB1	28668727	0hr_nmglut	0.036351
chr1	28580903	28582671	intergenic|chr1:28580903-28582671	YTHDF2	28736623	0hr_nmglut	0.028654
chr1	28580903	28582671	intergenic|chr1:28580903-28582671	OPRD1	28812141	0hr_nmglut	0.029307
chr1	28580903	28582671	intergenic|chr1:28580903-28582671	SRSF4	29182125	0hr_nmglut	0.048277
chr1	28591949	28593266	promoter|chr1:28591949-28593266	RAB42	28592199	0hr_nmglut	1
chr1	28602516	28603847	genic|chr1:28602516-28603847	RCC1	28518232	0hr_nmglut	0.022187
chr1	28602516	28603847	genic|chr1:28602516-28603847	RAB42	28592199	0hr_nmglut	0.023506
chr1	28642401	28643677	promoter|chr1:28642401-28643677	TAF12	28643092	0hr_nmglut	1
chr1	28647837	28649485	intergenic|chr1:28647837-28649485	SNHG3	28505942	0hr_nmglut	0.021557
chr1	28647837	28649485	intergenic|chr1:28647837-28649485	TAF12	28643092	0hr_nmglut	0.222185
chr1	28647837	28649485	intergenic|chr1:28647837-28649485	GMEB1	28668727	0hr_nmglut	0.08475
chr1	28647837	28649485	intergenic|chr1:28647837-28649485	YTHDF2	28736623	0hr_nmglut	0.028321
chr1	28668074	28669628	promoter|chr1:28668074-28669628	GMEB1	28668727	0hr_nmglut	1
chr1	28736373	28738231	promoter|chr1:28736373-28738231	YTHDF2	28736623	0hr_nmglut	1
chr1	28807011	28807511	intergenic|chr1:28807011-28807511	OPRD1	28812141	0hr_nmglut	0.037202
chr1	28811891	28812649	promoter|chr1:28811891-28812649	OPRD1	28812141	0hr_nmglut	1
chr1	28814461	28814961	genic|chr1:28814461-28814961	OPRD1	28812141	0hr_nmglut	0.032733
chr1	28815302	28815950	genic|chr1:28815302-28815950	OPRD1	28812141	0hr_nmglut	0.039341
chr1	28818179	28819017	genic|chr1:28818179-28819017	OPRD1	28812141	0hr_nmglut	0.025566
chr1	28877110	28877610	intergenic|chr1:28877110-28877610	EPB41	28887090	0hr_nmglut	0.025386
chr1	28881964	28882464	intergenic|chr1:28881964-28882464	EPB41	28887090	0hr_nmglut	0.111942
chr1	28884875	28885375	intergenic|chr1:28884875-28885375	EPB41	28887090	0hr_nmglut	0.09048
chr1	28886585	28887340	promoter|chr1:28886585-28887340	EPB41	28887090	0hr_nmglut	1
chr1	28887354	28888295	promoter|chr1:28887354-28888295	EPB41	28887090	0hr_nmglut	1
chr1	28914227	28915654	genic|chr1:28914227-28915654	SNHG3	28505942	0hr_nmglut	0.035187
chr1	28914227	28915654	genic|chr1:28914227-28915654	YTHDF2	28736623	0hr_nmglut	0.021055
chr1	28914227	28915654	genic|chr1:28914227-28915654	OPRD1	28812141	0hr_nmglut	0.032053
chr1	28914227	28915654	genic|chr1:28914227-28915654	EPB41	28887090	0hr_nmglut	0.083147
chr1	29121132	29125606	promoter|chr1:29121132-29125606	TMEM200B	29123909	0hr_nmglut	1
chr1	29180988	29181730	promoter|chr1:29180988-29181730	SRSF4	29182125	0hr_nmglut	1
chr1	29181747	29182375	promoter|chr1:29181747-29182375	SRSF4	29182125	0hr_nmglut	1
chr1	29202782	29203518	genic|chr1:29202782-29203518	SMPDL3B	27934954	0hr_nmglut	0.047534
chr1	29202782	29203518	genic|chr1:29202782-29203518	EPB41	28887090	0hr_nmglut	0.044898
chr1	29230695	29231575	promoter|chr1:29230695-29231575	MECR	29230958	0hr_nmglut	1
chr1	29236203	29236765	promoter|chr1:29236203-29236765	PTPRU	29236515	0hr_nmglut	1
chr1	29237392	29238713	genic|chr1:29237392-29238713	MECR	29230958	0hr_nmglut	0.035816
chr1	29237392	29238713	genic|chr1:29237392-29238713	PTPRU	29236515	0hr_nmglut	0.078052
chr1	29243447	29244507	genic|chr1:29243447-29244507	PTPRU	29236515	0hr_nmglut	0.02385
chr1	29259279	29260197	genic|chr1:29259279-29260197	PTPRU	29236515	0hr_nmglut	0.021369
chr1	30085615	30086391	intergenic|chr1:30085615-30086391	MECR	29230958	0hr_nmglut	0.024101
chr1	30189744	30190893	intergenic|chr1:30189744-30190893	LDLRAP1	25543584	0hr_nmglut	0.023432
chr1	30189744	30190893	intergenic|chr1:30189744-30190893	XKR8	27959461	0hr_nmglut	0.035659
chr1	30189744	30190893	intergenic|chr1:30189744-30190893	SESN2	28259451	0hr_nmglut	0.026921
chr1	30445461	30447218	intergenic|chr1:30445461-30447218	SMPDL3B	27934954	0hr_nmglut	0.021354
chr1	30685222	30685722	intergenic|chr1:30685222-30685722	PTPRU	29236515	0hr_nmglut	0.026201
chr1	30707280	30708510	intergenic|chr1:30707280-30708510	RCC1	28518232	0hr_nmglut	0.023258
chr1	30707280	30708510	intergenic|chr1:30707280-30708510	EPB41	28887090	0hr_nmglut	0.025297
chr1	30707280	30708510	intergenic|chr1:30707280-30708510	MECR	29230958	0hr_nmglut	0.035882
chr1	30707280	30708510	intergenic|chr1:30707280-30708510	PTPRU	29236515	0hr_nmglut	0.069077
chr1	30718195	30718906	genic|chr1:30718195-30718906	SYTL1	27341991	0hr_nmglut	0.054468
chr1	30718195	30718906	genic|chr1:30718195-30718906	STX12	27773182	0hr_nmglut	0.07323
chr1	30718195	30718906	genic|chr1:30718195-30718906	THEMIS2	27872542	0hr_nmglut	0.185366
chr1	30718195	30718906	genic|chr1:30718195-30718906	MED18	28329001	0hr_nmglut	0.184886
chr1	30718195	30718906	genic|chr1:30718195-30718906	RCC1	28518232	0hr_nmglut	0.090172
chr1	30718195	30718906	genic|chr1:30718195-30718906	RAB42	28592199	0hr_nmglut	0.132322
chr1	30718195	30718906	genic|chr1:30718195-30718906	GMEB1	28668727	0hr_nmglut	0.183657
chr1	30718195	30718906	genic|chr1:30718195-30718906	TMEM200B	29123909	0hr_nmglut	0.178026
chr1	30718195	30718906	genic|chr1:30718195-30718906	MECR	29230958	0hr_nmglut	0.138771
chr1	30718195	30718906	genic|chr1:30718195-30718906	PTPRU	29236515	0hr_nmglut	0.142631
chr1	30718195	30718906	genic|chr1:30718195-30718906	SDC3	30908633	0hr_nmglut	0.199562
chr1	30718195	30718906	genic|chr1:30718195-30718906	PUM1	31065717	0hr_nmglut	0.056753
chr1	30718195	30718906	genic|chr1:30718195-30718906	SNRNP40	31296797	0hr_nmglut	0.033693
chr1	30718195	30718906	genic|chr1:30718195-30718906	ZCCHC17	31296981	0hr_nmglut	0.033692
chr1	30718195	30718906	genic|chr1:30718195-30718906	FABP3	31373288	0hr_nmglut	0.053517
chr1	30718195	30718906	genic|chr1:30718195-30718906	TINAGL1	31576484	0hr_nmglut	0.061067
chr1	30718195	30718906	genic|chr1:30718195-30718906	HCRTR1	31617699	0hr_nmglut	0.149526
chr1	30718195	30718906	genic|chr1:30718195-30718906	EIF3I	32221583	0hr_nmglut	0.046267
chr1	30718195	30718906	genic|chr1:30718195-30718906	TMEM234	32222371	0hr_nmglut	0.046354
chr1	30718195	30718906	genic|chr1:30718195-30718906	AZIN2	33082177	0hr_nmglut	0.049605
chr1	30718928	30719621	genic|chr1:30718928-30719621	THEMIS2	27872542	0hr_nmglut	0.035246
chr1	30718928	30719621	genic|chr1:30718928-30719621	MED18	28329001	0hr_nmglut	0.035155
chr1	30718928	30719621	genic|chr1:30718928-30719621	RAB42	28592199	0hr_nmglut	0.02516
chr1	30718928	30719621	genic|chr1:30718928-30719621	GMEB1	28668727	0hr_nmglut	0.034922
chr1	30718928	30719621	genic|chr1:30718928-30719621	TMEM200B	29123909	0hr_nmglut	0.033851
chr1	30718928	30719621	genic|chr1:30718928-30719621	MECR	29230958	0hr_nmglut	0.026387
chr1	30718928	30719621	genic|chr1:30718928-30719621	PTPRU	29236515	0hr_nmglut	0.027121
chr1	30718928	30719621	genic|chr1:30718928-30719621	SDC3	30908633	0hr_nmglut	0.037931
chr1	30718928	30719621	genic|chr1:30718928-30719621	HCRTR1	31617699	0hr_nmglut	0.028427
chr1	30782256	30783316	intergenic|chr1:30782256-30783316	SDC3	30908633	0hr_nmglut	0.032858
chr1	30801251	30802392	intergenic|chr1:30801251-30802392	SDC3	30908633	0hr_nmglut	0.062885
chr1	30823936	30825143	intergenic|chr1:30823936-30825143	SDC3	30908633	0hr_nmglut	0.021477
chr1	30879947	30880849	genic|chr1:30879947-30880849	SDC3	30908633	0hr_nmglut	0.051073
chr1	30879947	30880849	genic|chr1:30879947-30880849	ZBTB8B	32465056	0hr_nmglut	0.021389
chr1	30879947	30880849	genic|chr1:30879947-30880849	PSMB2	35641844	0hr_nmglut	0.023348
chr1	30880854	30881744	genic|chr1:30880854-30881744	SDC3	30908633	0hr_nmglut	0.021754
chr1	30899176	30901155	genic|chr1:30899176-30901155	SDC3	30908633	0hr_nmglut	0.032942
chr1	30907316	30908310	promoter|chr1:30907316-30908310	SDC3	30908633	0hr_nmglut	1
chr1	30908383	30909032	promoter|chr1:30908383-30909032	SDC3	30908633	0hr_nmglut	1
chr1	30911267	30911767	intergenic|chr1:30911267-30911767	SDC3	30908633	0hr_nmglut	0.12346
chr1	31065205	31066059	promoter|chr1:31065205-31066059	PUM1	31065717	0hr_nmglut	1
chr1	31154760	31155707	intergenic|chr1:31154760-31155707	PUM1	31065717	0hr_nmglut	0.047188
chr1	31154760	31155707	intergenic|chr1:31154760-31155707	NKAIN1	31239887	0hr_nmglut	0.043162
chr1	31154760	31155707	intergenic|chr1:31154760-31155707	SNRNP40	31296797	0hr_nmglut	0.028059
chr1	31154760	31155707	intergenic|chr1:31154760-31155707	ZCCHC17	31296981	0hr_nmglut	0.028056
chr1	31154760	31155707	intergenic|chr1:31154760-31155707	KPNA6	32108042	0hr_nmglut	0.021726
chr1	31181379	31182821	genic|chr1:31181379-31182821	NKAIN1	31239887	0hr_nmglut	0.032878
chr1	31181379	31182821	genic|chr1:31181379-31182821	SNRNP40	31296797	0hr_nmglut	0.043733
chr1	31181379	31182821	genic|chr1:31181379-31182821	ZCCHC17	31296981	0hr_nmglut	0.043738
chr1	31181379	31182821	genic|chr1:31181379-31182821	FABP3	31373288	0hr_nmglut	0.032502
chr1	31201829	31202329	genic|chr1:31201829-31202329	NKAIN1	31239887	0hr_nmglut	0.034038
chr1	31201829	31202329	genic|chr1:31201829-31202329	SNRNP40	31296797	0hr_nmglut	0.025901
chr1	31201829	31202329	genic|chr1:31201829-31202329	ZCCHC17	31296981	0hr_nmglut	0.025898
chr1	31214918	31216435	genic|chr1:31214918-31216435	KDF1	26960410	0hr_nmglut	0.024259
chr1	31214918	31216435	genic|chr1:31214918-31216435	NKAIN1	31239887	0hr_nmglut	0.056333
chr1	31214918	31216435	genic|chr1:31214918-31216435	SNRNP40	31296797	0hr_nmglut	0.036631
chr1	31214918	31216435	genic|chr1:31214918-31216435	ZCCHC17	31296981	0hr_nmglut	0.036633
chr1	31218630	31219578	genic|chr1:31218630-31219578	NKAIN1	31239887	0hr_nmglut	0.029764
chr1	31223811	31224560	genic|chr1:31223811-31224560	NKAIN1	31239887	0hr_nmglut	0.022265
chr1	31227807	31228606	genic|chr1:31227807-31228606	NKAIN1	31239887	0hr_nmglut	0.082101
chr1	31227807	31228606	genic|chr1:31227807-31228606	SERINC2	31413812	0hr_nmglut	0.023559
chr1	31230334	31230834	genic|chr1:31230334-31230834	NKAIN1	31239887	0hr_nmglut	0.028991
chr1	31233747	31235064	genic|chr1:31233747-31235064	NKAIN1	31239887	0hr_nmglut	0.076214
chr1	31238576	31239076	genic|chr1:31238576-31239076	NKAIN1	31239887	0hr_nmglut	0.070109
chr1	31239083	31239583	promoter|chr1:31239083-31239583	NKAIN1	31239887	0hr_nmglut	1
chr1	31239636	31240137	promoter|chr1:31239636-31240137	NKAIN1	31239887	0hr_nmglut	1
chr1	31296302	31297231	promoter|chr1:31296302-31297231	SNRNP40	31296797	0hr_nmglut	1
chr1	31296302	31297231	promoter|chr1:31296302-31297231	ZCCHC17	31296981	0hr_nmglut	1
chr1	31297377	31297877	promoter|chr1:31297377-31297877	ZCCHC17	31296981	0hr_nmglut	1
chr1	31372635	31373912	promoter|chr1:31372635-31373912	FABP3	31373288	0hr_nmglut	1
chr1	31376046	31376546	intergenic|chr1:31376046-31376546	FABP3	31373288	0hr_nmglut	0.024744
chr1	31376699	31377199	intergenic|chr1:31376699-31377199	FABP3	31373288	0hr_nmglut	0.17678
chr1	31376699	31377199	intergenic|chr1:31376699-31377199	SERINC2	31413812	0hr_nmglut	0.031051
chr1	31394579	31395079	intergenic|chr1:31394579-31395079	FABP3	31373288	0hr_nmglut	0.02741
chr1	31394579	31395079	intergenic|chr1:31394579-31395079	SERINC2	31413812	0hr_nmglut	0.034786
chr1	31412905	31415083	promoter|chr1:31412905-31415083	SERINC2	31413812	0hr_nmglut	1
chr1	31422394	31423890	genic|chr1:31422394-31423890	SERINC2	31413812	0hr_nmglut	0.077406
chr1	31482442	31484445	intergenic|chr1:31482442-31484445	GMEB1	28668727	0hr_nmglut	0.027153
chr1	31482442	31484445	intergenic|chr1:31482442-31484445	NKAIN1	31239887	0hr_nmglut	0.021024
chr1	31482442	31484445	intergenic|chr1:31482442-31484445	SERINC2	31413812	0hr_nmglut	0.04827
chr1	31482442	31484445	intergenic|chr1:31482442-31484445	TINAGL1	31576484	0hr_nmglut	0.024343
chr1	31548563	31550255	intergenic|chr1:31548563-31550255	NKAIN1	31239887	0hr_nmglut	0.024509
chr1	31548563	31550255	intergenic|chr1:31548563-31550255	SNRNP40	31296797	0hr_nmglut	0.039766
chr1	31548563	31550255	intergenic|chr1:31548563-31550255	ZCCHC17	31296981	0hr_nmglut	0.039763
chr1	31548563	31550255	intergenic|chr1:31548563-31550255	FABP3	31373288	0hr_nmglut	0.028566
chr1	31548563	31550255	intergenic|chr1:31548563-31550255	TINAGL1	31576484	0hr_nmglut	0.034968
chr1	31548563	31550255	intergenic|chr1:31548563-31550255	TEKT2	36084074	0hr_nmglut	0.023543
chr1	31563745	31564513	intergenic|chr1:31563745-31564513	TINAGL1	31576484	0hr_nmglut	0.026981
chr1	31573644	31574414	intergenic|chr1:31573644-31574414	TINAGL1	31576484	0hr_nmglut	0.032855
chr1	31576058	31576791	promoter|chr1:31576058-31576791	TINAGL1	31576484	0hr_nmglut	1
chr1	31578326	31578826	genic|chr1:31578326-31578826	TINAGL1	31576484	0hr_nmglut	0.039756
chr1	31580078	31580912	genic|chr1:31580078-31580912	TINAGL1	31576484	0hr_nmglut	0.027909
chr1	31584029	31584529	genic|chr1:31584029-31584529	TINAGL1	31576484	0hr_nmglut	0.027437
chr1	31615450	31616249	intergenic|chr1:31615450-31616249	HCRTR1	31617699	0hr_nmglut	0.061072
chr1	31617449	31618519	promoter|chr1:31617449-31618519	HCRTR1	31617699	0hr_nmglut	1
chr1	31626120	31626911	genic|chr1:31626120-31626911	TINAGL1	31576484	0hr_nmglut	0.028687
chr1	31626120	31626911	genic|chr1:31626120-31626911	HCRTR1	31617699	0hr_nmglut	0.075894
chr1	31626120	31626911	genic|chr1:31626120-31626911	PEF1	31645237	0hr_nmglut	0.025792
chr1	31627159	31628347	genic|chr1:31627159-31628347	HCRTR1	31617699	0hr_nmglut	0.032249
chr1	31644400	31645487	promoter|chr1:31644400-31645487	PEF1	31645237	0hr_nmglut	1
chr1	31650134	31651269	intergenic|chr1:31650134-31651269	PEF1	31645237	0hr_nmglut	0.041142
chr1	31653814	31654314	genic|chr1:31653814-31654314	PEF1	31645237	0hr_nmglut	0.028097
chr1	31700728	31701496	genic|chr1:31700728-31701496	COL16A1	31704167	0hr_nmglut	0.064642
chr1	31702718	31703218	genic|chr1:31702718-31703218	COL16A1	31704167	0hr_nmglut	0.091881
chr1	31703727	31704464	promoter|chr1:31703727-31704464	COL16A1	31704167	0hr_nmglut	1
chr1	31714551	31716047	intergenic|chr1:31714551-31716047	PUM1	31065717	0hr_nmglut	0.021385
chr1	31714551	31716047	intergenic|chr1:31714551-31716047	TINAGL1	31576484	0hr_nmglut	0.031667
chr1	31714551	31716047	intergenic|chr1:31714551-31716047	HCRTR1	31617699	0hr_nmglut	0.027064
chr1	31714551	31716047	intergenic|chr1:31714551-31716047	PEF1	31645237	0hr_nmglut	0.036113
chr1	31714551	31716047	intergenic|chr1:31714551-31716047	COL16A1	31704167	0hr_nmglut	0.180722
chr1	31714551	31716047	intergenic|chr1:31714551-31716047	ADGRB2	31764063	0hr_nmglut	0.035068
chr1	31714551	31716047	intergenic|chr1:31714551-31716047	LCK	32251238	0hr_nmglut	0.022011
chr1	31758962	31759669	genic|chr1:31758962-31759669	ADGRB2	31764063	0hr_nmglut	0.026607
chr1	31760406	31761303	genic|chr1:31760406-31761303	ADGRB2	31764063	0hr_nmglut	0.132438
chr1	31762570	31763070	genic|chr1:31762570-31763070	ADGRB2	31764063	0hr_nmglut	0.099787
chr1	31763595	31764855	promoter|chr1:31763595-31764855	ADGRB2	31764063	0hr_nmglut	1
chr1	31771814	31772829	intergenic|chr1:31771814-31772829	ADGRB2	31764063	0hr_nmglut	0.061604
chr1	31781788	31782851	intergenic|chr1:31781788-31782851	PEF1	31645237	0hr_nmglut	0.027653
chr1	31781788	31782851	intergenic|chr1:31781788-31782851	ADGRB2	31764063	0hr_nmglut	0.024171
chr1	31787929	31789624	intergenic|chr1:31787929-31789624	TINAGL1	31576484	0hr_nmglut	0.053183
chr1	31787929	31789624	intergenic|chr1:31787929-31789624	COL16A1	31704167	0hr_nmglut	0.023612
chr1	31787929	31789624	intergenic|chr1:31787929-31789624	ADGRB2	31764063	0hr_nmglut	0.080853
chr1	31787929	31789624	intergenic|chr1:31787929-31789624	KPNA6	32108042	0hr_nmglut	0.021385
chr1	31787929	31789624	intergenic|chr1:31787929-31789624	IQCC	32205634	0hr_nmglut	0.025654
chr1	31787929	31789624	intergenic|chr1:31787929-31789624	HDAC1	32292106	0hr_nmglut	0.028244
chr1	31937226	31938700	intergenic|chr1:31937226-31938700	ADGRB2	31764063	0hr_nmglut	0.02248
chr1	31937226	31938700	intergenic|chr1:31937226-31938700	KHDRBS1	32013693	0hr_nmglut	0.023384
chr1	32013397	32015095	promoter|chr1:32013397-32015095	KHDRBS1	32013693	0hr_nmglut	1
chr1	32062034	32062872	intergenic|chr1:32062034-32062872	TMEM39B	32072898	0hr_nmglut	0.025493
chr1	32062903	32063808	intergenic|chr1:32062903-32063808	TMEM39B	32072898	0hr_nmglut	0.029431
chr1	32072151	32073507	promoter|chr1:32072151-32073507	TMEM39B	32072898	0hr_nmglut	1
chr1	32107470	32109072	promoter|chr1:32107470-32109072	KPNA6	32108042	0hr_nmglut	1
chr1	32179132	32180246	promoter|chr1:32179132-32180246	TXLNA	32179743	0hr_nmglut	1
chr1	32180260	32180760	genic|chr1:32180260-32180760	TXLNA	32179743	0hr_nmglut	0.079727
chr1	32199695	32201418	promoter|chr1:32199695-32201418	CCDC28B	32200385	0hr_nmglut	1
chr1	32204986	32206132	promoter|chr1:32204986-32206132	IQCC	32205634	0hr_nmglut	1
chr1	32215560	32216481	genic|chr1:32215560-32216481	IQCC	32205634	0hr_nmglut	0.032119
chr1	32215560	32216481	genic|chr1:32215560-32216481	EIF3I	32221583	0hr_nmglut	0.081608
chr1	32215560	32216481	genic|chr1:32215560-32216481	TMEM234	32222371	0hr_nmglut	0.080281
chr1	32221333	32223038	promoter|chr1:32221333-32223038	EIF3I	32221583	0hr_nmglut	1
chr1	32221333	32223038	promoter|chr1:32221333-32223038	TMEM234	32222371	0hr_nmglut	1
chr1	32231822	32233432	intergenic|chr1:32231822-32233432	EIF3I	32221583	0hr_nmglut	0.025819
chr1	32231822	32233432	intergenic|chr1:32231822-32233432	TMEM234	32222371	0hr_nmglut	0.026257
chr1	32239133	32241717	intergenic|chr1:32239133-32241717	KPNA6	32108042	0hr_nmglut	0.044551
chr1	32239133	32241717	intergenic|chr1:32239133-32241717	TXLNA	32179743	0hr_nmglut	0.033829
chr1	32239133	32241717	intergenic|chr1:32239133-32241717	CCDC28B	32200385	0hr_nmglut	0.041529
chr1	32239133	32241717	intergenic|chr1:32239133-32241717	IQCC	32205634	0hr_nmglut	0.046495
chr1	32239133	32241717	intergenic|chr1:32239133-32241717	EIF3I	32221583	0hr_nmglut	0.114117
chr1	32239133	32241717	intergenic|chr1:32239133-32241717	TMEM234	32222371	0hr_nmglut	0.115286
chr1	32239133	32241717	intergenic|chr1:32239133-32241717	LCK	32251238	0hr_nmglut	0.251127
chr1	32239133	32241717	intergenic|chr1:32239133-32241717	HDAC1	32292106	0hr_nmglut	0.092084
chr1	32239133	32241717	intergenic|chr1:32239133-32241717	MARCKSL1	32336239	0hr_nmglut	0.049001
chr1	32239133	32241717	intergenic|chr1:32239133-32241717	FAM229A	32362243	0hr_nmglut	0.028919
chr1	32239133	32241717	intergenic|chr1:32239133-32241717	TSSK3	32362260	0hr_nmglut	0.028924
chr1	32248121	32248621	genic|chr1:32248121-32248621	LCK	32251238	0hr_nmglut	0.042089
chr1	32249613	32252218	promoter|chr1:32249613-32252218	LCK	32251238	0hr_nmglut	1
chr1	32291781	32292356	promoter|chr1:32291781-32292356	HDAC1	32292106	0hr_nmglut	1
chr1	32292404	32292904	promoter|chr1:32292404-32292904	HDAC1	32292106	0hr_nmglut	1
chr1	32334395	32334895	genic|chr1:32334395-32334895	MARCKSL1	32336239	0hr_nmglut	0.030871
chr1	32335084	32336528	promoter|chr1:32335084-32336528	MARCKSL1	32336239	0hr_nmglut	1
chr1	32350942	32352300	intergenic|chr1:32350942-32352300	KPNA6	32108042	0hr_nmglut	0.022796
chr1	32350942	32352300	intergenic|chr1:32350942-32352300	CCDC28B	32200385	0hr_nmglut	0.024918
chr1	32350942	32352300	intergenic|chr1:32350942-32352300	EIF3I	32221583	0hr_nmglut	0.033948
chr1	32350942	32352300	intergenic|chr1:32350942-32352300	TMEM234	32222371	0hr_nmglut	0.034057
chr1	32350942	32352300	intergenic|chr1:32350942-32352300	LCK	32251238	0hr_nmglut	0.037807
chr1	32350942	32352300	intergenic|chr1:32350942-32352300	HDAC1	32292106	0hr_nmglut	0.052584
chr1	32350942	32352300	intergenic|chr1:32350942-32352300	MARCKSL1	32336239	0hr_nmglut	0.14636
chr1	32350942	32352300	intergenic|chr1:32350942-32352300	FAM229A	32362243	0hr_nmglut	0.184151
chr1	32350942	32352300	intergenic|chr1:32350942-32352300	TSSK3	32362260	0hr_nmglut	0.184001
chr1	32350942	32352300	intergenic|chr1:32350942-32352300	BSDC1	32394461	0hr_nmglut	0.047977
chr1	32350942	32352300	intergenic|chr1:32350942-32352300	ZBTB8B	32465056	0hr_nmglut	0.021735
chr1	32357599	32358099	intergenic|chr1:32357599-32358099	MARCKSL1	32336239	0hr_nmglut	0.028923
chr1	32357599	32358099	intergenic|chr1:32357599-32358099	FAM229A	32362243	0hr_nmglut	0.130815
chr1	32357599	32358099	intergenic|chr1:32357599-32358099	TSSK3	32362260	0hr_nmglut	0.130838
chr1	32360803	32362858	promoter|chr1:32360803-32362858	FAM229A	32362243	0hr_nmglut	1
chr1	32360803	32362858	promoter|chr1:32360803-32362858	TSSK3	32362260	0hr_nmglut	1
chr1	32393782	32395544	promoter|chr1:32393782-32395544	BSDC1	32394461	0hr_nmglut	1
chr1	32400358	32401281	intergenic|chr1:32400358-32401281	BSDC1	32394461	0hr_nmglut	0.045838
chr1	32463985	32464686	promoter|chr1:32463985-32464686	ZBTB8B	32465056	0hr_nmglut	1
chr1	32464726	32465526	promoter|chr1:32464726-32465526	ZBTB8B	32465056	0hr_nmglut	1
chr1	32499931	32501094	intergenic|chr1:32499931-32501094	ZBTB8B	32465056	0hr_nmglut	0.044047
chr1	32499931	32501094	intergenic|chr1:32499931-32501094	ZBTB8A	32539144	0hr_nmglut	0.105561
chr1	32538894	32540801	promoter|chr1:32538894-32540801	ZBTB8A	32539144	0hr_nmglut	1
chr1	32650082	32651397	promoter|chr1:32650082-32651397	ZBTB8OS	32650590	0hr_nmglut	1
chr1	32650082	32651397	promoter|chr1:32650082-32651397	RBBP4	32651147	0hr_nmglut	1
chr1	32651402	32651902	promoter|chr1:32651402-32651902	RBBP4	32651147	0hr_nmglut	1
chr1	32701617	32703283	promoter|chr1:32701617-32703283	SYNC	32702760	0hr_nmglut	1
chr1	32703291	32703791	intergenic|chr1:32703291-32703791	SYNC	32702760	0hr_nmglut	0.040885
chr1	32716581	32717081	intergenic|chr1:32716581-32717081	SYNC	32702760	0hr_nmglut	0.043273
chr1	32733573	32734344	intergenic|chr1:32733573-32734344	SYNC	32702760	0hr_nmglut	0.026214
chr1	32753679	32755121	intergenic|chr1:32753679-32755121	ZBTB8B	32465056	0hr_nmglut	0.028152
chr1	32753679	32755121	intergenic|chr1:32753679-32755121	ZBTB8OS	32650590	0hr_nmglut	0.021687
chr1	32753679	32755121	intergenic|chr1:32753679-32755121	RBBP4	32651147	0hr_nmglut	0.021721
chr1	32753679	32755121	intergenic|chr1:32753679-32755121	SYNC	32702760	0hr_nmglut	0.057586
chr1	32753679	32755121	intergenic|chr1:32753679-32755121	KIAA1522	32765633	0hr_nmglut	0.155626
chr1	32760091	32760591	intergenic|chr1:32760091-32760591	KIAA1522	32765633	0hr_nmglut	0.027555
chr1	32765146	32767652	promoter|chr1:32765146-32767652	KIAA1522	32765633	0hr_nmglut	1
chr1	32770058	32772353	genic|chr1:32770058-32772353	FAM229A	32362243	0hr_nmglut	0.029795
chr1	32770058	32772353	genic|chr1:32770058-32772353	TSSK3	32362260	0hr_nmglut	0.0298
chr1	32770058	32772353	genic|chr1:32770058-32772353	ZBTB8B	32465056	0hr_nmglut	0.039756
chr1	32770058	32772353	genic|chr1:32770058-32772353	ZBTB8OS	32650590	0hr_nmglut	0.031992
chr1	32770058	32772353	genic|chr1:32770058-32772353	RBBP4	32651147	0hr_nmglut	0.031979
chr1	32770058	32772353	genic|chr1:32770058-32772353	SYNC	32702760	0hr_nmglut	0.068986
chr1	32770058	32772353	genic|chr1:32770058-32772353	KIAA1522	32765633	0hr_nmglut	0.179865
chr1	32770058	32772353	genic|chr1:32770058-32772353	YARS	32818032	0hr_nmglut	0.022876
chr1	32772908	32773408	genic|chr1:32772908-32773408	ZBTB8B	32465056	0hr_nmglut	0.021792
chr1	32772908	32773408	genic|chr1:32772908-32773408	SYNC	32702760	0hr_nmglut	0.037835
chr1	32772908	32773408	genic|chr1:32772908-32773408	KIAA1522	32765633	0hr_nmglut	0.093929
chr1	32816839	32817741	promoter|chr1:32816839-32817741	YARS	32818032	0hr_nmglut	1
chr1	32817745	32818591	promoter|chr1:32817745-32818591	YARS	32818032	0hr_nmglut	1
chr1	32869618	32870339	promoter|chr1:32869618-32870339	FNDC5	32870813	0hr_nmglut	1
chr1	32870470	32872513	promoter|chr1:32870470-32872513	FNDC5	32870813	0hr_nmglut	1
chr1	32872543	32873348	intergenic|chr1:32872543-32873348	FNDC5	32870813	0hr_nmglut	0.245818
chr1	32872543	32873348	intergenic|chr1:32872543-32873348	HPCA	32886496	0hr_nmglut	0.027632
chr1	32876571	32877071	intergenic|chr1:32876571-32877071	FNDC5	32870813	0hr_nmglut	0.023022
chr1	32877801	32879107	intergenic|chr1:32877801-32879107	FNDC5	32870813	0hr_nmglut	0.109096
chr1	32877801	32879107	intergenic|chr1:32877801-32879107	HPCA	32886496	0hr_nmglut	0.06037
chr1	32877801	32879107	intergenic|chr1:32877801-32879107	TMEM54	32901440	0hr_nmglut	0.030092
chr1	32884656	32885314	intergenic|chr1:32884656-32885314	HPCA	32886496	0hr_nmglut	0.021053
chr1	32885511	32886011	promoter|chr1:32885511-32886011	HPCA	32886496	0hr_nmglut	1
chr1	32886210	32886946	promoter|chr1:32886210-32886946	HPCA	32886496	0hr_nmglut	1
chr1	32886994	32887725	promoter|chr1:32886994-32887725	HPCA	32886496	0hr_nmglut	1
chr1	32892373	32895029	genic|chr1:32892373-32895029	CCDC28B	32200385	0hr_nmglut	0.028459
chr1	32892373	32895029	genic|chr1:32892373-32895029	IQCC	32205634	0hr_nmglut	0.026436
chr1	32892373	32895029	genic|chr1:32892373-32895029	LCK	32251238	0hr_nmglut	0.023512
chr1	32892373	32895029	genic|chr1:32892373-32895029	ZBTB8A	32539144	0hr_nmglut	0.031134
chr1	32892373	32895029	genic|chr1:32892373-32895029	YARS	32818032	0hr_nmglut	0.053661
chr1	32892373	32895029	genic|chr1:32892373-32895029	FNDC5	32870813	0hr_nmglut	0.062121
[truncated: 368,678+ more rows]

## Sheet: npglut
chr	start	end	name	TargetGene	TargetGeneTSS	Context	ABC.Score
chr1	778170	778976	intergenic|chr1:778170-778976	PLEKHN1	966496	0hr_npglut	0.032185
chr1	778170	778976	intergenic|chr1:778170-778976	NOC2L	959299	0hr_npglut	0.027303
chr1	778170	778976	intergenic|chr1:778170-778976	LINC01128	827590	0hr_npglut	0.117911
chr1	778170	778976	intergenic|chr1:778170-778976	LINC00115	827522	0hr_npglut	0.117939
chr1	794066	795747	intergenic|chr1:794066-795747	LINC01128	827590	0hr_npglut	0.025287
chr1	794066	795747	intergenic|chr1:794066-795747	LINC00115	827522	0hr_npglut	0.025286
chr1	826818	827840	promoter|chr1:826818-827840	LINC01128	827590	0hr_npglut	1
chr1	826818	827840	promoter|chr1:826818-827840	LINC00115	827522	0hr_npglut	1
chr1	831190	832577	genic|chr1:831190-832577	LINC01128	827590	0hr_npglut	0.059156
chr1	831190	832577	genic|chr1:831190-832577	LINC00115	827522	0hr_npglut	0.059157
chr1	903814	905005	intergenic|chr1:903814-905005	PLEKHN1	966496	0hr_npglut	0.027101
chr1	903814	905005	intergenic|chr1:903814-905005	NOC2L	959299	0hr_npglut	0.021245
chr1	903814	905005	intergenic|chr1:903814-905005	SAMD11	925740	0hr_npglut	0.027711
chr1	920388	921492	intergenic|chr1:920388-921492	KLHL17	960586	0hr_npglut	0.022152
chr1	920388	921492	intergenic|chr1:920388-921492	SAMD11	925740	0hr_npglut	0.082325
chr1	923663	926150	promoter|chr1:923663-926150	SAMD11	925740	0hr_npglut	1
chr1	928765	929660	genic|chr1:928765-929660	SAMD11	925740	0hr_npglut	0.086972
chr1	937573	938483	genic|chr1:937573-938483	PLEKHN1	966496	0hr_npglut	0.022043
chr1	937573	938483	genic|chr1:937573-938483	SAMD11	925740	0hr_npglut	0.029394
chr1	940076	940576	genic|chr1:940076-940576	PLEKHN1	966496	0hr_npglut	0.035584
chr1	940076	940576	genic|chr1:940076-940576	KLHL17	960586	0hr_npglut	0.048497
chr1	940076	940576	genic|chr1:940076-940576	NOC2L	959299	0hr_npglut	0.066386
chr1	940076	940576	genic|chr1:940076-940576	SAMD11	925740	0hr_npglut	0.055438
chr1	940076	940576	genic|chr1:940076-940576	LINC01128	827590	0hr_npglut	0.021266
chr1	940076	940576	genic|chr1:940076-940576	LINC00115	827522	0hr_npglut	0.021266
chr1	940740	941240	genic|chr1:940740-941240	NOC2L	959299	0hr_npglut	0.027668
chr1	940740	941240	genic|chr1:940740-941240	SAMD11	925740	0hr_npglut	0.022972
chr1	941665	942830	genic|chr1:941665-942830	ATAD3B	1471754	0hr_npglut	0.052387
chr1	941665	942830	genic|chr1:941665-942830	VWA1	1435522	0hr_npglut	0.028436
chr1	941665	942830	genic|chr1:941665-942830	MRPL20	1407313	0hr_npglut	0.043279
chr1	941665	942830	genic|chr1:941665-942830	AURKAIP1	1375438	0hr_npglut	0.021624
chr1	941665	942830	genic|chr1:941665-942830	DVL1	1349112	0hr_npglut	0.023943
chr1	941665	942830	genic|chr1:941665-942830	TAS1R3	1331345	0hr_npglut	0.053662
chr1	941665	942830	genic|chr1:941665-942830	B3GALT6	1232248	0hr_npglut	0.028625
chr1	941665	942830	genic|chr1:941665-942830	SDF4	1232067	0hr_npglut	0.028634
chr1	941665	942830	genic|chr1:941665-942830	LINC01342	1137016	0hr_npglut	0.02524
chr1	941665	942830	genic|chr1:941665-942830	ISG15	1013466	0hr_npglut	0.034268
chr1	941665	942830	genic|chr1:941665-942830	HES4	1000172	0hr_npglut	0.045976
chr1	941665	942830	genic|chr1:941665-942830	PLEKHN1	966496	0hr_npglut	0.113503
chr1	941665	942830	genic|chr1:941665-942830	KLHL17	960586	0hr_npglut	0.153939
chr1	941665	942830	genic|chr1:941665-942830	NOC2L	959299	0hr_npglut	0.209293
chr1	941665	942830	genic|chr1:941665-942830	SAMD11	925740	0hr_npglut	0.172005
chr1	941665	942830	genic|chr1:941665-942830	LINC01128	827590	0hr_npglut	0.066643
chr1	941665	942830	genic|chr1:941665-942830	LINC00115	827522	0hr_npglut	0.066642
chr1	944240	945008	genic|chr1:944240-945008	PLEKHN1	966496	0hr_npglut	0.02109
chr1	944240	945008	genic|chr1:944240-945008	KLHL17	960586	0hr_npglut	0.02847
chr1	944240	945008	genic|chr1:944240-945008	NOC2L	959299	0hr_npglut	0.038334
chr1	944240	945008	genic|chr1:944240-945008	SAMD11	925740	0hr_npglut	0.030906
chr1	959049	959574	promoter|chr1:959049-959574	NOC2L	959299	0hr_npglut	1
chr1	960321	961093	promoter|chr1:960321-961093	KLHL17	960586	0hr_npglut	1
chr1	961143	961908	genic|chr1:961143-961908	PLEKHN1	966496	0hr_npglut	0.049606
chr1	961143	961908	genic|chr1:961143-961908	KLHL17	960586	0hr_npglut	0.045018
chr1	961143	961908	genic|chr1:961143-961908	NOC2L	959299	0hr_npglut	0.042132
chr1	965923	967748	promoter|chr1:965923-967748	PLEKHN1	966496	0hr_npglut	1
chr1	975953	976453	genic|chr1:975953-976453	PLEKHN1	966496	0hr_npglut	0.022125
chr1	998478	999835	promoter|chr1:998478-999835	HES4	1000172	0hr_npglut	1
chr1	999922	1001102	promoter|chr1:999922-1001102	HES4	1000172	0hr_npglut	1
chr1	1001743	1002243	intergenic|chr1:1001743-1002243	ISG15	1013466	0hr_npglut	0.021405
chr1	1001743	1002243	intergenic|chr1:1001743-1002243	HES4	1000172	0hr_npglut	0.059354
chr1	1004866	1005669	intergenic|chr1:1004866-1005669	ISG15	1013466	0hr_npglut	0.048918
chr1	1004866	1005669	intergenic|chr1:1004866-1005669	HES4	1000172	0hr_npglut	0.039792
chr1	1005909	1007001	intergenic|chr1:1005909-1007001	ISG15	1013466	0hr_npglut	0.030123
chr1	1005909	1007001	intergenic|chr1:1005909-1007001	HES4	1000172	0hr_npglut	0.022806
chr1	1013025	1014147	promoter|chr1:1013025-1014147	ISG15	1013466	0hr_npglut	1
chr1	1019269	1020372	promoter|chr1:1019269-1020372	AGRN	1020122	0hr_npglut	1
chr1	1020383	1020883	promoter|chr1:1020383-1020883	AGRN	1020122	0hr_npglut	1
chr1	1032394	1032894	genic|chr1:1032394-1032894	AGRN	1020122	0hr_npglut	0.037416
chr1	1032394	1032894	genic|chr1:1032394-1032894	ISG15	1013466	0hr_npglut	0.021914
chr1	1032903	1034373	genic|chr1:1032903-1034373	PRKCZ	2050469	0hr_npglut	0.029374
chr1	1032903	1034373	genic|chr1:1032903-1034373	GABRD	2019328	0hr_npglut	0.044143
chr1	1032903	1034373	genic|chr1:1032903-1034373	TMEM240	1540360	0hr_npglut	0.029556
chr1	1032903	1034373	genic|chr1:1032903-1034373	ATAD3A	1512142	0hr_npglut	0.022982
chr1	1032903	1034373	genic|chr1:1032903-1034373	LINC01770	1434573	0hr_npglut	0.026436
chr1	1032903	1034373	genic|chr1:1032903-1034373	ANKRD65	1421444	0hr_npglut	0.024583
chr1	1032903	1034373	genic|chr1:1032903-1034373	CCNL2	1399338	0hr_npglut	0.042384
chr1	1032903	1034373	genic|chr1:1032903-1034373	TAS1R3	1331345	0hr_npglut	0.029915
chr1	1032903	1034373	genic|chr1:1032903-1034373	CPTP	1324762	0hr_npglut	0.036102
chr1	1032903	1034373	genic|chr1:1032903-1034373	INTS11	1324687	0hr_npglut	0.036095
chr1	1032903	1034373	genic|chr1:1032903-1034373	C1QTNF12	1246722	0hr_npglut	0.066451
chr1	1032903	1034373	genic|chr1:1032903-1034373	B3GALT6	1232248	0hr_npglut	0.039597
chr1	1032903	1034373	genic|chr1:1032903-1034373	SDF4	1232067	0hr_npglut	0.03961
chr1	1032903	1034373	genic|chr1:1032903-1034373	TNFRSF18	1206709	0hr_npglut	0.023516
chr1	1032903	1034373	genic|chr1:1032903-1034373	LINC01342	1137016	0hr_npglut	0.030507
chr1	1032903	1034373	genic|chr1:1032903-1034373	C1orf159	1116356	0hr_npglut	0.03818
chr1	1032903	1034373	genic|chr1:1032903-1034373	RNF223	1074307	0hr_npglut	0.041894
chr1	1032903	1034373	genic|chr1:1032903-1034373	AGRN	1020122	0hr_npglut	0.159925
chr1	1032903	1034373	genic|chr1:1032903-1034373	ISG15	1013466	0hr_npglut	0.093392
chr1	1032903	1034373	genic|chr1:1032903-1034373	HES4	1000172	0hr_npglut	0.070223
chr1	1032903	1034373	genic|chr1:1032903-1034373	KLHL17	960586	0hr_npglut	0.07958
chr1	1032903	1034373	genic|chr1:1032903-1034373	SAMD11	925740	0hr_npglut	0.032803
chr1	1040614	1041485	genic|chr1:1040614-1041485	FNDC10	1600096	0hr_npglut	0.036352
chr1	1040614	1041485	genic|chr1:1040614-1041485	TMEM240	1540360	0hr_npglut	0.02452
chr1	1040614	1041485	genic|chr1:1040614-1041485	ATAD3B	1471754	0hr_npglut	0.023786
chr1	1040614	1041485	genic|chr1:1040614-1041485	TAS1R3	1331345	0hr_npglut	0.024264
chr1	1040614	1041485	genic|chr1:1040614-1041485	CPTP	1324762	0hr_npglut	0.029712
chr1	1040614	1041485	genic|chr1:1040614-1041485	INTS11	1324687	0hr_npglut	0.029706
chr1	1040614	1041485	genic|chr1:1040614-1041485	UBE2J2	1273854	0hr_npglut	0.044689
chr1	1040614	1041485	genic|chr1:1040614-1041485	B3GALT6	1232248	0hr_npglut	0.039883
chr1	1040614	1041485	genic|chr1:1040614-1041485	SDF4	1232067	0hr_npglut	0.039894
chr1	1040614	1041485	genic|chr1:1040614-1041485	LINC01342	1137016	0hr_npglut	0.02183
chr1	1040614	1041485	genic|chr1:1040614-1041485	AGRN	1020122	0hr_npglut	0.059484
chr1	1040614	1041485	genic|chr1:1040614-1041485	ISG15	1013466	0hr_npglut	0.031808
chr1	1040614	1041485	genic|chr1:1040614-1041485	HES4	1000172	0hr_npglut	0.032251
chr1	1040614	1041485	genic|chr1:1040614-1041485	PLEKHN1	966496	0hr_npglut	0.02982
chr1	1040614	1041485	genic|chr1:1040614-1041485	NOC2L	959299	0hr_npglut	0.025032
chr1	1040614	1041485	genic|chr1:1040614-1041485	SAMD11	925740	0hr_npglut	0.02588
chr1	1059022	1059912	intergenic|chr1:1059022-1059912	C1QTNF12	1246722	0hr_npglut	0.024332
chr1	1059022	1059912	intergenic|chr1:1059022-1059912	LINC01342	1137016	0hr_npglut	0.047547
chr1	1059022	1059912	intergenic|chr1:1059022-1059912	RNF223	1074307	0hr_npglut	0.058721
chr1	1059022	1059912	intergenic|chr1:1059022-1059912	HES4	1000172	0hr_npglut	0.034113
chr1	1063748	1064607	intergenic|chr1:1063748-1064607	LINC01342	1137016	0hr_npglut	0.022753
chr1	1063748	1064607	intergenic|chr1:1063748-1064607	RNF223	1074307	0hr_npglut	0.061369
chr1	1069119	1069619	intergenic|chr1:1069119-1069619	C1QTNF12	1246722	0hr_npglut	0.044813
chr1	1069119	1069619	intergenic|chr1:1069119-1069619	RNF223	1074307	0hr_npglut	0.155325
chr1	1069119	1069619	intergenic|chr1:1069119-1069619	AGRN	1020122	0hr_npglut	0.021846
chr1	1069119	1069619	intergenic|chr1:1069119-1069619	ISG15	1013466	0hr_npglut	0.026673
chr1	1069119	1069619	intergenic|chr1:1069119-1069619	KLHL17	960586	0hr_npglut	0.03226
chr1	1069799	1070299	intergenic|chr1:1069799-1070299	RNF223	1074307	0hr_npglut	0.070543
chr1	1074057	1074557	promoter|chr1:1074057-1074557	RNF223	1074307	0hr_npglut	1
chr1	1079544	1080044	intergenic|chr1:1079544-1080044	RNF223	1074307	0hr_npglut	0.084753
chr1	1080052	1080783	intergenic|chr1:1080052-1080783	C1QTNF12	1246722	0hr_npglut	0.023102
chr1	1080052	1080783	intergenic|chr1:1080052-1080783	RNF223	1074307	0hr_npglut	0.039884
chr1	1115638	1116606	promoter|chr1:1115638-1116606	C1orf159	1116356	0hr_npglut	1
chr1	1121593	1122538	intergenic|chr1:1121593-1122538	C1orf159	1116356	0hr_npglut	0.025454
chr1	1127017	1128101	intergenic|chr1:1127017-1128101	LINC01342	1137016	0hr_npglut	0.040577
chr1	1135338	1137712	promoter|chr1:1135338-1137712	LINC01342	1137016	0hr_npglut	1
chr1	1143250	1144898	genic|chr1:1143250-1144898	LINC01342	1137016	0hr_npglut	0.054802
chr1	1156955	1158572	intergenic|chr1:1156955-1158572	LINC01342	1137016	0hr_npglut	0.035316
chr1	1200515	1201903	intergenic|chr1:1200515-1201903	TNFRSF18	1206709	0hr_npglut	0.310098
chr1	1200515	1201903	intergenic|chr1:1200515-1201903	LINC01342	1137016	0hr_npglut	0.022061
chr1	1203633	1204358	genic|chr1:1203633-1204358	TNFRSF18	1206709	0hr_npglut	0.066467
chr1	1206336	1206965	promoter|chr1:1206336-1206965	TNFRSF18	1206709	0hr_npglut	1
chr1	1207935	1208668	intergenic|chr1:1207935-1208668	TNFRSF18	1206709	0hr_npglut	0.109642
chr1	1208902	1209402	intergenic|chr1:1208902-1209402	TNFRSF18	1206709	0hr_npglut	0.030253
chr1	1231301	1232702	promoter|chr1:1231301-1232702	B3GALT6	1232248	0hr_npglut	1
chr1	1231301	1232702	promoter|chr1:1231301-1232702	SDF4	1232067	0hr_npglut	1
chr1	1237064	1238112	intergenic|chr1:1237064-1238112	B3GALT6	1232248	0hr_npglut	0.022827
chr1	1237064	1238112	intergenic|chr1:1237064-1238112	SDF4	1232067	0hr_npglut	0.022674
chr1	1238118	1239157	intergenic|chr1:1238118-1239157	C1QTNF12	1246722	0hr_npglut	0.021545
chr1	1238118	1239157	intergenic|chr1:1238118-1239157	B3GALT6	1232248	0hr_npglut	0.026692
chr1	1238118	1239157	intergenic|chr1:1238118-1239157	SDF4	1232067	0hr_npglut	0.02658
chr1	1243767	1244672	genic|chr1:1243767-1244672	C1QTNF12	1246722	0hr_npglut	0.038881
chr1	1246162	1247462	promoter|chr1:1246162-1247462	C1QTNF12	1246722	0hr_npglut	1
chr1	1249664	1251293	intergenic|chr1:1249664-1251293	C1QTNF12	1246722	0hr_npglut	0.034544
chr1	1272893	1274464	promoter|chr1:1272893-1274464	UBE2J2	1273854	0hr_npglut	1
chr1	1274524	1275358	intergenic|chr1:1274524-1275358	UBE2J2	1273854	0hr_npglut	0.055908
chr1	1290892	1292573	genic|chr1:1290892-1292573	CDK11A	1724565	0hr_npglut	0.027779
chr1	1290892	1292573	genic|chr1:1290892-1292573	CDK11B	1724420	0hr_npglut	0.027777
chr1	1290892	1292573	genic|chr1:1290892-1292573	ATAD3A	1512142	0hr_npglut	0.027298
chr1	1290892	1292573	genic|chr1:1290892-1292573	VWA1	1435522	0hr_npglut	0.024107
chr1	1290892	1292573	genic|chr1:1290892-1292573	CPTP	1324762	0hr_npglut	0.024307
chr1	1290892	1292573	genic|chr1:1290892-1292573	INTS11	1324687	0hr_npglut	0.024315
chr1	1290892	1292573	genic|chr1:1290892-1292573	PUSL1	1308579	0hr_npglut	0.031545
chr1	1290892	1292573	genic|chr1:1290892-1292573	ACAP3	1307889	0hr_npglut	0.031681
chr1	1290892	1292573	genic|chr1:1290892-1292573	UBE2J2	1273854	0hr_npglut	0.04872
chr1	1290892	1292573	genic|chr1:1290892-1292573	C1QTNF12	1246722	0hr_npglut	0.029396
chr1	1290892	1292573	genic|chr1:1290892-1292573	B3GALT6	1232248	0hr_npglut	0.021067
chr1	1290892	1292573	genic|chr1:1290892-1292573	SDF4	1232067	0hr_npglut	0.02107
chr1	1290892	1292573	genic|chr1:1290892-1292573	HES4	1000172	0hr_npglut	0.023442
chr1	1304187	1305095	genic|chr1:1304187-1305095	TAS1R3	1331345	0hr_npglut	0.045398
chr1	1304187	1305095	genic|chr1:1304187-1305095	CPTP	1324762	0hr_npglut	0.044667
chr1	1304187	1305095	genic|chr1:1304187-1305095	INTS11	1324687	0hr_npglut	0.044752
chr1	1304187	1305095	genic|chr1:1304187-1305095	PUSL1	1308579	0hr_npglut	0.084379
chr1	1304187	1305095	genic|chr1:1304187-1305095	ACAP3	1307889	0hr_npglut	0.084339
chr1	1304187	1305095	genic|chr1:1304187-1305095	UBE2J2	1273854	0hr_npglut	0.034754
chr1	1304187	1305095	genic|chr1:1304187-1305095	C1QTNF12	1246722	0hr_npglut	0.021273
chr1	1305502	1306002	genic|chr1:1305502-1306002	PUSL1	1308579	0hr_npglut	0.04563
chr1	1305502	1306002	genic|chr1:1305502-1306002	ACAP3	1307889	0hr_npglut	0.045609
chr1	1307446	1309253	promoter|chr1:1307446-1309253	PUSL1	1308579	0hr_npglut	1
chr1	1307446	1309253	promoter|chr1:1307446-1309253	ACAP3	1307889	0hr_npglut	1
chr1	1324192	1325552	promoter|chr1:1324192-1325552	CPTP	1324762	0hr_npglut	1
chr1	1324192	1325552	promoter|chr1:1324192-1325552	INTS11	1324687	0hr_npglut	1
chr1	1330174	1332049	promoter|chr1:1330174-1332049	TAS1R3	1331345	0hr_npglut	1
chr1	1347977	1350174	promoter|chr1:1347977-1350174	DVL1	1349112	0hr_npglut	1
chr1	1354153	1355806	genic|chr1:1354153-1355806	MRPL20	1407313	0hr_npglut	0.024709
chr1	1354153	1355806	genic|chr1:1354153-1355806	CCNL2	1399338	0hr_npglut	0.029908
chr1	1354153	1355806	genic|chr1:1354153-1355806	AURKAIP1	1375438	0hr_npglut	0.033893
chr1	1354153	1355806	genic|chr1:1354153-1355806	DVL1	1349112	0hr_npglut	0.089311
chr1	1354153	1355806	genic|chr1:1354153-1355806	TAS1R3	1331345	0hr_npglut	0.022501
chr1	1371981	1372481	intergenic|chr1:1371981-1372481	AURKAIP1	1375438	0hr_npglut	0.035319
chr1	1374548	1375048	promoter|chr1:1374548-1375048	AURKAIP1	1375438	0hr_npglut	1
chr1	1375166	1375688	promoter|chr1:1375166-1375688	AURKAIP1	1375438	0hr_npglut	1
chr1	1398680	1400381	promoter|chr1:1398680-1400381	CCNL2	1399338	0hr_npglut	1
chr1	1406423	1408174	promoter|chr1:1406423-1408174	MRPL20	1407313	0hr_npglut	1
chr1	1419930	1420430	genic|chr1:1419930-1420430	ANKRD65	1421444	0hr_npglut	0.088145
chr1	1420669	1421694	promoter|chr1:1420669-1421694	ANKRD65	1421444	0hr_npglut	1
chr1	1422590	1423090	intergenic|chr1:1422590-1423090	ANKRD65	1421444	0hr_npglut	0.024987
chr1	1426849	1427349	genic|chr1:1426849-1427349	ANKRD65	1421444	0hr_npglut	0.029592
chr1	1427374	1427874	genic|chr1:1427374-1427874	LINC01770	1434573	0hr_npglut	0.027137
chr1	1427374	1427874	genic|chr1:1427374-1427874	ANKRD65	1421444	0hr_npglut	0.051618
chr1	1430156	1430893	genic|chr1:1430156-1430893	VWA1	1435522	0hr_npglut	0.101846
chr1	1430156	1430893	genic|chr1:1430156-1430893	LINC01770	1434573	0hr_npglut	0.110983
chr1	1430156	1430893	genic|chr1:1430156-1430893	ANKRD65	1421444	0hr_npglut	0.033214
chr1	1431845	1432345	genic|chr1:1431845-1432345	VWA1	1435522	0hr_npglut	0.035683
chr1	1431845	1432345	genic|chr1:1431845-1432345	LINC01770	1434573	0hr_npglut	0.038885
chr1	1433143	1433643	genic|chr1:1433143-1433643	VWA1	1435522	0hr_npglut	0.043266
chr1	1433143	1433643	genic|chr1:1433143-1433643	LINC01770	1434573	0hr_npglut	0.047147
chr1	1433699	1434199	promoter|chr1:1433699-1434199	LINC01770	1434573	0hr_npglut	1
chr1	1434323	1434823	promoter|chr1:1434323-1434823	LINC01770	1434573	0hr_npglut	1
chr1	1435272	1435925	promoter|chr1:1435272-1435925	VWA1	1435522	0hr_npglut	1
chr1	1461758	1462954	genic|chr1:1461758-1462954	ATAD3B	1471754	0hr_npglut	0.05295
chr1	1470967	1471467	promoter|chr1:1470967-1471467	ATAD3B	1471754	0hr_npglut	1
chr1	1471468	1472618	promoter|chr1:1471468-1472618	ATAD3B	1471754	0hr_npglut	1
chr1	1504856	1506178	intergenic|chr1:1504856-1506178	TMEM240	1540360	0hr_npglut	0.02225
chr1	1504856	1506178	intergenic|chr1:1504856-1506178	ATAD3A	1512142	0hr_npglut	0.168297
chr1	1504856	1506178	intergenic|chr1:1504856-1506178	ATAD3B	1471754	0hr_npglut	0.048885
chr1	1504856	1506178	intergenic|chr1:1504856-1506178	LINC01770	1434573	0hr_npglut	0.021405
chr1	1504856	1506178	intergenic|chr1:1504856-1506178	MRPL20	1407313	0hr_npglut	0.025015
chr1	1504856	1506178	intergenic|chr1:1504856-1506178	DVL1	1349112	0hr_npglut	0.032795
chr1	1511517	1512980	promoter|chr1:1511517-1512980	ATAD3A	1512142	0hr_npglut	1
chr1	1533189	1534283	genic|chr1:1533189-1534283	TMEM240	1540360	0hr_npglut	0.046144
chr1	1539172	1540075	promoter|chr1:1539172-1540075	TMEM240	1540360	0hr_npglut	1
chr1	1540110	1540877	promoter|chr1:1540110-1540877	TMEM240	1540360	0hr_npglut	1
chr1	1550911	1551411	genic|chr1:1550911-1551411	TMEM240	1540360	0hr_npglut	0.028747
chr1	1554783	1555550	genic|chr1:1554783-1555550	SLC35E2	1745999	0hr_npglut	0.039819
chr1	1554783	1555550	genic|chr1:1554783-1555550	SSU72	1574882	0hr_npglut	0.124573
chr1	1554783	1555550	genic|chr1:1554783-1555550	TMEM240	1540360	0hr_npglut	0.11667
chr1	1554783	1555550	genic|chr1:1554783-1555550	ATAD3A	1512142	0hr_npglut	0.035076
chr1	1554783	1555550	genic|chr1:1554783-1555550	ATAD3B	1471754	0hr_npglut	0.041092
chr1	1554783	1555550	genic|chr1:1554783-1555550	ANKRD65	1421444	0hr_npglut	0.035749
chr1	1562688	1563188	genic|chr1:1562688-1563188	FNDC10	1600096	0hr_npglut	0.022555
chr1	1562688	1563188	genic|chr1:1562688-1563188	SSU72	1574882	0hr_npglut	0.034217
chr1	1562688	1563188	genic|chr1:1562688-1563188	TMEM240	1540360	0hr_npglut	0.027042
chr1	1567019	1567519	genic|chr1:1567019-1567519	SSU72	1574882	0hr_npglut	0.023406
chr1	1573733	1575629	promoter|chr1:1573733-1575629	SSU72	1574882	0hr_npglut	1
chr1	1596923	1598068	genic|chr1:1596923-1598068	FNDC10	1600096	0hr_npglut	0.087288
chr1	1599208	1600412	promoter|chr1:1599208-1600412	FNDC10	1600096	0hr_npglut	1
chr1	1600443	1600943	promoter|chr1:1600443-1600943	FNDC10	1600096	0hr_npglut	1
chr1	1614710	1616520	promoter|chr1:1614710-1616520	MIB2	1615414	0hr_npglut	1
chr1	1621803	1622665	genic|chr1:1621803-1622665	MIB2	1615414	0hr_npglut	0.033493
chr1	1628967	1629789	genic|chr1:1628967-1629789	MMP23B	1632180	0hr_npglut	0.031414
chr1	1629834	1630686	genic|chr1:1629834-1630686	SLC35E2B	1692804	0hr_npglut	0.028172
chr1	1629834	1630686	genic|chr1:1629834-1630686	MMP23B	1632180	0hr_npglut	0.350688
chr1	1629834	1630686	genic|chr1:1629834-1630686	MIB2	1615414	0hr_npglut	0.038948
chr1	1630847	1631347	intergenic|chr1:1630847-1631347	MMP23B	1632180	0hr_npglut	0.025339
chr1	1631930	1632430	promoter|chr1:1631930-1632430	MMP23B	1632180	0hr_npglut	1
chr1	1658892	1659392	genic|chr1:1658892-1659392	SLC35E2	1745999	0hr_npglut	0.027079
chr1	1658892	1659392	genic|chr1:1658892-1659392	CDK11A	1724565	0hr_npglut	0.037434
chr1	1658892	1659392	genic|chr1:1658892-1659392	CDK11B	1724420	0hr_npglut	0.037451
chr1	1658892	1659392	genic|chr1:1658892-1659392	SLC35E2B	1692804	0hr_npglut	0.04171
chr1	1658892	1659392	genic|chr1:1658892-1659392	MMP23B	1632180	0hr_npglut	0.038891
chr1	1658892	1659392	genic|chr1:1658892-1659392	TMEM240	1540360	0hr_npglut	0.02147
chr1	1683189	1684571	genic|chr1:1683189-1684571	SLC35E2B	1692804	0hr_npglut	0.021196
chr1	1692260	1693639	promoter|chr1:1692260-1693639	SLC35E2B	1692804	0hr_npglut	1
chr1	1724170	1724815	promoter|chr1:1724170-1724815	CDK11A	1724565	0hr_npglut	1
chr1	1724170	1724815	promoter|chr1:1724170-1724815	CDK11B	1724420	0hr_npglut	1
chr1	1745546	1746654	promoter|chr1:1745546-1746654	SLC35E2	1745999	0hr_npglut	1
chr1	1777799	1779333	promoter|chr1:1777799-1779333	NADK	1778470	0hr_npglut	1
chr1	1786907	1787768	genic|chr1:1786907-1787768	NADK	1778470	0hr_npglut	0.028292
chr1	1788065	1789041	genic|chr1:1788065-1789041	NADK	1778470	0hr_npglut	0.108224
chr1	1826305	1827881	genic|chr1:1826305-1827881	TMEM52	1919301	0hr_npglut	0.026569
chr1	1826305	1827881	genic|chr1:1826305-1827881	GNB1	1891117	0hr_npglut	0.039339
chr1	1826305	1827881	genic|chr1:1826305-1827881	NADK	1778470	0hr_npglut	0.042581
chr1	1826305	1827881	genic|chr1:1826305-1827881	LINC01128	827590	0hr_npglut	0.038057
chr1	1826305	1827881	genic|chr1:1826305-1827881	LINC00115	827522	0hr_npglut	0.038059
chr1	1889839	1891974	promoter|chr1:1889839-1891974	GNB1	1891117	0hr_npglut	1
chr1	1895876	1896376	intergenic|chr1:1895876-1896376	GNB1	1891117	0hr_npglut	0.021957
chr1	1906147	1906647	intergenic|chr1:1906147-1906647	TMEM52	1919301	0hr_npglut	0.025956
chr1	1906147	1906647	intergenic|chr1:1906147-1906647	GNB1	1891117	0hr_npglut	0.025512
chr1	1908291	1909439	intergenic|chr1:1908291-1909439	FAAP20	2194775	0hr_npglut	0.021534
chr1	1908291	1909439	intergenic|chr1:1908291-1909439	PRKCZ	2050469	0hr_npglut	0.028675
chr1	1908291	1909439	intergenic|chr1:1908291-1909439	TMEM52	1919301	0hr_npglut	0.141686
chr1	1908291	1909439	intergenic|chr1:1908291-1909439	GNB1	1891117	0hr_npglut	0.122711
chr1	1908291	1909439	intergenic|chr1:1908291-1909439	NADK	1778470	0hr_npglut	0.055166
chr1	1908291	1909439	intergenic|chr1:1908291-1909439	SLC35E2	1745999	0hr_npglut	0.073311
chr1	1908291	1909439	intergenic|chr1:1908291-1909439	CDK11A	1724565	0hr_npglut	0.062261
chr1	1908291	1909439	intergenic|chr1:1908291-1909439	CDK11B	1724420	0hr_npglut	0.06226
chr1	1908291	1909439	intergenic|chr1:1908291-1909439	FNDC10	1600096	0hr_npglut	0.022621
chr1	1908291	1909439	intergenic|chr1:1908291-1909439	ATAD3A	1512142	0hr_npglut	0.024092
chr1	1908291	1909439	intergenic|chr1:1908291-1909439	AGRN	1020122	0hr_npglut	0.027049
chr1	1918531	1919676	promoter|chr1:1918531-1919676	TMEM52	1919301	0hr_npglut	1
chr1	1943698	1944643	genic|chr1:1943698-1944643	PRKCZ	2050469	0hr_npglut	0.037652
chr1	1943698	1944643	genic|chr1:1943698-1944643	CFAP74	2003837	0hr_npglut	0.022154
chr1	1943698	1944643	genic|chr1:1943698-1944643	SLC35E2	1745999	0hr_npglut	0.040336
chr1	1972929	1975012	genic|chr1:1972929-1975012	CFAP74	2003837	0hr_npglut	0.024118
chr1	2003587	2004102	promoter|chr1:2003587-2004102	CFAP74	2003837	0hr_npglut	1
chr1	2014976	2015836	intergenic|chr1:2014976-2015836	GABRD	2019328	0hr_npglut	0.051274
chr1	2019068	2020020	promoter|chr1:2019068-2020020	GABRD	2019328	0hr_npglut	1
chr1	2021539	2022039	genic|chr1:2021539-2022039	GABRD	2019328	0hr_npglut	0.061476
chr1	2022060	2022560	genic|chr1:2022060-2022560	GABRD	2019328	0hr_npglut	0.030046
chr1	2025576	2026479	genic|chr1:2025576-2026479	GABRD	2019328	0hr_npglut	0.045598
chr1	2025576	2026479	genic|chr1:2025576-2026479	CFAP74	2003837	0hr_npglut	0.035517
chr1	2044361	2045256	intergenic|chr1:2044361-2045256	PRKCZ	2050469	0hr_npglut	0.053594
chr1	2044361	2045256	intergenic|chr1:2044361-2045256	GABRD	2019328	0hr_npglut	0.037921
chr1	2046384	2046884	intergenic|chr1:2046384-2046884	PRKCZ	2050469	0hr_npglut	0.024609
chr1	2050053	2050719	promoter|chr1:2050053-2050719	PRKCZ	2050469	0hr_npglut	1
chr1	2073402	2074917	genic|chr1:2073402-2074917	PRKCZ	2050469	0hr_npglut	0.062033
chr1	2073402	2074917	genic|chr1:2073402-2074917	GABRD	2019328	0hr_npglut	0.028404
chr1	2073402	2074917	genic|chr1:2073402-2074917	CFAP74	2003837	0hr_npglut	0.033369
chr1	2088297	2088797	genic|chr1:2088297-2088797	CFAP74	2003837	0hr_npglut	0.026411
chr1	2133039	2133816	genic|chr1:2133039-2133816	CFAP74	2003837	0hr_npglut	0.022189
chr1	2179424	2180737	genic|chr1:2179424-2180737	FAAP20	2194775	0hr_npglut	0.056702
chr1	2179424	2180737	genic|chr1:2179424-2180737	PRKCZ	2050469	0hr_npglut	0.024352
chr1	2179424	2180737	genic|chr1:2179424-2180737	FNDC10	1600096	0hr_npglut	0.021669
chr1	2179424	2180737	genic|chr1:2179424-2180737	PLEKHN1	966496	0hr_npglut	0.022082
chr1	2189428	2190260	genic|chr1:2189428-2190260	RER1	2391774	0hr_npglut	0.031649
chr1	2189428	2190260	genic|chr1:2189428-2190260	MORN1	2391751	0hr_npglut	0.031648
chr1	2189428	2190260	genic|chr1:2189428-2190260	SKI	2228694	0hr_npglut	0.027526
chr1	2189428	2190260	genic|chr1:2189428-2190260	FAAP20	2194775	0hr_npglut	0.202324
chr1	2189428	2190260	genic|chr1:2189428-2190260	PRKCZ	2050469	0hr_npglut	0.032163
chr1	2189428	2190260	genic|chr1:2189428-2190260	TMEM52	1919301	0hr_npglut	0.041224
chr1	2189428	2190260	genic|chr1:2189428-2190260	FNDC10	1600096	0hr_npglut	0.027558
chr1	2189428	2190260	genic|chr1:2189428-2190260	RNF223	1074307	0hr_npglut	0.025877
chr1	2189428	2190260	genic|chr1:2189428-2190260	NOC2L	959299	0hr_npglut	0.024298
chr1	2194290	2195596	promoter|chr1:2194290-2195596	FAAP20	2194775	0hr_npglut	1
chr1	2195727	2196227	intergenic|chr1:2195727-2196227	FAAP20	2194775	0hr_npglut	0.023135
chr1	2199213	2199958	intergenic|chr1:2199213-2199958	FAAP20	2194775	0hr_npglut	0.06865
chr1	2204390	2205761	intergenic|chr1:2204390-2205761	RER1	2391774	0hr_npglut	0.037104
chr1	2204390	2205761	intergenic|chr1:2204390-2205761	MORN1	2391751	0hr_npglut	0.037102
chr1	2204390	2205761	intergenic|chr1:2204390-2205761	SKI	2228694	0hr_npglut	0.036046
chr1	2204390	2205761	intergenic|chr1:2204390-2205761	FAAP20	2194775	0hr_npglut	0.120666
chr1	2204390	2205761	intergenic|chr1:2204390-2205761	TMEM240	1540360	0hr_npglut	0.031726
chr1	2204390	2205761	intergenic|chr1:2204390-2205761	ATAD3B	1471754	0hr_npglut	0.031639
chr1	2204390	2205761	intergenic|chr1:2204390-2205761	AGRN	1020122	0hr_npglut	0.027779
chr1	2212358	2213498	intergenic|chr1:2212358-2213498	SKI	2228694	0hr_npglut	0.024889
chr1	2212358	2213498	intergenic|chr1:2212358-2213498	FAAP20	2194775	0hr_npglut	0.031322
chr1	2227055	2227555	intergenic|chr1:2227055-2227555	SKI	2228694	0hr_npglut	0.057596
chr1	2227610	2228944	promoter|chr1:2227610-2228944	SKI	2228694	0hr_npglut	1
chr1	2229089	2229589	promoter|chr1:2229089-2229589	SKI	2228694	0hr_npglut	1
chr1	2231827	2232327	genic|chr1:2231827-2232327	SKI	2228694	0hr_npglut	0.042014
chr1	2293967	2294716	genic|chr1:2293967-2294716	NADK	1778470	0hr_npglut	0.021562
chr1	2299213	2301671	genic|chr1:2299213-2301671	SKI	2228694	0hr_npglut	0.02814
chr1	2381665	2383008	genic|chr1:2381665-2383008	RER1	2391774	0hr_npglut	0.043544
chr1	2381665	2383008	genic|chr1:2381665-2383008	MORN1	2391751	0hr_npglut	0.043578
chr1	2381665	2383008	genic|chr1:2381665-2383008	FAAP20	2194775	0hr_npglut	0.021193
chr1	2381665	2383008	genic|chr1:2381665-2383008	CDK11A	1724565	0hr_npglut	0.025032
chr1	2381665	2383008	genic|chr1:2381665-2383008	CDK11B	1724420	0hr_npglut	0.025032
chr1	2390944	2392288	promoter|chr1:2390944-2392288	RER1	2391774	0hr_npglut	1
chr1	2390944	2392288	promoter|chr1:2390944-2392288	MORN1	2391751	0hr_npglut	1
chr1	2411939	2413509	promoter|chr1:2411939-2413509	PEX10	2412571	0hr_npglut	1
chr1	2414307	2414807	intergenic|chr1:2414307-2414807	PEX10	2412571	0hr_npglut	0.045376
chr1	2443249	2444270	intergenic|chr1:2443249-2444270	TNFRSF14	2556364	0hr_npglut	0.033796
chr1	2443249	2444270	intergenic|chr1:2443249-2444270	HES5	2530245	0hr_npglut	0.035565
chr1	2443249	2444270	intergenic|chr1:2443249-2444270	PLCH2	2476314	0hr_npglut	0.033044
chr1	2463353	2464117	intergenic|chr1:2463353-2464117	PLCH2	2476314	0hr_npglut	0.026194
chr1	2466941	2467653	intergenic|chr1:2466941-2467653	PLCH2	2476314	0hr_npglut	0.040773
chr1	2471402	2471902	intergenic|chr1:2471402-2471902	PLCH2	2476314	0hr_npglut	0.03321
chr1	2472069	2472736	intergenic|chr1:2472069-2472736	PLCH2	2476314	0hr_npglut	0.034346
chr1	2473314	2473814	intergenic|chr1:2473314-2473814	PLCH2	2476314	0hr_npglut	0.026366
chr1	2473830	2474330	intergenic|chr1:2473830-2474330	PLCH2	2476314	0hr_npglut	0.024069
chr1	2476064	2478624	promoter|chr1:2476064-2478624	PLCH2	2476314	0hr_npglut	1
chr1	2525515	2527174	promoter|chr1:2525515-2527174	PANK4	2526628	0hr_npglut	1
chr1	2529265	2529974	promoter|chr1:2529265-2529974	HES5	2530245	0hr_npglut	1
chr1	2529995	2530556	promoter|chr1:2529995-2530556	HES5	2530245	0hr_npglut	1
chr1	2534812	2536297	intergenic|chr1:2534812-2536297	TNFRSF14	2556364	0hr_npglut	0.02447
chr1	2534812	2536297	intergenic|chr1:2534812-2536297	HES5	2530245	0hr_npglut	0.124364
chr1	2534812	2536297	intergenic|chr1:2534812-2536297	PANK4	2526628	0hr_npglut	0.078518
chr1	2534812	2536297	intergenic|chr1:2534812-2536297	PLCH2	2476314	0hr_npglut	0.02558
chr1	2534812	2536297	intergenic|chr1:2534812-2536297	PEX10	2412571	0hr_npglut	0.025387
chr1	2543393	2544768	intergenic|chr1:2543393-2544768	TNFRSF14	2556364	0hr_npglut	0.042243
chr1	2543393	2544768	intergenic|chr1:2543393-2544768	HES5	2530245	0hr_npglut	0.037666
chr1	2543393	2544768	intergenic|chr1:2543393-2544768	PANK4	2526628	0hr_npglut	0.025797
chr1	2543393	2544768	intergenic|chr1:2543393-2544768	PLCH2	2476314	0hr_npglut	0.025482
chr1	2545872	2546372	intergenic|chr1:2545872-2546372	TNFRSF14	2556364	0hr_npglut	0.056548
chr1	2545872	2546372	intergenic|chr1:2545872-2546372	HES5	2530245	0hr_npglut	0.027382
chr1	2545872	2546372	intergenic|chr1:2545872-2546372	PANK4	2526628	0hr_npglut	0.031832
chr1	2547952	2548452	intergenic|chr1:2547952-2548452	TNFRSF14	2556364	0hr_npglut	0.021921
chr1	2550180	2550680	intergenic|chr1:2550180-2550680	TNFRSF14	2556364	0hr_npglut	0.025763
chr1	2555523	2557054	promoter|chr1:2555523-2557054	TNFRSF14	2556364	0hr_npglut	1
chr1	2578187	2578687	intergenic|chr1:2578187-2578687	FAM213B	2586749	0hr_npglut	0.021677
chr1	2585300	2586082	intergenic|chr1:2585300-2586082	FAM213B	2586749	0hr_npglut	0.062916
chr1	2586212	2587273	promoter|chr1:2586212-2587273	FAM213B	2586749	0hr_npglut	1
chr1	2642200	2643783	intergenic|chr1:2642200-2643783	FAM213B	2586749	0hr_npglut	0.091237
chr1	2642200	2643783	intergenic|chr1:2642200-2643783	HES5	2530245	0hr_npglut	0.02368
chr1	2642200	2643783	intergenic|chr1:2642200-2643783	PEX10	2412571	0hr_npglut	0.041746
chr1	2642200	2643783	intergenic|chr1:2642200-2643783	RER1	2391774	0hr_npglut	0.02439
chr1	2642200	2643783	intergenic|chr1:2642200-2643783	MORN1	2391751	0hr_npglut	0.024389
chr1	2642200	2643783	intergenic|chr1:2642200-2643783	SKI	2228694	0hr_npglut	0.03322
chr1	2642200	2643783	intergenic|chr1:2642200-2643783	PRKCZ	2050469	0hr_npglut	0.044829
chr1	2642200	2643783	intergenic|chr1:2642200-2643783	GNB1	1891117	0hr_npglut	0.027338
chr1	2642200	2643783	intergenic|chr1:2642200-2643783	HES4	1000172	0hr_npglut	0.021679
chr1	3114817	3115737	genic|chr1:3114817-3115737	TNFRSF14	2556364	0hr_npglut	0.023277
chr1	3439766	3441737	intergenic|chr1:3439766-3441737	ARHGEF16	3454582	0hr_npglut	0.022347
chr1	3453067	3453567	intergenic|chr1:3453067-3453567	ARHGEF16	3454582	0hr_npglut	0.125847
chr1	3454234	3455238	promoter|chr1:3454234-3455238	ARHGEF16	3454582	0hr_npglut	1
chr1	3490931	3492158	genic|chr1:3490931-3492158	TPRG1L	3624991	0hr_npglut	0.026799
chr1	3490931	3492158	genic|chr1:3490931-3492158	MEGF6	3611495	0hr_npglut	0.043567
chr1	3490931	3492158	genic|chr1:3490931-3492158	ARHGEF16	3454582	0hr_npglut	0.033256
chr1	3503372	3505496	genic|chr1:3503372-3505496	TPRG1L	3624991	0hr_npglut	0.032693
chr1	3590309	3591474	genic|chr1:3590309-3591474	TPRG1L	3624991	0hr_npglut	0.022993
chr1	3590309	3591474	genic|chr1:3590309-3591474	MEGF6	3611495	0hr_npglut	0.035398
chr1	3597667	3599288	genic|chr1:3597667-3599288	MEGF6	3611495	0hr_npglut	0.05061
chr1	3607283	3607783	genic|chr1:3607283-3607783	MEGF6	3611495	0hr_npglut	0.021502
chr1	3609025	3611004	promoter|chr1:3609025-3611004	MEGF6	3611495	0hr_npglut	1
chr1	3611063	3611977	promoter|chr1:3611063-3611977	MEGF6	3611495	0hr_npglut	1
chr1	3613313	3613813	intergenic|chr1:3613313-3613813	MEGF6	3611495	0hr_npglut	0.023729
chr1	3618520	3619652	intergenic|chr1:3618520-3619652	TPRG1L	3624991	0hr_npglut	0.042895
chr1	3618520	3619652	intergenic|chr1:3618520-3619652	MEGF6	3611495	0hr_npglut	0.056656
chr1	3618520	3619652	intergenic|chr1:3618520-3619652	ARHGEF16	3454582	0hr_npglut	0.023824
chr1	3620845	3621544	intergenic|chr1:3620845-3621544	TPRG1L	3624991	0hr_npglut	0.073504
chr1	3624123	3625982	promoter|chr1:3624123-3625982	TPRG1L	3624991	0hr_npglut	1
chr1	3649857	3650366	promoter|chr1:3649857-3650366	WRAP73	3650107	0hr_npglut	1
chr1	3651098	3651777	intergenic|chr1:3651098-3651777	TP73	3652564	0hr_npglut	0.037438
chr1	3651098	3651777	intergenic|chr1:3651098-3651777	WRAP73	3650107	0hr_npglut	0.037353
chr1	3652009	3653071	promoter|chr1:3652009-3653071	TP73	3652564	0hr_npglut	1
chr1	3717944	3720099	genic|chr1:3717944-3720099	LRRC47	3796504	0hr_npglut	0.025946
chr1	3717944	3720099	genic|chr1:3717944-3720099	TP73	3652564	0hr_npglut	0.030639
chr1	3717944	3720099	genic|chr1:3717944-3720099	WRAP73	3650107	0hr_npglut	0.030476
chr1	3717944	3720099	genic|chr1:3717944-3720099	TPRG1L	3624991	0hr_npglut	0.048659
chr1	3717944	3720099	genic|chr1:3717944-3720099	PRKCZ	2050469	0hr_npglut	0.0261
chr1	3717944	3720099	genic|chr1:3717944-3720099	CHD5	6180134	0hr_npglut	0.024379
chr1	3746375	3747670	intergenic|chr1:3746375-3747670	LRRC47	3796504	0hr_npglut	0.022481
chr1	3746375	3747670	intergenic|chr1:3746375-3747670	SMIM1	3772786	0hr_npglut	0.040578
chr1	3762718	3764272	genic|chr1:3762718-3764272	SMIM1	3772786	0hr_npglut	0.105082
chr1	3762718	3764272	genic|chr1:3762718-3764272	TPRG1L	3624991	0hr_npglut	0.021341
chr1	3772353	3773629	promoter|chr1:3772353-3773629	SMIM1	3772786	0hr_npglut	1
chr1	3774549	3776367	genic|chr1:3774549-3776367	LRRC47	3796504	0hr_npglut	0.045167
chr1	3774549	3776367	genic|chr1:3774549-3776367	SMIM1	3772786	0hr_npglut	0.216962
chr1	3778468	3778968	intergenic|chr1:3778468-3778968	SMIM1	3772786	0hr_npglut	0.021744
chr1	3787208	3788359	genic|chr1:3787208-3788359	LRRC47	3796504	0hr_npglut	0.027506
chr1	3790389	3790889	genic|chr1:3790389-3790889	LRRC47	3796504	0hr_npglut	0.030938
chr1	3795841	3797238	promoter|chr1:3795841-3797238	LRRC47	3796504	0hr_npglut	1
chr1	3799935	3800435	intergenic|chr1:3799935-3800435	LRRC47	3796504	0hr_npglut	0.050177
chr1	3801351	3801851	intergenic|chr1:3801351-3801851	LRRC47	3796504	0hr_npglut	0.053379
chr1	3804091	3804996	intergenic|chr1:3804091-3804996	LRRC47	3796504	0hr_npglut	0.023942
chr1	3856516	3858152	promoter|chr1:3856516-3858152	DFFB	3857266	0hr_npglut	1
chr1	3856516	3858152	promoter|chr1:3856516-3858152	CEP104	3857233	0hr_npglut	1
chr1	3869746	3870246	genic|chr1:3869746-3870246	DFFB	3857266	0hr_npglut	0.03531
chr1	3869746	3870246	genic|chr1:3869746-3870246	CEP104	3857233	0hr_npglut	0.035278
chr1	3900043	3901118	promoter|chr1:3900043-3901118	LINC01134	3900403	0hr_npglut	1
chr1	3900043	3901118	promoter|chr1:3900043-3901118	C1orf174	3900293	0hr_npglut	1
chr1	3901160	3901660	genic|chr1:3901160-3901660	AJAP1	4655044	0hr_npglut	0.02924
chr1	3901160	3901660	genic|chr1:3901160-3901660	LINC01346	3940611	0hr_npglut	0.022259
chr1	3901160	3901660	genic|chr1:3901160-3901660	LINC01134	3900403	0hr_npglut	0.111368
chr1	3901160	3901660	genic|chr1:3901160-3901660	C1orf174	3900293	0hr_npglut	0.111376
chr1	3924427	3925816	intergenic|chr1:3924427-3925816	LINC01346	3940611	0hr_npglut	0.027265
chr1	3940109	3941261	promoter|chr1:3940109-3941261	LINC01346	3940611	0hr_npglut	1
chr1	4071554	4072875	intergenic|chr1:4071554-4072875	LINC01346	3940611	0hr_npglut	0.062489
chr1	4071554	4072875	intergenic|chr1:4071554-4072875	CFAP74	2003837	0hr_npglut	0.026574
chr1	4330316	4331744	intergenic|chr1:4330316-4331744	AJAP1	4655044	0hr_npglut	0.032353
chr1	4652499	4653229	intergenic|chr1:4652499-4653229	AJAP1	4655044	0hr_npglut	0.034453
chr1	4654079	4655995	promoter|chr1:4654079-4655995	AJAP1	4655044	0hr_npglut	1
chr1	4656221	4656721	genic|chr1:4656221-4656721	AJAP1	4655044	0hr_npglut	0.075621
chr1	4657955	4659088	genic|chr1:4657955-4659088	AJAP1	4655044	0hr_npglut	0.050483
chr1	4702851	4703351	genic|chr1:4702851-4703351	CHD5	6180134	0hr_npglut	0.02354
chr1	4743707	4744695	genic|chr1:4743707-4744695	AJAP1	4655044	0hr_npglut	0.03079
chr1	5296119	5297981	intergenic|chr1:5296119-5297981	AJAP1	4655044	0hr_npglut	0.075324
chr1	5424424	5425253	intergenic|chr1:5424424-5425253	HES5	2530245	0hr_npglut	0.028372
chr1	5424424	5425253	intergenic|chr1:5424424-5425253	C1orf159	1116356	0hr_npglut	0.021727
chr1	5522012	5522984	intergenic|chr1:5522012-5522984	LINC01346	3940611	0hr_npglut	0.031262
chr1	5744775	5746684	intergenic|chr1:5744775-5746684	AJAP1	4655044	0hr_npglut	0.05214
chr1	5744775	5746684	intergenic|chr1:5744775-5746684	LINC01346	3940611	0hr_npglut	0.024214
chr1	5991197	5993742	promoter|chr1:5991197-5993742	NPHP4	5992473	0hr_npglut	1
chr1	6002974	6004198	intergenic|chr1:6002974-6004198	NPHP4	5992473	0hr_npglut	0.037659
chr1	6002974	6004198	intergenic|chr1:6002974-6004198	KCNAB2	6026012	0hr_npglut	0.03423
chr1	6002974	6004198	intergenic|chr1:6002974-6004198	HES2	6419919	0hr_npglut	0.027479
chr1	6006860	6008134	intergenic|chr1:6006860-6008134	KCNAB2	6026012	0hr_npglut	0.025564
chr1	6015698	6017347	intergenic|chr1:6015698-6017347	KCNAB2	6026012	0hr_npglut	0.052599
chr1	6025762	6027608	promoter|chr1:6025762-6027608	KCNAB2	6026012	0hr_npglut	1
chr1	6033953	6034856	genic|chr1:6033953-6034856	KCNAB2	6026012	0hr_npglut	0.097866
chr1	6037222	6037722	genic|chr1:6037222-6037722	KCNAB2	6026012	0hr_npglut	0.042077
chr1	6037222	6037722	genic|chr1:6037222-6037722	CHD5	6180134	0hr_npglut	0.026642
chr1	6060862	6061362	genic|chr1:6060862-6061362	CHD5	6180134	0hr_npglut	0.035958
chr1	6065043	6066409	genic|chr1:6065043-6066409	FNDC10	1600096	0hr_npglut	0.02952
chr1	6065043	6066409	genic|chr1:6065043-6066409	KCNAB2	6026012	0hr_npglut	0.052767
chr1	6065043	6066409	genic|chr1:6065043-6066409	CHD5	6180134	0hr_npglut	0.059926
chr1	6065043	6066409	genic|chr1:6065043-6066409	RPL22	6199619	0hr_npglut	0.053695
chr1	6065043	6066409	genic|chr1:6065043-6066409	RNF207	6206128	0hr_npglut	0.071014
chr1	6065043	6066409	genic|chr1:6065043-6066409	ICMT	6235984	0hr_npglut	0.050008
chr1	6065043	6066409	genic|chr1:6065043-6066409	LINC00337	6236239	0hr_npglut	0.049911
chr1	6065043	6066409	genic|chr1:6065043-6066409	GPR153	6260975	0hr_npglut	0.027002
chr1	6065043	6066409	genic|chr1:6065043-6066409	ESPN	6424787	0hr_npglut	0.023282
chr1	6065043	6066409	genic|chr1:6065043-6066409	THAP3	6625149	0hr_npglut	0.021816
chr1	6065043	6066409	genic|chr1:6065043-6066409	GPR157	9129170	0hr_npglut	0.056455
chr1	6157610	6158500	genic|chr1:6157610-6158500	KCNAB2	6026012	0hr_npglut	0.034166
chr1	6157610	6158500	genic|chr1:6157610-6158500	CHD5	6180134	0hr_npglut	0.064736
chr1	6157610	6158500	genic|chr1:6157610-6158500	RPL22	6199619	0hr_npglut	0.032981
chr1	6157610	6158500	genic|chr1:6157610-6158500	RNF207	6206128	0hr_npglut	0.028034
chr1	6163476	6165046	genic|chr1:6163476-6165046	CHD5	6180134	0hr_npglut	0.034854
chr1	6163476	6165046	genic|chr1:6163476-6165046	RPL22	6199619	0hr_npglut	0.03181
chr1	6176792	6177292	genic|chr1:6176792-6177292	CHD5	6180134	0hr_npglut	0.047536
chr1	6179034	6181300	promoter|chr1:6179034-6181300	CHD5	6180134	0hr_npglut	1
chr1	6198934	6200322	promoter|chr1:6198934-6200322	RPL22	6199619	0hr_npglut	1
chr1	6205114	6206378	promoter|chr1:6205114-6206378	RNF207	6206128	0hr_npglut	1
chr1	6208610	6210079	genic|chr1:6208610-6210079	CHD5	6180134	0hr_npglut	0.026056
chr1	6208610	6210079	genic|chr1:6208610-6210079	RPL22	6199619	0hr_npglut	0.066522
chr1	6208610	6210079	genic|chr1:6208610-6210079	RNF207	6206128	0hr_npglut	0.216172
chr1	6208610	6210079	genic|chr1:6208610-6210079	ICMT	6235984	0hr_npglut	0.022167
chr1	6208610	6210079	genic|chr1:6208610-6210079	LINC00337	6236239	0hr_npglut	0.021986
chr1	6231779	6232535	genic|chr1:6231779-6232535	ICMT	6235984	0hr_npglut	0.031768
chr1	6231779	6232535	genic|chr1:6231779-6232535	LINC00337	6236239	0hr_npglut	0.031702
chr1	6234540	6235040	genic|chr1:6234540-6235040	ICMT	6235984	0hr_npglut	0.021653
chr1	6234540	6235040	genic|chr1:6234540-6235040	LINC00337	6236239	0hr_npglut	0.021608
chr1	6235505	6236489	promoter|chr1:6235505-6236489	ICMT	6235984	0hr_npglut	1
chr1	6235505	6236489	promoter|chr1:6235505-6236489	LINC00337	6236239	0hr_npglut	1
chr1	6243941	6244441	promoter|chr1:6243941-6244441	HES3	6244191	0hr_npglut	1
chr1	6244968	6247115	genic|chr1:6244968-6247115	ATAD3A	1512142	0hr_npglut	0.031276
chr1	6244968	6247115	genic|chr1:6244968-6247115	KCNAB2	6026012	0hr_npglut	0.034042
chr1	6244968	6247115	genic|chr1:6244968-6247115	RPL22	6199619	0hr_npglut	0.072413
chr1	6244968	6247115	genic|chr1:6244968-6247115	RNF207	6206128	0hr_npglut	0.042502
chr1	6244968	6247115	genic|chr1:6244968-6247115	ICMT	6235984	0hr_npglut	0.128131
chr1	6244968	6247115	genic|chr1:6244968-6247115	LINC00337	6236239	0hr_npglut	0.12967
chr1	6244968	6247115	genic|chr1:6244968-6247115	HES3	6244191	0hr_npglut	0.364237
chr1	6244968	6247115	genic|chr1:6244968-6247115	GPR153	6260975	0hr_npglut	0.123018
chr1	6244968	6247115	genic|chr1:6244968-6247115	ACOT7	6393766	0hr_npglut	0.045889
chr1	6244968	6247115	genic|chr1:6244968-6247115	HES2	6419919	0hr_npglut	0.057084
chr1	6244968	6247115	genic|chr1:6244968-6247115	ESPN	6424787	0hr_npglut	0.053787
chr1	6244968	6247115	genic|chr1:6244968-6247115	NOL9	6554598	0hr_npglut	0.031896
chr1	6244968	6247115	genic|chr1:6244968-6247115	KLHL21	6602898	0hr_npglut	0.03354
chr1	6244968	6247115	genic|chr1:6244968-6247115	THAP3	6625149	0hr_npglut	0.04158
chr1	6249078	6249578	genic|chr1:6249078-6249578	HES3	6244191	0hr_npglut	0.026097
chr1	6249617	6250117	genic|chr1:6249617-6250117	HES3	6244191	0hr_npglut	0.023934
chr1	6259853	6262069	promoter|chr1:6259853-6262069	GPR153	6260975	0hr_npglut	1
chr1	6268338	6268838	genic|chr1:6268338-6268838	GPR153	6260975	0hr_npglut	0.02256
chr1	6269542	6270486	genic|chr1:6269542-6270486	GPR153	6260975	0hr_npglut	0.041964
chr1	6269542	6270486	genic|chr1:6269542-6270486	HES2	6419919	0hr_npglut	0.026583
chr1	6270553	6271930	genic|chr1:6270553-6271930	GPR153	6260975	0hr_npglut	0.060135
chr1	6270553	6271930	genic|chr1:6270553-6271930	HES2	6419919	0hr_npglut	0.038671
chr1	6272832	6274041	genic|chr1:6272832-6274041	GPR153	6260975	0hr_npglut	0.086172
chr1	6272832	6274041	genic|chr1:6272832-6274041	HES2	6419919	0hr_npglut	0.056264
chr1	6272832	6274041	genic|chr1:6272832-6274041	ESPN	6424787	0hr_npglut	0.02223
chr1	6276338	6276838	genic|chr1:6276338-6276838	HES3	6244191	0hr_npglut	0.037863
chr1	6276338	6276838	genic|chr1:6276338-6276838	GPR153	6260975	0hr_npglut	0.065914
chr1	6276338	6276838	genic|chr1:6276338-6276838	PLEKHG5	6491701	0hr_npglut	0.021619
chr1	6392173	6394311	promoter|chr1:6392173-6394311	ACOT7	6393766	0hr_npglut	1
chr1	6414260	6414946	intergenic|chr1:6414260-6414946	HES2	6419919	0hr_npglut	0.041989
chr1	6414260	6414946	intergenic|chr1:6414260-6414946	ESPN	6424787	0hr_npglut	0.033303
chr1	6418833	6420706	promoter|chr1:6418833-6420706	HES2	6419919	0hr_npglut	1
chr1	6423380	6424137	intergenic|chr1:6423380-6424137	HES2	6419919	0hr_npglut	0.029646
chr1	6423380	6424137	intergenic|chr1:6423380-6424137	ESPN	6424787	0hr_npglut	0.03582
chr1	6424537	6425269	promoter|chr1:6424537-6425269	ESPN	6424787	0hr_npglut	1
chr1	6429585	6430890	genic|chr1:6429585-6430890	ESPN	6424787	0hr_npglut	0.039306
chr1	6484758	6486171	genic|chr1:6484758-6486171	PLEKHG5	6491701	0hr_npglut	0.070117
chr1	6486396	6486896	genic|chr1:6486396-6486896	PLEKHG5	6491701	0hr_npglut	0.050104
chr1	6489800	6490300	genic|chr1:6489800-6490300	PLEKHG5	6491701	0hr_npglut	0.047262
chr1	6490364	6491233	promoter|chr1:6490364-6491233	PLEKHG5	6491701	0hr_npglut	1
chr1	6491451	6491977	promoter|chr1:6491451-6491977	PLEKHG5	6491701	0hr_npglut	1
chr1	6497223	6497989	intergenic|chr1:6497223-6497989	PLEKHG5	6491701	0hr_npglut	0.110629
chr1	6544428	6545704	genic|chr1:6544428-6545704	NOL9	6554598	0hr_npglut	0.147581
chr1	6544428	6545704	genic|chr1:6544428-6545704	ZBTB48	6579990	0hr_npglut	0.04479
chr1	6553503	6555527	promoter|chr1:6553503-6555527	NOL9	6554598	0hr_npglut	1
chr1	6579332	6581003	promoter|chr1:6579332-6581003	ZBTB48	6579990	0hr_npglut	1
chr1	6600756	6601572	genic|chr1:6600756-6601572	KLHL21	6602898	0hr_npglut	0.101084
chr1	6601574	6603238	promoter|chr1:6601574-6603238	KLHL21	6602898	0hr_npglut	1
chr1	6603351	6604640	promoter|chr1:6603351-6604640	KLHL21	6602898	0hr_npglut	1
chr1	6612555	6614512	promoter|chr1:6612555-6614512	PHF13	6613695	0hr_npglut	1
chr1	6624898	6626241	promoter|chr1:6624898-6626241	THAP3	6625149	0hr_npglut	1
chr1	6627700	6628200	genic|chr1:6627700-6628200	THAP3	6625149	0hr_npglut	0.02439
chr1	6632810	6633676	genic|chr1:6632810-6633676	THAP3	6625149	0hr_npglut	0.026437
chr1	6633961	6635013	genic|chr1:6633961-6635013	THAP3	6625149	0hr_npglut	0.04049
chr1	6701343	6702156	promoter|chr1:6701343-6702156	DNAJC11	6701906	0hr_npglut	1
chr1	6784291	6785573	promoter|chr1:6784291-6785573	CAMTA1	6785323	0hr_npglut	1
chr1	6785603	6786481	promoter|chr1:6785603-6786481	CAMTA1	6785323	0hr_npglut	1
chr1	7109421	7110759	intergenic|chr1:7109421-7110759	HES2	6419919	0hr_npglut	0.022596
chr1	7149239	7152862	intergenic|chr1:7149239-7152862	THAP3	6625149	0hr_npglut	0.049262
chr1	7149239	7152862	intergenic|chr1:7149239-7152862	CAMTA1	6785323	0hr_npglut	0.073484
chr1	7149239	7152862	intergenic|chr1:7149239-7152862	SLC45A1	8318084	0hr_npglut	0.021501
chr1	7450328	7451648	intergenic|chr1:7450328-7451648	DNAJC11	6701906	0hr_npglut	0.021955
chr1	7450328	7451648	intergenic|chr1:7450328-7451648	RBP7	9997196	0hr_npglut	0.022291
chr1	7667499	7668414	intergenic|chr1:7667499-7668414	VAMP3	7771268	0hr_npglut	0.028624
chr1	7668423	7668923	intergenic|chr1:7668423-7668923	VAMP3	7771268	0hr_npglut	0.049095
chr1	7668423	7668923	intergenic|chr1:7668423-7668923	PER3	7784428	0hr_npglut	0.021541
chr1	7668423	7668923	intergenic|chr1:7668423-7668923	PARK7	7961653	0hr_npglut	0.023512
chr1	7668423	7668923	intergenic|chr1:7668423-7668923	SLC45A1	8318084	0hr_npglut	0.029606
chr1	7668423	7668923	intergenic|chr1:7668423-7668923	PIK3CD	9651731	0hr_npglut	0.023143
chr1	7668945	7669897	intergenic|chr1:7668945-7669897	VAMP3	7771268	0hr_npglut	0.033614
chr1	7680161	7681350	intergenic|chr1:7680161-7681350	VAMP3	7771268	0hr_npglut	0.027939
chr1	7680161	7681350	intergenic|chr1:7680161-7681350	PARK7	7961653	0hr_npglut	0.023236
chr1	7680161	7681350	intergenic|chr1:7680161-7681350	SLC45A1	8318084	0hr_npglut	0.029257
chr1	7704409	7704909	intergenic|chr1:7704409-7704909	VAMP3	7771268	0hr_npglut	0.022605
chr1	7770994	7771763	promoter|chr1:7770994-7771763	VAMP3	7771268	0hr_npglut	1
chr1	7783341	7784678	promoter|chr1:7783341-7784678	PER3	7784428	0hr_npglut	1
chr1	7852523	7853332	promoter|chr1:7852523-7853332	UTS2	7853044	0hr_npglut	1
chr1	7857573	7858507	intergenic|chr1:7857573-7858507	UTS2	7853044	0hr_npglut	0.028385
chr1	7869484	7869984	intergenic|chr1:7869484-7869984	VAMP3	7771268	0hr_npglut	0.033955
chr1	7869484	7869984	intergenic|chr1:7869484-7869984	PER3	7784428	0hr_npglut	0.021274
chr1	7869484	7869984	intergenic|chr1:7869484-7869984	UTS2	7853044	0hr_npglut	0.212422
chr1	7940673	7941913	genic|chr1:7940673-7941913	PARK7	7961653	0hr_npglut	0.024445
chr1	7954035	7955128	intergenic|chr1:7954035-7955128	PARK7	7961653	0hr_npglut	0.077941
chr1	7961022	7962168	promoter|chr1:7961022-7962168	PARK7	7961653	0hr_npglut	1
chr1	7975208	7975708	genic|chr1:7975208-7975708	SLC45A1	8318084	0hr_npglut	0.044264
chr1	8026083	8026948	promoter|chr1:8026083-8026948	ERRFI1	8026333	0hr_npglut	1
chr1	8169421	8170722	intergenic|chr1:8169421-8170722	GPR157	9129170	0hr_npglut	0.021128
chr1	8314232	8314955	intergenic|chr1:8314232-8314955	ERRFI1	8026333	0hr_npglut	0.062624
chr1	8314232	8314955	intergenic|chr1:8314232-8314955	SLC45A1	8318084	0hr_npglut	0.113484
chr1	8317474	8318612	promoter|chr1:8317474-8318612	SLC45A1	8318084	0hr_npglut	1
chr1	8347627	8348127	intergenic|chr1:8347627-8348127	SLC45A1	8318084	0hr_npglut	0.028319
chr1	8370343	8371796	genic|chr1:8370343-8371796	ERRFI1	8026333	0hr_npglut	0.024267
chr1	8370343	8371796	genic|chr1:8370343-8371796	SLC45A1	8318084	0hr_npglut	0.022502
chr1	8702875	8703791	genic|chr1:8702875-8703791	RERE	8817640	0hr_npglut	0.051561
chr1	8814814	8815314	genic|chr1:8814814-8815314	RERE	8817640	0hr_npglut	0.102662
chr1	8817019	8817990	promoter|chr1:8817019-8817990	RERE	8817640	0hr_npglut	1
chr1	8870152	8871110	genic|chr1:8870152-8871110	ENO1	8879092	0hr_npglut	0.051627
chr1	8871154	8872396	genic|chr1:8871154-8872396	ENO1	8879092	0hr_npglut	0.032774
chr1	8873528	8874028	genic|chr1:8873528-8874028	ENO1	8879092	0hr_npglut	0.038528
chr1	8877817	8879513	promoter|chr1:8877817-8879513	ENO1	8879092	0hr_npglut	1
chr1	9128643	9129887	promoter|chr1:9128643-9129887	GPR157	9129170	0hr_npglut	1
chr1	9149655	9150648	genic|chr1:9149655-9150648	GPR157	9129170	0hr_npglut	0.025685
chr1	9149655	9150648	genic|chr1:9149655-9150648	LINC01759	9182203	0hr_npglut	0.024898
chr1	9149655	9150648	genic|chr1:9149655-9150648	MIR34AHG	9182338	0hr_npglut	0.024883
chr1	9181197	9182650	promoter|chr1:9181197-9182650	LINC01759	9182203	0hr_npglut	1
chr1	9181197	9182650	promoter|chr1:9181197-9182650	MIR34AHG	9182338	0hr_npglut	1
chr1	9182886	9183386	genic|chr1:9182886-9183386	LINC01759	9182203	0hr_npglut	0.081579
chr1	9182886	9183386	genic|chr1:9182886-9183386	MIR34AHG	9182338	0hr_npglut	0.081547
chr1	9198587	9199087	intergenic|chr1:9198587-9199087	LINC01759	9182203	0hr_npglut	0.023273
chr1	9198587	9199087	intergenic|chr1:9198587-9199087	MIR34AHG	9182338	0hr_npglut	0.023409
chr1	9201218	9202332	intergenic|chr1:9201218-9202332	LINC01759	9182203	0hr_npglut	0.024034
chr1	9201218	9202332	intergenic|chr1:9201218-9202332	MIR34AHG	9182338	0hr_npglut	0.024063
chr1	9234137	9235253	promoter|chr1:9234137-9235253	H6PD	9234803	0hr_npglut	1
chr1	9249968	9251971	genic|chr1:9249968-9251971	H6PD	9234803	0hr_npglut	0.027593
chr1	9269006	9270832	genic|chr1:9269006-9270832	SPSB1	9292881	0hr_npglut	0.021196
chr1	9292355	9293131	promoter|chr1:9292355-9293131	SPSB1	9292881	0hr_npglut	1
chr1	9293390	9293890	genic|chr1:9293390-9293890	SPSB1	9292881	0hr_npglut	0.051258
chr1	9294969	9295469	genic|chr1:9294969-9295469	SPSB1	9292881	0hr_npglut	0.036064
chr1	9300638	9301138	genic|chr1:9300638-9301138	SPSB1	9292881	0hr_npglut	0.027032
chr1	9302707	9303902	genic|chr1:9302707-9303902	SPSB1	9292881	0hr_npglut	0.086248
chr1	9320743	9321838	genic|chr1:9320743-9321838	SPSB1	9292881	0hr_npglut	0.034968
chr1	9348878	9350656	genic|chr1:9348878-9350656	SPSB1	9292881	0hr_npglut	0.03602
chr1	9428771	9429271	intergenic|chr1:9428771-9429271	UTS2	7853044	0hr_npglut	0.042625
chr1	9428771	9429271	intergenic|chr1:9428771-9429271	H6PD	9234803	0hr_npglut	0.038705
chr1	9428771	9429271	intergenic|chr1:9428771-9429271	SLC25A33	9539468	0hr_npglut	0.023964
chr1	9428771	9429271	intergenic|chr1:9428771-9429271	PIK3CD	9651731	0hr_npglut	0.028923
chr1	9428771	9429271	intergenic|chr1:9428771-9429271	UBE4B	10032982	0hr_npglut	0.027475
chr1	9443785	9445478	intergenic|chr1:9443785-9445478	GPR157	9129170	0hr_npglut	0.027194
chr1	9443785	9445478	intergenic|chr1:9443785-9445478	SPSB1	9292881	0hr_npglut	0.025624
chr1	9453756	9454880	intergenic|chr1:9453756-9454880	LINC01759	9182203	0hr_npglut	0.021676
chr1	9453756	9454880	intergenic|chr1:9453756-9454880	MIR34AHG	9182338	0hr_npglut	0.021667
chr1	9453756	9454880	intergenic|chr1:9453756-9454880	SPSB1	9292881	0hr_npglut	0.029766
chr1	9539117	9540347	promoter|chr1:9539117-9540347	SLC25A33	9539468	0hr_npglut	1
chr1	9588075	9589698	promoter|chr1:9588075-9589698	TMEM201	9588873	0hr_npglut	1
chr1	9591573	9592073	genic|chr1:9591573-9592073	TMEM201	9588873	0hr_npglut	0.049698
chr1	9593353	9594293	genic|chr1:9593353-9594293	LINC01759	9182203	0hr_npglut	0.022276
chr1	9593353	9594293	genic|chr1:9593353-9594293	MIR34AHG	9182338	0hr_npglut	0.022266
chr1	9593353	9594293	genic|chr1:9593353-9594293	H6PD	9234803	0hr_npglut	0.029913
chr1	9593353	9594293	genic|chr1:9593353-9594293	SPSB1	9292881	0hr_npglut	0.05392
chr1	9593353	9594293	genic|chr1:9593353-9594293	SLC25A33	9539468	0hr_npglut	0.034059
chr1	9593353	9594293	genic|chr1:9593353-9594293	TMEM201	9588873	0hr_npglut	0.278189
chr1	9593353	9594293	genic|chr1:9593353-9594293	PIK3CD	9651731	0hr_npglut	0.031175
[truncated: 376,767+ more rows]
