# Supplementary material for: Single-cell multiomics of neuronal activation reveals context-dependent genetic control of brain disorders
Source: bioRxiv. 2025 Feb 17:2025.02.17.638682. Preprint. [Version 1] doi: 10.1101/2025.02.17.638682 (PMC11870544; doi:10.1101/2025.02.17.638682)
Supplement: Supplement 31 [file media-31.xlsx]

## Sheet: 0hr_GABA
phenotype_id

## Sheet: 1hr_GABA
phenotype_id

## Sheet: 6hr_GABA
phenotype_id

## Sheet: 0hr_nmglut
phenotype_id

## Sheet: 1hr_nmglut
phenotype_id

## Sheet: 6hr_nmglut
phenotype_id

## Sheet: 0hr_npglut
phenotype_id

## Sheet: 1hr_npglut
phenotype_id

## Sheet: 6hr_npglut
phenotype_id
