# Supplementary material for: Single-cell multiomics of neuronal activation reveals context-dependent genetic control of brain disorders
Source: bioRxiv. 2025 Feb 17:2025.02.17.638682. Preprint. [Version 1] doi: 10.1101/2025.02.17.638682 (PMC11870544; doi:10.1101/2025.02.17.638682)
Supplement: Supplement 33 [file media-33.xlsx]

## Sheet: GABA
phenotype_id

## Sheet: nmglut
phenotype_id

## Sheet: npglut
phenotype_id
